# Supplementary material for: Genetic diagnosis of Mendelian disorders via RNA sequencing
Source: Nat Commun. 2017 Jun 12;8:15824. doi: 10.1038/ncomms15824 (PMC5499207; doi:10.1038/ncomms15824)
Supplement: Supplementary Data 1 — RNA read count table. [file ncomms15824-s1.txt]

65937	66623	69245	69248	69456	70038	70041	74123	76619	76620	76621	MUC0486	MUC0487	MUC0488	MUC1346	MUC1377	MUC1393	MUC1394	MUC1395	MUC1423	MUC1429	MUC1342	MUC1343	76631	MUC1344	35834	MUC1345	76624	74172	76635	MUC1417	76630	76622	76623	MUC1403	MUC1347	MUC1348	76636	61695	MUC1349	76626	MUC1352	MUC1402	76638	57415	76628	MUC1380	MUC1351	MUC1350	61982
DDX11L1	10	17	0	15	7	11	12	14	9	10	10	16	19	19	20	23	43	24	5	6	6	1	4	5	10	1	3	8	4	10	15	4	19	38	7	34	4	8	9	28	17	4	4	2	2	0	46	8	27
OR4F5	0	0	0	0	0	0	0	0	0	0	0	0	0	0	0	0	0	0	0	0	0	0	0	0	0	0	0	0	0	0	0	0	0	0	0	0	0	0	0	0	0	0	0	0	0	0	0	0	0
M37726	0	0	0	0	0	0	0	0	0	0	0	0	0	0	0	0	0	0	0	0	0	0	0	0	0	0	0	0	0	0	0	0	0	0	0	0	0	0	0	0	0	0	0	0	0	0	0	0	0
LOC643837	626	525	1268	539	726	593	421	399	362	383	423	698	714	671	824	611	740	600	700	720	615	643	714	474	426	961	582	449	557	496	896	611	381	566	815	843	668	520	628	810	498	539	600	463	1249	562	765	657	776
AK056486	5	7	44	14	54	8	69	35	96	94	75	63	17	32	29	19	127	24	69	113	47	49	30	5	20	3	36	9	21	40	78	2	142	30	20	20	14	48	7	30	45	40	121	6	8	16	89	69	37
SAMD11	317	126	1302	61	1163	287	1248	209	2770	2510	2616	1735	388	357	353	1089	4430	721	3049	1764	448	2306	387	133	837	16	1248	50	347	1239	2008	37	2382	1282	790	954	86	1115	22	1483	597	2042	4100	31	127	741	1973	1690	1207
KLHL17	80	106	307	255	175	167	394	319	500	479	519	479	217	238	364	245	878	315	363	366	309	749	328	255	310	65	329	233	275	495	777	226	374	402	332	366	296	459	77	587	219	489	751	174	135	360	642	315	455
PLEKHN1	7	34	57	16	41	7	56	63	157	173	145	126	43	41	47	44	108	55	83	70	29	152	80	26	70	6	72	21	27	27	64	15	61	36	70	33	35	120	8	183	13	104	150	17	7	47	85	94	34
ISG15	45	128	93	503	87	265	223	821	466	392	404	422	771	774	347	175	306	439	383	543	633	312	703	440	213	89	452	186	455	140	240	450	311	188	603	388	657	137	54	563	93	594	492	533	111	188	173	503	370
AGRN	557	1880	1363	3554	862	2288	2526	12197	4863	3994	4058	5488	8568	8924	6862	438	1145	2400	1974	3868	4538	2740	4726	2504	2822	864	4143	2296	4802	1170	2028	5226	1688	1262	5163	2401	3902	997	868	1711	931	2715	2652	3732	1874	1864	1329	2555	2446
AK310350	0	0	0	0	0	0	0	0	0	0	0	0	0	0	0	0	0	0	0	0	0	0	0	0	0	0	0	0	0	0	0	0	0	1	0	0	0	0	0	0	0	0	0	0	0	0	0	0	0
BC033949	5	6	11	3	2	2	4	10	8	13	9	12	7	12	8	2	6	3	7	4	9	8	14	6	2	1	9	9	6	7	8	8	1	9	5	9	8	4	4	1	4	3	6	5	8	8	11	12	6
LOC254099	0	0	0	0	0	0	0	0	0	0	0	0	0	0	0	0	0	0	0	0	0	0	0	0	0	0	0	0	0	0	0	0	0	0	0	0	0	0	0	0	0	0	0	0	0	0	0	0	0
MIR200B	0	0	0	0	0	0	0	0	0	0	0	0	0	0	0	0	0	0	0	0	0	0	0	0	0	0	0	0	0	0	0	0	0	0	0	0	0	0	0	0	0	0	0	0	0	0	0	0	0
MIR200A	0	0	0	0	0	0	0	0	0	0	0	0	0	0	0	0	0	0	0	0	0	0	0	0	0	0	0	0	0	0	0	0	0	0	0	0	0	0	0	0	0	0	0	0	0	0	0	0	0
MIR429	0	0	0	0	0	0	0	0	0	0	0	0	0	0	0	0	0	0	0	0	0	0	0	0	0	0	0	0	0	0	0	0	0	0	0	0	0	0	0	0	0	0	0	0	0	0	0	0	0
TTLL10	0	1	0	0	0	0	0	0	0	1	0	0	0	0	0	0	0	0	0	0	0	1	0	0	0	0	0	0	1	0	0	0	0	0	0	0	0	0	1	0	0	0	0	0	0	0	0	0	0
B3GALT6	650	595	933	723	847	889	935	797	709	626	696	959	855	825	1050	767	858	1072	1266	1220	1141	868	1099	735	877	665	896	574	1105	714	1134	893	626	662	1040	1151	1175	683	610	1035	420	1092	1035	781	1376	729	662	1063	1139
SCNN1D	12	23	20	173	23	58	71	144	63	56	70	33	88	99	107	12	97	51	46	66	91	38	34	67	59	37	34	61	75	38	61	67	26	45	46	56	77	34	16	46	110	39	57	74	29	37	56	26	52
PUSL1	88	127	275	260	197	254	229	290	252	236	267	359	261	232	297	154	300	310	321	275	294	280	340	189	202	150	260	158	278	186	311	170	163	222	312	287	322	224	69	384	166	380	314	168	128	178	248	324	288
GLTPD1	140	180	334	426	431	327	549	573	581	478	517	558	433	462	566	395	656	617	702	652	731	559	633	425	500	145	573	307	734	415	594	522	362	495	672	733	617	413	129	813	358	657	669	343	272	410	413	607	709
TAS1R3	0	2	5	1	5	0	9	10	12	5	5	3	4	6	9	4	7	4	8	11	7	11	11	3	1	17	6	1	8	3	3	8	2	3	23	10	9	19	1	11	10	6	9	3	2	3	6	2	7
LOC148413	232	324	374	399	355	431	372	402	235	268	286	351	380	382	400	357	330	434	498	453	577	289	415	291	324	211	238	190	354	278	421	243	238	295	381	320	401	254	255	338	300	383	414	321	413	257	292	291	392
TMEM88B	0	0	0	0	0	0	0	0	0	0	0	0	0	0	0	0	0	0	0	0	0	0	0	0	0	0	0	0	1	0	0	0	0	1	0	0	0	0	0	0	0	0	0	0	0	0	0	0	0
VWA1	14	22	48	129	32	69	74	201	40	34	36	45	110	121	74	33	41	73	47	32	61	17	83	101	153	50	66	57	181	46	82	123	28	33	47	54	102	17	6	24	96	59	13	63	33	32	31	40	54
ATAD3C	7	21	41	27	27	23	26	31	80	58	107	143	40	32	50	78	128	108	102	59	80	127	91	29	43	12	87	58	37	58	102	28	48	64	80	116	80	60	3	123	17	137	103	38	14	34	94	110	119
ATAD3B	269	524	1130	696	544	490	748	520	1280	1226	1458	2169	561	559	831	1032	2204	1323	1470	950	1112	2023	1250	654	561	201	1040	831	651	896	1450	672	768	1048	1115	1523	864	900	242	1984	379	1713	1809	570	457	719	1650	1516	1700
ATAD3A	315	666	1603	610	814	548	938	648	1552	1403	1633	2484	626	583	868	1218	2304	1700	1959	1127	1365	2160	1610	697	784	205	1387	853	674	1011	1630	718	814	1237	1254	1771	1573	950	277	2001	379	2301	1955	592	556	996	1643	1951	2104
AX747755	0	0	0	0	0	0	0	0	0	0	0	0	0	0	0	0	0	0	0	0	0	0	0	0	0	0	0	0	0	0	0	0	0	0	0	0	0	0	0	0	0	0	0	0	0	0	0	0	0
HP08716	0	0	1	0	1	0	0	3	0	1	0	0	1	1	0	5	2	3	1	2	3	0	0	0	3	0	0	0	1	3	4	2	2	0	2	1	5	1	1	1	0	5	0	1	1	1	1	2	0
AK094692	6	5	9	24	4	14	8	9	6	4	5	2	7	7	9	11	16	11	12	17	19	2	13	6	2	47	2	17	15	6	7	2	7	7	10	14	17	17	16	5	9	8	8	9	6	5	4	3	6
MIB2	155	119	256	910	364	473	703	1175	503	434	459	395	775	750	974	212	736	706	585	778	857	551	552	591	721	199	545	404	1184	493	790	675	362	410	901	628	648	344	139	648	595	487	695	586	305	396	512	517	720
MMP23B	0	4	1	5	4	5	12	56	18	8	6	6	28	15	24	4	4	6	3	4	9	6	13	10	17	1	9	3	16	2	7	16	7	5	31	13	15	1	2	7	5	9	6	8	0	3	4	2	12
MMP23A	0	0	0	0	0	0	0	0	0	0	0	0	0	0	0	0	0	0	0	0	0	0	0	0	0	0	0	0	0	0	0	0	0	0	0	0	0	0	0	0	0	0	0	0	0	0	0	0	0
AK097814	0	0	0	0	0	0	0	0	0	0	0	0	0	0	0	0	0	0	0	0	0	0	0	0	0	0	0	0	0	0	0	0	0	0	0	0	0	0	0	0	0	0	0	0	0	0	0	0	0
CALML6	0	4	7	39	3	12	9	8	0	1	2	6	12	13	18	2	9	17	7	26	22	7	2	9	7	3	4	5	13	7	16	16	17	9	19	14	1	17	7	4	17	5	13	14	9	4	30	6	4
GABRD	0	0	0	0	0	0	0	0	0	0	0	0	1	0	0	0	0	1	1	0	0	0	0	0	0	0	0	0	0	0	0	0	0	0	0	0	0	0	0	0	0	0	0	0	0	0	0	0	0
PRKCZ	79	61	70	100	46	83	59	77	46	34	54	50	75	64	78	20	44	50	67	106	127	83	95	71	56	89	49	67	75	44	71	44	46	32	114	92	72	48	58	75	69	64	75	48	124	25	65	51	116
AX747530	0	0	0	0	0	0	0	0	0	0	0	0	0	0	0	0	0	0	0	0	0	0	0	0	0	0	0	0	0	0	0	0	0	0	0	0	0	0	0	0	0	0	0	0	0	0	0	0	0
BC018779	0	0	0	0	0	0	0	0	0	0	0	0	0	0	0	0	0	0	0	0	0	0	0	0	0	0	0	0	0	0	0	0	0	0	0	0	0	0	0	0	0	0	0	0	0	0	0	0	0
SKI	3900	2416	4650	3596	5119	4782	4232	2976	2683	2602	2603	3255	3456	3607	4003	3997	5612	5005	5956	5116	4636	5381	5305	3048	5151	3534	5188	2469	4771	4374	7750	2563	3616	3100	5098	5198	5214	3076	2513	5663	4540	5560	4627	2356	6707	3758	5348	4371	5249
RER1	3880	4059	5251	3676	4382	4334	3818	3863	3123	3304	3428	5969	4553	4642	4379	4107	4890	5120	4905	5157	4782	3988	4115	2744	3769	3217	3873	2702	3579	3196	5353	2502	3013	3124	5528	4186	4426	3132	3194	5066	2573	4603	5040	3729	6491	2792	4406	4987	4819
PLCH2	2	1	2	5	2	2	4	8	3	2	0	6	1	5	5	0	5	1	4	7	4	4	7	4	10	3	21	3	11	0	4	41	3	5	19	5	7	0	2	13	59	0	5	3	4	0	8	6	5
TNFRSF14	96	171	45	790	109	342	241	680	175	173	149	81	637	683	365	153	237	271	222	535	430	162	258	228	286	178	107	259	431	67	145	104	267	86	131	171	352	189	243	221	242	151	306	485	137	60	71	152	121
FAM213B	164	506	686	613	346	457	570	571	650	627	653	833	533	527	516	622	825	616	933	450	533	688	804	475	441	324	518	470	461	283	504	442	384	553	649	1287	938	566	285	1001	342	1029	814	339	373	430	539	705	908
ACTRT2	0	0	0	0	0	0	0	0	0	0	0	0	0	0	0	0	0	0	0	0	0	0	0	0	0	0	0	0	0	0	0	0	0	0	0	0	0	0	0	0	0	0	0	0	0	0	0	0	0
PRDM16	39	14	27	10	51	126	32	7	36	29	20	43	19	11	15	68	76	18	51	42	16	102	128	249	610	120	68	9	68	32	56	17	128	29	164	320	135	24	59	179	523	262	50	45	135	97	50	92	77
MIR4251	0	0	0	0	0	0	0	0	0	0	0	0	0	0	0	0	0	0	0	0	0	0	0	0	0	0	0	0	0	0	0	0	0	0	0	0	0	0	0	0	0	0	0	0	0	0	0	0	0
ARHGEF16	5	3	57	3	58	6	20	17	16	24	27	34	21	17	97	24	51	38	63	35	12	17	6	12	14	0	27	0	58	16	18	43	6	8	58	18	11	5	0	22	8	10	39	4	25	21	53	36	4
TPRG1L	2015	2054	3327	2789	3267	3151	2775	2251	1525	1652	1638	2667	3474	3607	3214	2798	2951	2728	3204	4898	2855	2216	2586	1835	1941	3329	2488	1898	3221	1753	2990	1509	2048	2154	3137	2828	3361	2427	2559	3438	1926	2436	3046	2745	4292	1744	2434	2718	2761
TP73	1	4	7	4	7	3	2	3	5	5	1	2	3	5	5	0	3	8	4	9	6	4	5	3	6	8	6	2	2	1	5	2	3	6	3	2	7	2	2	4	3	5	8	0	7	1	4	8	3
CCDC27	2	5	0	2	0	0	3	2	1	2	0	0	2	6	4	2	1	2	0	0	0	0	0	3	1	4	1	3	2	0	1	1	0	0	0	1	4	1	0	1	2	0	1	2	6	0	0	2	1
SMIM1	1	7	1	2	0	3	1	35	4	5	6	0	22	23	6	0	1	6	2	0	0	0	4	4	5	1	0	1	7	1	1	5	1	0	1	1	5	1	0	1	3	1	0	3	0	0	0	1	2
DFFB	147	211	180	239	145	223	219	270	169	206	210	184	284	286	276	163	300	250	245	195	251	183	260	149	146	169	155	148	190	141	287	184	128	109	171	209	226	107	160	175	183	222	243	165	293	113	175	199	222
LOC100133612	9	8	7	33	11	14	11	8	6	5	6	18	12	13	20	5	14	14	26	15	8	11	6	13	7	14	12	6	18	7	10	10	3	9	35	16	7	10	17	21	9	5	26	11	12	8	12	14	7
LOC728716	0	0	0	0	0	0	0	0	0	0	0	0	0	0	0	1	0	0	0	1	0	0	1	0	0	0	0	0	0	0	0	0	0	0	0	0	0	0	0	0	0	0	0	0	1	0	0	0	0
LOC284661	0	0	0	0	0	0	0	0	0	0	0	0	0	0	0	0	0	0	0	0	0	0	0	0	0	0	0	0	0	0	0	0	0	0	0	0	0	0	0	0	0	0	0	0	0	1	0	0	0
AJAP1	2	269	341	23	292	13	0	145	170	184	199	574	114	86	105	12	44	9	15	2	4	1	62	11	17	31	69	0	296	18	16	173	5	21	0	692	20	18	3	5	2	37	29	66	2	8	0	34	43
BC037321	0	70	79	14	75	10	0	31	28	31	31	101	22	30	21	1	11	0	2	0	0	0	13	0	6	11	5	0	75	1	2	72	1	4	0	164	4	4	1	4	0	9	2	32	2	2	0	3	5
MIR4417	0	0	0	0	0	0	0	0	0	0	0	0	0	0	0	0	0	0	0	0	0	0	0	0	0	0	0	0	0	0	0	0	0	0	0	0	0	0	0	0	0	0	0	0	0	0	0	0	0
KCNAB2	182	197	196	292	228	312	267	455	218	231	220	216	375	394	312	234	300	296	238	412	377	239	457	175	257	236	256	147	294	136	262	107	152	169	277	148	282	157	119	186	401	312	330	362	279	141	195	255	267
RNF207	61	261	85	126	92	152	185	444	217	285	227	164	440	378	449	66	164	176	102	117	198	218	142	149	225	94	105	97	134	70	119	79	170	88	254	109	134	160	26	137	97	98	176	112	143	67	93	104	94
C1orf211	0	0	3	1	1	2	0	2	2	2	2	4	5	4	1	0	4	5	3	1	8	3	2	1	3	1	4	0	3	12	12	0	1	4	3	6	1	3	2	2	0	8	5	5	3	0	1	0	3
HES3	0	0	0	0	0	0	0	0	0	0	0	0	0	0	0	0	0	0	0	0	0	0	0	0	0	0	0	0	0	0	0	0	0	0	0	0	0	0	0	0	0	0	0	0	0	0	0	0	0
ESPN	1	1	2	1	0	2	0	2	3	0	3	2	1	1	0	1	2	3	2	1	2	0	2	1	0	2	0	3	3	0	1	0	1	0	6	1	1	2	0	1	0	0	2	0	0	0	1	3	2
TAS1R1	3	8	1	46	0	5	3	5	1	2	9	3	5	8	5	5	11	7	4	11	5	3	1	2	0	9	0	17	7	0	1	2	2	6	8	3	11	1	2	1	13	1	12	3	3	1	0	1	4
ZBTB48	218	206	247	405	264	329	288	289	221	231	233	223	282	272	393	178	391	307	282	430	467	236	261	218	237	252	229	172	273	212	352	227	219	164	253	239	244	187	192	239	239	214	349	209	448	169	288	206	281
PHF13	784	834	1955	1142	1741	1551	1125	815	850	889	965	1525	1809	1940	1243	1080	1424	1406	1452	1334	1331	1121	1527	690	973	1156	1497	616	1088	846	1425	728	732	999	1344	1195	1059	877	622	1207	1031	1346	1028	839	1817	875	1649	1443	1633
THAP3	142	172	239	379	271	459	387	284	245	248	241	262	330	306	310	296	296	317	349	340	417	253	274	200	276	207	264	162	379	222	373	271	228	253	259	339	253	195	174	375	279	324	385	319	296	234	225	252	354
CAMTA1	468	784	798	492	698	676	615	665	553	553	589	864	760	694	756	733	788	873	813	748	782	720	817	509	619	489	676	468	547	477	849	444	441	572	540	614	751	415	457	751	439	1056	813	608	956	516	696	859	764
VAMP3	5610	5967	7726	4813	7675	6999	5979	4433	3930	4202	4250	6237	6176	6472	6449	8302	8121	8458	8240	9246	7110	6154	6703	4439	6064	6958	5426	3905	5202	4436	7732	3311	4798	5088	7461	7504	7628	5026	5722	8186	4292	7392	7773	5164	10936	4186	5589	7985	7090
PER3	840	430	798	770	670	456	535	525	414	409	466	448	637	729	438	596	876	352	831	417	590	863	603	230	195	1240	551	440	380	884	1587	143	348	558	563	949	694	795	686	1506	416	925	1187	251	656	640	1178	679	1151
PARK7	4099	5164	4827	3210	4306	5387	3836	3915	3517	3845	3865	5046	4921	4886	4019	4726	5157	5948	5649	5262	5738	3973	5189	3546	3762	3304	3809	3198	3537	3157	5016	3071	3288	3420	4688	4238	5161	2670	4014	4401	2833	5815	5123	3657	6386	2637	4021	5144	5194
AX747125	0	0	0	0	0	0	0	0	0	0	0	0	0	0	0	0	0	0	0	0	0	0	0	0	0	0	0	0	0	0	0	0	0	0	0	0	0	0	0	0	0	0	0	0	0	0	0	0	0
SLC45A1	15	69	17	45	20	58	49	187	48	60	54	16	89	87	79	21	47	50	32	34	61	17	75	56	49	67	33	34	61	16	34	51	20	34	54	45	64	2	21	33	108	30	26	35	41	5	8	37	54
ENO1-AS1	0	2	1	1	0	1	3	4	2	2	0	2	0	1	4	1	3	6	4	7	5	6	5	0	1	3	1	1	4	1	5	1	3	0	5	6	1	4	2	6	3	9	3	0	0	2	5	3	5
CA6	0	0	0	0	0	0	0	0	0	0	0	1	0	0	0	0	0	0	0	0	0	0	0	0	0	0	0	0	0	0	0	0	0	0	0	0	0	0	0	1	0	0	0	0	2	0	0	0	0
H6PD	3998	3372	2939	11712	3703	5770	4569	5145	1557	1661	1564	2010	6029	6744	5070	3439	3872	4799	3231	6123	5703	3172	5034	2811	8117	7425	3750	2160	5005	2932	4988	2026	2369	2087	3296	4224	5668	1913	4803	2863	6377	3339	2989	4379	11490	2500	2825	3769	3638
SPSB1	436	476	467	641	359	1180	554	606	315	323	361	345	873	963	556	525	859	1229	575	345	606	311	751	466	399	1265	680	526	688	504	826	577	262	484	645	544	669	292	525	518	961	752	355	616	636	345	627	513	873
SLC25A33	316	376	389	204	306	422	223	218	259	325	305	548	313	335	419	427	475	560	424	409	370	397	411	203	222	395	427	247	303	361	620	231	248	326	435	387	480	299	347	389	98	462	371	330	573	241	426	483	429
TMEM201	114	228	514	352	325	279	271	328	478	477	555	665	333	317	623	438	752	531	693	421	440	602	564	252	278	142	470	280	408	439	829	279	292	558	568	614	606	465	140	685	178	683	466	252	255	489	617	611	680
PIK3CD	513	1184	2562	867	1141	757	1111	956	1067	1045	1152	1400	1144	1091	1396	732	907	887	879	738	925	696	1136	471	784	242	566	627	924	451	739	404	398	745	458	628	826	451	400	529	118	598	719	1070	1396	471	986	896	817
NMNAT1	725	720	720	750	759	879	747	541	406	432	448	622	636	573	568	721	681	826	797	796	804	530	709	458	575	623	506	346	536	490	811	378	497	496	678	692	674	458	691	665	470	650	761	565	1348	429	518	605	657
RBP7	1	2	4	3	22	5	2	1	1	1	1	4	5	6	4	8	9	8	2	2	5	13	4	0	24	4	3	3	2	3	6	2	8	0	3	9	4	1	0	3	5	16	5	3	5	1	1	12	1
UBE4B	3094	3333	3560	3192	4310	3404	3135	3320	2391	2577	2672	3579	3909	4271	3339	3913	3574	4114	4076	3750	3276	3638	3495	1982	3163	5021	3362	1860	3015	2170	3760	1450	2861	1822	2490	3267	3331	2019	3409	3336	2955	3541	3368	2596	5624	1684	2922	3639	3360
KIF1B	3524	3783	5874	3268	5796	3747	3865	1578	2450	2578	2694	4274	2998	3291	2798	6505	7312	5290	7125	3565	3703	4414	6136	2333	3542	6376	3364	3144	2269	2732	4694	2559	3354	3344	3486	6817	4846	3162	3697	5031	2416	4999	5123	2636	7488	2288	4259	4850	6842
PGD	2586	4045	4404	3882	2543	8284	4530	3847	2804	2999	3090	3934	4438	4646	3743	3713	8684	4491	6861	6084	8053	6612	6895	3403	3741	4648	6222	3415	4955	3395	5623	3619	3899	3900	3027	5953	5899	2438	4732	6579	4125	8656	4753	6517	3906	1898	4989	5132	4638
APITD1	0	0	0	0	0	0	0	0	0	0	0	0	0	0	0	0	0	0	0	0	0	0	0	0	0	0	0	0	0	0	0	0	0	0	0	0	0	0	0	0	0	0	0	0	0	0	0	0	0
APITD1-CORT	11	22	12	17	9	8	12	8	20	12	15	14	10	15	11	16	20	15	29	8	13	14	13	15	3	12	7	11	14	9	21	7	6	5	8	20	18	8	13	28	11	18	16	14	20	6	11	15	22
CORT	0	0	0	0	0	0	0	0	0	0	0	0	0	0	0	0	0	0	0	0	0	0	0	0	0	0	0	0	0	0	0	0	0	0	0	0	0	0	0	0	0	0	0	0	0	0	0	0	0
PEX14	300	619	568	561	648	610	694	830	638	615	734	880	747	746	724	692	1033	940	989	820	839	801	782	516	676	325	691	431	698	529	825	461	454	557	779	818	810	544	339	1010	464	934	910	521	597	425	649	883	999
TARDBP	4260	7261	5958	3537	4184	4376	4075	3371	5117	5709	5938	5911	4621	4758	5478	6557	8086	6675	8566	4871	6101	5833	6735	3318	4143	2968	4609	3642	3054	4734	8167	3041	4156	5375	4657	7194	6027	4151	4376	7780	2767	7378	7496	3676	8444	3792	6178	6530	8046
MTOR-AS1	0	0	0	0	0	0	0	0	0	0	0	0	0	0	0	0	0	0	0	0	0	0	0	0	0	0	0	0	0	0	0	0	0	0	0	0	0	0	0	0	0	0	0	0	0	0	0	0	0
ANGPTL7	0	0	0	0	0	0	0	0	0	0	0	0	0	0	0	0	0	0	0	0	0	0	0	0	0	0	0	0	0	0	0	0	0	0	0	0	0	0	0	0	0	0	0	0	0	0	0	0	0
UBIAD1	437	689	821	387	551	499	376	402	451	483	526	931	504	557	664	462	560	675	574	404	620	558	521	318	317	408	537	351	417	412	649	330	242	426	679	384	465	350	314	575	242	570	460	391	673	410	647	522	543
PTCHD2	0	3	0	4	3	2	3	2	1	1	1	1	4	1	4	1	5	5	4	2	0	3	2	4	0	5	5	0	4	5	7	0	0	2	0	5	5	3	0	0	1	4	3	1	6	4	8	2	7
FBXO44	260	228	138	656	214	511	373	771	199	222	217	189	716	738	542	197	270	481	277	404	471	217	285	356	486	312	253	199	608	159	271	304	183	126	450	241	372	241	250	143	499	242	262	451	390	183	112	190	311
FBXO6	142	156	77	331	193	376	227	292	87	90	78	100	352	346	333	134	138	263	172	351	311	156	138	146	271	194	111	92	346	121	168	119	138	84	299	61	154	190	167	89	112	133	154	165	304	92	89	121	157
DRAXIN	0	1	4	3	0	0	2	3	0	1	0	1	1	0	0	5	6	5	11	0	3	1	1	2	2	2	2	2	2	4	12	1	4	1	1	17	4	6	2	1	39	1	1	3	4	4	1	0	5
AK125437	0	0	9	1	4	4	12	0	1	0	3	1	1	0	0	2	2	5	10	6	8	2	5	1	1	4	0	1	2	14	17	0	0	2	2	19	8	6	5	2	91	1	3	6	7	8	5	0	9
AGTRAP	440	545	663	848	961	854	913	1084	481	497	520	791	937	867	1013	728	790	899	700	876	1161	675	646	492	960	383	795	408	1048	884	1494	313	404	522	846	380	723	686	382	702	548	701	660	692	679	543	694	491	567
C1orf167	0	0	0	0	1	0	1	1	0	0	0	0	0	1	2	1	1	0	0	1	3	0	0	0	1	1	0	0	1	0	0	0	1	0	0	0	0	0	0	0	1	1	0	0	0	0	0	1	0
CLCN6	422	515	294	850	304	573	421	728	353	350	377	284	913	982	806	387	495	471	401	525	490	407	661	353	331	574	284	332	574	231	365	328	376	181	214	292	484	186	548	325	405	290	490	533	767	154	388	270	348
NPPA-AS1	5	9	9	14	6	26	5	11	7	6	4	8	23	18	12	8	16	20	10	20	6	14	12	4	4	14	5	5	27	7	14	11	22	2	8	9	13	5	8	9	5	6	13	20	25	5	9	11	10
PLOD1	17950	16404	32264	17024	23064	24994	23929	18533	10585	10707	10699	20845	18614	19028	14608	12052	13367	18777	16308	19714	19779	12039	16123	15079	23451	11146	17266	11211	32311	12087	19673	20684	9055	11453	35751	13185	15753	10713	10488	17735	8438	15716	18328	19064	35542	9708	12530	17948	17474
MFN2	3584	5626	6904	3677	5251	4644	4781	3410	3835	3804	4158	5772	4318	4491	4506	5631	6115	6183	6624	5580	4961	5347	5454	2830	4214	3181	4310	2685	3598	3910	6252	2535	3323	3768	5309	5729	5564	3236	3585	5887	2090	6857	5895	3187	7085	3226	4814	6294	6257
MIIP	95	156	244	383	220	295	293	349	386	371	392	330	250	282	437	259	464	441	423	377	454	451	351	234	212	132	405	290	450	429	663	297	283	355	272	490	425	254	132	570	186	489	416	238	211	328	434	362	474
TNFRSF8	2	0	2	1	6	3	2	0	1	3	2	0	2	0	0	1	3	4	0	0	8	5	1	1	0	1	2	0	0	0	3	0	1	2	1	0	1	1	0	2	5	1	2	4	2	1	6	3	0
TNFRSF1B	60	246	208	349	89	156	451	197	146	139	166	268	341	366	123	525	714	269	864	241	459	323	710	138	124	275	371	164	211	104	220	32	377	918	77	138	397	137	74	395	416	311	553	474	168	124	726	412	163
MIR4632	0	0	0	0	0	0	0	0	0	0	0	0	0	0	0	0	0	0	0	0	0	0	0	0	0	0	0	0	0	0	0	0	0	0	0	0	0	0	0	0	0	0	0	0	0	0	0	0	0
VPS13D	2846	3407	3755	3226	3470	2410	2863	2325	1511	1463	1561	2471	2934	3665	3345	3453	2832	2429	3188	3119	2805	2525	2508	1369	3167	2805	2259	1469	2089	1949	3179	1366	1590	1762	2352	2927	2155	1838	3027	2440	1782	2426	2571	1941	6041	1705	2345	2381	2654
SNORA59B	0	0	0	0	0	0	0	0	0	0	0	0	0	0	0	0	0	0	0	0	0	0	0	0	0	0	0	0	0	0	0	0	0	0	0	0	0	0	0	0	0	0	0	0	0	0	0	0	0
AADACL4	1	6	0	1	0	1	0	16	0	0	0	0	29	33	44	0	0	1	1	1	10	1	0	2	1	0	0	0	1	0	0	0	1	0	0	0	0	0	0	0	0	0	0	0	5	0	0	0	0
AADACL3	1	0	0	0	0	0	0	0	0	0	0	0	0	0	1	0	0	0	0	0	1	1	0	0	0	0	0	0	0	0	0	0	0	0	0	0	0	0	0	0	0	0	0	0	0	0	0	0	0
C1orf158	9	1	1	2	1	16	4	1	0	0	1	0	6	4	7	0	0	8	0	0	7	0	0	1	1	16	1	0	2	4	5	2	0	0	0	0	0	0	14	0	0	0	0	1	13	3	0	0	0
PRAMEF12	0	0	0	0	0	0	0	0	0	0	0	0	0	0	0	0	0	0	1	0	0	0	0	0	1	0	0	0	1	0	0	0	0	0	0	0	0	0	0	0	1	1	0	0	1	0	0	0	0
PRAMEF1	0	0	2	0	0	0	1	0	0	0	0	0	0	0	0	2	0	0	1	3	0	2	2	0	0	0	0	0	1	1	0	0	1	3	0	5	0	1	4	1	0	0	5	0	5	0	0	2	1
PRAMEF2	0	0	0	0	0	0	0	0	0	0	0	0	0	0	0	0	0	0	0	0	0	0	0	0	0	0	0	0	0	0	0	1	0	0	0	0	1	0	0	0	0	0	0	0	0	0	0	0	0
PRAMEF22	0	0	0	0	0	0	0	0	0	0	0	0	0	0	0	1	0	0	0	0	0	0	0	0	0	0	0	0	0	0	0	0	0	0	0	0	0	0	0	0	0	0	0	0	0	0	0	0	0
PRAMEF9	77	52	21	11	33	117	1	221	31	24	28	22	94	106	59	31	25	36	66	53	9	16	16	32	107	4	7	65	142	6	12	37	80	48	8	15	56	14	2	81	51	78	9	10	5	13	15	3	77
PRAMEF16	0	0	0	0	0	0	0	0	0	0	0	0	0	0	0	0	0	0	0	0	0	0	0	0	0	0	0	0	0	0	0	0	0	0	0	0	0	0	0	0	0	0	0	0	0	0	0	0	0
PRAMEF20	1	0	2	0	0	0	0	0	1	0	2	8	1	1	0	2	0	0	0	0	0	2	1	0	0	0	0	0	1	0	0	0	0	0	0	1	0	0	0	0	0	1	0	0	0	0	2	0	0
PRAMEF17	0	0	0	0	0	0	0	0	0	0	0	0	0	0	0	0	0	0	0	0	0	0	0	0	0	0	0	0	0	0	0	0	0	0	0	0	0	0	0	0	0	0	0	0	0	0	0	0	0
PDPN	632	180	309	2805	55	1120	73	158	33	25	24	111	315	380	642	371	67	421	96	93	225	15	248	104	221	942	48	206	233	104	183	6	9	36	3	92	479	67	889	27	1997	38	16	615	3046	95	160	60	347
PRDM2	3204	1924	2561	3066	2449	3636	2261	1767	1234	1374	1317	1961	2087	2148	2635	2739	2154	3348	2607	2616	2601	1846	1979	1826	2771	3920	1465	1202	2426	1303	2292	1117	1830	1408	1555	2140	2252	1356	2152	1557	1670	1639	1857	1864	6575	1282	2271	1646	2156
AK124197	0	0	0	0	0	0	0	0	0	0	0	0	0	0	0	0	0	0	0	0	0	0	0	0	0	0	0	0	0	0	0	0	0	0	0	0	0	0	0	0	0	0	0	0	0	0	0	0	0
KAZN	593	512	824	1095	922	788	876	598	550	567	580	702	993	1080	1315	737	1196	765	1234	1478	890	1037	904	587	1161	1207	685	720	937	529	891	686	1200	669	1232	1051	1192	575	813	1223	1166	906	1632	884	1017	630	740	1153	777
TMEM51	24	258	30	79	6	36	31	274	158	165	182	189	206	210	141	55	73	28	93	55	63	19	96	27	2	34	29	50	23	40	73	14	19	37	81	38	100	51	19	147	24	62	89	134	46	33	19	91	62
FHAD1	100	1	206	38	30	364	52	4	3	0	2	1	7	5	7	32	59	63	22	38	91	14	43	73	46	7	162	16	252	43	67	78	24	56	276	31	15	7	25	36	46	39	68	111	362	124	14	52	34
EFHD2	440	730	1011	832	1241	1101	1165	1318	1335	1143	1369	1193	1118	1103	864	2582	3297	2416	2217	1425	1532	2123	1658	831	1538	373	1759	765	958	1286	2131	632	1034	1142	1416	2460	1621	1445	488	2591	2674	2696	2664	991	713	1064	1440	1833	2245
CTRC	0	1	2	1	0	0	0	0	0	0	1	0	0	0	0	0	2	0	2	0	0	2	0	1	0	1	1	0	0	0	0	0	0	0	1	0	1	1	0	0	2	1	0	0	0	0	2	0	0
CELA2A	0	0	0	1	0	0	1	2	2	0	0	0	0	0	1	1	0	1	0	0	0	1	0	1	0	0	0	0	0	2	0	1	0	1	0	1	0	1	0	0	0	0	0	0	2	0	1	0	0
CELA2B	14	30	15	19	9	25	15	23	8	4	11	8	25	25	25	10	20	25	14	8	10	10	14	9	16	41	7	9	16	7	16	19	7	10	13	20	14	6	21	12	23	18	14	15	36	4	7	12	22
DNAJC16	1351	1490	1173	1200	1134	1373	1037	983	665	734	676	1046	1314	1357	1633	994	1347	1337	1365	1426	1286	973	1146	675	1121	1151	910	707	1147	772	1356	694	907	728	1173	1014	1165	703	1389	1167	693	945	1159	1094	2775	613	761	988	1231
DDI2	214	262	325	255	238	241	212	145	154	163	164	258	215	237	246	247	280	268	307	183	207	281	270	102	184	247	213	118	145	175	297	114	180	145	121	218	209	148	268	274	121	273	259	113	362	140	261	261	275
RSC1A1	163	170	175	106	141	151	113	69	82	112	106	176	133	145	121	149	187	144	181	156	133	142	143	68	103	145	137	86	98	87	164	68	116	89	102	115	104	97	123	156	74	197	152	87	206	88	133	132	159
DQ573015	361	280	430	327	309	354	236	176	181	209	197	247	290	301	322	337	385	312	381	370	419	269	314	205	249	436	286	155	206	269	430	274	190	190	291	310	212	216	348	254	233	299	307	284	702	268	341	284	340
PLEKHM2	1669	2337	3307	5368	3704	3874	3711	4066	2880	2909	3072	3501	5723	5952	5421	3251	4739	4617	4206	5601	4186	3352	3840	2576	3105	3232	3054	2280	3730	2833	4840	2096	2523	2678	2800	3700	4201	2734	2328	3938	3657	3829	4118	3107	3752	2394	3309	3331	4031
SLC25A34	7	8	10	30	18	10	31	16	13	12	9	2	30	23	25	11	22	13	16	27	42	17	15	13	14	13	5	7	20	4	9	10	19	9	6	8	10	11	11	7	22	16	32	15	19	5	13	8	13
TMEM82	0	0	0	0	0	0	0	0	0	1	0	1	0	0	0	0	0	0	0	0	0	0	0	0	0	1	0	0	0	0	0	0	0	0	0	1	0	0	0	0	0	0	0	0	1	0	0	0	0
FBLIM1	1668	4613	2992	1879	3299	2531	3834	6066	3843	4278	3897	5139	6740	6591	6775	2396	3662	3559	4611	2616	3707	4127	5018	3647	4616	1003	4202	871	4000	2100	3532	5869	3811	1555	2416	4476	3451	1681	922	2457	361	4278	3923	1906	3906	1507	2294	4865	4714
SPEN	4150	4135	4441	3360	3504	3681	3106	2474	2399	2445	2633	3067	3062	3656	2891	3175	4281	3087	4411	2499	2928	3779	3640	1722	2912	2523	3781	1947	2560	2804	4633	2219	2107	2722	3296	3786	3048	2197	3256	3137	1381	4339	3417	2032	5749	2283	3123	3800	3970
C1orf64	0	0	0	0	0	0	0	0	0	0	0	0	0	0	0	0	0	0	0	0	0	0	0	0	0	0	0	0	0	0	0	0	0	0	0	0	0	0	0	0	0	0	0	0	0	0	0	0	0
CLCNKA	3	0	7	5	14	7	22	3	1	2	2	4	2	4	3	0	19	7	3	9	11	3	0	3	8	5	6	0	10	2	2	1	10	11	3	6	0	17	1	2	3	1	9	2	8	1	8	2	4
CLCNKB	3	9	5	16	26	11	33	23	10	10	7	1	22	25	29	22	37	9	18	21	19	17	11	7	29	7	8	8	11	2	12	8	13	6	8	5	10	21	2	15	10	12	9	4	11	1	10	3	13
SZRD1	612	1005	1517	1266	1644	1636	1924	1496	1696	1618	1775	2120	1444	1494	1422	1788	2443	2463	2719	1828	1891	2272	2275	1139	1617	654	1931	1194	1481	1404	2154	993	1412	1376	1605	2198	2001	1307	613	2511	1061	2574	2367	1114	1175	1386	1512	2211	2203
AL832937	0	0	0	0	0	0	0	0	0	0	0	0	0	0	0	0	0	0	0	0	0	0	0	0	0	0	0	0	0	0	0	0	0	0	0	0	0	0	0	0	0	0	0	0	0	0	0	0	0
NECAP2	2392	2644	3470	2525	4526	3923	4120	2409	2047	2258	2275	2925	3082	3167	2663	3864	3842	4038	3994	4590	3541	3219	3472	1891	3258	2838	2814	1788	2416	1969	3299	1473	2867	2123	2989	3614	3479	2046	2134	3714	1515	4011	4082	2517	4947	1735	2658	3353	3477
AX747988	0	0	2	1	3	0	0	0	0	0	0	0	0	1	2	0	0	0	1	0	0	2	1	0	1	0	0	1	0	0	0	0	0	0	1	0	0	0	0	1	0	0	0	1	4	1	1	2	0
MST1P2	8	13	14	74	36	37	49	79	12	17	16	18	45	49	65	13	39	38	20	97	97	48	31	37	13	19	24	37	53	35	55	26	12	19	46	22	28	50	22	15	57	16	46	42	43	27	50	18	14
CROCC	213	206	292	788	349	549	655	743	458	410	408	356	495	513	735	400	625	785	518	703	785	620	561	437	574	352	438	310	659	483	791	671	376	408	462	395	600	416	230	586	571	426	586	381	423	360	679	340	420
AK125737	0	0	0	0	0	0	0	0	0	0	0	0	0	0	0	0	0	0	0	0	0	0	0	0	0	0	0	0	0	0	0	0	0	0	0	0	0	0	0	0	0	0	0	0	0	0	0	0	0
DL489931	0	0	0	0	0	0	0	0	0	0	0	0	0	0	0	0	0	0	0	0	0	0	0	0	0	0	0	0	0	0	0	0	0	0	0	0	0	0	0	0	0	0	0	0	0	0	0	0	0
PADI1	2	1	48	7	21	4	0	3	6	3	5	22	7	5	38	1	0	4	3	13	0	12	2	4	14	0	9	1	25	0	3	16	3	1	291	13	7	3	1	50	1	6	17	5	14	5	1	25	2
PADI3	0	0	0	1	1	0	0	5	0	1	0	0	2	2	0	0	0	0	0	0	1	3	0	2	1	0	0	3	0	0	0	0	0	0	6	1	2	0	2	0	1	1	1	4	0	2	0	1	0
PADI4	0	0	0	0	2	5	0	1	0	0	0	0	0	0	1	1	1	0	0	2	0	0	0	0	0	0	1	0	0	0	1	0	1	0	1	0	0	0	3	0	0	0	0	1	17	0	0	0	0
PADI6	0	0	0	0	0	0	0	1	0	0	0	0	0	0	0	0	0	0	0	0	0	0	0	0	0	0	0	0	0	0	0	0	0	0	0	0	0	0	0	0	0	0	0	1	0	0	0	0	0
ARHGEF10L	429	386	830	1531	1010	848	1063	759	458	517	545	513	778	920	971	961	1833	1061	1314	1239	1165	903	883	870	993	970	811	579	1258	680	1153	925	857	789	944	1816	1228	828	547	1051	812	906	1411	704	685	680	838	780	1117
ACTL8	0	5	4	0	2	1	0	2	1	2	1	1	4	1	0	7	4	9	3	0	6	0	1	3	0	1	2	1	1	5	7	4	1	6	0	0	3	2	0	1	2	1	0	1	1	0	4	0	5
IGSF21	0	0	0	0	0	1	0	0	0	0	0	0	0	0	0	1	1	0	0	0	1	0	0	0	0	1	0	1	0	0	0	0	0	0	0	1	0	0	0	1	3	2	0	0	0	1	0	0	0
AX747631	0	0	0	0	0	0	0	0	0	0	0	0	0	0	0	0	0	0	0	0	0	0	0	0	0	0	0	0	0	0	0	0	0	0	0	0	0	0	0	0	0	0	0	0	0	0	0	0	0
KLHDC7A	0	0	0	0	0	0	0	1	0	0	1	0	0	0	0	0	0	0	0	1	0	0	0	0	0	0	1	0	0	0	0	0	0	0	0	0	0	0	0	0	0	0	0	0	0	0	0	0	0
PAX7	0	0	0	0	0	0	0	0	0	0	0	0	0	0	0	0	0	0	0	0	0	0	0	1	0	0	0	0	0	0	0	0	0	0	0	0	0	0	0	0	0	0	0	0	0	0	0	0	0
MRTO4	994	1774	2409	799	1574	1380	1048	714	1546	1653	1755	2847	1013	955	1305	1871	2088	2037	2583	1288	1569	2187	1899	884	1028	746	1449	1050	857	1462	2384	791	969	1687	1560	1832	1642	1216	1048	2039	504	2738	2068	1006	1719	1259	1997	2322	2379
PQLC2	230	283	403	592	334	551	401	584	371	398	414	523	637	638	762	384	597	643	511	722	680	430	632	430	373	369	504	304	668	413	757	314	332	454	471	435	698	464	275	569	305	525	465	456	469	367	375	451	498
MINOS1	0	0	0	0	0	0	0	0	0	0	0	0	0	0	0	0	0	0	0	0	0	0	0	0	0	0	0	0	0	0	0	0	0	0	0	0	0	0	0	0	0	0	0	0	0	0	0	0	0
MINOS1-NBL1	0	2	1	2	0	0	1	5	0	2	2	2	1	6	3	2	5	1	2	3	0	0	1	2	1	5	0	2	2	0	1	0	1	0	1	3	1	1	0	4	3	0	2	0	2	1	0	1	3
RPS14P3	0	0	0	0	0	0	0	0	0	0	0	0	0	0	0	0	0	0	0	0	0	0	0	0	0	0	0	0	0	0	0	0	0	0	0	0	0	0	0	0	0	0	0	0	0	0	0	0	0
NBL1	0	0	0	0	0	0	0	0	0	0	0	0	0	0	0	0	0	0	0	0	0	0	0	0	0	0	0	0	0	0	0	0	0	0	0	0	0	0	0	0	0	0	0	0	0	0	0	0	0
HTR6	2	1	2	2	0	2	1	1	0	0	0	0	0	1	0	0	0	1	1	0	1	0	0	2	2	3	1	0	0	0	2	0	0	0	6	5	1	2	1	3	2	2	3	0	0	2	1	2	1
OTUD3	206	283	678	277	377	289	431	184	328	329	332	606	348	371	228	353	633	354	601	472	361	505	518	210	299	317	423	295	216	273	506	222	328	453	796	774	316	292	257	611	220	465	731	233	620	315	699	668	678
PLA2G5	0	1	2	6	3	21	1	2	0	1	0	0	2	0	3	22	9	0	4	6	4	4	4	0	3	6	4	1	2	3	4	0	44	1	2	1	0	5	1	2	1	3	16	0	3	0	0	3	2
PLA2G2F	0	0	0	0	0	0	0	0	0	0	0	0	0	0	0	0	0	0	0	0	0	0	0	0	0	0	0	0	0	0	0	0	0	0	0	0	0	0	0	0	0	0	0	0	0	0	0	0	0
UBXN10	1	0	0	1	0	3	0	0	0	0	0	0	0	0	2	3	0	0	0	0	2	0	0	0	0	0	0	0	0	0	4	0	1	0	0	1	0	2	2	0	0	0	0	0	2	0	0	0	0
VWA5B1	0	1	0	0	1	0	0	0	0	0	0	0	0	0	0	0	0	0	0	0	0	0	1	0	0	1	0	0	0	1	0	0	0	0	0	0	0	0	1	0	1	0	0	1	0	0	0	0	0
FAM43B	1	2	8	8	30	0	16	3	4	9	6	3	1	1	3	2	4	8	6	1	9	10	2	2	5	1	0	18	3	5	20	2	1	0	1	0	3	4	0	4	179	6	8	1	1	2	3	3	3
CDA	34	265	660	37	207	53	201	315	187	191	205	183	181	171	195	49	51	120	193	333	174	252	50	43	58	0	34	121	26	160	255	39	77	36	20	24	65	573	68	453	102	135	287	62	194	99	93	282	73
PINK1	2283	3194	5465	3692	7268	3422	4266	3796	2734	2871	2939	4611	4237	4294	4566	3920	5236	4562	4537	5850	3972	4114	3009	1961	3493	2202	3152	2225	3465	2727	4444	1664	2558	3366	4544	3360	3393	3835	2310	3854	2665	3316	4810	2775	4735	2281	4207	3883	3313
LOC100506801	0	0	0	0	0	0	0	0	0	0	0	0	0	0	0	0	0	0	0	0	0	0	0	0	0	0	0	0	0	0	0	0	0	0	0	0	0	0	0	0	0	0	0	0	0	0	0	0	0
BC127868	0	0	0	0	0	0	0	0	0	0	0	0	0	0	0	0	0	0	0	0	0	0	0	0	0	0	0	0	0	0	0	0	0	0	0	0	0	0	0	0	0	0	0	0	0	0	0	0	0
NBPF3	406	1723	266	712	591	1404	539	1444	591	662	612	394	1295	1249	1569	675	461	585	413	680	1087	282	614	378	555	786	681	283	374	459	702	630	278	514	1024	741	715	292	1209	388	484	713	400	724	1569	468	461	389	554
ALPL	7	134	318	39	30	21	12	222	9	10	17	48	107	148	285	9	4	42	18	9	74	5	19	62	16	3	317	4	336	54	105	1978	21	19	529	33	29	14	235	4	10	9	2	197	76	4	21	13	10
LDLRAD2	81	38	110	114	170	110	115	52	10	17	20	18	68	74	54	87	91	70	64	149	119	50	53	74	233	156	61	31	118	41	71	99	54	20	106	68	55	39	73	56	93	46	66	67	137	18	51	61	57
CELA3B	1	0	0	0	0	1	1	0	0	1	0	0	0	0	0	0	0	0	0	0	0	0	0	0	0	0	0	0	0	0	0	0	0	0	0	0	0	0	0	0	1	0	1	0	0	0	0	0	0
CELA3A	0	1	0	0	1	0	0	0	0	0	0	0	0	0	0	0	0	0	0	0	0	0	0	0	0	0	1	0	0	0	0	0	0	0	0	0	0	0	0	0	0	0	0	0	0	0	0	1	0
LINC00339	393	302	517	491	244	452	405	309	146	190	186	242	249	257	240	361	325	601	605	756	693	265	310	181	322	570	233	221	273	233	436	190	178	329	238	300	423	211	337	311	341	346	320	239	376	225	291	266	392
CDC42	11499	11183	14439	6799	13325	12635	10533	7069	7583	8559	8585	12348	9686	9620	9595	13149	14365	15932	15444	13440	13361	11619	14014	7828	11237	9736	10682	7734	7483	8311	13433	7377	9249	8640	11524	13433	14107	7938	10345	14345	5596	16385	14563	8046	20013	7518	10956	13404	14134
ZBTB40	1068	985	1282	1183	878	1098	827	796	755	777	782	864	1021	1076	1255	933	1286	819	1156	1107	1108	886	1140	700	842	1002	677	526	833	645	1031	760	733	651	795	934	923	658	961	901	638	774	1064	774	2494	628	883	769	1014
EPHA8	0	0	0	1	0	0	0	1	0	0	0	0	0	0	0	0	0	1	0	0	0	0	0	0	0	0	0	0	1	0	0	0	0	0	0	0	0	0	0	0	2	0	0	0	0	0	0	0	0
C1QA	0	0	0	0	0	0	0	0	0	0	0	0	0	0	0	0	0	0	0	0	0	0	0	0	0	0	0	0	1	0	0	0	0	0	0	0	0	0	0	0	0	0	0	0	0	0	0	0	0
C1QC	0	0	0	0	0	0	0	0	0	0	0	0	0	0	0	0	0	0	0	0	0	0	0	0	0	0	0	0	0	0	0	0	0	0	0	0	0	0	0	0	0	0	0	0	0	0	0	0	0
C1QB	0	0	0	0	0	0	0	0	0	0	0	0	0	0	0	0	0	0	0	0	0	0	0	0	0	0	0	0	0	0	0	0	0	0	0	0	0	0	0	0	0	0	0	0	1	0	0	0	0
EPHB2	259	901	155	436	114	460	418	773	697	702	764	1335	893	890	481	346	719	486	925	1008	1288	312	993	831	193	59	899	898	295	246	411	646	657	87	41	540	1478	173	135	327	519	1353	465	917	620	160	354	283	411
MIR4684	0	0	0	0	0	0	0	0	0	0	0	0	0	0	0	0	0	0	0	0	0	0	0	0	0	0	0	0	0	0	0	0	0	0	0	0	0	0	0	0	0	0	0	0	0	0	0	0	0
AK025975	8	30	0	8	1	4	4	13	8	5	11	18	16	25	6	4	5	8	9	37	26	5	12	27	3	1	11	14	2	2	3	8	3	0	0	5	17	3	2	1	25	7	2	27	4	3	2	0	4
KDM1A	2840	3908	3283	2397	2450	3040	2326	2455	2354	2519	2477	3199	3068	3169	2722	2775	3582	3610	3885	2245	3191	2924	3607	1938	2620	3308	2536	1758	2145	2301	4041	2464	1961	2158	2398	3531	3378	1970	2707	3100	1877	3926	3104	2329	4995	1754	2626	3169	4056
MIR3115	0	0	0	0	0	0	0	0	0	0	0	0	0	0	0	0	0	0	0	0	0	0	0	0	0	0	0	0	0	0	0	0	0	0	0	0	0	0	0	0	0	0	0	0	0	0	0	0	0
C1orf213	13	8	7	87	13	39	20	43	13	14	15	11	42	44	17	24	40	44	30	57	88	20	35	41	26	59	15	9	25	10	27	29	26	8	20	28	17	9	18	16	52	9	22	19	37	6	14	15	22
AX748204	0	0	0	0	0	0	0	0	0	0	0	0	0	0	0	0	0	0	0	0	0	0	0	0	0	0	0	0	0	0	0	0	0	0	0	0	0	0	0	0	0	0	0	0	0	0	0	0	0
MDS2	1	8	1	1	1	0	1	2	2	3	2	5	5	3	2	2	4	3	0	2	1	3	0	1	2	0	3	0	3	2	2	1	2	1	3	2	1	2	2	2	2	0	1	1	1	3	0	3	1
RPL11	17559	15768	18668	15720	16281	21687	11853	16542	10897	11704	12220	17437	22230	22024	15160	16612	17060	22340	17146	18192	21871	14646	15453	12047	16686	18235	13961	11506	11681	11625	18459	9472	10417	10282	12893	11706	15711	9264	17423	12471	12661	17059	16292	15237	23949	9303	15258	16474	15671
TCEB3	1953	2578	2775	1333	2270	2290	1867	1155	1763	1902	1949	3224	1839	1950	1891	2287	2824	2677	3180	2310	2287	2422	2298	1131	1654	1668	2356	1209	1421	1444	2679	1209	1625	1832	2938	2524	1929	1565	1542	2734	983	2749	2954	1542	3662	1291	2430	2670	3067
PITHD1	725	897	1779	808	1336	982	902	556	790	873	937	1795	915	986	974	1207	1652	1489	1683	1371	1226	1399	1291	511	817	647	1137	662	791	1008	1830	609	670	1010	1168	1214	1209	880	782	1506	637	1738	1450	869	1502	889	1359	1694	1602
LYPLA2	358	809	972	914	807	885	1281	1183	1089	1047	1145	1537	1095	1056	1023	875	1293	1285	1343	1085	1032	1274	1272	720	919	490	1034	692	890	557	948	791	835	733	1103	1396	1233	632	375	1239	601	1449	1408	836	678	534	900	1188	1273
MIR378F	0	0	0	0	0	0	0	0	0	0	0	0	0	0	0	0	0	0	0	0	0	0	0	0	0	0	0	0	0	0	0	0	0	0	0	0	0	0	0	0	0	0	0	0	0	0	0	0	0
LOC284632	0	0	0	0	0	0	0	0	0	0	0	0	0	0	0	0	1	1	0	0	0	0	1	0	0	0	0	0	0	0	0	0	0	0	0	0	1	0	0	0	0	0	1	1	0	0	0	0	0
GRHL3	13	22	22	10	26	13	22	14	5	13	20	21	8	9	16	5	19	18	21	13	23	18	16	9	10	3	13	18	4	12	21	12	8	13	10	12	18	11	5	35	10	34	27	17	23	12	11	17	9
NIPAL3	2091	5230	11549	3500	5817	2264	5941	3034	3035	3114	3224	7121	3143	3165	4233	2032	4938	5041	3803	5552	3266	3993	4029	1607	1646	1878	2871	3984	2005	2771	4568	1484	1792	4928	7403	3362	4034	5636	3177	6825	1654	3668	7086	4128	4883	4538	5844	5364	4281
RCAN3	233	513	949	297	652	329	562	234	423	436	447	641	360	349	331	598	996	900	929	574	493	845	706	171	296	201	379	393	145	381	805	292	428	597	345	852	693	607	466	901	248	899	1155	232	667	434	700	976	757
NCMAP	0	0	0	0	0	0	0	0	1	0	0	1	0	0	0	0	0	0	0	1	0	0	0	0	0	0	0	0	0	0	0	0	0	1	0	0	0	0	0	1	0	0	0	1	1	0	0	1	1
SRRM1	2457	3518	3684	2911	2733	2719	2613	2115	2407	2657	2833	5031	3849	3798	3461	3957	4961	4758	5236	3269	3659	4685	4170	1638	3039	3114	3212	1869	1567	2196	4711	1640	2157	2260	3051	4159	4127	2156	2668	4831	1684	5139	4199	1851	4633	2014	3909	4255	4849
CLIC4	32197	31099	44550	16083	55150	31996	33498	17109	19660	21426	21695	38459	24609	25046	32010	34905	45953	40520	39594	28036	31442	44049	39397	19506	31941	20730	43958	18020	26054	30984	54068	16915	26747	20328	68345	38602	32076	28932	24345	35668	25395	39729	47591	21163	56624	27034	34543	43400	43040
Z24749	0	0	0	0	0	0	0	0	0	0	0	0	0	0	0	0	0	0	0	0	0	0	0	0	0	0	0	0	0	0	0	0	0	0	0	0	0	0	0	0	0	0	0	0	0	0	0	0	0
RHD	0	0	0	0	0	0	0	0	0	0	0	0	0	0	0	0	0	0	0	0	0	0	0	0	0	0	0	0	0	0	0	0	0	0	0	0	0	0	0	0	0	0	0	0	0	0	0	0	0
TMEM50A	7394	3880	8250	5496	12438	7945	8199	2940	3251	3401	3528	5322	5216	5367	5451	10661	9033	10120	11691	8444	5783	8846	6812	4696	7901	4827	8764	3550	6653	6398	11164	4048	6110	9084	8207	11937	6474	8619	8376	12021	3075	13217	12749	4938	12268	7269	6705	13128	10365
TMEM57	1594	765	1942	961	1379	1304	1160	699	568	549	591	1069	998	1124	911	1122	1286	1382	1274	1137	1271	1412	1120	662	1049	1500	1235	602	985	1111	1890	1074	787	1077	1213	1779	1034	795	1037	1256	834	1508	1330	861	2284	981	1331	1456	1753
LDLRAP1	846	830	1459	1481	1128	987	1164	928	716	731	748	1021	1181	1171	1541	1097	1599	1410	1401	1578	1177	833	922	737	807	1353	787	778	1289	857	1459	1045	468	892	1185	1375	1240	1040	720	1532	798	1165	1517	847	1361	673	812	1337	1816
MAN1C1	673	258	70	1329	84	984	274	658	65	63	58	37	765	907	768	81	128	361	139	1498	790	15	89	140	62	1046	22	105	233	197	353	40	105	46	104	32	176	192	944	102	398	22	184	280	527	40	67	35	91
SEPN1	6147	6459	7633	11047	7325	10720	10115	9509	4691	4886	4971	5435	8775	9112	7400	7864	9613	10656	9357	11269	9894	6665	9589	5769	8115	9492	6914	6199	7004	4737	8087	3655	5038	4644	4379	8038	10197	5473	6263	9182	6633	9687	8478	6646	11421	4442	5149	8445	9179
MTFR1L	1493	1935	1943	1882	2058	2267	1976	1880	1137	1394	1297	1549	2267	2349	2066	1749	1993	2148	2159	2295	2083	1662	1903	1298	1708	1899	1590	1131	1623	1148	1976	1214	1241	1213	1971	1870	2051	1117	1757	1573	1452	1919	2024	1494	2596	913	1374	1905	2087
EXTL1	14	105	143	107	34	28	242	138	219	215	201	308	168	143	153	66	65	108	101	120	213	150	149	58	83	11	171	62	294	20	26	31	83	97	832	92	118	11	5	78	5	68	313	123	84	26	10	274	39
PDIK1L	280	190	211	123	152	176	119	92	104	102	125	167	124	112	197	147	193	240	202	136	239	225	193	114	129	246	187	128	117	169	302	140	113	112	166	144	199	137	223	206	158	201	220	137	328	164	206	187	213
FAM110D	0	0	0	0	0	0	0	0	0	0	0	0	0	0	0	0	0	1	0	0	0	0	0	0	0	0	0	1	0	0	1	0	0	0	0	0	0	0	0	0	1	1	1	0	0	0	1	0	0
ZNF593	128	158	221	146	180	273	160	406	305	279	292	332	287	275	279	248	360	421	344	303	367	257	350	238	266	126	266	116	367	162	282	215	213	156	296	286	300	137	92	244	146	288	207	250	180	147	192	240	268
CNKSR1	4	3	6	2	8	4	4	4	4	4	2	0	3	3	5	0	6	4	4	9	5	13	7	5	6	6	4	4	6	6	10	11	1	5	4	2	2	6	6	6	1	6	5	7	6	0	4	8	14
CATSPER4	0	0	0	0	0	0	0	0	0	0	0	0	0	0	0	0	0	1	0	0	0	0	0	0	0	0	1	0	0	0	0	0	0	0	0	0	0	0	0	0	0	1	0	0	0	0	0	0	0
BC030768	0	1	0	0	0	2	0	3	3	3	2	1	2	2	4	1	1	1	0	3	3	0	1	2	2	0	0	1	5	0	1	2	0	0	1	0	1	0	0	0	3	2	1	0	0	2	0	1	0
CEP85	210	562	1069	335	447	259	271	183	641	662	655	1193	279	316	477	604	861	412	910	345	444	862	516	217	202	208	541	325	196	571	943	351	306	528	567	838	520	497	325	1029	296	950	792	219	373	437	750	803	768
SH3BGRL3	10130	12759	19070	9264	20126	20052	20247	14579	9790	10236	10602	16834	11218	10352	6566	17529	21244	20415	23162	22536	19797	19930	21702	11428	15659	15014	18765	10452	15904	10431	19027	7486	14885	12692	18311	18948	22933	12716	12324	21684	19575	24859	23275	9907	12299	8429	11475	23272	21924
CD52	0	0	0	0	2	4	2	1	0	0	2	3	2	1	0	1	0	1	0	1	0	0	4	0	0	0	0	1	0	2	1	0	0	0	1	0	2	0	0	0	3	0	0	0	18	0	0	1	0
LIN28A	0	0	0	0	0	0	0	0	0	0	0	0	0	0	0	0	1	0	0	1	0	0	0	0	0	0	0	0	0	0	0	0	0	0	0	0	0	0	0	0	0	1	0	0	0	0	1	0	0
DHDDS	1299	1615	2218	1197	1842	1962	1730	1181	1118	1158	1328	2245	1674	1680	1465	1540	1721	1923	1738	2302	1878	1824	1881	1005	1442	1262	1464	890	1342	831	1375	984	1348	896	1863	1628	1802	1022	1291	1878	755	1878	2122	1183	2409	819	1567	2126	1809
HMGN2	8135	17253	9983	3717	9178	10165	8112	6326	13925	14373	15550	12657	6243	6396	8287	13752	17773	16506	21191	7561	12072	15816	15424	6927	7321	3653	12113	7744	6241	13281	22531	4961	7596	11741	7633	15285	14608	9170	8419	18657	6139	28030	15899	5508	11315	9480	12931	17731	17792
RPS6KA1	8	156	155	32	47	39	24	107	120	105	121	179	98	105	66	87	121	126	106	37	63	156	59	36	47	10	53	46	29	36	64	53	44	33	38	94	124	36	26	97	53	143	59	37	116	49	71	122	58
MIR1976	0	0	0	0	0	0	0	0	0	0	0	0	0	0	0	0	0	0	0	0	0	0	0	0	0	0	0	0	0	0	0	0	0	0	0	0	0	0	0	0	0	0	0	0	0	0	0	0	0
ARID1A	2229	4162	4583	2637	3085	2553	2562	2237	2756	2556	2802	4289	2903	3303	2567	2435	2982	2786	3702	2317	2372	2972	2842	1292	2170	2490	2781	1437	1949	2059	3368	2206	1744	2123	2573	3970	2361	1682	2177	2798	1397	3841	2857	2028	4409	1995	2747	3233	3488
PIGV	588	663	463	627	515	703	548	578	319	338	334	447	548	571	584	448	459	596	564	680	732	288	408	358	422	679	372	336	567	365	598	236	259	310	568	307	528	313	615	485	427	419	505	506	1300	370	376	364	431
ZDHHC18	826	1085	1518	1176	990	1008	1067	954	1005	1041	1048	1656	1024	998	1119	1102	1547	1295	1468	968	1010	1272	1262	613	770	749	1039	848	971	837	1430	875	627	1074	958	1747	1349	860	636	1618	521	1490	1351	935	1459	910	1078	1657	1508
NUDC	1373	2759	3408	1830	2264	2191	2081	2039	2878	2742	2992	4532	2185	2178	2535	2935	3876	3583	4263	2328	2969	3462	3221	1744	1975	1426	2792	1708	2072	2341	4149	1870	1763	2524	2422	3172	3219	1969	1633	3452	1339	4181	3247	1771	2500	1993	2920	3458	3974
TRNP1	1173	5713	7086	952	8203	1893	8931	4283	6047	6124	6593	13081	3626	3495	2427	5337	10858	5420	10482	12150	7333	7952	8043	2039	2445	2251	5257	3238	1520	5201	8813	1118	6669	4419	1316	3129	4465	4767	880	4886	502	8383	12782	1890	2084	3676	9716	6408	7858
DL490887	0	1	0	0	2	0	0	3	0	1	1	3	2	2	0	1	3	1	2	2	0	2	1	3	2	0	1	0	1	2	0	0	1	0	1	1	2	2	1	2	2	3	2	2	1	0	1	2	2
WDTC1	2016	2240	2546	2734	3316	2792	2874	2670	1394	1499	1449	1762	2837	2826	2923	2434	2746	2853	2734	2778	2458	2099	2474	1682	2352	2615	2198	1389	2762	1716	2768	1448	1513	1702	2022	2388	2778	1607	1983	2170	2049	2313	2438	1863	4134	1345	1939	2501	2475
TMEM222	792	807	1533	1174	1420	2026	1132	1307	749	779	843	1256	1319	1305	1333	1201	1179	1551	1234	1375	1448	1267	1199	842	1134	941	1109	621	1252	841	1536	636	853	844	1315	976	1253	883	667	1093	767	1311	1183	957	1337	858	1191	1302	1273
LOC644961	0	0	0	0	0	0	0	0	0	0	0	0	0	0	0	0	0	0	0	0	0	0	0	0	0	0	0	0	0	0	0	0	0	0	0	0	0	0	0	0	0	0	0	0	0	0	0	0	0
SYTL1	0	0	3	0	2	4	1	22	5	2	1	0	6	7	5	2	2	3	4	1	2	3	7	5	1	1	0	3	4	0	1	8	2	4	3	3	8	2	3	2	3	2	6	3	3	1	0	3	5
GPR3	34	105	90	31	28	21	36	41	109	86	90	196	23	27	54	77	92	86	98	53	29	137	81	24	15	30	89	117	23	72	126	17	47	70	51	116	120	80	30	137	10	134	89	29	51	73	121	129	106
FAM76A	379	335	297	298	267	323	215	213	209	228	230	279	297	332	356	370	442	374	420	466	442	328	401	213	181	503	234	267	218	231	351	192	296	226	343	350	454	263	436	346	173	413	450	223	534	231	415	318	347
STX12	3383	2838	4027	2149	3742	3634	2833	1847	1549	1713	1762	3708	3039	3095	2815	3003	3245	4193	3538	3726	3144	3570	3087	1848	2948	3201	3402	1721	2457	1910	3296	2475	2572	1900	4416	3122	3044	1929	2586	2380	1392	3017	3678	2601	7303	2326	3147	3924	3035
PPP1R8	1501	1778	2148	1267	1892	1956	1441	1346	1386	1506	1618	2413	1730	1758	1880	2104	2293	2359	2382	1818	2148	1998	2114	1182	1533	1403	1694	1135	1340	1466	2566	1181	1248	1418	1827	1849	1873	1201	1359	1868	951	2356	2132	1299	2774	1317	1947	2120	2251
SCARNA1	0	0	0	0	0	0	0	0	0	0	0	0	0	0	0	0	0	0	0	0	0	0	0	0	0	0	0	0	0	0	0	0	0	0	0	0	0	0	0	0	0	0	0	0	0	0	0	0	0
THEMIS2	49	114	58	113	47	82	71	126	54	61	74	53	96	96	45	77	95	103	103	124	143	83	131	66	46	114	63	94	54	49	89	62	45	87	62	85	150	55	79	109	113	115	77	112	167	69	54	65	125
SMPDL3B	2	1	0	0	0	2	2	4	2	0	1	1	4	3	0	1	1	3	0	4	1	0	0	1	1	1	1	0	1	0	0	4	0	1	3	0	0	0	3	0	1	0	0	0	1	1	1	0	2
XKR8	225	363	524	437	457	438	487	435	420	430	447	537	423	431	416	543	737	487	685	631	545	454	454	324	314	297	388	357	513	354	564	341	305	444	391	661	570	408	224	627	592	497	657	318	386	299	426	511	631
ATPIF1	628	1205	641	636	795	945	1131	1496	1521	1429	1536	1378	1300	1177	962	1149	1436	1551	1746	1604	1530	1118	1495	971	1067	544	1030	990	1133	737	1168	857	1004	1102	1447	1317	1531	886	611	1559	990	1804	1797	967	1076	707	856	1532	1389
SESN2	3009	1060	3622	1206	4025	3187	1972	2029	631	681	621	991	1015	995	2843	565	841	2018	996	1695	2816	2134	1010	1479	2416	1003	1898	1030	4113	2502	4292	1692	1031	746	993	711	1815	947	2088	965	561	1416	1389	2498	3505	2536	2816	1219	1373
MED18	473	802	682	506	658	707	559	511	410	469	507	685	605	621	648	666	571	597	686	607	548	407	610	324	457	540	359	270	467	365	606	317	370	393	499	484	509	377	513	538	343	468	540	420	1010	291	336	502	522
PHACTR4	1341	2020	1905	1013	1544	1270	1123	942	1323	1427	1580	1858	1188	1233	1504	1336	1820	1581	1919	1013	1185	1828	1510	987	1369	1262	1542	800	1155	1253	2023	1172	833	1042	1342	1932	1527	914	918	1656	838	1980	1630	994	2924	1203	1375	1825	1851
SNHG3	0	0	0	0	0	0	0	0	0	0	0	0	0	0	0	0	0	0	0	0	0	0	0	0	0	0	0	0	0	0	0	0	0	0	0	0	0	0	0	0	0	0	0	0	0	0	0	0	0
RCC1	1310	2371	2590	1291	1624	1933	1240	1476	1973	2021	2180	2491	1597	1657	2158	2185	2934	2191	3268	1130	1920	2495	1865	1199	1264	1555	1756	1332	1211	1750	2911	1144	1040	1839	1460	2047	1861	1319	1796	2274	867	3091	2094	1106	3013	1424	2260	2440	2908
TRNAU1AP	435	573	733	502	655	646	609	447	469	514	563	799	548	574	432	719	885	865	782	675	695	747	614	357	475	495	448	406	377	437	697	341	486	495	525	647	623	478	479	702	380	866	784	430	792	412	712	697	684
RAB42	33	22	55	84	37	71	74	67	20	21	22	19	85	104	53	41	41	72	58	29	50	33	49	28	85	109	21	23	35	33	57	41	25	35	18	57	45	39	24	73	63	44	33	41	40	19	22	27	48
RNU11	0	0	0	0	0	0	0	0	0	0	0	0	0	0	0	0	0	0	0	0	1	0	0	0	0	0	0	0	0	0	0	0	0	0	0	1	0	0	0	1	0	0	0	0	0	0	0	0	0
GMEB1	355	380	543	294	454	343	372	206	275	300	337	621	333	438	292	411	438	516	501	376	352	404	436	206	280	397	412	225	245	221	423	216	261	241	292	420	387	235	304	416	209	485	507	252	614	236	487	425	455
SCARNA24	0	0	0	0	0	0	0	0	0	0	0	0	0	0	0	0	0	0	0	0	0	0	0	0	0	0	0	0	0	0	0	0	0	0	0	0	0	0	0	0	0	0	0	0	0	0	0	0	0
YTHDF2	2843	3284	3065	2196	2725	3184	2382	2547	2172	2297	2397	3552	3426	3679	3184	2995	3055	3879	3635	3136	3286	3079	3419	1822	2395	3386	2638	1696	2226	2038	3532	1871	2214	2173	3277	3169	3160	2059	2643	3076	1638	3253	3019	2397	6221	1942	2690	3029	3635
OPRD1	0	0	1	0	0	0	0	0	0	0	0	0	0	0	0	1	1	0	1	0	0	1	0	0	0	0	0	0	0	0	1	0	1	0	0	0	1	0	0	0	1	0	0	0	0	0	0	1	0
EPB41	225	744	321	735	416	331	234	822	369	411	357	569	1306	1522	869	281	270	255	226	266	202	86	249	169	248	775	108	269	392	125	211	352	102	151	266	221	406	250	354	275	589	114	144	543	706	146	152	163	282
PTPRU	305	886	595	3701	363	599	544	3292	666	662	675	1083	2508	2876	1672	279	432	538	582	650	778	419	887	454	445	1680	621	298	1229	258	443	191	201	558	119	1028	1418	620	1117	325	2649	336	537	849	1128	580	227	465	193
MATN1-AS1	28	14	12	30	16	24	20	28	6	5	4	5	17	25	25	12	11	26	13	9	30	8	12	19	14	29	12	7	22	10	10	10	10	7	10	7	11	15	18	3	26	11	4	28	20	9	8	14	17
ZCCHC17	833	1301	1641	820	1592	1290	1072	894	837	861	978	1624	1191	1269	1077	1131	1215	1381	1307	1402	1354	988	1075	797	962	1054	1088	688	901	973	1540	882	784	812	1098	1082	1184	773	896	1189	846	1452	1312	1026	1576	748	1075	1213	1234
SERINC2	193	2385	349	1440	1785	468	3182	2854	1899	1960	2028	3707	3352	3093	3880	1831	1254	1448	1146	1767	994	961	42	1162	799	260	1794	826	865	701	1251	35	1248	280	3137	2456	2201	1763	365	2067	198	1123	3461	2194	1078	1179	587	2819	388
LOC149086	0	0	0	0	0	0	0	0	0	0	0	0	0	0	0	0	0	0	0	0	0	0	0	0	0	0	0	0	0	0	0	0	0	0	0	0	0	0	0	0	0	0	0	0	0	0	0	0	0
LOC284551	0	0	0	0	0	0	0	0	0	0	0	0	0	0	0	0	0	0	0	0	0	0	0	0	0	0	0	0	0	0	0	0	0	0	0	0	0	0	0	0	0	0	0	0	0	0	0	0	0
TINAGL1	6	176	377	12	908	129	218	426	219	246	209	278	643	621	1332	166	323	357	537	131	77	206	77	183	1130	21	784	8	109	65	93	186	652	41	5788	49	170	90	6	1099	9	274	966	18	35	42	81	622	9
HCRTR1	2	1	4	0	1	0	1	2	3	0	1	1	3	3	5	1	2	1	1	0	0	3	0	1	5	0	1	0	2	0	3	1	2	1	0	0	2	1	0	2	2	1	2	0	2	1	3	1	0
KHDRBS1	5219	7858	5202	2791	4202	5603	4077	4124	5206	5425	5847	5533	4501	4749	4693	7298	7565	8272	8643	5096	7248	6634	7549	3633	4649	5871	5306	3739	3349	5376	9180	3533	4088	5114	4049	7621	7059	4116	5070	6998	3588	9501	6485	3755	8022	4103	5686	6831	9161
TMEM39B	449	591	576	543	505	704	449	647	467	488	540	660	477	518	533	541	586	744	655	486	681	506	655	404	560	465	506	309	440	352	614	362	364	355	399	447	631	295	391	477	375	732	566	356	662	284	529	560	587
KPNA6	4493	6489	4325	3187	4020	4206	3593	2915	2890	3082	3092	4629	4344	4767	4807	4624	5755	4883	5472	4186	4042	4205	5014	2226	3590	3866	3713	2120	2877	2511	4911	2347	2734	2716	4970	4820	3980	2476	4620	4665	1914	4766	5168	3046	8425	2225	3279	4868	4342
TXLNA	4319	5724	5113	4335	4746	5519	4392	4817	3510	3550	3747	5660	6441	6471	6288	4881	5374	5875	5982	5190	5376	4594	5271	2785	4423	4085	4112	2307	4471	2907	5324	2753	3323	3007	4337	4630	4746	2854	3691	4936	3216	4967	5260	4211	8415	2904	4177	4811	5033
CCDC28B	87	174	95	169	122	269	153	340	186	169	188	158	227	219	152	104	149	213	223	151	227	101	218	169	148	84	123	141	185	99	142	315	138	103	144	108	231	99	106	121	200	189	189	152	91	75	113	175	208
IQCC	46	94	126	114	77	58	59	54	77	91	96	114	64	78	88	89	114	102	127	66	143	104	121	66	67	43	67	58	49	70	113	63	58	89	73	79	90	59	61	95	64	102	132	62	91	65	136	111	123
DCDC2B	7	8	6	42	13	13	15	17	5	6	11	7	20	10	12	4	18	8	7	16	14	13	6	17	18	12	8	4	11	6	13	6	6	6	16	9	12	9	11	6	11	7	15	12	14	2	20	7	9
EIF3I	6906	9959	11780	5319	9480	9416	7051	7279	6294	6775	7015	10083	8111	7944	6650	9195	9958	9895	9827	8353	8692	8045	7991	5274	6664	6205	6260	4755	5378	5378	8849	4170	6184	5430	7302	7055	7773	4990	6927	8643	4274	10076	9398	5702	10770	4243	7394	8726	9552
FAM167B	58	138	64	271	86	143	121	443	116	128	104	143	424	425	337	139	202	154	192	274	181	72	80	100	117	195	56	79	154	44	74	47	119	65	98	97	191	96	143	189	144	91	147	75	128	50	41	60	114
LCK	0	1	0	0	4	7	2	6	0	0	0	0	1	2	1	0	0	1	0	0	0	0	0	0	0	0	0	0	0	0	0	0	0	0	0	0	0	0	0	0	0	1	1	0	18	0	0	0	0
HDAC1	2522	5107	4265	2581	3620	3418	3320	4640	3166	3608	3604	5435	5069	5219	3542	5408	5583	5002	5133	4079	3744	3928	4212	2265	3012	3741	2997	2147	2203	2544	4227	1851	3169	3194	982	3113	3709	2948	2519	4553	1540	4923	4833	2353	3749	2012	3892	4524	2215
TSSK3	19	14	18	72	16	21	15	58	11	15	16	15	59	53	39	27	41	21	11	29	31	25	11	12	15	62	11	21	25	12	22	15	17	15	19	9	15	9	22	16	64	17	42	15	28	9	36	15	13
ZBTB8B	0	0	0	0	0	0	0	0	0	0	0	0	0	0	0	0	0	0	0	0	0	0	0	0	0	0	0	0	0	0	0	0	0	0	0	0	0	0	0	0	0	0	0	0	0	0	0	0	0
ZBTB8A	156	133	203	142	187	210	134	115	91	109	124	146	162	178	139	140	167	184	198	116	153	181	209	97	99	189	167	86	134	127	198	114	107	115	186	175	160	122	196	178	137	187	142	87	274	108	186	171	190
RBBP4	2395	3364	3383	2474	2800	3140	2105	2295	2178	2279	2527	3555	2924	3181	3213	3157	3416	4064	4509	2717	3230	3062	3842	1698	2277	3027	2667	1730	2619	2180	3828	1558	2104	2471	2545	4070	4189	1878	2674	2925	1933	3730	3124	2084	5778	2642	3095	3367	3682
KIAA1522	740	882	1013	1523	469	1226	867	1415	610	616	606	843	1337	1429	1188	607	1448	1199	895	518	728	460	1242	1129	425	1736	706	1330	873	485	872	1543	235	901	1031	1449	1756	514	1140	728	994	565	383	915	1256	658	360	646	1934
S100PBP	1364	1240	1733	1252	1884	1437	1125	1126	782	896	951	1226	1361	1443	1680	1136	1385	1232	1524	1471	1693	1030	1280	859	1092	1368	985	761	1122	1096	1875	989	853	947	1201	1095	1287	729	1170	1149	1008	1160	1219	1001	2791	1081	1223	1036	1279
HPCA	6	4	1	8	1	5	0	10	2	3	2	4	5	10	4	4	6	3	7	7	7	3	2	1	2	7	2	4	4	0	2	0	4	3	2	3	9	8	2	1	1	4	4	3	10	1	2	2	3
BC036308	10	12	9	4	3	5	7	4	7	9	7	3	2	6	11	5	13	7	14	7	7	14	5	5	11	3	3	4	12	14	14	13	2	10	12	5	9	13	5	13	1	11	9	8	25	2	7	6	10
ADC	61	65	71	203	39	107	119	148	29	52	38	41	97	114	71	59	115	109	81	127	131	52	107	65	81	134	67	105	86	65	111	68	52	67	149	99	134	51	104	58	53	67	90	184	146	66	83	66	81
ZNF362	596	498	432	864	647	903	626	822	433	431	379	305	809	832	935	449	535	803	779	659	918	594	580	548	664	585	596	374	858	603	948	648	422	360	665	649	777	386	446	394	489	766	571	595	1002	422	485	543	655
ZSCAN20	212	202	241	181	204	164	186	164	120	137	143	179	183	159	228	221	275	185	269	209	188	182	169	124	202	200	122	80	146	110	211	101	166	141	127	238	177	145	185	199	139	145	228	152	410	124	166	162	171
HMGB4	0	0	0	0	0	0	0	0	0	0	0	0	0	0	0	0	0	0	0	0	0	0	0	0	0	0	0	0	0	0	0	0	0	0	0	0	0	0	0	0	0	0	0	0	0	0	0	0	0
LOC402779	0	0	0	0	0	0	0	0	0	0	0	0	0	0	0	0	0	0	0	0	0	0	0	0	0	0	0	0	0	0	0	0	0	0	0	0	0	0	0	0	0	0	0	0	0	0	0	0	0
C1orf94	1	3	3	2	1	0	4	0	1	1	0	1	1	1	2	8	22	11	8	2	4	0	7	9	3	0	4	0	1	3	3	1	3	18	0	1	6	5	1	3	1	5	8	2	0	2	1	0	26
GJB5	19	7	8	7	8	2	5	8	3	3	0	3	4	6	2	3	4	4	7	17	4	10	7	8	2	2	1	2	4	4	12	1	9	5	8	3	1	6	15	2	1	5	11	0	22	1	1	9	1
GJB4	3	0	2	2	2	0	2	0	0	0	0	1	0	1	0	1	1	2	2	0	0	2	1	0	2	0	1	0	0	2	3	0	1	0	4	1	1	0	1	0	0	0	2	0	1	0	0	1	1
GJB3	2	2	0	2	0	0	0	1	0	1	0	1	0	0	0	1	0	1	3	0	2	0	0	2	0	0	0	1	2	1	5	2	0	0	6	3	2	2	3	0	14	1	2	1	1	2	0	1	0
GJA4	3	1	0	1	0	0	0	1	0	0	1	0	0	0	0	0	2	0	2	0	0	0	0	0	0	0	1	0	1	0	1	1	0	0	1	0	0	1	0	0	0	0	2	0	2	0	0	0	0
ZMYM1	797	785	769	562	595	587	515	325	539	544	544	898	508	511	601	869	887	839	927	597	640	690	674	324	535	796	566	361	352	490	928	406	430	438	599	860	742	410	636	898	359	877	816	520	1280	549	727	807	730
ZMYM4	4530	4490	3219	3024	3880	4183	3394	2887	2133	2301	2168	2989	3786	3787	3143	3161	3279	3875	3511	3487	4207	2523	3612	2273	3740	3953	2617	1690	2515	1832	3150	1822	2132	1753	3110	2771	3300	1606	3451	2722	1965	2866	3153	2691	7981	1689	2349	2703	3143
AF119915	0	0	0	0	0	0	0	0	0	0	0	0	0	0	0	0	0	0	0	0	0	0	0	0	0	0	0	0	0	0	0	0	0	0	0	0	0	0	0	0	0	0	0	0	0	0	0	0	0
NCDN	702	938	1079	1629	1356	1571	1811	2036	1222	1213	1306	1420	1784	1804	1607	1233	1770	2176	1798	2250	1876	1821	1888	1235	1402	879	1807	919	1788	940	1564	1161	1486	1071	2175	1256	1843	965	852	1495	1577	1764	1657	1363	1424	884	1200	1705	1620
TFAP2E	0	0	0	0	0	0	0	0	0	0	0	0	0	0	0	0	0	0	0	0	0	0	0	0	0	0	0	0	0	0	0	0	0	0	0	0	0	0	0	0	0	0	0	0	0	0	0	0	0
AGO4	846	630	936	979	950	790	769	645	493	553	562	650	923	1061	1048	933	1089	932	1013	981	872	755	818	495	782	1445	652	543	663	583	997	546	608	555	603	1004	886	567	862	789	574	790	1088	600	1549	523	863	867	770
AGO1	1500	2177	1481	1337	1359	1439	1365	1005	1088	1140	1134	1193	1461	1534	1554	1484	1609	1737	1895	1466	1733	1356	1767	853	1439	1404	1254	822	919	981	1757	921	900	868	1193	1692	1529	735	1618	1314	1058	1642	1644	1044	2654	729	1088	1831	2089
AK025726	102	176	73	120	53	92	69	101	87	81	78	106	122	136	77	96	121	77	110	126	159	82	117	82	85	199	60	60	57	60	109	90	41	69	150	108	105	59	148	90	138	85	132	120	192	49	79	82	120
AGO3	640	691	536	326	508	459	421	336	409	479	505	693	465	492	474	514	633	636	657	511	575	529	530	320	435	355	447	263	337	348	577	309	370	327	444	498	470	319	463	509	231	582	601	322	849	286	579	552	635
TEKT2	3	11	2	3	3	3	3	8	4	3	3	2	5	1	4	6	6	7	4	0	2	0	2	2	6	8	0	8	5	1	8	6	1	2	6	2	14	1	3	0	5	2	0	1	6	2	5	4	2
ADPRHL2	662	725	1311	724	1176	985	1100	594	748	727	805	1256	844	848	1009	735	919	1050	966	990	900	882	953	614	949	520	803	512	856	532	840	708	575	536	940	865	950	540	551	946	517	989	947	715	1383	572	844	1057	985
MAP7D1	3080	3603	5748	3686	5020	4454	4929	4423	4933	4471	4798	6253	4706	4661	4802	4631	7389	6896	6901	5582	5770	7317	6827	3513	4272	2332	6327	2969	4816	4166	7036	4485	3938	4568	6548	7071	5957	4204	2291	6230	2700	7892	6702	3554	4818	3813	5389	6397	7850
THRAP3	6131	8155	8619	4792	7189	7150	5409	4742	5050	5380	5364	8552	6477	6999	5644	6961	7026	8402	7396	6904	7509	8340	7596	4303	5526	6644	6303	3939	3963	4643	7847	4063	4895	4060	6176	7265	6734	4067	6018	6821	4068	8604	6848	4705	10667	4293	7917	7216	7295
SH3D21	150	138	470	194	495	125	324	185	152	171	173	175	173	178	268	55	170	145	108	113	148	120	150	175	389	94	103	122	166	63	102	333	125	94	187	144	133	122	64	132	45	118	121	121	317	87	223	105	144
MIR4255	0	0	0	0	0	0	0	0	0	0	0	0	0	0	0	0	0	0	0	0	0	0	0	0	0	0	0	0	0	0	0	0	0	0	0	0	0	0	0	0	0	0	0	0	0	0	0	0	0
ZC3H12A	789	643	175	212	155	365	342	603	273	287	232	248	366	396	418	243	979	607	230	309	231	463	171	209	293	540	557	384	369	615	1066	236	266	222	390	362	469	366	478	685	180	522	602	382	247	240	515	250	208
DNALI1	62	418	57	338	37	132	11	402	187	171	178	113	340	345	356	92	171	126	53	61	89	39	282	145	50	55	74	98	147	47	61	116	53	164	85	26	192	7	149	88	302	74	94	193	128	55	42	49	129
CDCA8	215	1806	2468	235	777	284	531	138	2125	2186	2481	3911	128	124	690	2022	2646	1572	2626	391	856	3258	1569	335	282	47	2116	869	64	2194	3761	451	684	1667	866	3312	1521	1193	525	4555	234	4454	2425	284	654	1616	2618	2335	3249
MANEAL	21	120	28	60	25	78	124	209	70	79	101	121	168	206	103	38	38	64	76	95	88	57	73	56	40	161	76	86	82	23	40	50	34	47	94	72	69	51	81	35	24	42	36	52	82	77	24	46	103
C1orf122	657	560	969	724	921	1250	996	978	554	538	533	952	802	811	885	811	835	1091	1018	1497	1142	923	1044	749	1096	555	1002	525	1383	579	1001	727	673	585	1186	861	1119	540	566	851	539	1076	968	935	1192	569	692	1029	1040
UTP11L	1393	1557	1590	788	1025	1387	807	896	1122	1282	1294	2027	1271	1365	1202	1455	1654	1862	1756	1173	1343	1483	1685	793	949	1119	1183	937	922	1071	1868	893	982	1094	1434	1525	1515	918	1192	1472	733	1711	1532	990	2322	996	1551	1699	1648
MIR3659	0	0	0	0	0	0	0	0	0	0	0	0	0	0	0	0	0	0	0	0	0	0	0	0	0	0	0	0	0	0	0	0	0	0	0	0	0	0	0	0	0	0	0	0	0	0	0	0	0
AKIRIN1	2273	2693	3415	1928	3280	2813	2216	1845	1862	2064	2018	3513	2642	2632	2581	2571	2729	3209	3379	3089	2372	2488	2431	1435	2268	2095	2639	1524	2107	1802	2843	2250	2351	1966	3533	2663	2391	1711	1860	3098	1001	2774	3216	2586	4728	1506	2302	3087	2685
NDUFS5	2205	3347	3502	2189	3668	3383	1711	2741	2264	2391	2630	4129	3436	3491	2659	2670	3504	3414	3357	3659	3515	1946	2908	1912	2162	1807	1776	1770	2300	2159	3487	2329	2690	2458	2859	3443	2906	2229	2118	2597	1250	3937	3842	2807	3973	1772	2886	3431	3942
MACF1	13837	21060	14172	13212	12442	10417	11457	9740	7814	7527	7979	14758	11490	14164	12310	11867	14076	9647	15553	15182	11899	12370	11561	7328	12083	11769	10441	8118	7986	8457	13899	6962	7600	7644	16622	18867	10851	7779	15146	12832	5653	11007	14329	12065	35718	8963	10362	11711	13548
KIAA0754	0	0	0	0	0	0	0	0	0	0	0	0	0	0	0	0	0	0	0	0	0	0	0	0	0	0	0	0	0	0	0	0	0	0	0	0	0	0	0	0	0	0	0	0	0	0	0	0	0
BMP8A	150	118	111	169	109	75	94	127	71	78	80	84	68	74	81	89	78	122	163	58	71	200	78	50	209	177	81	53	78	54	77	35	93	87	124	188	233	173	133	209	60	126	253	32	27	34	64	40	56
PPIE	1034	1420	1295	1041	1421	1594	1169	1176	945	1084	1123	1459	1381	1376	1226	1328	1387	1584	1425	1595	1521	1242	1362	823	1050	1010	1056	772	994	760	1351	799	941	846	1176	1014	1245	757	1148	1190	785	1472	1392	1047	1870	697	1056	1391	1309
MFSD2A	89	171	163	108	65	149	48	61	121	114	124	267	101	110	101	165	164	118	142	76	78	120	137	60	84	41	118	92	88	85	169	88	84	75	113	135	129	82	156	169	15	151	103	126	252	67	124	159	179
BC069694	0	0	0	0	0	0	0	0	0	0	0	0	0	0	0	0	0	0	0	0	0	0	0	0	0	0	0	0	0	0	0	0	0	0	0	0	0	0	0	0	0	0	0	0	0	0	0	0	0
CAP1	18313	25320	37166	10850	28762	20026	19996	13033	18710	19912	20631	43230	18565	18071	19045	26672	32124	29694	32972	25672	22314	32068	28385	13650	17926	11524	26818	14088	16551	15336	25949	19090	19537	17691	28588	27596	25994	18825	16468	32602	6903	34500	38891	15046	36563	16757	23730	37397	27919
RLF	1415	967	1109	784	1137	931	878	414	485	558	539	703	860	961	649	629	703	857	788	871	942	674	919	549	913	1156	654	338	607	463	791	931	567	398	535	546	658	382	803	558	458	687	680	734	2502	445	766	679	709
TMCO2	1	0	1	1	0	1	0	0	0	0	0	0	0	0	0	0	1	0	0	0	0	0	0	0	0	0	0	0	0	0	0	1	0	0	0	0	0	0	0	0	0	0	1	0	1	0	0	2	0
ZMPSTE24	3849	3988	4652	2520	3404	3166	2670	2026	2645	2764	2965	5182	3337	3357	3866	4194	4775	4402	5391	4548	3743	3834	3950	2203	2965	4229	3938	2321	2553	2787	4950	2199	2709	3019	4775	4100	3854	2721	3665	4780	2972	4144	5330	2850	7673	2829	3912	4525	4656
SMAP2	864	1405	1683	1091	956	1404	923	862	991	1075	1185	1907	912	948	661	1314	1441	1502	1863	1099	1278	1209	1659	744	859	1258	1102	846	646	635	1135	1300	849	1139	976	1720	1491	617	970	1506	1837	1870	1527	939	1949	694	1158	1887	1833
ZFP69B	97	145	110	55	95	132	83	85	86	101	88	170	82	86	85	74	121	112	112	103	139	118	167	58	78	86	97	74	92	102	183	98	54	72	131	97	125	64	97	95	40	136	119	97	209	108	108	68	170
ZFP69	150	186	170	124	122	161	87	153	119	129	135	159	130	166	131	145	144	167	186	151	212	153	131	102	126	162	126	104	117	114	212	131	94	127	143	135	134	120	153	138	88	183	171	130	209	100	134	164	177
EXO5	218	322	488	164	267	205	184	201	280	272	319	555	264	293	319	349	395	340	471	272	269	360	298	149	165	182	280	191	261	278	483	246	215	345	396	356	324	299	223	431	113	404	392	168	346	277	472	443	421
ZNF684	91	55	95	110	72	78	59	79	78	60	72	143	68	106	99	87	106	90	112	83	103	119	94	54	59	133	67	47	53	74	102	65	57	67	93	104	86	70	90	104	70	105	69	66	138	68	105	93	92
NFYC	677	879	791	726	870	929	855	867	921	891	944	1254	786	824	943	900	1255	1294	1325	928	1005	1119	964	606	689	813	954	486	782	751	1376	543	679	704	874	1063	1036	701	638	1108	702	1276	1103	630	1158	698	966	1081	1121
MIR30E	0	0	0	0	0	0	0	0	0	0	0	0	0	0	0	0	0	0	0	0	0	0	0	0	0	0	0	0	0	0	0	0	0	0	0	0	0	0	0	0	0	0	0	0	0	0	0	0	0
MIR30C1	0	0	0	0	0	0	0	0	0	0	0	0	0	0	0	0	0	0	0	0	0	0	0	0	0	0	0	0	0	0	0	0	0	0	0	0	0	0	0	0	0	0	0	0	0	0	0	0	0
KCNQ4	1	1	5	4	2	2	2	6	5	3	2	0	3	8	5	0	7	2	1	3	5	5	0	5	5	3	2	0	5	0	1	30	3	1	16	5	7	0	2	1	2	1	4	2	4	1	0	0	4
CTPS1	1118	2927	5923	753	3255	1415	1392	626	2980	3025	3480	7831	1010	986	2447	2682	3762	2952	3781	1516	1506	3917	2527	1129	1261	489	2915	1410	1720	1761	3040	1576	1648	2573	3150	2680	2130	1769	1123	3099	328	3878	3397	1567	2445	1947	3848	4688	2734
SLFNL1-AS1	7	12	22	15	30	13	9	12	11	10	22	42	12	17	23	14	34	15	20	14	12	17	13	8	12	14	10	8	23	7	18	6	20	14	21	17	5	8	16	16	2	7	21	12	20	7	14	16	15
GUCA2B	0	0	0	0	0	0	0	0	0	0	0	0	0	0	0	0	0	0	0	0	0	0	0	0	0	0	0	0	0	0	0	0	0	0	0	0	0	0	0	0	0	0	0	0	0	0	0	0	0
RIMKLA	2	2	1	2	1	0	3	0	0	1	0	0	0	1	5	2	1	1	2	1	1	0	0	0	4	1	0	1	0	0	2	2	0	1	0	1	0	1	0	0	0	0	0	0	11	0	0	0	0
PPCS	751	1042	647	719	856	933	716	1095	557	672	670	792	1043	1065	935	814	837	1034	967	1087	1335	648	849	626	943	670	571	474	693	591	959	542	506	546	1076	647	928	523	737	785	644	681	896	680	1269	538	622	817	628
CCDC30	174	150	139	199	228	347	220	191	172	152	170	293	390	380	510	751	611	798	583	674	638	490	816	322	659	205	495	212	389	189	402	223	291	205	232	669	895	241	195	632	216	829	780	510	390	165	331	759	776
PPIH	299	697	883	341	564	488	345	324	588	625	715	866	394	429	511	613	868	744	899	463	536	682	619	328	301	317	524	421	331	648	952	371	364	627	407	640	678	474	404	728	284	975	689	381	707	485	777	721	760
AF086102	0	1	4	6	1	2	1	2	1	3	7	6	3	3	5	4	2	3	3	4	3	2	2	0	4	3	1	0	4	1	4	2	1	3	1	4	2	3	4	6	1	3	5	1	3	0	6	0	2
YBX1	19842	26585	27387	16098	19379	23099	15635	16524	19751	20234	20914	30557	22537	23071	21162	26366	29020	31241	30815	24615	29706	24070	27884	16006	15431	18765	21358	17067	14294	18394	30906	13783	15756	19217	22899	27256	28192	18125	20541	28092	13987	32692	27128	19714	34248	16441	25751	27161	32719
C1orf50	210	192	187	189	210	268	208	235	146	187	181	248	265	276	217	198	219	271	248	260	267	183	227	172	185	220	162	127	203	103	221	162	153	146	232	194	247	116	201	171	135	182	220	174	324	111	147	207	230
LOC100129924	4	4	4	12	3	5	5	5	2	4	1	6	5	4	5	3	11	6	6	6	4	4	7	1	5	15	2	4	1	1	2	3	4	2	8	2	3	1	7	2	7	6	3	2	7	1	5	7	3
ERMAP	877	767	680	1293	1038	1356	960	1304	383	424	421	533	1229	1240	1156	580	794	933	711	1038	1048	620	853	528	768	1307	519	439	793	546	975	295	496	393	516	492	720	439	1137	544	763	590	761	755	2073	486	714	621	549
ZNF691	134	123	168	194	214	217	145	150	101	106	134	150	179	183	256	135	134	155	173	237	281	120	200	117	122	134	86	77	163	88	170	131	134	92	171	105	135	90	160	98	171	131	159	170	289	99	111	119	135
BC043541	3	0	1	5	2	4	0	3	1	0	0	0	1	2	1	1	2	0	0	1	1	2	2	3	1	4	0	1	1	0	2	1	0	1	0	0	2	0	3	0	1	1	3	0	4	1	3	0	0
SLC2A1-AS1	23	51	11	41	32	42	31	86	21	20	5	27	96	102	120	14	22	28	18	24	33	20	24	17	33	15	2	23	26	8	11	19	12	1	24	4	22	2	26	16	8	13	16	37	70	2	3	17	11
AK309744	0	0	1	0	3	0	12	0	0	0	0	1	0	1	0	1	0	4	0	0	0	0	1	0	0	0	0	0	0	0	0	1	0	0	0	0	0	0	0	0	0	0	0	0	0	0	0	0	0
FAM183A	0	3	2	3	1	0	5	4	1	0	1	0	4	2	1	0	1	1	0	0	2	0	0	1	0	1	0	0	0	1	3	0	0	0	1	6	1	0	2	1	0	1	1	0	1	0	1	3	1
WDR65	0	0	0	0	0	0	0	0	0	0	0	0	0	0	0	0	0	0	0	0	0	0	0	0	0	0	0	0	0	0	0	0	0	0	0	0	0	0	0	0	0	0	0	0	0	0	0	0	0
TMEM125	0	0	0	0	0	0	0	1	1	1	0	0	2	2	0	0	0	0	0	0	0	0	0	0	0	0	0	0	0	0	0	2	0	0	1	0	0	0	0	0	0	0	0	0	0	0	0	0	0
TIE1	1	1	6	0	5	0	1	3	1	1	3	8	4	2	6	2	2	1	3	6	12	4	4	1	0	1	4	7	3	1	2	4	0	3	0	1	3	1	2	1	2	4	1	1	0	3	4	7	7
MPL	4	2	2	3	1	2	1	8	2	3	4	1	11	7	10	3	1	6	4	4	5	0	3	2	5	1	0	2	4	3	2	4	4	3	2	2	3	0	3	1	2	1	3	3	1	1	3	8	1
CDC20	370	3108	2271	285	730	452	810	312	4109	3870	4615	4579	214	181	1002	3261	5441	2660	4029	639	1448	4239	2762	544	513	100	3190	1325	125	4601	7866	709	872	3446	959	4659	2581	2457	845	6956	482	8522	4249	387	925	2467	3132	3670	5361
SZT2	1214	1529	1816	2134	1665	1293	1573	1639	931	913	920	1214	1441	1618	1416	1101	1445	1246	1353	1559	1416	1235	1264	924	1516	1250	1090	734	1384	999	1569	827	973	795	1232	1274	1160	761	1279	1336	955	1159	1314	1105	2427	787	1163	1209	1360
PTPRF	2136	4944	10348	5311	6759	2243	5288	3546	3842	3475	4040	9445	4577	4904	5248	2410	5383	4256	4817	2643	3136	5536	4684	2315	8865	1826	4215	3902	3087	1353	2296	2682	2660	3729	9360	6520	6859	1325	1347	7357	2452	4937	5190	2737	8790	4171	3017	5799	4772
KDM4A	1880	1810	2155	1475	2081	1992	1611	1435	949	1072	1061	1498	1619	1684	1658	1370	1436	1720	1691	1679	1872	1367	1555	1002	1370	1360	1471	899	1615	1233	2155	980	1201	857	1331	1317	1411	803	1385	1338	971	1401	1545	1363	3377	1062	1528	1335	1503
ST3GAL3	424	607	804	717	667	603	643	457	447	470	467	832	567	573	575	624	753	650	729	677	596	602	604	390	571	531	557	426	460	417	817	299	395	417	552	732	601	410	489	741	418	828	731	481	811	492	613	629	631
ARTN	4	35	52	29	16	1	7	23	19	19	24	22	12	10	12	2	14	4	12	1	4	10	10	0	8	5	10	17	9	6	15	4	7	12	4	7	15	6	1	15	1	10	19	3	6	11	37	13	3
IPO13	1256	1547	2419	1658	1769	1524	1672	1296	1131	1202	1228	1716	1562	1649	1954	1421	2066	1846	1968	2459	1941	1752	1750	1124	1297	1093	1332	1094	1500	1302	2148	1090	1207	1250	1914	1612	1899	1340	1531	1858	740	1575	2133	1231	2526	993	1692	1642	1940
DPH2	341	552	813	321	448	538	486	399	534	573	584	741	498	531	617	559	774	686	729	535	614	711	645	406	481	193	569	360	476	476	796	409	422	466	586	547	602	418	293	579	223	722	747	424	558	346	568	759	682
ATP6V0B	976	1075	3917	1332	2334	1780	1590	1446	1543	1516	1685	3194	1844	1840	1912	1633	2183	2085	2428	2272	1398	2359	1606	945	1213	856	2029	1016	2071	1307	2276	1203	1352	1607	2569	1742	1858	1888	953	2836	768	2485	2451	1454	2111	1405	1897	2425	1795
B4GALT2	2910	2358	4207	3274	4639	4300	4205	2637	2426	2545	2695	3419	2986	3044	3666	3656	4596	4692	4629	5321	4420	3968	4534	3331	4516	2619	3767	2546	3897	2789	4626	2531	2641	2814	3766	3976	4795	2627	2222	4473	1552	5325	4339	2768	4694	2530	3318	4452	5101
CCDC24	0	0	0	0	0	0	0	0	0	0	0	0	0	0	0	0	0	0	0	0	0	0	0	0	0	0	0	0	0	0	0	0	0	0	0	0	0	0	0	0	0	0	0	0	0	0	0	0	0
KLF17	72	141	63	76	35	45	29	21	49	60	64	35	10	18	49	145	229	61	170	29	112	42	92	67	35	21	75	130	7	56	113	3	19	126	74	283	157	61	129	131	66	78	136	75	257	103	84	110	120
DMAP1	579	645	618	775	705	813	853	571	624	685	688	684	605	678	678	648	1104	879	1018	753	961	1198	954	541	622	551	810	480	550	593	915	476	579	607	728	758	940	555	568	1172	564	1362	1312	557	1068	535	958	877	905
RNF220	1231	1416	2029	1676	1880	1899	1425	1462	1218	1215	1269	1731	1713	1869	2004	1463	1967	2120	2004	1386	2101	1677	1883	1129	1393	1406	1484	1194	1432	1547	2522	1145	968	1323	1614	1466	1735	1236	1504	1526	1088	1674	1542	1174	2066	1260	1926	1512	1764
MIR5584	0	0	0	0	0	0	0	0	0	0	0	0	0	0	0	0	0	0	0	0	0	0	0	0	0	0	0	0	0	0	0	0	0	0	0	0	0	0	0	0	0	0	0	0	0	0	0	0	0
C1orf228	12	15	4	70	12	36	22	51	9	10	6	7	33	38	27	16	13	14	24	30	28	18	10	14	27	53	5	17	12	8	17	8	17	6	19	22	31	7	25	16	50	6	21	35	47	6	6	22	8
KIF2C	339	2028	2476	365	844	295	541	160	2000	2096	2296	4044	146	127	705	2197	3015	1689	2727	480	987	3006	1776	392	317	63	2417	981	91	3405	5912	543	682	1957	949	3672	1752	1566	674	4402	368	4296	2681	328	755	2153	3047	2412	3136
RPS8	22135	20451	27671	24673	28546	40858	18279	23653	14079	15112	15439	21296	31822	32585	22752	23435	22105	30036	21225	21779	29827	18783	22425	16812	25632	27173	19915	15768	23673	15134	25525	16792	13460	13555	17343	15487	22232	11626	22949	15787	18413	24349	19665	23005	26902	11532	19134	21875	20364
SNORD55	0	0	0	0	0	0	0	0	0	0	0	0	0	0	0	0	0	0	0	0	0	0	0	0	0	0	0	0	0	0	0	0	0	0	0	0	0	0	0	0	0	0	0	0	0	0	0	0	0
SNORD38A	0	0	0	0	0	0	0	0	0	0	0	0	0	0	0	0	0	0	0	0	0	0	0	0	0	0	0	0	0	0	0	0	0	0	0	0	0	0	0	0	0	0	0	0	0	0	0	0	0
SNORD38B	0	0	0	0	0	0	0	0	0	0	0	0	0	0	0	0	0	0	0	0	0	0	0	0	0	0	0	0	0	0	0	0	0	0	0	0	0	0	0	0	0	0	0	0	0	0	0	0	0
PLK3	637	859	972	646	887	1029	1253	1025	643	690	665	890	1028	1252	842	434	942	893	724	783	754	914	964	668	649	1088	1082	760	1147	604	940	639	740	533	1003	797	1079	443	688	714	440	943	955	776	961	536	850	983	738
BTBD19	298	222	168	607	189	233	289	299	120	131	107	148	317	345	464	77	308	272	172	277	272	275	133	186	228	199	159	117	218	147	284	226	223	105	399	102	150	170	243	153	81	95	276	209	468	103	241	138	143
UROD	1490	2509	2787	2019	2496	3024	2032	2894	1760	1815	1900	2726	3085	3121	2258	2030	2209	2587	2365	2899	2694	1845	2352	1667	1814	2174	1757	1400	1991	1346	2148	1602	1629	1507	2796	1810	2523	1424	1808	2280	2074	2529	2403	2016	3204	1337	1773	2288	1933
LOC400752	6	7	2	4	4	17	7	9	3	4	8	3	11	7	4	11	8	11	9	14	25	7	9	9	7	10	3	6	14	7	8	5	9	6	5	6	13	7	16	11	9	10	9	7	8	3	5	11	11
HPDL	9	31	22	6	8	14	14	21	42	31	37	48	17	18	21	32	50	47	88	14	36	45	54	15	20	14	29	20	11	28	53	21	25	36	22	42	57	43	7	45	5	88	41	7	10	24	25	50	40
TOE1	207	473	580	174	365	266	254	252	407	452	486	853	241	241	355	407	481	436	561	298	342	516	320	167	191	242	321	166	192	357	635	174	193	307	409	419	378	336	252	524	150	573	430	212	355	306	555	462	486
MMACHC	179	415	277	164	191	228	227	157	225	272	242	341	209	167	263	302	283	288	381	243	273	228	274	147	156	135	188	121	150	176	321	92	175	205	202	251	220	157	236	288	104	326	301	151	365	133	188	238	213
AKR1A1	1560	1871	2480	1927	2168	2476	1508	2271	1299	1392	1425	2536	2559	2771	2000	1572	1634	2462	1980	2010	1981	1586	2013	1310	1303	2209	1803	1189	2027	1234	2062	1510	970	1143	2291	1616	2533	1253	1900	2105	1546	2148	1650	1997	2811	1181	1601	1727	1912
NASP	1062	3270	3350	1197	1962	1263	910	1385	2773	2929	3169	5465	1719	1665	2231	2884	3706	3206	4600	1469	2373	3197	2848	1186	1037	909	2370	1771	712	2498	4120	1530	1214	2816	2187	3619	3141	1958	1418	3004	1280	4371	2751	1102	2235	2495	4006	3005	4059
TMEM69	641	934	835	600	748	882	598	849	597	646	647	1035	1065	1102	1015	928	860	1015	876	971	941	811	849	546	675	822	572	495	547	621	1090	495	505	490	895	707	837	562	784	877	625	887	911	613	956	508	766	867	820
MAST2	2628	2602	3354	4575	3088	2624	2274	2698	1972	2064	2136	3386	3056	3088	4070	2159	3678	2661	3282	2845	3070	2719	2874	2205	1875	2512	2365	2269	2396	2622	4363	2731	1921	2315	2557	3787	3748	1982	2315	3265	3035	2654	3511	2262	4593	2582	3701	3090	3411
TSPAN1	14	22	18	17	7	6	13	20	10	4	5	8	17	10	5	10	15	9	9	41	12	4	3	12	8	14	7	25	24	3	9	23	1	6	9	5	23	19	10	8	81	5	19	21	12	3	4	7	12
LURAP1	26	43	30	44	25	30	28	38	23	24	29	14	30	37	33	38	44	21	59	37	42	36	36	20	26	54	24	33	24	15	23	21	21	29	31	40	44	26	44	35	91	25	46	17	47	14	13	29	51
RAD54L	81	513	987	91	434	69	134	60	520	497	630	1149	65	58	218	585	635	486	888	196	260	720	424	130	73	47	474	304	37	455	749	159	180	613	306	747	531	515	149	862	83	879	499	116	222	550	960	790	714
UQCRH	2192	2252	2740	1631	2632	2658	1902	2183	1758	1886	1975	3183	3024	2946	2123	2880	3021	3572	3101	3008	3214	2521	2711	1879	2069	1970	2403	1815	1985	1930	3038	1799	1856	1850	3036	2677	2580	1863	2010	2515	1892	3081	2949	2556	3336	1816	2572	2846	3042
NSUN4	665	739	845	562	775	760	590	516	503	494	498	750	723	720	718	611	694	806	738	701	785	724	636	384	581	648	474	342	527	354	569	510	484	376	617	463	523	447	674	573	335	622	681	461	1174	383	620	598	723
FAAH	13	25	16	41	21	24	14	59	26	17	19	31	62	55	49	26	33	24	31	27	29	24	20	24	36	166	11	10	18	29	33	23	11	26	38	25	23	16	16	26	34	23	37	9	44	15	38	11	24
LOC729041	0	7	0	2	1	9	2	7	4	2	1	1	2	3	3	5	7	3	5	7	5	7	2	2	5	3	1	2	1	3	3	1	6	1	3	3	3	7	4	3	3	2	7	2	4	2	1	3	4
DMBX1	0	0	2	0	0	0	0	0	0	0	0	0	0	0	0	0	1	0	0	0	0	1	0	0	0	0	0	0	0	0	3	0	0	1	4	1	0	0	0	3	0	1	0	0	0	0	3	1	1
MKNK1-AS1	0	0	0	0	0	0	0	0	1	0	0	0	0	1	1	0	2	2	0	0	0	0	0	0	0	2	1	0	1	0	0	0	0	0	0	0	0	0	0	0	1	0	2	0	0	1	1	0	0
TEX38	0	0	0	0	0	0	0	0	0	0	0	0	0	0	0	0	0	0	0	0	0	0	0	0	0	0	0	0	0	0	0	0	0	0	0	0	0	0	0	0	0	0	0	0	0	0	0	0	0
EFCAB14-AS1	0	0	0	0	0	0	0	0	0	0	0	0	0	0	0	0	0	0	0	0	0	0	0	0	0	0	0	0	0	0	0	0	0	0	0	0	0	0	0	0	0	0	0	0	0	0	0	0	0
CYP4B1	0	0	0	0	0	0	0	0	0	0	0	0	0	0	0	0	0	0	1	1	0	0	1	0	0	0	0	0	0	0	0	0	0	0	0	3	0	0	0	0	0	0	0	0	0	0	0	0	0
CYP4X1	2	2	2	0	0	4	1	6	1	1	1	0	1	1	0	1	2	2	0	2	4	1	1	5	2	2	0	1	1	2	1	1	4	0	8	1	0	1	3	0	0	1	0	2	3	1	2	0	1
CYP4Z1	10	14	8	4	16	13	9	28	4	5	5	5	21	11	14	8	14	16	9	28	12	5	9	9	11	12	6	2	5	3	6	7	6	8	28	2	6	8	19	4	1	7	10	15	29	7	16	9	7
CYP4A22	0	0	0	0	0	1	0	0	0	0	0	0	0	0	0	0	0	0	0	0	0	1	0	0	1	0	0	0	0	0	0	0	0	0	1	0	0	0	0	0	0	0	1	0	0	0	0	0	2
LINC00853	1	9	0	1	1	3	5	6	4	2	1	1	7	2	3	3	2	6	3	2	3	2	4	0	1	0	0	1	1	1	1	1	2	1	3	1	2	4	5	0	0	1	1	2	2	0	1	2	1
CMPK1	6070	6827	8283	4218	6686	5007	4425	3954	4339	4658	4721	9581	6055	6222	6396	7484	7547	8441	7697	9219	7708	7136	6839	4255	5629	5945	7057	4243	3978	3997	7063	5102	4460	4657	8635	7534	6999	4574	5797	7406	2852	8215	7964	4940	10157	4030	6766	8283	8049
FOXE3	0	0	4	1	3	0	0	3	5	4	9	5	0	1	1	2	1	2	2	0	0	3	4	0	0	0	0	1	0	2	1	0	0	8	3	1	2	1	0	1	0	0	0	2	0	0	0	4	2
FOXD2	1	19	16	8	7	11	3	15	18	18	15	19	24	17	12	16	35	29	21	6	12	31	17	11	11	8	11	7	25	11	16	17	7	15	18	20	15	12	10	18	1	23	17	11	4	5	15	17	30
SLC5A9	5	4	1	21	0	6	2	5	1	0	1	3	6	3	6	1	11	4	3	0	4	2	2	3	3	19	1	2	2	1	1	1	2	1	1	8	1	0	8	1	21	1	1	9	8	2	9	2	2
ELAVL4	0	0	0	0	0	0	0	0	0	0	1	0	0	0	0	0	0	0	0	0	0	0	0	0	0	0	0	0	0	0	0	0	0	0	0	0	0	0	0	0	1	0	1	0	2	0	0	1	0
CDKN2C	727	1012	1124	586	833	709	534	964	1332	1270	1400	1897	1202	1271	798	2043	2326	1736	2393	805	1171	1804	1124	554	747	1701	1262	818	311	1615	2604	238	941	1427	771	1968	1476	1105	910	2658	1182	2582	2088	523	692	997	1610	1670	1898
C1orf185	1	2	2	3	1	0	0	0	2	0	1	1	0	0	1	1	1	2	3	1	1	0	0	1	1	1	1	1	2	1	2	1	6	0	0	1	2	1	1	1	4	1	2	0	2	1	2	2	2
RNF11	6353	4853	6691	5449	7368	6403	6146	3015	3170	3543	3421	5430	5268	5687	5504	9846	8881	11163	10354	10925	6938	6029	6310	4045	7107	7312	6277	3991	4604	4024	6904	3793	5671	4888	9425	6401	6593	4671	6527	7524	3408	7328	8590	5366	13579	4257	5234	7862	7224
OSBPL9	2110	3384	2746	1619	2287	1967	2225	3312	2161	2454	2307	3590	3834	4042	3110	1779	2163	3124	2436	1710	2121	2445	1853	1091	2245	1657	1548	667	1861	1383	2429	1738	1691	1159	3907	1158	1367	1574	1791	2219	1096	1991	2707	1297	3129	1102	1818	2267	1432
BTF3L4	2744	2473	2931	1392	3016	3013	1650	1801	1465	1679	1628	2905	2645	2697	3269	1722	1834	2575	2223	1866	2396	2115	2043	1496	2091	1785	2265	1314	1903	1791	3001	1401	1145	1445	2501	1609	2331	1302	2366	1961	1148	2319	1833	1936	4078	1843	2380	2188	2140
ZFYVE9	2181	1724	1824	1519	2087	1926	1949	1304	814	903	896	1322	1856	2014	1909	1715	1700	2067	1727	1795	1878	1545	1545	1075	1882	2127	1462	1050	1607	1162	1957	926	1114	1042	1627	1258	1448	1052	1784	1319	1200	1360	1465	1507	3654	1134	1588	1503	1646
PRPF38A	941	1276	1105	609	936	922	733	738	810	939	971	1158	934	953	943	893	1065	1095	1154	729	1052	853	964	616	804	1028	755	577	584	722	1237	621	643	630	611	750	948	483	787	857	757	1089	1069	629	1321	538	935	906	1143
GPX7	401	681	1628	612	1559	595	372	964	550	627	580	1053	940	867	1193	694	719	716	834	1237	992	380	726	351	563	645	849	530	624	822	1380	972	314	513	1238	345	1106	546	287	872	491	836	450	688	1655	749	567	964	861
FAM159A	1	0	1	2	2	2	0	3	1	1	0	4	0	2	1	2	1	2	5	3	0	0	3	0	0	1	0	1	0	0	3	1	0	1	1	1	3	6	0	2	0	0	1	1	3	0	1	1	0
ZYG11B	3432	3590	2467	2207	2952	2765	2663	1723	1584	1813	1673	2472	2487	2552	3216	2985	3361	2936	3190	2605	2875	2306	2576	1451	2562	3143	2178	1708	1751	1722	3117	1755	1713	1872	3008	2980	2668	1728	3497	2528	1750	2486	2955	1902	5128	1615	2341	2606	2924
ZYG11A	5	124	42	19	34	30	13	39	119	127	145	180	82	116	105	65	124	81	131	8	33	99	38	18	23	27	63	51	10	38	70	46	18	12	79	82	92	46	11	190	2	118	141	20	21	23	50	72	59
SCP2	4370	6195	3343	3457	4103	4577	4112	4618	3550	3932	3866	5276	6607	6705	5785	5736	6267	6635	6701	7866	6004	3920	5211	3438	4483	4689	3561	3902	3055	2556	4356	2453	3396	2750	5539	4154	6993	2843	5349	5015	2573	4778	6625	4278	6705	2342	3139	5491	5019
PODN	3046	2537	1606	8966	2857	6004	4524	7002	1276	1380	1189	3139	12876	13391	19582	1746	2642	5298	2883	8922	3349	633	1062	2580	2506	4224	2448	3506	16155	2162	3386	2502	1014	1146	5584	1160	4543	1927	3457	1002	634	482	2197	5020	3848	702	1862	940	1492
AX748428	0	0	0	0	0	0	0	0	0	0	0	0	0	0	0	0	0	0	0	0	0	0	0	0	0	0	0	0	0	0	0	0	0	0	0	0	0	0	0	0	0	0	0	0	0	0	0	0	0
CPT2	516	876	644	510	580	701	701	761	439	507	507	777	750	732	813	583	574	683	681	945	842	473	534	375	569	479	416	320	573	328	563	400	379	331	681	445	574	387	526	489	395	530	673	507	785	233	354	508	567
LOC100507564	13	21	12	20	11	30	16	36	14	14	17	14	15	22	16	5	11	21	23	13	27	9	9	14	10	22	16	12	16	17	25	12	8	10	31	10	10	7	19	15	26	23	15	10	20	10	9	10	19
AK097571	0	7	0	3	2	4	0	5	3	10	7	11	0	4	4	0	7	7	4	3	1	9	4	1	0	1	3	4	4	0	1	0	0	3	3	0	2	3	1	5	1	4	6	0	1	3	0	1	1
DMRTB1	0	0	0	0	0	0	0	0	0	0	0	0	0	0	0	0	0	0	0	0	0	0	0	0	0	0	0	0	0	0	0	0	0	0	0	0	0	0	0	0	0	0	0	0	0	1	0	0	0
DIO1	4	4	5	26	5	3	11	7	5	4	4	5	8	19	13	6	12	9	10	11	11	10	8	4	5	19	4	3	6	5	7	4	9	3	7	3	5	2	8	16	7	4	3	5	19	7	7	7	11
LRRC42	1356	1880	2041	1176	2066	2076	1687	1652	1359	1462	1506	2396	2107	2108	1849	1551	1868	2126	1961	1773	1748	1717	2138	1145	1682	1483	1704	1019	1310	938	1687	1116	1160	1084	2204	1618	1973	1077	1189	1678	886	2122	1820	1269	2147	815	1893	2006	2102
TCEANC2	409	532	593	561	420	373	377	344	296	327	384	539	390	416	434	571	510	528	597	517	608	477	387	235	312	413	354	231	353	314	596	212	260	393	450	571	442	367	405	513	361	483	485	419	762	334	451	395	472
MIR4781	0	0	0	0	0	0	0	0	0	0	0	0	0	0	0	0	0	0	0	0	0	0	0	0	0	0	0	0	0	0	0	0	0	0	0	0	0	0	0	0	0	0	0	0	0	0	0	0	0
MRPL37	2243	2737	3432	1557	2575	3047	2406	2349	2153	2257	2416	3326	2518	2556	2333	2691	3285	3568	3480	2529	2771	3326	3003	1600	2488	1754	2888	1593	2327	2005	3519	1599	1816	2188	2623	2413	2819	1836	2055	2982	1669	3856	3259	1767	3220	1725	2769	3366	3274
ACOT11	18	44	154	37	113	54	49	24	57	56	62	96	46	39	52	132	216	123	139	174	81	97	81	23	68	16	109	41	59	64	102	10	87	137	66	71	103	145	8	241	35	169	161	27	23	68	110	146	68
MROH7	0	0	0	0	0	0	0	0	0	0	0	0	0	0	0	0	0	0	0	0	0	0	0	0	0	0	0	0	0	0	0	0	0	0	0	0	0	0	0	0	0	0	0	0	0	0	0	0	0
HEATR8-TTC4	0	0	0	0	1	0	0	0	0	0	0	0	0	0	1	0	1	0	0	0	0	0	0	0	0	0	0	0	0	0	0	0	0	1	0	0	0	0	0	0	0	0	2	0	0	1	0	0	0
TTC4	0	0	0	0	0	0	0	0	0	0	0	0	0	0	0	0	0	0	0	0	0	0	0	0	0	0	0	0	0	0	0	0	0	0	0	0	0	0	0	0	0	0	0	0	0	0	0	0	0
C1orf177	0	0	0	2	0	0	1	1	0	0	0	1	0	0	4	1	0	2	1	1	2	0	2	1	1	5	0	1	0	1	0	0	0	0	0	0	0	1	1	2	1	2	1	0	1	0	0	1	1
HP08874	0	7	5	2	4	6	2	4	6	11	11	3	5	5	7	8	12	11	8	3	11	7	10	4	4	0	2	8	1	2	4	1	2	7	9	7	7	2	2	6	2	11	8	4	1	0	6	12	5
TMEM61	0	0	1	2	3	0	1	2	0	2	0	0	1	3	0	3	0	0	0	1	1	0	0	0	0	0	1	0	0	0	0	0	0	0	0	2	0	0	0	0	1	0	1	1	0	1	0	0	0
BSND	0	0	0	0	1	0	0	0	0	0	0	0	0	0	0	0	0	0	0	1	0	0	0	0	0	0	0	0	0	0	0	0	0	0	0	0	0	0	0	0	0	0	1	0	0	0	0	0	0
PCSK9	140	24	79	509	61	1017	424	165	12	6	6	7	75	86	69	319	166	522	272	174	299	103	323	118	523	206	111	218	155	166	298	360	259	70	480	159	448	158	229	395	48	976	370	355	169	94	152	262	81
LOC100507634	18	21	18	12	21	23	21	20	9	15	19	13	17	17	17	24	27	45	33	23	34	20	31	13	19	37	7	20	12	8	18	7	15	10	11	24	21	20	20	34	14	35	39	19	29	9	10	24	31
MIR4422	0	0	0	0	0	0	0	0	0	0	0	0	0	0	0	0	0	0	0	0	0	0	0	0	0	0	0	0	0	0	0	0	0	0	0	0	0	0	0	0	0	0	0	0	0	0	0	0	0
AK127270	13	0	6	20	18	31	22	5	3	1	3	1	3	3	3	37	19	71	37	16	9	15	13	5	17	94	10	5	10	7	17	0	9	3	32	15	4	2	11	8	23	16	5	7	18	11	16	8	5
PRKAA2	159	457	238	112	207	93	91	349	167	219	190	385	457	474	383	175	136	186	142	80	119	59	96	60	194	172	71	49	82	26	49	160	49	122	91	110	147	40	60	99	44	46	65	200	436	72	55	105	69
C8A	0	0	2	1	0	0	0	0	0	1	1	0	0	0	0	1	1	0	4	3	2	1	1	0	0	0	1	0	0	0	1	0	1	0	0	0	0	0	0	2	0	0	1	1	1	1	0	3	1
BC047487	0	0	0	0	0	0	0	0	0	0	0	0	0	0	0	0	0	0	0	0	0	0	0	0	0	0	0	0	0	0	0	0	0	0	0	0	0	0	0	0	0	0	0	0	0	0	0	0	0
BC033978	0	0	0	0	0	0	0	0	0	0	0	0	0	0	0	0	0	0	0	0	0	0	0	0	0	0	0	0	0	0	0	0	0	0	0	0	0	0	0	0	0	0	0	0	0	0	0	0	0
LOC100131060	20	30	23	47	27	29	36	41	22	19	24	53	36	31	25	39	66	56	51	55	53	39	37	11	22	23	24	25	26	23	22	7	38	30	24	46	39	28	22	77	28	70	79	21	45	20	39	32	49
FGGY	346	335	120	261	181	490	336	355	163	164	172	219	361	406	235	325	351	366	339	490	398	224	224	224	254	227	219	180	271	214	352	117	229	186	210	272	298	207	288	249	218	285	330	293	567	170	249	249	267
BC042048	0	0	1	5	1	0	3	6	0	0	0	1	3	2	2	2	4	0	0	2	1	1	3	2	2	4	3	0	1	1	5	1	0	0	0	3	2	1	3	1	4	3	0	2	8	3	4	0	0
HOOK1	0	1	0	0	1	1	0	0	1	1	0	0	0	0	0	1	1	0	0	0	0	0	1	1	0	0	0	0	1	0	0	0	0	0	0	0	1	0	0	0	2	0	0	0	3	0	0	0	1
NFIA	504	688	246	357	483	537	383	531	246	277	244	280	516	594	427	553	549	714	568	420	715	433	352	260	515	1016	238	175	138	271	489	224	338	150	383	291	283	202	310	410	611	404	429	195	287	94	312	265	224
MGC34796	0	0	0	0	0	0	0	0	0	0	0	0	0	0	0	0	0	0	0	1	0	0	0	0	0	0	0	0	0	0	0	0	0	0	0	0	0	0	0	0	0	0	0	0	0	0	0	0	1
INADL	464	589	272	368	527	340	559	410	300	348	309	410	588	682	579	326	424	421	443	443	376	467	269	249	563	394	275	223	270	170	345	193	325	221	522	275	353	270	390	328	275	431	377	311	726	190	229	393	236
L1TD1	1	27	10	0	0	0	0	19	72	57	66	50	29	44	36	23	0	2	2	0	1	4	1	0	0	0	0	0	0	89	136	10	24	1	0	0	6	0	3	0	0	25	7	3	3	0	7	9	0
USP1	1609	2672	4442	915	2589	1445	1186	842	2314	2431	2636	5001	1102	1178	1970	2622	3105	2961	3905	1481	2296	3528	2452	949	1299	1605	2709	1656	909	2464	4338	1209	1049	2515	2307	3080	2715	2016	1600	3569	1248	4491	2790	991	2336	2495	4756	3618	3257
ANGPTL3	0	0	0	0	0	0	0	0	0	0	0	0	0	0	0	0	0	0	0	0	0	0	0	0	0	0	0	0	0	0	0	0	0	0	0	0	0	0	0	0	0	0	0	0	0	0	0	0	0
ATG4C	527	560	470	341	304	432	292	328	325	365	391	579	426	384	408	468	498	655	592	416	513	413	402	249	321	546	382	302	268	411	725	312	319	354	492	419	471	292	566	455	307	530	474	354	796	331	430	479	490
FOXD3	0	0	5	0	1	0	0	0	0	0	0	0	0	0	0	0	0	0	0	0	0	0	1	0	0	0	0	0	0	0	0	0	0	0	0	2	0	0	0	0	0	0	0	0	0	0	0	0	0
ALG6	332	440	408	290	317	302	287	260	291	325	320	528	335	376	354	440	471	517	550	331	407	401	355	183	212	378	355	273	236	355	599	191	234	281	391	331	383	310	450	461	171	458	330	284	595	269	456	400	413
EFCAB7	190	251	153	274	159	275	142	203	122	164	142	204	231	211	245	247	204	269	258	254	287	171	155	138	165	435	140	131	197	175	290	121	158	200	192	217	213	154	316	179	301	131	198	173	305	135	211	139	177
DLEU2L	0	0	0	0	0	0	0	0	0	0	0	0	0	0	0	0	0	0	0	0	0	0	0	0	0	0	0	0	0	0	0	0	0	0	0	0	0	0	0	0	0	0	0	0	0	0	0	0	0
PGM1	3314	2455	4896	2637	6103	4143	4402	2364	1383	1514	1521	2272	3223	3427	3674	2368	2349	3004	2511	3674	3701	2320	3018	3051	6019	2173	2953	1294	3925	1533	2523	3091	2005	1255	3834	2074	2714	1251	2781	2166	2501	2953	2389	2321	7966	1064	1656	2777	2650
ROR1	1186	1413	347	654	1430	1534	1006	765	574	665	581	742	1301	1405	1569	1004	773	1589	1267	2438	1838	795	1229	1057	1319	2276	923	526	563	524	881	343	1126	245	1642	1111	1615	321	1125	843	599	938	744	746	1315	177	585	671	918
UBE2U	0	2	0	10	0	0	1	0	0	0	0	0	0	1	0	0	0	1	1	0	2	1	1	0	0	0	0	3	0	1	2	0	3	2	3	1	0	0	0	1	4	1	1	0	7	1	1	0	1
CACHD1	736	722	398	770	508	1020	547	598	314	385	391	599	495	551	673	1005	659	656	605	781	510	332	738	306	613	744	444	246	426	258	406	141	371	273	160	460	543	293	901	383	710	510	454	399	1887	303	487	452	837
MIR4794	0	0	0	0	0	0	0	0	0	0	0	0	0	0	0	0	0	0	0	0	0	0	0	0	0	0	0	0	0	0	0	0	0	0	0	0	0	0	0	0	0	0	0	0	0	0	0	0	0
AK026777	0	0	0	0	0	0	0	0	0	0	0	0	0	0	0	0	0	0	0	0	0	0	0	0	0	0	0	0	0	0	0	0	0	0	0	0	0	0	0	0	0	0	0	0	0	0	0	0	0
RAVER2	284	466	289	430	139	307	225	440	244	261	250	341	462	545	580	408	331	353	274	287	335	487	329	150	260	713	218	185	220	214	336	127	154	131	117	257	345	239	300	227	628	338	208	269	570	244	259	236	302
AK4	3674	495	7020	1296	5574	2451	4833	225	144	187	151	237	311	336	975	1619	1503	2881	2008	1661	2402	1852	1562	1680	6880	1742	1515	560	1697	446	742	3456	1276	641	5188	1269	1639	1038	1988	695	691	705	936	1807	14046	696	764	1537	1118
AK123450	0	0	0	0	0	0	0	0	0	0	0	0	0	0	0	0	0	0	0	0	0	0	0	0	0	0	0	0	0	0	0	0	0	0	0	0	0	0	0	0	0	0	0	0	0	0	0	0	0
DNAJC6	89	776	564	558	199	115	128	274	499	534	493	1194	468	455	944	203	216	217	266	353	174	115	197	84	55	122	118	225	324	42	83	823	112	461	180	380	506	403	513	409	8	117	367	479	535	358	117	418	128
LEPROT	0	0	0	0	0	0	0	0	0	0	0	0	0	0	0	0	0	0	0	0	0	0	0	0	0	0	0	0	0	0	0	0	0	0	0	0	0	0	0	0	0	0	0	0	0	0	0	0	0
LEPR	764	1187	420	3487	604	722	629	925	560	571	543	988	1317	1360	674	621	714	815	689	812	451	387	506	360	580	803	418	440	469	285	504	530	431	757	399	785	721	544	939	741	787	600	922	577	1716	325	306	587	443
PDE4B	602	1019	1033	1433	1462	952	1087	894	678	760	851	841	689	796	1212	1412	1816	1681	987	1700	604	1680	1066	695	1778	395	1747	847	891	988	1784	137	664	776	599	1949	1088	1340	2432	3446	885	3531	2285	878	2604	2024	2175	2101	1181
SGIP1	352	1102	393	1261	295	971	660	1038	288	386	285	585	874	881	613	339	769	463	454	578	337	158	661	527	520	442	356	1196	462	64	118	612	339	457	1603	953	616	412	1089	422	42	340	1292	1649	2104	595	1061	1175	497
MIR3117	0	0	0	0	0	0	0	0	0	0	0	0	0	0	0	0	0	0	0	0	0	0	0	0	0	0	0	0	0	0	0	0	0	0	0	0	0	0	0	0	0	0	0	0	0	0	0	0	0
TCTEX1D1	135	82	33	126	36	138	58	35	60	67	63	45	51	47	45	85	124	55	130	10	85	12	107	80	54	26	4	61	7	17	40	31	23	175	117	139	121	86	234	94	1	79	98	31	160	64	122	92	68
MIER1	2556	2506	1771	1306	1742	1767	1434	1048	1311	1475	1458	2137	2244	2377	2542	1919	2139	2735	2156	2040	2332	1809	1893	1261	1672	2740	1764	1165	1038	1353	2463	1251	1226	1152	1624	1652	2193	1150	2452	2142	1235	1964	2061	1695	3897	1278	2056	1912	1941
IL23R	0	0	0	0	1	0	0	0	0	0	0	1	0	0	1	0	0	0	0	1	0	1	1	0	0	0	0	1	1	0	1	0	0	0	0	0	1	0	1	0	2	0	0	0	0	0	0	0	0
IL12RB2	7	9	7	9	8	0	7	2	2	1	5	10	3	9	6	3	7	8	6	7	6	9	6	5	3	8	8	6	3	5	7	4	6	4	6	9	6	6	6	6	5	5	11	6	22	4	8	13	10
GADD45A	1297	781	1542	884	1465	907	1210	1147	1323	1280	1395	2789	1079	917	1701	604	1184	1371	1041	1352	1597	1131	878	967	918	1431	924	1499	1706	1005	1696	1054	655	821	1795	1237	1800	901	1320	1254	408	1124	1482	1922	2013	1028	859	1505	1316
GNG12-AS1	60	73	69	72	45	54	35	99	22	17	26	73	79	79	77	50	69	56	51	70	86	105	65	57	52	242	52	42	50	66	90	18	38	60	55	47	62	66	44	65	130	78	47	84	89	46	58	42	42
JB175146	0	0	0	0	0	0	0	0	0	0	0	0	0	0	0	0	0	0	0	0	0	0	0	0	0	0	0	0	0	0	0	0	0	0	0	0	0	0	0	0	0	0	0	0	0	0	0	0	0
BC020917	0	12	9	1	3	3	1	1	19	11	12	16	0	2	6	15	14	15	16	3	10	13	7	1	0	0	7	2	0	9	14	0	3	10	3	13	9	4	6	21	0	13	16	2	1	12	20	14	12
LRRC7	5	7	5	14	3	9	1	3	4	8	6	8	6	5	7	2	4	1	7	10	11	3	1	3	4	2	0	3	5	1	7	29	2	5	11	10	5	2	8	3	13	7	9	14	17	0	3	5	3
PIN1P1	0	0	0	0	0	0	0	0	0	0	0	0	0	0	0	0	0	0	0	0	0	0	0	0	0	0	0	0	0	0	0	0	0	0	0	0	0	0	0	0	0	0	0	0	0	0	0	0	0
SRSF11	5380	5563	5200	5685	5257	4155	4208	4035	3714	4227	4148	5780	5639	5438	6127	4612	6573	5823	5213	5693	5784	5054	4709	3430	4267	4116	3660	3324	3028	3611	5794	3454	3827	3480	4590	5039	4526	3021	4234	4781	4065	4447	5836	3780	8735	3441	6508	4734	5039
HHLA3	288	182	105	281	229	378	203	330	86	98	82	126	324	369	234	199	186	265	214	312	295	108	226	228	208	296	148	114	311	89	182	146	137	84	223	133	197	76	274	118	198	174	131	214	435	86	139	134	196
CTH	613	228	412	88	298	349	159	195	77	93	68	219	173	172	235	82	74	252	109	184	229	115	143	99	144	61	230	113	504	191	328	277	83	56	74	46	109	46	95	72	79	104	84	184	321	179	350	148	114
BC041441	3	1	15	2	3	8	2	0	1	4	4	2	0	0	1	12	22	12	11	21	15	8	15	3	7	0	5	3	9	3	1	4	3	48	2	11	7	19	11	15	0	9	26	5	5	7	4	21	2
ZRANB2-AS1	11	12	24	22	7	6	12	10	9	14	10	21	19	20	9	8	36	24	14	18	13	21	5	7	14	7	12	9	19	5	15	11	22	18	6	9	6	5	4	25	12	13	37	7	14	3	26	27	13
ZRANB2-AS2	12	19	17	13	13	11	6	11	14	9	11	14	13	11	9	10	10	10	9	17	14	15	11	4	14	19	12	8	4	6	14	7	15	12	10	9	8	9	12	9	9	18	16	5	18	7	19	22	14
BC041341	0	0	0	0	0	0	0	1	0	1	0	0	0	0	0	0	0	0	0	0	0	0	1	0	0	0	0	0	0	0	0	0	0	2	0	0	1	0	0	0	0	0	0	0	0	0	0	0	0
FPGT	0	0	0	0	0	0	0	0	0	0	0	0	0	0	0	0	0	0	0	0	0	0	0	0	0	0	0	0	0	0	0	0	0	0	0	0	0	0	0	0	0	0	0	0	0	0	0	0	0
FPGT-TNNI3K	24	3	9	70	18	19	10	16	1	4	6	13	29	15	15	23	32	27	16	23	33	16	15	17	25	32	12	20	16	15	22	7	7	12	17	26	24	11	20	26	43	14	18	33	46	10	24	11	22
TNNI3K	0	0	0	0	0	0	0	0	0	0	0	0	0	0	0	0	0	0	0	0	0	0	0	0	0	0	0	0	0	0	0	0	0	0	0	0	0	0	0	0	0	0	0	0	0	0	0	0	0
CR627203	0	0	0	0	0	0	0	0	0	0	0	0	0	0	0	0	0	0	0	0	0	0	0	0	0	0	0	0	0	0	0	0	0	0	0	0	0	0	0	0	0	0	0	0	0	0	0	0	0
TYW3	1113	1516	1204	989	861	1153	844	971	912	938	961	1566	1217	1267	1285	1184	1553	1428	1626	1193	1245	1156	1014	600	767	1391	948	858	687	837	1496	660	878	863	1253	1287	1078	806	1504	1342	862	1209	1266	822	1808	710	1123	1153	898
LHX8	2	0	13	25	10	11	11	0	0	0	0	0	0	0	3	45	8	15	8	153	49	36	1	1	10	0	13	1	0	2	7	0	20	3	0	6	23	39	9	0	1	3	10	1	3	0	60	3	0
ACADM	1310	1705	1255	679	1500	1342	1084	1128	1271	1322	1360	2347	1414	1510	1373	1534	1592	2048	1517	1425	1549	1454	1445	823	1167	968	1244	784	946	885	1497	985	1050	1021	1194	1473	1269	956	1309	1666	872	1737	1759	954	1893	949	1530	1766	1598
RABGGTB	1399	1683	2136	971	1907	1272	1289	1023	1498	1622	1631	2235	1284	1160	1703	1392	2591	1860	1928	1737	1665	2121	1288	1083	1257	1073	1397	1150	1122	1335	2216	1522	1293	1489	2017	1341	1483	1037	1225	1934	798	1652	1973	1402	2247	1186	1806	1937	1625
SNORD45C	0	0	0	0	0	0	0	0	0	0	0	0	0	0	0	0	0	0	0	0	0	0	0	0	0	0	0	0	0	0	0	0	0	0	0	0	0	0	0	0	0	0	0	0	0	0	0	0	0
SNORD45A	0	0	0	0	0	0	0	0	0	0	0	0	0	0	0	0	0	0	0	0	0	0	0	0	0	0	0	0	0	0	0	0	0	0	0	0	0	0	0	0	0	0	0	0	0	0	0	0	0
SNORD45B	0	0	0	0	0	0	0	0	0	0	0	0	0	0	0	0	0	0	0	0	0	0	0	0	0	0	0	0	0	0	0	0	0	0	0	0	0	0	0	0	0	0	0	0	0	0	0	0	0
MSH4	24	5	15	29	18	16	15	8	3	5	6	19	13	10	24	14	33	16	26	26	22	14	19	3	14	13	7	7	20	33	45	16	34	22	22	28	15	37	15	40	7	14	33	28	71	33	65	10	23
ST6GALNAC3	85	19	49	3	22	87	51	35	29	23	22	31	39	31	27	51	30	42	9	11	36	234	61	29	185	24	159	2	26	72	122	19	58	22	2	33	8	4	4	6	65	97	13	28	260	283	263	18	95
ST6GALNAC5	341	51	295	616	280	262	516	32	41	53	60	50	41	37	33	761	670	770	1451	615	661	141	1011	199	83	415	326	787	200	31	51	4	530	386	64	1529	1053	231	371	159	364	675	979	459	794	351	455	571	1083
AF131837	61	9	42	139	61	48	82	2	3	4	6	4	2	7	2	107	76	126	177	94	102	7	157	30	17	116	43	152	23	6	6	0	66	44	7	160	171	26	91	23	64	81	141	69	154	44	65	73	120
AK5	1086	2095	5525	1855	2364	1960	3028	728	1180	1266	1373	3758	870	891	500	5615	6269	3399	5820	5156	2799	4408	4593	1393	684	1678	2432	4552	1882	2236	3913	1081	1931	4975	4058	3655	4778	2227	2526	2752	1109	3691	6464	3502	3229	4166	4934	5211	4235
FAM73A	2715	2956	3847	1808	4328	2636	2989	1625	2186	2337	2357	4393	2754	2816	2972	4364	4707	4326	5075	3472	2965	4019	3493	1659	2766	2851	3163	1959	1923	3179	5259	1799	2351	3163	4008	4178	3099	2927	2876	4630	1977	4049	4487	2131	4352	2400	3713	4227	4262
NEXN	1840	4577	2527	1550	3933	2547	1539	2439	2876	3199	3223	6739	4331	4245	4094	1777	2261	2900	2518	3098	2398	2388	2223	2167	1821	1618	3297	910	2603	1589	2646	2867	3147	734	2073	1667	2066	886	1975	1554	657	2501	1539	2297	6644	1716	1728	3358	2344
DNAJB4	1755	3155	4320	1474	3107	1450	5518	1535	2312	2374	2545	6242	1990	1983	2588	2735	4549	4143	5391	4803	3747	8076	3837	1258	2338	1357	3620	3815	1430	1721	2751	1758	3095	3696	5276	4839	4518	2128	1314	4300	745	4683	8747	2083	5152	2202	2210	6336	4981
GIPC2	11	61	67	13	49	20	85	16	36	50	57	56	37	37	37	45	61	69	162	101	115	251	142	11	54	8	43	58	20	24	31	5	69	69	51	35	100	17	11	67	12	188	175	13	52	34	35	226	53
MGC27382	11	1	1	8	2	10	2	1	2	2	0	7	1	6	4	8	1	15	2	1	4	5	3	8	4	20	2	2	1	3	4	0	1	7	0	7	6	3	4	3	44	4	3	3	8	1	14	2	1
PTGFR	5798	1205	2419	4001	1919	3623	1619	1316	698	721	701	1146	1434	1586	1162	1314	2057	2897	898	1136	2233	833	844	940	773	4879	707	1234	716	1429	2367	345	413	1410	240	408	862	864	5047	959	4243	787	1538	1596	2852	1077	1740	872	605
IFI44L	213	75	17	74	96	54	28	131	15	22	15	52	149	191	112	23	15	32	25	59	68	45	20	15	43	18	37	7	51	12	25	7	17	4	22	7	14	18	99	69	112	18	9	93	376	57	51	10	2
IFI44	283	312	129	421	143	336	134	397	227	218	246	355	507	545	219	414	458	513	498	239	444	170	212	216	61	181	188	259	165	138	250	105	83	383	158	246	495	185	493	878	294	389	296	354	350	219	176	321	336
LPHN2	3778	706	2623	2054	2719	3455	1692	851	479	548	492	1056	1703	2012	2496	2658	2885	4438	3215	1642	3361	1418	2380	1359	1324	5875	3113	2353	3033	1190	2161	1968	1192	2157	7663	3909	2594	1135	1034	5657	1162	2522	1436	1401	4571	2349	2232	3732	2393
BC043544	0	0	0	0	0	0	0	0	0	0	0	0	0	0	0	0	0	0	0	0	0	0	0	0	0	0	0	0	0	0	0	0	0	0	0	0	0	0	0	0	0	0	0	0	0	0	0	0	0
BC037304	0	0	0	0	0	0	0	0	2	0	0	0	0	0	0	0	2	0	0	0	0	0	0	0	0	0	0	0	0	0	0	0	0	0	0	0	0	0	0	0	0	0	0	0	0	0	0	0	0
PRKACB	2044	2564	1764	1694	1643	2203	1608	1421	1422	1535	1538	2460	2673	2725	3150	1716	2004	2347	2269	2368	2282	1604	1894	1281	1658	2302	1629	1061	1346	1317	2471	1664	1415	1265	2475	1553	1953	1135	2051	1712	1318	1704	1999	1543	3545	1213	1847	1957	1614
SNORA2	0	0	0	0	0	0	0	0	0	0	0	0	0	0	0	0	0	0	0	0	0	0	0	0	0	0	0	0	0	0	0	0	0	0	0	0	0	0	0	0	0	0	0	0	0	0	0	0	0
SAMD13	12	16	0	13	5	22	6	10	5	9	10	19	18	12	12	10	12	19	12	17	27	3	16	14	2	13	6	2	11	12	20	2	4	17	7	13	22	6	8	10	17	7	14	13	21	8	14	8	10
DNASE2B	0	0	0	0	0	1	0	0	0	0	0	0	0	0	1	0	0	0	1	0	0	0	0	0	0	0	0	0	0	1	0	0	0	0	1	0	1	1	0	0	1	0	0	0	0	0	0	0	0
RPF1	794	1184	1126	547	874	1141	685	647	913	1008	1048	1628	895	886	906	1029	1303	1314	1427	925	959	1204	1121	618	711	752	906	584	627	836	1406	654	802	790	943	1106	1096	829	796	1046	578	1338	1258	687	1306	793	1142	1223	1331
SPATA1	107	71	73	112	62	72	76	51	29	44	38	59	70	81	45	89	108	89	70	91	106	72	87	30	93	169	65	45	45	35	69	35	47	37	96	74	80	58	77	79	122	97	90	83	159	48	62	85	88
WDR63	118	115	47	122	20	111	173	167	41	36	27	65	168	168	68	95	44	93	67	199	165	50	74	76	18	243	34	70	103	38	88	21	74	27	86	117	85	43	135	125	30	58	119	178	233	17	32	135	73
MIR4423	0	0	0	0	0	0	0	0	0	0	0	0	0	0	0	0	0	0	0	0	0	0	0	0	0	0	0	0	0	0	0	0	0	0	0	0	0	0	0	0	0	0	0	0	0	0	0	0	0
LOC646626	10	19	25	10	12	13	12	7	6	8	16	22	6	13	15	10	9	13	10	22	25	10	11	13	8	14	7	7	5	8	20	5	13	5	37	18	11	4	8	12	1	14	22	7	31	8	19	16	13
CYR61	5934	3496	7614	3263	7995	5314	11403	7932	6371	5342	5772	5007	2465	2123	5510	3473	4356	7551	6587	6694	7664	5714	4262	3829	9672	6989	3923	3938	8439	2836	5020	3680	4637	4006	6097	4889	5513	2550	5816	4317	1334	4873	5272	3824	8486	3004	4076	5208	4138
AL832891	0	0	0	0	0	0	0	0	0	0	0	0	0	0	0	0	0	0	0	0	0	0	0	0	0	0	0	0	0	0	0	0	0	0	0	0	0	0	0	0	0	0	0	0	0	0	0	0	0
CLCA2	62	60	30	726	9	31	9	187	12	12	12	34	265	293	15	11	8	39	12	96	26	5	20	19	3	310	3	21	60	8	11	4	11	22	9	9	24	4	74	6	97	4	3	295	159	7	20	3	13
CLCA1	0	0	0	1	2	0	0	0	0	0	0	0	0	0	0	1	0	3	0	2	0	0	0	0	0	2	0	0	0	0	0	0	1	0	0	0	2	1	0	0	1	0	0	0	1	1	0	0	0
CLCA4	0	0	0	0	0	0	0	0	0	0	0	0	0	0	0	0	0	0	0	0	0	0	0	0	0	0	0	0	1	0	0	0	0	0	0	0	1	0	0	0	0	0	0	0	0	0	2	0	1
CLCA3P	0	2	1	0	0	0	0	0	1	0	0	0	0	0	0	0	0	0	0	0	0	0	0	0	0	0	0	0	1	0	0	0	0	2	0	1	1	0	0	3	2	0	1	3	4	1	0	0	0
SH3GLB1	6434	5109	6998	4603	6098	5995	4872	3798	3254	3552	3609	5762	5507	5913	4742	5510	5634	6948	6230	5591	6043	5362	5909	3615	5008	7416	5187	3681	4102	3613	6173	4197	3529	3935	6650	5823	6219	3864	5600	6092	4008	6182	6483	4433	9792	3558	4973	6338	6305
HS2ST1	74	109	84	137	95	105	82	149	103	109	106	168	144	203	155	98	112	158	117	117	117	88	111	60	85	134	111	83	112	72	124	44	56	83	129	112	155	66	86	126	187	127	114	78	169	71	69	105	115
LOC339524	22	7	24	11	8	17	15	8	6	4	7	16	7	9	10	112	17	31	16	16	29	27	11	17	17	19	5	2	18	16	34	9	26	23	65	13	14	1	13	14	31	21	37	24	40	14	26	19	6
Mir_590	0	0	0	0	0	0	0	0	0	0	0	0	0	0	0	0	0	0	0	0	0	0	0	0	0	0	0	0	0	0	0	0	0	0	0	0	0	0	0	0	0	0	0	0	0	0	0	0	0
LMO4	2656	1255	5082	1031	3855	2177	2584	1382	1212	1195	1206	1809	1540	1586	2926	3588	3878	4405	4099	2001	2327	3641	1588	1240	3437	880	3543	735	2952	1832	3199	1367	1529	1896	2012	2491	1471	2419	994	3822	2546	3975	3472	2041	3746	1664	3772	2957	2559
PKN2	2945	4265	2983	2112	2665	2421	2318	1930	2365	2533	2560	3629	2621	2650	2944	3229	3322	3396	3822	2936	2790	2661	2904	1507	2301	2881	2423	1712	1657	1874	3312	1462	2001	2028	2022	2884	3028	1721	2949	3247	1524	2961	3331	2127	5259	1838	2816	3036	3260
GBP6	0	1	0	1	0	0	0	1	0	0	0	0	3	1	0	2	1	1	0	2	3	2	0	1	1	0	0	0	0	0	1	0	0	0	0	1	1	1	0	1	0	0	0	2	1	0	1	0	1
GBP1P1	15	13	6	40	2	19	9	18	7	11	11	12	11	19	16	17	13	45	15	7	10	5	20	3	5	12	8	5	16	2	7	5	6	6	3	24	15	1	30	12	3	9	10	29	21	2	13	17	9
LRRC8B	38	50	228	121	37	61	42	20	19	24	20	26	14	28	57	97	92	134	139	41	59	64	105	64	44	29	56	32	48	46	77	204	30	83	14	178	177	46	48	51	5	101	43	267	107	75	87	92	198
LRRC8C	376	1556	2009	346	687	419	317	492	1120	1059	1226	2362	520	516	419	952	1285	786	1324	237	483	754	868	298	320	268	887	542	183	635	1206	368	351	992	640	1036	982	583	341	1593	125	1394	1070	525	763	1006	1077	1349	1110
LRRC8D	801	2834	1588	583	1364	1134	1323	1947	1313	1474	1491	2158	1741	1709	1614	943	1432	983	1341	1017	1292	1112	1073	588	1030	429	922	900	640	695	1264	557	761	802	1664	760	1193	846	1206	1364	1196	1533	2013	1141	1424	1000	1043	1574	1292
ZNF326	1088	1383	895	704	727	792	603	682	841	885	873	1154	814	775	1218	1034	1367	1261	1423	1036	1113	983	1087	618	761	678	917	551	695	1054	1800	600	780	979	753	1165	980	884	774	1103	490	1260	1275	664	1836	936	1373	1066	1338
CDC7	183	558	754	204	284	174	116	140	504	527	627	977	134	143	284	535	590	401	841	248	407	495	604	161	134	273	378	299	132	512	795	134	201	596	346	636	499	402	227	712	146	644	378	188	338	379	626	525	603
BRDT	0	0	0	0	0	1	0	0	0	0	1	1	1	0	0	0	1	0	0	0	0	0	0	0	0	0	0	0	0	0	0	0	0	0	0	0	0	1	0	0	1	1	0	1	0	0	0	0	0
EPHX4	2	17	4	4	0	10	0	12	3	7	5	15	13	9	7	7	3	4	2	5	5	4	9	2	4	6	0	28	5	2	2	1	0	1	3	9	16	3	0	1	3	4	0	78	15	7	2	8	11
BTBD8	35	37	17	27	37	36	47	34	14	20	18	18	33	35	38	42	31	55	42	41	51	11	24	19	33	53	16	18	34	31	38	9	17	23	21	24	29	29	41	29	19	17	26	36	69	15	23	17	23
KIAA1107	300	182	102	178	185	205	177	130	79	86	60	97	139	167	187	198	124	174	162	195	244	45	119	90	168	321	48	88	168	84	159	58	113	100	98	119	152	83	252	69	104	59	109	209	419	76	98	90	107
C1orf146	5	1	1	3	3	8	2	3	2	3	6	9	8	4	4	15	12	9	11	18	6	17	16	4	15	4	10	0	9	5	15	3	14	6	6	9	8	2	1	17	0	11	17	9	9	3	4	13	12
RPAP2	747	846	564	570	495	704	499	476	439	484	484	664	664	680	671	630	735	773	826	669	754	503	623	335	551	566	495	385	585	443	778	473	445	435	705	568	640	400	671	585	324	583	670	524	1383	423	570	615	672
RPL5	2460	2439	2810	2701	2768	4637	2463	2558	1919	1962	1886	2629	4229	4506	2579	2533	2741	3813	2784	2624	3979	2422	2892	2050	3047	3192	2227	2074	2416	2174	3223	1908	1818	1824	2007	1918	2891	1403	2898	2085	2791	2924	2469	2862	3460	1720	2195	2580	2519
SNORD21	0	0	0	0	0	0	0	0	0	0	0	0	0	0	0	0	0	0	0	0	0	0	0	0	0	0	0	0	0	0	0	0	0	0	0	0	0	0	0	0	0	0	0	0	0	0	0	0	0
SNORA66	0	0	0	0	0	0	0	0	0	0	0	0	0	0	0	0	0	0	0	0	0	0	0	0	0	0	0	0	0	0	0	0	0	0	0	0	0	0	0	0	0	0	0	0	0	0	0	0	0
MTF2	441	637	652	283	520	355	356	295	535	535	570	910	384	395	486	420	509	507	644	474	584	548	518	272	402	325	435	286	254	379	628	374	342	361	458	554	491	294	329	501	252	620	629	380	887	381	574	503	672
CCDC18	346	811	524	411	382	353	388	289	590	667	740	1065	365	347	420	812	1037	630	1068	393	587	796	671	233	254	488	595	424	203	799	1366	186	390	727	443	1133	653	585	458	1412	367	1047	968	330	631	680	832	953	966
DR1	3575	3735	3857	2145	2957	3386	2582	1825	2594	2748	2904	4508	2795	2973	3161	3224	4449	4453	4661	2807	3145	3520	4011	1995	2765	3183	3117	2283	2419	2977	4905	2513	2174	2726	2911	4428	3755	2110	3230	4464	2057	4716	4126	2778	5654	2331	3025	4812	4667
FNBP1L	1352	743	1464	865	1624	1365	1118	730	498	549	544	936	1339	1285	1480	835	744	1476	1193	1231	933	1161	1151	929	1020	1802	995	411	1567	706	1165	972	955	432	1087	1624	1112	891	789	624	895	967	631	948	3702	1096	982	907	1452
LOC100129046	0	0	0	0	0	0	0	0	0	0	0	0	0	0	0	0	0	0	0	0	0	0	0	0	0	0	0	0	0	0	0	0	0	0	0	0	0	0	0	0	0	0	0	0	0	0	0	0	0
MIR760	0	0	0	0	0	0	0	0	0	0	0	0	0	0	0	0	0	0	0	0	0	0	0	0	0	0	0	0	0	0	0	0	0	0	0	0	0	0	0	0	0	0	0	0	0	0	0	0	0
AX746627	3	0	0	6	1	0	1	0	0	1	0	2	4	2	9	4	4	3	2	0	3	2	2	1	0	4	4	4	0	1	3	1	1	1	2	4	1	1	1	2	5	1	2	1	6	1	3	1	1
ABCD3	1807	2685	2538	1190	2076	1613	1490	1121	1571	1776	1755	2821	1739	1867	1953	2429	2495	2735	2828	2078	1926	2029	2041	956	1427	1281	1730	1063	1087	1284	2119	1098	1271	1510	1864	1976	1869	1585	1778	2361	883	2397	2251	1336	2967	1310	2121	2562	2359
SLC44A3	50	119	13	50	52	75	31	144	21	35	23	61	172	185	92	52	37	42	38	66	71	25	35	67	24	42	25	32	66	19	31	45	39	15	51	33	62	35	59	23	15	25	29	92	106	6	33	32	8
LOC729970	134	127	90	188	107	194	102	116	60	72	54	73	147	164	190	97	117	154	130	157	180	91	164	112	118	223	95	88	149	53	117	95	77	57	174	113	193	68	164	108	103	128	127	116	210	68	83	140	89
TMEM56	0	0	0	2	0	0	0	0	0	0	0	1	1	0	0	3	4	0	2	0	0	1	0	0	0	2	1	0	0	0	1	0	1	1	1	2	3	0	0	0	1	2	3	0	2	1	1	2	0
TMEM56-RWDD3	0	1	0	0	0	1	0	0	0	0	0	1	1	0	1	0	2	0	0	0	0	0	0	0	0	0	0	0	0	0	1	0	0	0	1	1	0	0	0	0	0	2	0	0	0	2	0	0	0
RWDD3	255	252	158	205	196	291	185	223	162	168	188	203	269	249	303	254	290	335	320	309	331	209	242	212	222	265	195	164	211	168	322	168	163	194	243	218	265	166	242	183	191	204	279	230	426	152	254	228	197
FLJ31662	0	0	0	0	0	0	0	0	0	0	0	0	0	0	0	0	0	0	0	0	0	0	0	0	0	0	0	0	0	0	0	0	0	0	0	0	0	0	0	0	0	0	0	0	0	0	0	0	0
BC067883	0	0	0	0	0	0	0	0	0	0	0	0	0	0	0	0	0	0	0	0	0	0	0	0	0	0	0	0	0	0	0	0	0	0	0	0	0	0	0	0	0	0	0	0	0	0	0	0	0
PTBP2	323	392	292	439	198	289	196	183	154	197	225	321	278	335	283	310	402	434	340	275	444	390	352	201	215	496	188	187	164	253	370	174	261	163	119	403	297	176	299	261	394	344	286	240	680	171	316	251	443
PTBLP	0	0	0	0	0	0	0	0	0	0	0	0	0	0	0	0	0	0	0	0	0	0	0	0	0	0	0	0	0	0	0	0	0	0	0	0	0	0	0	0	0	0	0	0	0	0	0	0	0
DPYD-AS1	0	0	0	0	0	0	0	0	0	0	0	0	0	0	0	0	0	0	0	0	0	0	0	0	0	0	0	0	0	0	0	0	0	0	0	0	0	0	0	0	0	0	0	0	0	0	0	0	0
LOC729987	1	6	3	1	1	0	5	2	7	11	16	17	8	6	1	2	2	4	9	6	12	5	7	1	2	0	2	4	3	0	4	1	2	6	2	3	17	1	2	13	0	18	26	2	8	3	1	21	2
SNX7	2265	1846	2300	1812	2383	2585	2094	1147	1179	1290	1247	1551	1431	1420	1331	2792	3141	3692	2799	2240	2368	1890	2257	1548	2041	3581	1769	1433	1664	1178	2034	1412	1452	1802	1648	2387	2498	1735	2210	2943	921	2877	3281	1582	3909	1355	1742	2563	3030
LOC100129620	1	2	2	2	3	8	4	4	4	3	3	1	0	4	2	4	3	3	1	2	6	3	2	1	4	1	1	1	0	1	2	1	1	2	1	4	3	1	2	3	3	1	5	5	4	2	2	2	1
LPPR4	136	646	156	396	92	420	90	469	261	299	298	195	871	934	581	138	166	205	207	163	254	243	397	518	231	1128	498	83	1160	33	61	4538	172	366	1160	702	549	145	576	193	9	309	444	259	195	118	121	407	347
PALMD	7	6	8	82	22	13	3	4	3	5	12	3	21	22	35	18	20	17	43	59	33	2	11	35	16	26	9	2	81	5	6	47	8	3	211	1	48	3	10	85	5	4	29	7	30	0	6	17	4
MIR548AA1	0	0	0	0	0	0	0	0	0	0	0	0	0	0	0	0	0	0	0	0	0	0	0	0	0	0	0	0	0	0	0	0	0	0	0	0	0	0	0	0	0	0	0	0	0	0	0	0	0
AGL	1765	1372	913	922	1081	1120	855	880	731	729	691	966	1229	1277	1400	1279	1274	1665	1124	1299	1302	1000	1223	745	1088	1431	755	669	716	649	1104	777	885	535	1161	914	1276	674	1644	843	794	850	1002	784	2959	582	764	931	1030
SLC35A3	1394	1172	1284	758	1386	960	1045	581	746	841	842	1416	973	1015	1656	1379	1731	1583	1631	1365	1146	1413	1052	624	1299	993	1033	615	744	783	1415	741	957	888	2307	1169	1170	810	1177	1454	668	1114	1477	816	2397	801	1169	1632	1323
HIAT1	2436	2449	2042	2185	2492	2675	2004	1756	1420	1628	1549	2200	2750	2938	3603	2479	2463	3613	3088	3952	2603	2256	2657	1402	3029	2821	1864	1369	1890	1604	2724	1441	2792	1346	2597	1648	2475	2019	2598	1853	1238	2221	2443	1788	4901	1394	1949	2267	1811
TRMT13	332	446	351	352	311	342	319	258	267	325	319	418	305	327	462	375	467	439	545	393	398	289	334	222	306	209	194	207	255	249	463	194	370	288	352	304	302	243	311	335	246	283	426	197	593	178	377	292	382
RTCA	1396	1492	1826	906	1768	1566	1277	1024	1134	1277	1274	2579	1308	1257	1270	1520	2077	1917	2014	2092	1752	1988	1461	896	1202	879	1502	922	1130	1310	2228	1081	1297	1366	1873	1588	1412	1273	1140	2010	707	1734	2132	1272	2287	1129	1630	2043	1828
MIR553	0	0	0	0	0	0	0	0	0	0	0	0	0	0	0	0	0	0	0	0	0	0	0	0	0	0	0	0	0	0	0	0	0	0	0	0	0	0	0	0	0	0	0	0	0	0	0	0	0
CDC14A	106	94	198	126	204	133	103	72	117	100	121	256	88	86	118	149	106	119	143	160	118	124	81	63	111	97	108	65	73	96	164	70	112	67	61	140	105	92	94	142	114	169	146	71	197	112	132	145	105
GPR88	0	0	1	1	0	2	0	0	0	0	0	0	0	0	0	5	1	7	1	2	7	0	3	0	0	0	3	1	5	0	2	3	2	0	0	1	0	1	0	1	0	0	1	1	3	0	0	0	0
VCAM1	159	1	304	71	8	132	69	3	1	1	0	1	9	6	12	10	17	153	14	27	644	4	89	165	41	20	103	13	140	74	141	4245	9	1	3	16	42	1	44	2	17	75	6	483	199	16	6	1	12
SLC30A7	2018	1807	1860	1553	1590	1726	1173	1019	810	865	916	1464	1924	2159	2464	1373	1527	1854	1454	2219	2393	1425	1657	888	1655	1788	1743	786	1129	1068	2206	1054	917	891	2202	1276	1699	917	2227	1329	1133	1362	1602	1357	4150	970	1582	1588	1642
BX538249	31	51	35	56	34	71	27	47	36	40	42	44	49	64	26	39	50	71	50	42	70	34	43	32	42	29	36	17	50	31	53	34	37	39	36	51	42	31	42	45	41	41	60	38	95	27	27	43	56
BC045807	0	0	0	0	0	0	0	0	0	0	0	0	0	0	0	0	0	0	0	0	0	0	0	0	0	0	0	0	0	0	0	0	0	0	0	0	0	0	0	0	0	0	0	0	0	0	0	0	0
AK021551	0	0	0	0	0	0	0	0	0	0	0	0	0	0	0	0	0	0	0	0	0	0	0	0	0	0	0	0	0	0	0	0	0	0	0	0	0	0	0	0	0	0	0	0	0	0	0	0	0
S1PR1	732	320	3374	619	2521	1319	1385	409	549	584	622	1508	526	568	297	1405	1082	1469	1772	1366	1386	2149	710	226	3087	507	936	355	451	301	558	14	1060	1791	29	1428	260	1191	638	1888	1680	1903	1638	715	2171	2170	2037	1989	3013
DNAJA1P5	0	0	0	0	0	0	0	0	0	0	0	0	0	0	0	0	0	0	0	0	0	0	0	0	0	0	0	0	0	0	0	0	0	0	0	0	0	0	0	0	0	0	0	0	0	0	0	0	0
RNPC3	61	61	86	114	89	76	59	63	63	79	64	78	92	99	77	74	93	111	103	99	137	80	79	79	77	66	69	59	64	64	89	50	80	81	102	98	72	64	70	95	103	65	112	61	95	52	127	89	83
AMY2B	27	6	19	88	32	24	33	21	1	7	5	11	23	17	27	16	26	23	10	19	30	28	21	21	26	31	24	15	19	28	60	17	28	19	53	29	15	26	31	39	65	27	43	22	64	25	69	16	15
ACTG1P4	0	0	0	0	0	0	0	0	0	0	0	0	0	0	0	0	0	0	0	0	0	0	0	0	0	0	0	0	0	0	0	0	0	0	0	0	0	0	0	0	0	0	0	0	0	0	0	0	0
AMY2A	2	3	5	11	5	2	7	6	1	0	0	5	5	3	4	1	8	3	4	0	6	4	3	5	7	1	9	4	7	10	5	2	5	1	7	10	1	4	2	11	14	2	7	5	5	7	12	7	4
LOC100129138	0	1	1	0	0	2	0	0	0	0	2	1	1	0	3	1	1	4	2	0	1	0	2	1	3	0	1	1	0	1	1	1	0	0	1	2	0	0	1	0	4	1	1	0	1	2	1	3	0
PRMT6	561	587	592	502	396	808	675	566	466	493	535	917	725	767	849	564	690	1015	712	643	1049	904	1096	527	569	535	644	507	526	454	834	478	478	613	547	627	777	378	399	620	343	906	818	425	960	533	692	735	968
NTNG1	1258	1006	2104	940	933	1326	2866	478	460	511	497	1491	471	575	187	1816	2475	2607	1963	1101	1184	2445	3053	967	488	2952	1781	2636	516	521	944	787	1527	2792	4	5426	2671	797	154	2826	878	2831	4717	509	2816	2021	2625	2650	3820
VAV3-AS1	0	0	0	0	0	0	0	0	0	0	0	0	0	0	0	0	0	0	0	0	0	0	0	0	0	0	0	0	0	0	0	0	0	0	1	0	0	1	0	0	1	0	0	0	1	0	1	0	0
NBPF6	2	0	0	0	1	0	1	0	0	0	0	0	1	1	1	1	0	0	0	0	2	1	0	0	1	0	0	0	0	0	0	0	0	0	13	0	0	0	0	2	4	1	1	0	3	0	0	0	0
FAM102B	1466	1128	648	1065	510	1537	554	617	789	805	915	883	930	973	1035	1405	1639	1255	1545	916	1171	965	1165	799	797	1608	670	817	529	1184	2189	738	541	897	793	1478	1475	798	1820	2083	862	1621	1420	660	1592	601	837	1116	1339
PRPF38B	1610	2014	1989	1428	1390	1403	1133	1406	1578	1836	1835	2382	1856	1859	1933	1477	2209	1662	1921	1386	1713	1530	1803	1250	1182	1400	1300	1124	946	1310	2150	1276	1286	1378	1492	1453	1666	1188	1454	1693	1200	1569	1775	1120	2767	1217	1807	1616	1776
FNDC7	2	2	1	0	0	0	0	1	0	0	0	3	2	1	1	1	0	3	0	1	3	1	2	0	2	2	1	1	0	0	0	0	0	0	3	0	0	1	0	2	5	1	0	2	3	0	1	1	1
STXBP3	1619	2046	1414	1075	1533	1473	1259	1267	1245	1332	1410	2197	1759	1768	1861	1897	1795	2186	2082	1886	1815	1447	1758	1065	1422	1716	1471	1060	1055	1139	1985	1064	1283	1160	2247	1640	1725	1246	1764	2065	1118	1976	1977	1268	2363	1003	1639	2003	1685
SPATA42	0	0	0	0	0	0	0	0	0	0	0	0	0	0	0	0	0	0	0	0	0	0	0	0	0	0	0	0	0	0	0	0	0	0	0	0	0	0	0	0	0	0	0	0	0	0	0	0	0
GPSM2	0	0	0	0	0	0	0	0	0	0	0	0	0	0	0	0	0	0	0	0	0	0	0	0	0	0	0	0	0	0	0	0	0	0	0	0	0	0	0	0	0	0	0	0	0	0	0	0	0
TMEM167B	2647	2348	2481	1702	2426	2593	2266	2075	1336	1461	1458	2227	2775	2999	2410	2230	2353	2899	2481	3174	2607	2015	2394	1463	2403	2630	1984	1377	1811	1534	2547	1445	1612	1435	2429	1887	2100	1575	2059	2281	1538	2310	2446	2241	4074	1310	1863	2345	2490
SCARNA2	0	0	0	0	0	0	0	0	1	0	1	0	0	0	0	0	1	0	2	1	0	0	0	1	0	0	0	0	1	0	0	0	0	0	0	0	0	0	0	2	0	0	1	0	0	0	0	0	0
KIAA1324	66	35	39	49	67	64	27	63	19	23	17	25	40	52	56	50	22	50	45	173	51	21	15	25	27	67	18	25	50	26	33	37	38	27	17	16	24	29	47	20	14	28	34	42	44	12	67	32	30
SARS	13188	7244	14476	5318	15117	17532	8866	8601	4378	4855	4801	9652	13028	13665	11625	5197	6335	10638	7288	8572	10601	8545	8117	7588	8432	6884	10058	5642	12254	10076	16991	8432	5450	5424	9481	5862	7966	5357	10307	6182	5313	8012	7178	9195	17969	7980	13198	8012	8951
CELSR2	18	217	96	68	28	18	62	263	124	122	126	152	137	187	214	34	32	80	30	31	54	22	45	49	29	33	97	38	128	23	36	145	28	23	86	114	58	22	28	45	33	67	23	30	95	24	18	64	139
SYPL2	240	1881	122	1101	97	341	133	4884	569	687	645	857	3802	3868	4846	61	27	27	52	468	214	98	34	37	106	875	46	148	69	12	30	44	26	34	829	197	210	67	1173	448	29	163	326	179	648	87	25	419	177
ATXN7L2	92	211	100	265	70	201	165	498	198	209	189	155	320	306	410	87	174	182	161	150	192	162	125	122	123	207	148	67	158	120	177	108	111	117	126	166	165	88	164	155	138	167	191	101	175	60	122	207	189
CYB561D1	574	730	838	809	842	775	730	686	386	482	477	732	911	923	872	604	721	761	757	821	748	587	584	403	520	770	626	377	719	486	887	407	449	454	671	583	677	562	574	757	457	678	738	556	1057	449	695	717	558
GPR61	0	1	0	0	0	0	0	1	1	0	0	0	0	1	0	0	0	0	0	1	0	0	0	0	0	0	0	0	0	0	0	0	0	0	0	1	1	0	0	1	0	1	0	0	0	0	0	1	0
GNAI3	4998	6143	6276	2709	5471	5314	3970	3343	4580	4867	4906	6983	5176	5179	4783	5674	6630	7155	7082	5033	5708	6254	6460	3306	4455	4689	5318	3379	3247	3905	6799	3696	3770	4153	4641	6082	5773	3600	4004	6575	3015	8031	6297	3601	7590	3548	6179	6809	6816
MIR197	0	0	0	0	0	0	0	0	0	0	0	0	0	0	0	0	0	0	0	0	0	0	0	0	0	0	0	0	0	0	0	0	0	0	0	0	0	0	0	0	0	0	0	0	0	0	0	0	0
AMPD2	2103	2969	3733	2570	2483	2609	4263	4173	2752	2934	2991	3273	3152	3096	2218	2281	3733	3619	3490	3409	3501	3723	3565	1994	3377	2299	2934	1691	2371	1714	2822	2168	2233	2239	2628	2398	2847	1699	1597	3194	1959	3438	3633	2232	3261	1314	2523	3299	3210
GSTM4	0	0	0	0	0	0	0	0	0	0	0	0	0	0	0	0	0	0	0	0	0	0	0	0	0	0	0	0	0	0	0	0	0	0	0	0	0	0	0	0	0	0	0	0	0	0	0	0	0
GSTM2	1025	912	561	1996	790	3730	1282	1941	571	758	636	741	2156	2166	1402	1208	1155	1505	1317	2732	1811	753	1419	1608	1440	3333	547	1137	1771	355	551	596	1029	540	816	772	1690	414	1192	1179	2179	1083	1058	1538	1484	222	503	887	928
GSTM1	221	210	142	480	185	3842	289	449	122	147	115	176	512	526	287	1002	278	366	1101	1841	1676	170	1300	1069	987	685	125	676	1281	68	124	97	224	127	193	175	383	76	184	1027	1089	1083	241	1190	269	49	108	229	217
GSTM5	59	308	61	111	26	535	13	584	172	174	159	195	556	584	464	114	257	210	379	60	98	12	46	109	63	306	8	211	189	65	107	97	55	54	63	55	205	51	282	110	153	143	70	168	115	8	24	81	21
CSF1	3122	5641	2277	9675	4532	5827	5820	6284	4494	4948	4946	3478	5517	5651	4891	8134	7830	8961	8415	7632	5483	3467	3199	2811	5714	6285	2549	2764	4047	2447	4091	1576	6854	4756	1612	4693	3980	3054	5896	7678	2525	4030	5219	5611	5092	1224	2485	2930	3788
AHCYL1	6136	7886	7326	5195	7018	6060	5056	5168	4360	4736	4882	6745	6415	6713	7190	5620	5887	6576	6511	5808	5527	4537	4945	3131	5462	6467	4302	2860	4104	3576	6202	3623	3575	3898	4380	5031	4478	3284	6770	4765	3825	5294	5375	3822	9898	2963	5360	4824	5512
STRIP1	1342	1557	2196	1541	2133	1670	1360	1393	1134	1232	1277	1960	1765	1771	2301	1633	1756	1783	1936	2156	1622	1413	1600	926	1280	1595	1395	968	1313	1199	2076	904	1189	1199	1995	1836	1763	1308	1331	1622	887	1643	1875	1097	2419	1138	1954	1654	1653
DQ574855	0	0	0	0	0	0	0	0	0	0	0	0	0	0	0	0	0	0	0	0	0	0	0	0	0	0	0	0	0	0	0	0	0	0	0	0	0	0	0	0	0	0	0	0	0	0	0	0	0
UBL4B	0	178	0	0	0	7	0	553	42	74	45	56	572	581	398	0	0	0	1	4	2	0	27	2	2	0	0	25	0	2	3	0	0	0	0	0	20	0	0	0	0	0	0	14	0	0	0	0	0
SLC6A17	23	132	437	35	288	31	101	100	146	139	197	508	142	139	286	478	692	250	959	570	146	780	116	36	80	119	146	187	20	241	398	32	383	156	43	1365	148	1490	26	245	11	485	490	64	71	227	485	490	478
KCNC4	105	584	1673	558	877	245	913	317	662	572	632	2039	482	434	417	837	1572	693	1265	2471	791	1262	738	316	372	77	851	445	235	735	1266	66	897	1092	647	1029	579	1348	261	1452	66	850	1711	294	462	614	1169	1618	877
RBM15	485	638	632	318	381	393	336	261	387	386	405	722	408	509	391	414	497	423	547	380	394	443	434	175	235	548	437	242	212	263	555	281	250	295	352	423	425	260	361	528	203	512	371	306	806	391	559	406	407
LAMTOR5-AS1	11	6	7	15	12	14	11	12	4	9	6	8	8	13	13	12	5	18	14	17	19	10	13	17	10	8	2	8	14	6	14	3	7	3	10	10	11	2	11	9	8	8	17	12	28	8	8	9	12
PROK1	0	0	0	0	0	0	0	2	1	0	0	3	0	1	6	0	0	0	0	0	0	0	0	0	0	0	0	0	0	0	0	0	0	0	0	0	0	0	0	0	0	0	0	0	0	0	0	0	0
CYMP	0	0	0	0	0	0	0	0	0	0	0	0	0	0	0	0	0	0	0	0	0	0	0	0	0	0	0	0	0	0	0	0	0	0	0	0	0	0	0	0	0	0	0	0	0	0	0	0	0
CD53	2	4	7	1	9	16	7	2	2	2	2	0	3	1	2	3	2	2	0	5	1	0	4	2	6	6	0	3	0	2	4	0	2	2	1	1	1	0	2	4	2	3	3	2	65	1	3	2	2
CEPT1	1205	1340	1288	1014	1334	1021	985	994	887	918	907	1352	1108	1222	1544	1226	1435	1228	1452	1429	1175	833	783	637	862	963	759	686	934	716	1146	513	782	844	1109	900	978	821	1206	1277	631	900	1308	1076	2429	757	1061	1101	985
CHI3L2	13	1	15	7	1	2	1	2	0	0	0	0	5	8	1	4	5	3	1	11	5	6	0	4	3	64	2	3	11	5	10	0	1	2	1	2	3	6	11	2	484	6	1	26	4	0	3	2	11
CHIAP2	0	0	0	0	0	0	0	0	0	0	0	0	0	0	0	0	0	0	0	0	0	0	0	0	0	0	0	0	0	0	0	0	0	0	0	0	0	0	0	0	0	0	0	0	0	0	0	0	0
CHIA	0	0	0	0	0	0	0	0	0	0	0	0	0	0	0	0	0	0	0	0	0	0	0	0	0	0	0	0	0	0	0	0	0	0	0	0	0	0	0	0	1	0	0	0	0	1	0	0	0
PIFO	9	4	2	41	1	22	1	14	6	3	2	3	33	31	26	18	4	13	9	20	14	0	2	12	3	99	3	17	30	5	6	16	2	7	0	4	29	10	73	1	33	0	1	56	39	3	1	5	3
ATP5F1	3755	5484	5286	2809	4271	5121	3519	3880	3576	3943	3944	5731	4759	4884	4043	5088	5675	6017	5847	4640	5436	4560	5428	3038	3616	3835	3987	2967	3381	3086	5285	2885	3102	3531	4636	4356	5244	3053	4145	4593	2973	6362	5704	3510	6075	2487	4087	5517	5934
C1orf162	3	5	1	12	6	5	8	1	2	4	3	4	2	0	3	2	5	1	4	3	3	0	2	5	4	2	2	1	4	2	5	2	3	2	5	2	4	2	4	3	4	2	5	5	15	2	5	4	5
RAP1A	2979	3147	2870	1551	2792	2721	2334	1939	2176	2416	2430	3461	2857	2787	2716	3189	3567	3803	3462	3433	3547	2859	3282	1706	2508	2687	2533	1860	1484	2036	3338	1635	2247	2110	2700	2594	3172	1883	2253	3026	1516	3577	3392	2216	4022	1891	3094	3490	2937
AK023457	64	45	66	99	70	92	47	55	35	50	36	36	101	103	117	74	80	105	75	83	82	48	76	54	64	186	69	37	61	53	82	55	46	28	92	67	92	35	52	35	71	54	43	71	179	76	70	42	51
LOC100506343	0	0	0	0	0	0	0	0	0	0	0	0	0	0	0	0	0	0	0	0	0	0	0	0	0	0	0	0	0	0	0	0	0	0	0	0	0	0	0	0	0	0	0	0	0	0	0	0	0
DDX20	625	753	905	619	794	864	406	355	641	649	729	1103	690	659	1144	711	675	974	874	787	1084	825	872	432	859	567	837	380	625	475	833	1058	548	600	1525	808	884	453	537	717	219	777	735	599	1471	537	822	970	840
LOC643355	30	0	6	17	35	67	0	3	1	0	0	0	7	6	57	5	8	54	4	21	57	15	5	6	78	4	11	2	17	4	0	34	9	2	51	5	32	22	43	3	1	2	6	9	64	5	15	9	4
CTTNBP2NL	918	1209	1026	674	1402	1126	1025	763	648	670	705	942	1105	1229	1725	996	1019	1274	1260	970	744	814	798	589	916	961	904	485	1066	490	848	557	859	532	1130	1157	889	523	745	1144	425	867	1101	767	2298	472	627	1143	947
AX747733	0	0	0	0	0	0	0	0	0	0	0	0	0	0	0	0	0	0	0	0	0	0	0	0	0	0	0	0	0	0	0	0	0	0	0	0	0	0	0	0	0	0	0	0	0	0	0	0	0
DKFZp547A023	6	13	5	5	11	10	2	13	3	5	3	7	12	12	14	7	3	4	5	9	2	1	3	6	1	8	13	4	10	4	1	5	6	5	17	5	5	9	4	8	6	3	8	6	15	1	6	14	7
WNT2B	48	894	105	81	89	109	474	842	127	111	112	147	666	571	366	59	157	142	149	62	90	27	75	121	273	92	93	24	55	49	85	144	71	34	105	216	92	18	42	184	43	274	78	85	107	35	34	137	131
CAPZA1	7469	11392	10820	5756	9090	8701	7943	6114	6607	6872	7016	11370	8248	8510	7197	10607	11146	11665	12126	9124	9651	8503	10003	5114	7316	7156	8111	5032	5251	6015	9908	4928	6618	6868	9010	11152	9444	6365	8166	11357	4428	11518	11803	6493	14630	5727	8605	11254	11031
MOV10	983	3080	991	1272	1233	1826	1933	3618	1815	2037	1970	1614	2608	2756	1776	1484	1967	2455	1988	1616	1944	1638	2272	1353	1802	1368	1421	922	1602	692	1189	1421	1413	880	1073	1657	2123	740	1211	1491	1352	2282	1667	1652	1685	489	1138	1821	1736
FAM19A3	0	5	4	3	3	3	4	2	7	3	3	6	2	3	1	2	2	3	4	9	8	2	11	0	0	1	1	1	0	2	4	2	0	6	6	0	8	0	0	1	1	3	4	3	2	0	4	9	3
HP08777	0	4	6	1	20	4	0	5	5	4	4	8	1	7	9	0	16	5	10	6	11	6	5	6	1	1	5	5	3	2	7	0	3	1	23	7	3	3	15	11	1	4	8	1	3	1	5	15	9
AKR7A2P1	0	0	0	0	0	0	0	0	0	0	0	0	0	0	0	0	0	0	0	0	0	0	0	0	0	0	0	0	0	0	0	0	0	0	0	0	0	0	0	0	0	0	0	0	0	0	0	0	0
BC023568	0	0	0	0	0	0	0	0	0	0	0	0	0	0	0	0	0	0	0	0	0	0	0	0	0	0	0	0	0	0	0	0	0	0	0	0	0	0	0	0	0	0	0	0	0	0	0	0	0
BC047723	123	98	179	83	199	132	169	74	69	81	100	106	112	107	137	177	170	138	163	98	161	139	111	125	183	51	103	67	118	87	151	93	78	113	165	104	94	70	96	136	60	114	135	116	364	137	153	131	127
BX648855	0	0	0	0	0	0	0	0	0	0	0	0	0	0	0	0	0	0	0	0	0	0	0	0	0	0	0	0	0	0	0	0	0	0	0	0	0	0	0	0	0	0	0	0	0	0	0	0	0
LRIG2	315	359	256	244	305	290	204	196	192	195	187	229	356	417	313	193	318	238	238	252	238	232	312	124	198	346	210	181	221	177	304	150	230	187	214	249	247	166	292	216	206	242	315	212	523	145	235	205	174
MAGI3	1243	1233	1563	905	1610	1128	1043	736	904	944	1010	1704	927	1026	1005	1945	2130	1684	2246	1346	1316	1519	1308	701	1174	1454	1213	745	758	975	1689	714	998	1222	893	2042	1274	910	1072	1797	828	1918	1834	871	2158	986	1591	1486	2102
AP4B1-AS1	4	8	8	3	4	11	5	4	5	4	3	3	3	5	6	4	4	5	7	9	4	4	9	4	4	10	4	0	0	3	4	4	6	3	6	7	4	5	7	1	4	7	9	6	8	2	2	5	3
DCLRE1B	234	428	1370	290	690	290	266	142	478	492	570	1171	235	239	380	724	769	722	1079	403	530	799	631	205	255	272	587	350	196	471	926	354	293	792	628	919	751	598	307	901	130	1057	775	236	521	605	1034	815	950
HIPK1	3235	2828	4139	2318	3589	2351	2399	1380	1947	1937	2031	3031	2216	2393	3098	2716	3403	2580	3456	2428	2540	2814	2769	1384	2631	2571	2676	1431	1873	2298	4045	1992	1652	2117	2602	3299	2730	1896	2467	2971	1304	3225	3188	1847	6095	2083	2986	3100	3296
OLFML3	17697	6146	9106	8990	9661	23269	10912	12734	4009	4554	4211	7103	12586	12910	5735	15824	16061	19883	14685	14108	14345	14156	16042	7844	13546	12345	11627	7532	15100	8906	15036	2555	10672	7016	2278	9045	16880	7738	11850	13306	7323	15908	11637	8155	21598	5379	10851	8672	13537
SYCP1	26	33	35	31	33	37	39	28	31	41	27	52	51	60	53	54	59	73	84	66	70	56	57	44	37	40	55	34	47	40	67	54	42	39	51	78	69	39	29	60	57	74	70	49	59	33	48	68	57
TSHB	1	0	0	0	0	0	0	0	1	0	1	4	1	1	0	1	1	1	0	0	0	2	1	0	1	0	0	0	0	0	0	0	0	0	5	0	0	0	0	0	0	0	0	0	1	0	1	1	0
VANGL1	1280	1721	1861	1364	1391	1560	1475	936	1409	1381	1516	1664	1145	1254	1761	1807	2281	1844	2295	1510	1540	2111	1605	761	1204	1405	1536	1121	1139	2191	3693	904	993	1408	1797	1948	1843	1660	1704	2683	709	2499	2024	1099	2657	1524	1821	2013	2009
BC043254	2	0	1	1	1	1	4	0	0	0	0	0	1	0	0	0	0	0	0	1	1	3	1	1	1	1	1	0	0	9	8	0	2	1	4	1	1	1	3	0	0	1	1	0	7	6	1	3	1
SLC22A15	820	190	525	450	466	471	472	186	124	186	152	253	375	362	711	218	448	351	300	474	434	419	186	210	337	164	287	249	486	554	948	214	350	137	449	280	215	284	575	163	13	223	443	422	1368	499	598	355	158
MAB21L3	12	2	4	5	7	8	4	2	3	0	0	2	6	12	9	2	3	5	1	4	10	2	2	1	2	2	4	3	11	11	11	2	2	1	10	1	0	3	15	4	0	3	3	4	26	8	7	6	0
ATP1A1	5358	6791	8822	4836	7453	5191	5250	5251	4189	4505	4529	6950	6440	6920	5551	4917	6086	5667	5957	5394	4746	5443	5267	3150	4569	5207	5321	2995	4444	4210	7061	3611	3730	3943	5391	4530	5645	4850	5380	8107	4151	7028	6327	3746	10450	3433	5439	7489	4655
MIR320B1	0	0	0	0	0	0	0	0	0	0	0	0	0	0	0	0	0	0	0	0	0	0	0	0	0	0	0	0	0	0	0	0	0	0	0	0	0	0	0	0	0	0	0	0	0	0	0	0	0
CD2	0	0	0	0	1	2	3	0	0	0	0	0	0	0	0	0	1	0	0	0	0	1	0	0	0	0	0	0	0	0	0	0	0	0	0	0	0	0	0	0	0	0	0	0	15	0	0	0	0
PTGFRN	4152	748	1976	4320	1546	3704	805	796	191	205	203	192	596	747	1697	1254	820	1634	735	1484	2045	396	1332	1373	2560	4792	1260	730	4013	1767	3104	476	520	266	2729	1757	1521	939	3797	655	3423	1476	582	2411	7259	986	1134	1103	2217
CD101	11	7	9	21	7	12	5	6	7	2	3	4	2	2	5	6	6	8	3	12	6	7	7	4	4	16	4	2	9	9	20	1	7	2	14	9	8	4	8	7	21	10	5	10	33	3	9	7	5
TTF2	531	1153	1168	554	572	431	498	384	975	999	1150	1634	519	560	658	1157	1278	1102	1597	712	675	1271	902	293	374	459	751	458	394	841	1346	312	590	698	978	1056	858	775	603	1316	227	1422	1286	385	872	725	1293	1054	1277
MIR942	0	0	0	0	0	0	0	0	0	0	0	0	0	0	0	0	0	0	0	0	0	0	0	0	0	0	0	0	0	0	0	0	0	0	0	0	0	0	0	0	0	0	0	0	0	0	0	0	0
MAN1A2	2863	3951	2149	2230	2200	2060	1897	2175	1930	2088	2075	3083	3055	3384	3366	2311	2925	2892	2710	2653	2899	2105	2794	1347	2117	2802	1981	1569	1446	1283	2284	1317	1582	1544	2524	2343	2621	1256	2902	2759	1446	2432	2763	1814	5107	1269	1966	2733	2844
FAM46C	132	1327	10	573	14	36	51	998	166	183	186	146	814	911	205	184	74	313	182	137	203	201	211	60	26	1343	111	68	22	59	105	4	76	24	16	205	188	15	139	27	461	191	19	964	618	25	43	40	37
WDR3	1058	1621	1359	721	1027	1231	867	695	943	1071	1012	1556	954	975	1032	1186	1414	1558	1623	1035	1254	1294	1350	735	915	902	1014	687	731	880	1636	677	848	947	1325	1064	1146	762	1115	1113	629	1344	1310	833	1831	750	1278	1218	1280
BC063600	0	0	0	0	0	0	0	0	0	0	0	0	0	0	0	0	0	0	0	0	0	0	0	0	0	0	0	0	0	0	0	0	0	0	0	0	0	0	0	0	0	0	0	0	0	0	0	0	0
BC043601	0	0	0	0	0	0	0	0	0	0	0	0	0	0	0	0	0	0	0	0	0	0	0	0	0	0	0	0	0	0	0	0	0	0	0	0	0	0	0	0	0	0	0	0	0	0	0	0	0
BC034623	0	0	0	0	0	0	0	0	0	0	0	0	0	0	0	0	0	0	0	0	0	0	0	0	0	0	0	0	0	0	0	0	0	0	0	0	0	0	0	0	0	0	0	0	0	0	0	0	0
AK125759	17	27	16	64	16	14	12	20	13	10	10	6	18	10	19	22	30	4	28	12	20	4	7	7	18	48	5	8	7	5	9	3	7	7	12	21	20	4	21	16	31	4	20	13	26	5	9	5	14
HAO2	2	0	0	2	0	1	1	1	0	0	0	0	0	0	0	0	0	0	0	1	0	0	0	0	1	9	0	0	0	1	0	0	0	0	0	0	0	0	0	0	0	1	0	0	2	0	0	0	0
HSD3B2	0	0	0	0	0	0	0	0	0	0	0	0	0	0	0	0	0	0	0	0	0	0	0	0	1	0	0	0	0	0	0	0	0	0	0	0	0	1	0	0	1	0	0	0	0	0	0	0	0
HSD3B1	0	0	1	0	0	0	0	0	0	0	0	0	0	0	0	0	0	0	0	0	0	0	0	0	0	1	0	0	0	0	0	0	0	0	0	0	0	0	0	0	0	0	0	0	0	0	0	0	0
HSD3BP4	1	1	2	1	0	0	0	3	0	0	0	0	2	2	2	1	1	0	0	1	0	0	1	0	1	0	1	0	2	1	1	1	0	1	0	0	1	1	0	0	1	0	2	1	2	0	0	0	0
PHGDH	8777	4181	9062	1892	11109	13935	5136	8880	3001	3204	3142	4301	7936	8033	9876	2347	3322	6842	3470	2095	9043	6470	5015	5473	6484	2570	9267	3618	9106	10483	18104	6542	2638	4156	6054	3296	5176	3885	7679	3420	4129	3969	3378	4901	9998	7133	11426	4453	8098
FAM72B	93	389	423	63	147	69	105	60	490	442	462	887	56	54	162	385	443	347	608	124	212	520	274	72	74	53	383	228	40	599	985	109	159	318	184	579	297	287	153	753	70	680	527	84	169	476	570	596	476
HIST2H2BA	132	303	199	215	187	189	143	224	247	304	257	449	329	356	377	327	193	327	478	183	282	370	243	138	110	110	234	177	159	281	485	94	268	83	314	141	234	147	267	359	166	293	286	177	504	203	333	277	268
SRGAP2D	960	996	1421	899	1185	824	802	603	549	564	596	926	666	739	803	938	800	1154	1250	646	957	923	965	456	813	950	849	523	694	762	1421	570	495	548	805	1035	1040	470	1008	1268	722	932	1198	520	1692	630	1079	1463	839
EMBP1	13	3	15	55	1	19	2	4	9	8	8	9	10	15	14	5	2	6	7	4	11	2	18	8	6	17	4	3	10	1	1	24	47	1	0	61	7	5	78	6	7	4	11	8	30	11	0	37	6
CR936796	165	119	39	190	75	113	295	127	51	83	62	86	165	154	116	263	171	250	93	270	244	128	102	179	72	557	98	17	169	180	340	392	131	49	67	66	57	167	441	88	52	225	173	112	292	71	67	130	63
AK056396	0	0	0	0	0	0	0	0	0	0	0	0	0	0	0	0	0	0	0	0	0	0	0	0	0	0	0	0	0	0	0	0	0	0	0	0	0	0	0	0	0	0	0	0	0	0	0	0	0
LOC100130000	0	0	0	0	0	0	0	0	0	0	0	0	0	0	0	0	0	0	0	0	0	0	0	0	0	0	0	0	0	0	0	0	0	0	0	0	0	0	0	0	0	0	0	0	0	0	0	0	0
DQ571491	0	0	0	0	0	0	0	0	0	0	0	0	0	0	0	0	0	0	0	0	0	0	0	0	0	0	0	0	0	0	0	0	0	0	0	0	0	0	0	0	0	0	0	0	0	0	0	0	0
SRGAP2B	529	572	718	617	609	483	547	486	473	439	449	623	483	537	617	620	704	814	862	450	631	629	749	298	572	641	619	375	577	523	1011	447	342	390	459	833	785	348	537	822	474	808	838	420	1100	481	669	1013	665
LOC100288142	304	326	489	488	483	294	304	251	281	220	201	322	323	434	384	445	435	303	365	298	317	302	354	202	263	518	259	249	248	228	393	179	250	289	293	528	292	239	287	305	277	302	354	335	701	210	399	388	343
AL050141	0	0	0	0	0	0	0	0	0	0	0	0	0	0	0	0	0	0	0	0	0	0	0	0	0	0	0	0	0	0	0	0	0	0	0	0	0	0	0	0	0	0	0	0	0	0	0	0	0
BC073801	0	0	0	0	0	0	0	0	0	0	0	0	0	0	0	0	0	0	0	0	0	0	0	0	0	0	0	0	0	0	0	0	0	0	0	0	0	0	0	0	0	0	0	0	0	0	0	0	0
BC065231	0	0	0	0	0	0	0	0	0	0	0	0	0	0	0	0	0	0	0	0	0	0	0	0	0	0	0	0	0	0	0	0	0	0	0	0	0	0	0	0	0	0	0	0	0	0	0	0	0
BX647792	0	0	0	0	0	0	0	0	0	0	0	0	0	0	0	0	0	0	0	0	0	0	0	0	0	0	0	0	0	0	0	0	0	0	0	0	0	0	0	0	0	0	0	0	0	0	0	0	0
SEC22B	0	0	0	0	0	0	0	0	0	0	0	0	0	0	0	0	0	0	0	0	0	0	0	0	0	0	0	0	0	0	0	0	0	0	0	0	0	0	0	0	0	0	0	0	0	0	0	0	0
NOTCH2NL	0	0	0	0	0	0	0	0	0	0	0	0	0	0	0	0	0	0	0	0	0	0	0	0	0	0	0	0	0	0	0	0	0	0	0	0	0	0	0	0	0	0	0	0	0	0	0	0	0
NBPF10	0	0	0	0	0	0	0	0	0	0	0	0	0	0	0	0	0	0	0	0	0	0	0	0	0	0	0	0	0	0	0	0	0	0	0	0	0	0	0	0	0	0	0	0	0	0	0	0	0
HFE2	0	0	0	0	0	0	0	0	0	0	0	0	0	0	0	0	0	0	0	0	0	0	0	0	0	0	0	0	0	0	0	0	0	0	0	0	0	0	0	0	0	0	0	0	0	0	0	0	0
TXNIP	0	0	0	0	0	0	0	0	0	0	0	0	0	0	0	0	0	0	0	0	0	0	0	0	0	0	0	0	0	0	0	0	0	0	0	0	0	0	0	0	0	0	0	0	0	0	0	0	0
ANKRD34A	0	0	0	0	0	0	0	0	0	0	0	0	0	0	0	0	0	0	0	0	0	0	0	0	0	0	0	0	0	0	0	0	0	0	0	0	0	0	0	0	0	0	0	0	0	0	0	0	0
LIX1L	0	0	0	0	0	0	0	0	0	0	0	0	0	0	0	0	0	0	0	0	0	0	0	0	0	0	0	0	0	0	0	0	0	0	0	0	0	0	0	0	0	0	0	0	0	0	0	0	0
AK123675	0	0	0	0	0	0	0	0	0	0	0	0	0	0	0	0	0	0	0	0	0	0	0	0	0	0	0	0	0	0	0	0	0	0	0	0	0	0	0	0	0	0	0	0	0	0	0	0	0
RBM8A	0	0	0	0	0	0	0	0	0	0	0	0	0	0	0	0	0	0	0	0	0	0	0	0	0	0	0	0	0	0	0	0	0	0	0	0	0	0	0	0	0	0	0	0	0	0	0	0	0
PEX11B	0	0	0	0	0	0	0	0	0	0	0	0	0	0	0	0	0	0	0	0	0	0	0	0	0	0	0	0	0	0	0	0	0	0	0	0	0	0	0	0	0	0	0	0	0	0	0	0	0
ITGA10	0	0	0	0	0	0	0	0	0	0	0	0	0	0	0	0	0	0	0	0	0	0	0	0	0	0	0	0	0	0	0	0	0	0	0	0	0	0	0	0	0	0	0	0	0	0	0	0	0
ANKRD35	0	0	0	0	0	0	0	0	0	0	0	0	0	0	0	0	0	0	0	0	0	0	0	0	0	0	0	0	0	0	0	0	0	0	0	0	0	0	0	0	0	0	0	0	0	0	0	0	0
PIAS3	0	0	0	0	0	0	0	0	0	0	0	0	0	0	0	0	0	0	0	0	0	0	0	0	0	0	0	0	0	0	0	0	0	0	0	0	0	0	0	0	0	0	0	0	0	0	0	0	0
RNF115	0	0	0	0	0	0	0	0	0	0	0	0	0	0	0	0	0	0	0	0	0	0	0	0	0	0	0	0	0	0	0	0	0	0	0	0	0	0	0	0	0	0	0	0	0	0	0	0	0
PDZK1	0	0	0	0	0	0	0	0	0	0	0	0	0	0	0	0	0	0	0	0	0	0	0	0	0	0	0	0	0	0	0	0	0	0	0	0	0	0	0	0	0	0	0	0	0	0	0	0	0
GPR89C	0	0	0	0	0	0	0	0	0	0	0	0	0	0	0	0	0	0	0	0	0	0	0	0	0	0	0	0	0	0	0	0	0	0	0	0	0	0	0	0	0	0	0	0	0	0	0	0	0
NBPF12	0	0	0	0	0	0	0	0	0	0	0	0	0	0	0	0	0	0	0	0	0	0	0	0	0	0	0	0	0	0	0	0	0	0	0	0	0	0	0	0	0	0	0	0	0	0	0	0	0
PDIA3P	0	0	0	0	0	0	0	0	0	0	0	0	0	0	0	0	0	0	0	0	0	0	0	0	0	0	0	0	0	0	0	0	0	0	0	0	0	0	0	0	0	0	0	0	0	0	0	0	0
CHD1L	0	0	0	0	0	0	0	0	0	0	0	0	0	0	0	0	0	0	0	0	0	0	0	0	0	0	0	0	0	0	0	0	0	0	0	0	0	0	0	0	0	0	0	0	0	0	0	0	0
BCL9	0	0	0	0	0	0	0	0	0	0	0	0	0	0	0	0	0	0	0	0	0	0	0	0	0	0	0	0	0	0	0	0	0	0	0	0	0	0	0	0	0	0	0	0	0	0	0	0	0
GJA8	0	0	0	0	0	0	0	0	0	0	0	0	0	0	0	0	0	0	0	0	0	0	0	0	0	0	0	0	0	0	0	0	0	0	0	0	0	0	0	0	0	0	0	0	0	0	0	0	0
GPR89B	0	0	0	0	0	0	0	0	0	0	0	0	0	0	0	0	0	0	0	0	0	0	0	0	0	0	0	0	0	0	0	0	0	0	0	0	0	0	0	0	0	0	0	0	0	0	0	0	0
AK023809	0	0	0	0	0	0	0	0	0	0	0	0	0	0	0	0	0	0	0	0	0	0	0	0	0	0	0	0	0	0	0	0	0	0	0	0	0	0	0	0	0	0	0	0	0	0	0	0	0
AK023548	0	0	0	0	0	0	0	0	0	0	0	0	0	0	0	0	0	0	0	0	0	0	0	0	0	0	0	0	0	0	0	0	0	0	0	0	0	0	0	0	0	0	0	0	0	0	0	0	0
BC041003	0	0	0	0	0	0	0	0	0	0	0	0	0	0	0	0	0	0	0	0	0	0	0	0	0	0	0	0	0	0	0	0	0	0	0	0	0	0	0	0	0	0	0	0	0	0	0	0	0
AK311108	0	0	0	0	0	0	0	0	0	0	0	0	0	0	0	0	0	0	0	0	0	0	0	0	0	0	0	0	0	0	0	0	0	0	0	0	0	0	0	0	0	0	0	0	0	0	0	0	0
DQ577785	0	0	0	0	0	0	0	0	0	0	0	0	0	0	0	0	0	0	0	0	0	0	0	0	0	0	0	0	0	0	0	0	0	0	0	0	0	0	0	0	0	0	0	0	0	0	0	0	0
NBPF15	3553	3509	5178	4964	4297	3377	3191	3267	2511	2662	2746	4080	4069	4369	4130	4675	4966	4020	4779	4528	4178	4182	3836	2687	3253	4600	3215	2673	3182	3105	5377	2560	2810	2586	3589	5359	3811	2623	3132	4268	2457	3793	4914	4133	6960	3062	4994	7591	4574
PPIAL4E	0	0	1	0	0	0	1	0	1	0	0	0	0	0	2	2	1	0	0	1	2	0	2	1	0	0	1	0	0	0	1	1	0	0	0	0	0	0	0	0	0	1	0	1	0	0	0	2	1
NBPF16	2074	2098	2794	3100	2499	2150	1826	2004	1587	1570	1703	2416	2726	2880	2463	2751	2613	2249	2607	2519	2288	2181	2199	1650	1911	3112	1843	1623	1881	1764	3050	1510	1521	1477	1949	3036	2096	1662	2059	2280	1530	2178	2755	2705	4188	1762	2733	4014	2637
PPIAL4F	2	0	1	0	2	2	0	0	1	1	0	1	0	0	3	5	3	0	0	1	2	1	2	1	0	1	2	1	1	0	1	2	0	0	1	2	0	2	2	1	0	2	1	1	0	1	1	3	1
AK310441	0	1	0	0	0	0	0	0	0	0	0	0	0	0	0	0	0	0	0	0	2	1	0	0	1	0	0	0	0	0	0	0	0	0	0	0	2	0	0	0	0	0	1	1	0	0	0	0	0
LOC645166	767	1099	713	879	979	1081	941	871	702	778	841	1204	962	1017	954	1228	1233	1350	2146	899	1120	1023	1217	917	996	1477	737	651	782	796	1391	398	835	655	902	1811	1727	1015	902	1527	505	1509	1381	534	1283	556	1185	1629	1989
BC062745	0	0	0	0	0	0	0	0	1	0	0	0	0	0	0	0	0	0	0	0	0	0	0	0	0	0	0	0	1	0	0	0	0	0	0	0	0	0	0	0	0	0	0	1	2	0	0	0	0
LOC388692	42	38	10	58	46	64	30	28	15	19	7	10	39	43	65	42	21	34	22	11	17	9	35	36	28	22	18	2	53	15	30	56	22	10	76	22	47	19	36	28	33	18	8	55	109	8	11	24	32
BC023516	0	0	0	0	0	0	0	0	0	0	0	0	0	0	0	1	0	0	0	0	0	0	0	0	0	0	0	0	0	0	0	0	0	0	0	0	0	0	0	0	0	0	0	0	0	0	0	0	0
FCGR1C	9	3	15	1	10	3	1	8	4	4	1	12	5	3	7	0	2	2	5	4	6	1	4	2	4	9	1	1	1	3	5	0	3	1	10	2	3	0	1	3	2	3	7	5	26	1	2	5	1
LINC00869	249	137	155	209	309	468	245	189	102	126	116	155	359	369	524	437	379	587	325	316	228	91	213	277	143	99	293	71	449	175	290	268	192	116	263	179	266	194	362	184	238	129	413	362	560	81	117	181	104
AB074166	0	0	0	0	0	0	0	0	0	0	0	0	0	0	0	0	0	0	0	0	0	0	0	0	0	0	0	0	0	0	0	0	0	0	0	0	0	0	0	0	0	0	0	0	0	0	0	0	0
AB007962	0	0	0	0	0	0	0	0	0	0	0	0	0	0	0	0	0	0	0	0	0	0	0	0	0	0	0	0	0	0	0	0	0	0	0	0	0	0	0	0	0	0	0	0	0	0	0	0	0
FCGR1A	0	0	0	0	0	0	0	0	0	0	0	0	0	0	0	0	0	0	0	0	0	0	0	0	0	0	0	0	0	0	0	0	0	0	0	0	0	0	0	0	0	0	0	0	0	0	0	0	0
HIST2H2AC	2	2	2	0	2	4	6	5	8	9	8	12	13	11	12	8	11	13	17	10	6	6	7	2	2	0	7	2	6	9	10	1	3	8	13	14	9	4	5	17	7	21	9	9	3	4	8	12	12
BOLA1	111	93	110	160	125	173	141	211	137	157	156	190	141	142	158	115	173	180	193	199	275	139	199	160	149	118	105	97	218	109	202	119	95	132	165	140	161	92	103	133	170	208	165	151	163	115	123	140	136
VPS45	1236	1713	1410	1010	1400	1384	1202	1134	1220	1342	1318	1883	1446	1451	1486	1315	1730	1672	1929	1731	1583	1435	1390	904	1161	1043	1182	793	1012	1039	1820	770	1072	1023	1773	1388	1420	872	1273	1442	747	1577	1880	943	2293	854	1523	1563	1427
PLEKHO1	1198	870	2358	1080	1577	1582	1314	1060	1462	1345	1501	2139	1325	1374	1248	1856	2372	2722	2705	2404	1494	2487	2145	1152	1420	1644	2442	1112	2336	1252	2176	1393	1712	1527	1127	2492	2250	1108	778	1849	854	2491	2359	1502	2569	1143	2276	2571	2266
CA14	4	6	8	13	1	5	6	7	4	7	7	9	6	8	4	6	9	13	10	4	4	3	7	2	9	12	6	6	1	5	11	3	5	6	5	0	10	5	8	4	6	11	5	5	12	8	5	11	5
C1orf54	73	87	20	83	48	126	30	138	24	40	48	59	136	149	78	47	27	62	47	84	101	28	55	97	78	59	75	35	138	42	58	193	41	56	56	17	66	21	27	19	217	40	30	64	84	43	52	73	33
C1orf51	180	151	323	126	292	212	176	190	98	112	102	249	205	187	143	106	169	133	127	221	93	222	92	102	177	313	197	96	166	101	134	154	140	91	244	195	153	137	156	399	104	305	175	103	359	127	411	164	198
MRPS21	1112	1351	1494	1118	1328	1710	1309	1232	1015	1156	1150	1663	1676	1713	1326	1508	1671	1986	1654	1893	1860	1331	1618	1267	1180	1193	1265	1027	1176	1017	1724	871	1056	1226	1588	1295	1749	1056	1294	1428	1146	1824	1689	1135	1936	979	1446	1516	1556
PRPF3	1069	1482	1591	963	1143	1152	944	957	1258	1386	1496	1990	1180	1135	1265	1548	1980	1593	1903	1411	1465	1548	1593	952	985	974	1159	921	906	1048	1840	896	1137	1326	1241	1625	1527	986	1064	1907	726	1684	2006	1028	2016	972	1530	1695	1804
RPRD2	2249	2557	2000	1777	1791	1678	1573	1977	1332	1339	1366	1950	1698	1873	1818	1579	1613	1810	2156	1669	2003	1339	1827	1025	1500	2348	1411	1013	1531	1139	2088	955	989	1165	1594	1455	1626	1008	2256	1560	1448	1747	1420	1333	3614	1117	1363	1482	1579
TARS2	458	943	850	577	646	615	716	716	660	657	706	839	612	556	691	705	832	836	940	779	759	591	698	460	493	389	576	510	575	540	882	399	444	535	410	619	755	474	580	694	376	834	706	525	861	453	683	684	701
ECM1	3898	3618	8970	11609	5889	10840	12778	6658	2931	3067	3100	5191	5480	5517	2488	6128	10482	9092	8471	14086	8241	5095	8916	7917	4657	14715	5715	8905	9520	5948	10055	3399	5077	6495	9903	9748	13488	7794	9088	10565	3565	7259	10300	12188	4684	3735	4572	8475	7178
LINC00568	2	3	4	8	2	5	1	4	4	5	6	6	3	3	4	2	8	5	11	9	6	2	5	6	1	3	1	7	1	1	6	3	4	5	5	4	12	7	4	6	6	3	6	8	7	1	2	10	6
ADAMTSL4	174	682	1052	1925	1698	700	3775	1703	493	569	498	771	1517	1671	2254	954	1870	1693	807	3182	1996	295	886	1336	363	2756	535	2256	1252	455	832	160	301	1205	1497	764	1691	967	1137	863	3269	460	1011	1929	958	538	486	1011	550
MIR4257	0	0	0	0	0	0	0	0	0	0	0	0	0	0	0	0	0	0	0	0	0	0	0	0	0	0	0	0	0	0	0	0	0	0	0	0	0	0	0	0	0	0	0	0	0	0	0	0	0
SETDB1	1082	1064	1262	1173	1112	1285	984	995	696	744	733	954	1101	1238	1260	971	1082	1137	1152	1273	1505	964	1101	739	1032	1108	893	581	904	772	1322	803	798	693	887	789	1070	618	1048	813	842	977	979	823	2232	538	1072	848	1095
ANXA9	69	135	37	144	81	101	90	149	62	62	46	49	160	182	103	81	76	95	82	64	77	49	69	60	47	231	51	51	82	25	43	63	39	57	98	92	111	37	126	59	179	57	56	106	169	34	40	48	51
PRUNE	479	382	489	431	441	439	383	425	267	297	269	282	465	490	617	343	427	473	477	426	515	261	427	291	423	487	256	133	409	240	482	357	286	227	335	320	329	232	442	275	274	368	431	301	904	187	283	304	355
BNIPL	2	6	2	7	1	1	6	6	1	1	5	1	5	1	3	3	5	4	1	5	4	4	7	3	0	5	3	1	3	5	14	4	6	9	4	9	2	6	6	8	4	3	11	7	16	6	3	3	7
C1orf56	72	88	56	117	55	115	76	220	90	102	95	84	150	142	146	97	115	116	140	139	170	91	105	80	82	138	72	50	144	53	109	60	51	70	83	82	122	67	99	110	166	119	120	90	109	45	57	76	96
MLLT11	537	681	604	224	422	585	927	371	490	526	556	1395	375	359	353	345	868	845	869	709	592	1659	961	753	656	194	1227	425	465	434	756	1206	719	532	820	1808	841	376	192	1607	326	1589	1098	614	1364	741	546	1136	1367
GABPB2	376	327	280	253	396	357	381	218	218	233	253	317	264	320	233	335	392	372	402	413	290	275	295	138	308	284	270	187	212	214	413	123	207	186	364	224	239	222	324	299	169	307	371	203	464	236	284	332	273
TNFAIP8L2	0	0	0	0	0	0	0	0	0	0	0	0	0	0	0	0	0	0	0	0	0	0	0	0	0	0	0	0	0	0	0	0	0	0	0	0	0	0	0	0	0	0	0	0	0	0	0	0	0
TNFAIP8L2-SCNM1	4	2	2	1	1	5	0	0	2	2	4	7	3	3	4	1	5	4	2	2	4	6	3	3	2	4	3	1	3	6	3	0	1	2	4	4	4	2	0	3	1	2	4	3	10	2	9	3	1
SCNM1	0	0	0	0	0	0	0	0	0	0	0	0	0	0	0	0	0	0	0	0	0	0	0	0	0	0	0	0	0	0	0	0	0	0	0	0	0	0	0	0	0	0	0	0	0	0	0	0	0
PIP5K1A	4941	5416	5405	3030	5252	5357	4824	3519	3317	3527	3580	5124	4125	4277	4625	4570	4972	6017	5294	4785	4478	4217	4633	2657	4582	3087	3723	2662	3177	2572	4336	2558	3489	2943	4698	3610	4239	2378	3881	3871	1668	4309	4794	3806	8577	2271	3542	4843	4736
PSMD4	2814	3803	3613	2416	3163	3684	2970	3155	2731	2852	3093	4503	3602	3749	2831	3896	4058	4614	4528	3672	3818	3430	3811	2370	2681	2818	2950	2103	2419	2457	4148	2118	2476	2458	3027	3476	3676	2149	2702	3694	2146	4581	4381	2565	4724	2184	3142	4180	4012
ZNF687	600	622	786	965	781	933	877	928	533	536	554	628	868	939	872	649	768	939	747	943	997	662	897	609	837	803	662	461	777	512	782	554	486	521	676	672	787	443	482	706	594	743	715	613	1054	465	623	689	813
HV592965	0	0	0	0	0	0	0	0	0	0	0	0	0	0	0	0	0	0	0	0	0	0	0	0	0	0	0	0	0	0	0	0	0	0	0	0	0	0	0	0	0	0	0	0	0	0	0	0	0
HV592900	0	0	0	0	0	0	0	0	0	0	0	0	0	0	0	0	0	0	0	0	0	0	0	0	0	0	0	0	0	0	0	0	0	0	0	0	0	0	0	0	0	0	0	0	0	0	0	0	0
HV592953	0	0	0	0	0	0	0	0	0	0	0	0	0	0	0	0	0	0	0	0	0	0	0	0	0	0	0	0	0	0	0	0	0	0	0	0	0	0	0	0	0	0	0	0	0	0	0	0	0
HV592909	0	0	0	0	0	0	0	0	0	0	0	0	0	0	0	0	0	0	0	0	0	0	0	0	0	0	0	0	0	0	0	0	0	0	0	0	0	0	0	0	0	0	0	0	0	0	0	0	0
HV592934	0	0	0	0	0	0	0	0	0	0	0	0	0	0	0	0	0	0	0	0	0	0	0	0	0	0	0	0	0	0	0	0	0	0	0	0	0	0	0	0	0	0	0	0	0	0	0	0	0
HV592964	0	0	0	0	0	0	0	0	0	0	0	0	0	0	0	0	0	0	0	0	0	0	0	0	0	0	0	0	0	0	0	0	0	0	0	0	0	0	0	0	0	0	0	0	0	0	0	0	0
HV592982	0	0	0	0	0	0	0	0	0	0	0	0	0	0	0	0	0	0	0	0	0	0	0	0	0	0	0	0	0	0	0	0	0	0	0	0	0	0	0	0	0	0	0	0	0	0	0	0	0
PSMB4	4139	5560	6025	4012	4843	6459	4316	5058	3834	4050	4306	5279	5486	5599	5073	5189	5827	6449	5619	5440	6157	4820	5460	3766	4613	4346	4446	3112	4567	3207	5604	3054	3615	3669	4901	4523	5761	3102	4500	5066	3254	6689	5725	4074	6255	2656	4110	5671	5783
CGN	2	1	1	0	1	2	1	6	3	0	2	2	3	1	1	2	1	6	1	6	1	2	1	4	2	1	4	3	7	2	2	1	1	1	3	3	2	0	1	0	3	1	0	2	2	0	0	6	1
TUFT1	707	969	680	712	1225	903	804	665	315	327	294	616	757	692	1634	296	273	779	319	428	588	150	352	586	942	155	448	376	1363	170	307	615	220	164	1932	152	636	119	397	161	221	239	199	802	2648	302	229	386	377
MIR554	0	0	0	0	0	0	0	0	0	0	0	0	0	0	0	0	0	0	0	0	0	0	0	0	0	0	0	0	0	0	0	0	0	0	0	0	0	0	0	0	0	0	0	0	0	0	0	0	0
SNX27	707	853	353	413	384	459	358	355	268	337	339	480	643	661	598	553	666	669	704	503	618	468	768	255	517	639	396	223	363	283	827	330	390	252	496	580	668	232	650	428	460	525	557	363	1231	281	379	518	621
KIAA0488	0	0	0	0	0	0	0	0	0	0	0	0	0	0	0	0	0	0	0	0	0	0	0	0	0	0	0	0	0	0	0	0	0	0	0	0	0	0	0	0	0	0	0	0	0	0	0	0	0
RIIAD1	0	0	4	0	2	0	0	0	0	0	0	1	1	0	1	3	2	5	2	1	1	2	1	5	5	1	2	1	3	1	2	2	4	1	0	3	3	0	0	1	2	4	1	1	0	3	2	0	2
OAZ3	12	23	25	24	30	29	19	25	17	21	20	19	24	23	31	36	35	26	38	32	36	23	18	20	14	13	28	16	28	15	26	15	25	23	45	21	40	13	21	43	33	24	29	29	53	18	16	20	42
BC038201	1	1	6	1	1	2	2	1	1	0	2	0	1	0	3	3	3	6	2	1	3	1	2	1	2	0	0	2	2	2	4	0	0	2	0	1	4	3	1	3	2	1	3	3	0	1	3	0	2
LOC100132111	1	5	3	6	13	8	7	6	3	3	2	2	11	16	25	9	5	6	4	8	5	5	1	3	6	15	2	0	11	1	3	5	8	0	22	3	2	4	7	2	21	1	4	6	5	0	3	4	3
AC2	11	8	3	3	2	8	3	7	11	5	3	7	3	2	6	5	8	15	1	7	15	10	7	7	8	14	3	7	8	4	10	4	8	6	5	7	13	4	6	4	8	18	8	7	7	5	7	7	14
AK056431	187	85	85	23	93	7	121	68	28	34	39	38	53	98	91	28	22	33	111	41	50	167	62	95	182	98	99	27	58	132	209	1	196	77	129	160	65	20	5	17	36	128	83	44	244	79	143	11	2
LCE5A	0	0	0	0	0	0	0	0	0	0	0	0	0	0	0	0	0	0	0	0	0	0	0	0	1	0	0	0	0	0	0	0	0	0	0	1	0	0	0	0	0	0	0	0	0	0	0	0	0
CRCT1	0	0	0	0	0	0	0	0	0	0	0	0	0	0	0	0	0	0	0	0	0	0	0	0	0	0	0	0	0	0	0	0	0	0	0	0	0	0	0	0	0	0	0	0	0	0	0	0	0
LCE3C	0	0	0	0	0	0	0	0	0	0	0	0	0	0	0	0	0	0	0	0	0	0	0	0	0	0	0	0	0	0	0	0	0	0	0	0	0	0	0	0	0	0	0	0	0	0	0	0	0
LCE3B	0	0	0	0	0	0	0	0	0	0	0	0	0	0	0	0	0	0	0	0	0	0	0	0	0	0	0	0	0	0	0	0	0	0	0	0	0	0	0	0	0	0	0	0	0	0	0	0	0
LCE2D	0	0	0	0	0	0	0	0	0	0	0	0	0	0	0	0	0	0	0	0	0	0	0	0	0	0	0	0	0	0	0	0	0	0	0	0	0	0	0	0	0	0	0	0	0	0	0	0	0
LCE2C	0	0	0	0	0	0	0	0	0	0	0	1	0	0	0	0	0	0	0	0	0	0	0	0	0	0	0	0	0	0	0	0	0	0	0	0	1	0	0	0	0	0	0	0	0	0	0	0	0
LCE2B	0	0	0	0	0	0	0	0	0	0	0	1	0	0	0	0	0	0	0	0	0	0	0	0	0	0	0	0	0	0	0	0	0	0	0	0	0	0	0	0	0	0	0	0	0	0	0	0	0
LCE2A	0	2	1	0	0	0	1	5	5	3	5	32	5	7	6	3	8	0	13	76	0	2	8	0	0	2	1	10	0	0	0	0	11	3	0	8	0	54	1	1	0	2	3	0	0	0	1	5	0
LCE4A	0	0	0	0	0	0	0	0	0	0	0	0	0	0	0	0	0	0	0	0	0	1	0	0	0	0	0	0	0	0	0	0	0	0	0	0	0	0	0	0	0	0	0	0	0	0	0	0	0
C1orf68	0	0	0	0	0	0	0	0	0	0	0	0	0	0	0	0	0	0	0	0	0	0	0	0	0	1	0	0	0	0	0	0	0	0	0	0	0	0	0	0	0	0	0	0	0	0	0	0	0
KPRP	0	0	0	45	0	0	0	0	0	0	0	1	0	1	0	1	2	1	3	15	0	0	0	0	0	12	0	6	0	0	0	0	0	0	0	7	0	4	0	0	1	0	0	1	0	0	0	0	8
LCE1F	0	0	0	9	0	0	0	0	0	0	0	0	0	0	0	0	3	1	2	2	0	0	1	0	0	1	0	0	0	0	0	0	0	0	0	0	0	2	1	0	0	0	0	0	0	0	0	0	1
LCE1E	0	0	0	0	0	0	1	0	0	0	0	0	0	0	0	0	0	0	0	1	0	0	0	0	1	2	0	0	0	0	0	0	0	0	0	1	0	7	0	0	0	0	0	0	0	0	0	0	5
LCE1D	0	0	0	0	0	0	0	0	0	0	0	0	0	0	0	0	0	0	0	0	0	0	0	0	0	0	0	0	0	0	0	0	0	0	0	0	0	0	0	0	0	0	0	0	0	0	0	0	0
LCE1B	0	0	0	0	0	0	0	0	0	0	0	0	0	0	0	0	0	0	0	0	0	0	0	0	0	0	0	0	0	0	0	0	0	0	0	0	0	0	0	0	0	0	0	0	0	0	0	0	0
LCE1A	0	0	0	1	0	0	0	0	0	0	0	0	0	0	0	0	0	0	0	0	0	0	0	0	0	0	0	0	0	0	0	0	0	0	0	0	0	0	0	0	0	0	0	0	0	0	0	0	0
LCE6A	0	0	0	0	0	0	0	0	0	0	0	0	0	0	0	0	0	0	0	0	0	0	0	0	0	0	0	0	0	0	0	0	0	0	0	0	0	0	0	0	0	0	0	0	0	0	0	0	0
SMCP	0	0	0	4	0	0	0	0	0	0	0	0	0	0	0	0	0	0	0	0	0	0	0	0	0	1	0	0	0	0	0	0	0	0	0	1	0	0	0	0	0	0	0	0	0	0	0	0	0
IVL	0	1	6	1	3	0	14	0	2	11	4	22	0	4	4	5	11	1	3	41	0	0	1	0	0	0	8	0	0	1	8	0	1	2	1	3	3	154	1	3	1	1	14	0	0	5	8	3	3
SPRR4	0	0	0	0	0	0	0	0	0	0	0	0	0	0	0	0	0	0	0	0	0	0	0	0	0	0	0	0	0	0	0	0	0	0	0	0	0	0	0	0	0	0	0	0	0	0	0	0	0
SPRR1A	0	0	0	0	0	0	0	0	0	0	0	0	0	0	0	0	0	0	0	0	0	0	0	0	0	0	0	0	0	0	0	0	0	0	0	0	0	0	0	0	0	0	0	0	0	0	0	0	0
SPRR3	0	0	0	0	0	0	0	0	0	0	0	0	0	0	0	0	0	0	0	0	0	0	0	0	0	0	0	0	0	0	0	0	0	0	0	0	0	0	0	0	0	0	0	0	0	0	0	0	0
SPRR1B	0	0	0	0	0	0	0	0	0	0	0	0	0	0	0	0	0	0	0	0	0	0	0	0	0	0	0	0	0	0	0	0	0	0	0	0	0	0	0	0	0	0	0	0	0	0	0	0	0
LELP1	0	0	0	0	0	0	0	0	0	0	0	0	0	0	0	0	0	0	0	0	0	0	0	0	0	0	0	0	0	0	0	0	0	0	0	0	0	0	0	0	0	0	0	0	0	0	0	0	0
PRR9	0	0	1	0	0	0	0	0	1	0	2	12	0	0	0	0	0	0	0	4	0	0	0	0	0	0	0	0	0	0	0	0	0	0	0	8	0	8	0	0	2	0	0	0	0	0	0	1	0
LOR	1	0	0	0	0	0	0	0	0	0	0	0	0	0	0	0	0	0	0	0	0	0	0	0	0	0	0	0	0	0	1	0	0	0	0	0	0	0	0	0	0	0	0	0	0	0	1	2	0
S100A9	0	0	0	0	10	25	9	0	0	0	0	0	0	0	0	0	0	0	0	0	0	0	0	0	0	0	0	0	0	0	0	0	0	0	0	0	0	0	0	0	0	0	0	0	193	0	0	0	0
S100A7A	0	0	0	0	0	0	0	0	0	0	0	0	0	0	0	0	0	0	0	0	0	0	0	0	0	0	0	0	0	0	0	0	0	0	0	0	0	0	0	0	0	0	0	0	0	0	0	0	0
AK307246	76	89	50	232	40	180	51	257	42	50	53	48	154	176	126	81	84	169	69	117	182	41	106	110	89	219	15	143	86	20	37	81	39	55	41	53	101	74	79	86	111	46	55	164	69	26	29	40	137
S100A1	0	0	0	0	0	0	0	0	0	0	0	0	0	0	0	0	0	0	0	0	0	0	0	0	0	0	0	0	0	0	0	0	0	0	0	0	0	0	0	0	0	0	0	0	0	0	0	0	0
CHTOP	898	1065	1388	899	1098	1103	1042	958	1008	1021	1141	1354	887	871	1063	1074	1487	1466	1622	1108	1299	1311	1318	788	948	671	952	688	946	888	1530	823	986	870	1058	1101	1115	773	720	1222	727	1444	1400	717	1569	788	1210	1145	1353
DKFZp564E1082	0	0	0	0	0	0	0	0	0	0	0	0	0	0	0	0	0	0	0	0	0	0	0	0	0	0	0	0	0	0	0	0	0	0	0	0	0	0	0	0	0	0	0	0	0	0	0	0	0
SNAPIN	695	819	606	673	849	1021	855	897	631	709	731	749	920	922	888	783	808	1092	906	997	993	655	889	650	760	714	639	514	881	456	823	555	516	486	818	683	711	423	769	765	612	931	847	626	1289	482	551	786	884
NPR1	6	0	5	14	13	16	3	1	0	0	1	1	1	4	5	32	8	9	15	20	16	2	1	10	22	128	9	1	9	5	8	2	75	1	35	4	3	28	37	5	73	7	8	7	6	2	8	0	4
INTS3	3085	3406	3142	3750	3066	3507	3077	3218	2121	2367	2243	2956	3364	3381	3221	2488	3738	3587	3782	2985	3209	2176	3184	2506	2336	3318	2491	2322	2598	2309	4028	1847	2319	2265	2389	3665	3542	2029	3357	2939	2880	2966	3438	2475	5640	1776	3182	2720	3773
SLC27A3	222	126	130	367	173	369	248	327	121	133	122	102	287	270	257	133	161	213	163	297	307	103	248	209	295	929	106	171	332	129	198	252	246	106	227	130	267	160	364	119	460	147	116	200	229	116	124	90	178
CREB3L4	137	221	121	123	96	162	117	169	98	127	132	151	127	137	133	143	135	179	166	132	165	122	140	66	71	160	101	67	124	112	196	42	68	94	84	94	150	95	147	107	137	170	151	115	219	142	148	120	162
RPS27	11627	9768	12074	12956	11286	17233	7413	13369	6785	7217	7356	11591	18752	19841	14017	12094	10832	14072	10727	12980	14938	8767	10134	8630	12662	16248	10289	7803	12732	8395	13965	7706	6697	6569	9298	7554	11289	5954	13497	8347	10706	11056	9471	13678	15805	6541	10454	9874	10268
UBAP2L	7082	9043	8707	6667	7627	8218	6562	6264	5355	5705	5778	7856	8494	8668	7453	8125	9134	10244	9462	9567	9133	7154	9287	5422	6448	6759	6798	4843	6132	4913	8438	4026	6073	5590	7048	7568	9272	5147	6792	7246	4514	8706	7941	5660	12881	4386	6687	7788	8903
HAX1	2676	2733	4164	1540	3747	3774	2426	2423	1771	1962	1906	2842	2813	2778	2990	1994	2489	2920	2781	2603	2731	2789	2535	1942	2156	1648	2835	1511	2744	2575	4156	2039	1823	1832	3276	1902	2445	1723	2424	2559	1453	2983	2878	2350	4077	1887	3116	2727	3214
AQP10	0	0	1	0	0	0	0	0	0	0	0	0	0	0	0	0	1	0	0	0	0	0	0	0	0	0	0	0	0	1	0	0	0	0	1	0	0	0	0	0	0	0	0	0	0	1	0	0	1
ATP8B2	9462	5703	11875	10054	10735	10791	10958	6017	4232	4707	4442	6974	9306	10226	8442	9963	10610	11760	11350	14910	9462	8560	8522	5419	8975	13385	9183	4982	7469	6174	10591	4852	8018	4821	8779	8193	9099	7504	9563	10972	9899	8872	10364	6527	14486	4940	9847	10179	9814
IL6R	209	514	300	668	228	352	253	571	251	263	259	162	863	1018	771	583	524	696	405	681	535	107	600	277	166	1334	172	291	210	88	168	145	295	313	85	372	484	149	326	250	1006	309	384	492	318	82	280	220	377
TDRD10	1	0	1	1	1	0	1	0	0	0	0	2	0	0	1	1	3	0	1	1	2	0	1	0	1	0	0	0	0	0	2	0	1	0	1	0	1	19	0	0	0	0	1	1	0	1	4	2	0
CHRNB2	2	1	3	1	1	3	4	2	1	1	2	1	1	7	4	2	3	3	0	6	4	0	3	0	1	0	2	2	6	3	5	3	0	2	1	2	2	2	2	0	1	3	3	3	8	1	1	2	2
CKS1B	414	1526	2347	466	949	648	547	256	1547	1576	1734	2614	333	300	826	1829	2322	1509	2349	617	876	1821	1393	452	427	482	1710	769	351	1987	3432	628	543	1805	752	2623	1591	1280	703	3041	474	3566	2087	449	993	1620	2336	1986	2404
MIR4258	0	0	0	0	0	0	0	0	0	0	0	0	0	0	0	0	0	0	0	0	0	0	0	0	0	0	0	0	0	0	0	0	0	0	0	0	0	0	0	0	0	0	0	0	0	0	0	0	0
FLAD1	400	629	794	469	579	697	514	498	462	505	578	825	526	549	705	550	639	705	750	663	632	662	691	424	410	411	509	424	578	473	803	465	507	499	742	609	615	442	496	610	250	771	655	449	784	398	604	579	743
LENEP	0	0	0	3	0	0	0	0	1	0	0	0	0	0	0	0	2	0	0	1	1	0	0	0	1	0	0	0	0	0	1	0	0	0	0	0	0	0	0	0	0	0	0	0	0	0	0	0	1
ZBTB7B	371	525	1096	1044	1127	828	1053	909	671	637	667	917	1092	1181	1119	713	1249	1090	1058	1137	833	689	851	732	689	705	797	574	1287	536	839	1006	568	779	913	949	930	593	380	945	1081	758	1078	854	832	494	721	873	1080
DCST1	1	0	1	2	0	0	1	2	0	2	3	1	2	0	0	1	1	0	0	2	0	0	0	1	1	1	0	0	0	0	2	0	0	0	0	1	0	1	0	2	6	0	0	1	1	0	1	0	0
ADAM15	0	0	0	0	0	0	0	0	0	0	0	0	0	0	0	0	0	0	0	0	0	0	0	0	0	0	0	0	0	0	0	0	0	0	0	0	0	0	0	0	0	0	0	0	0	0	0	0	0
EFNA4	0	0	0	0	0	0	0	0	0	0	0	0	0	0	0	0	0	0	0	0	0	0	0	0	0	0	0	0	0	0	0	0	0	0	0	0	0	0	0	0	0	0	0	0	0	0	0	0	0
EFNA3	35	12	39	56	40	47	45	36	9	12	8	15	42	46	19	24	18	32	28	32	38	15	43	47	72	51	21	18	66	21	16	89	18	12	50	12	22	12	36	14	67	24	8	22	81	7	21	14	18
EFNA1	2	7	1	1	1	3	1	5	1	0	0	1	5	4	1	3	5	7	0	2	1	0	3	2	0	3	1	0	3	1	0	6	2	5	3	0	1	1	5	1	8	1	0	0	4	1	2	1	0
AK308965	0	0	0	0	0	0	0	0	0	0	0	0	0	0	0	0	0	0	0	0	0	0	0	0	0	0	0	0	0	0	0	0	0	0	0	0	0	0	0	0	0	0	0	0	0	0	0	0	0
SLC50A1	645	837	816	637	858	1209	935	992	437	496	505	718	890	917	727	624	670	871	758	969	962	560	825	590	857	553	571	404	743	417	703	544	548	368	759	512	853	452	782	647	412	844	678	637	1323	415	555	641	695
TRIM46	28	70	105	121	118	101	116	202	120	134	124	120	169	162	201	51	134	133	115	63	106	162	133	125	130	9	106	73	151	70	115	188	133	83	127	162	134	62	44	105	132	132	79	73	108	81	105	81	111
AX746485	0	0	0	0	0	0	0	0	0	0	0	0	0	0	0	0	0	0	0	0	0	0	0	0	0	0	0	0	0	0	0	0	0	0	0	0	0	0	0	0	0	0	0	0	0	0	0	0	0
DM075093	0	0	0	0	0	0	0	0	0	0	0	0	0	0	0	0	0	0	0	0	0	0	0	0	0	0	0	0	0	0	0	0	0	0	0	0	0	0	0	0	0	0	0	0	0	0	0	0	0
MIR92B	0	0	0	0	0	0	0	0	0	0	0	0	0	0	0	0	0	0	0	0	0	0	0	0	0	0	0	0	0	0	0	0	0	0	0	0	0	0	0	0	0	0	0	0	0	0	0	0	0
MTX1	683	1059	998	1171	1057	1410	1163	1383	825	902	925	1224	1615	1623	1308	1079	1348	1422	1365	1431	1482	1110	1179	836	1148	933	957	741	1131	811	1397	751	807	802	1141	1127	1444	730	806	1197	699	1405	1244	899	1404	689	936	1079	1297
DQ786325	0	0	0	0	0	0	0	0	0	0	0	0	0	0	0	0	0	0	0	0	0	0	0	0	0	0	0	0	0	0	0	0	0	0	0	0	0	0	0	0	0	0	0	0	0	0	0	0	0
HCN3	83	53	118	222	131	107	99	147	81	84	91	100	104	76	194	103	196	131	128	130	112	146	100	94	80	159	92	82	173	100	188	77	138	95	128	149	163	142	87	123	119	92	168	84	138	110	157	114	106
FDPS	826	1715	1659	2339	1086	1580	1206	1906	1302	1339	1327	1790	2119	2028	1607	1755	2123	1975	1999	2215	1706	1575	2126	1106	992	1983	1021	1279	1129	844	1335	840	1337	1003	1483	1290	2317	888	1507	1282	550	2030	1826	1614	1887	745	1215	1747	1263
RUSC1	505	735	1681	737	1333	1012	1226	863	973	942	1015	1524	745	714	947	937	1432	1040	1584	1012	1173	1360	1235	789	889	697	1124	747	943	939	1423	878	718	1072	1212	1627	1438	1124	506	1690	704	1894	1460	638	1012	1038	1517	1376	1569
ASH1L-AS1	0	0	0	0	0	0	0	0	0	0	0	0	0	0	0	0	0	0	0	0	0	0	0	0	0	0	0	0	0	0	0	0	0	0	0	0	0	0	0	0	0	0	0	0	0	0	0	0	0
BC017347	0	0	0	0	0	0	0	0	0	0	0	0	0	0	0	0	0	0	0	0	0	0	0	0	0	0	0	0	0	0	0	0	0	0	0	0	0	0	0	0	0	0	0	0	0	0	0	0	0
MSTO1	847	1122	2217	759	1313	1105	1090	693	1094	1153	1290	2061	862	820	1069	1239	1546	1553	1667	1285	1318	1597	1450	749	1048	519	1362	749	1059	1106	1830	856	1006	932	1266	1491	1274	973	824	1599	446	1633	1795	815	1432	779	1735	1753	1610
DAP3	0	0	0	0	0	0	0	0	0	0	0	0	0	0	0	0	0	0	0	0	0	0	0	0	0	0	0	0	0	0	0	0	0	0	0	0	0	0	0	0	0	0	0	0	0	0	0	0	0
MSTO2P	0	0	0	0	0	0	0	0	0	0	0	0	0	0	0	0	0	0	0	0	0	0	0	0	0	0	0	0	0	0	0	0	0	0	0	0	0	0	0	0	0	0	0	0	0	0	0	0	0
SYT11	3621	3608	1451	2242	2030	4613	3297	3216	1654	1813	1719	1702	3292	3500	3504	2776	2392	3217	3113	2448	2644	2005	2957	2035	3630	4813	2489	1865	3572	1413	2555	2440	2255	1721	1597	2739	2761	1373	3159	2151	5915	2386	2120	2205	7517	1539	1804	2231	3016
RXFP4	1	0	0	0	0	0	1	0	0	1	0	0	0	0	0	0	0	0	0	0	0	0	0	1	0	2	0	0	1	0	0	0	0	0	0	0	0	0	1	0	0	0	0	2	0	0	0	0	0
LAMTOR2	591	679	798	822	851	1195	843	861	514	551	562	748	914	907	749	879	870	1070	977	1192	1121	721	891	644	712	737	671	580	805	641	956	583	682	628	876	887	979	655	661	692	589	914	899	797	1078	616	646	823	894
RAB25	2	0	0	1	0	0	1	2	0	0	0	0	0	0	0	1	0	0	0	0	2	0	0	1	0	0	1	0	0	0	0	0	0	0	1	2	2	0	0	0	1	1	0	1	1	0	0	1	3
LMNA	13838	20660	19727	28852	28483	32119	41367	27549	30302	29281	31196	25282	23441	23615	22043	40099	66880	59992	57114	38471	48185	37861	58067	32525	36595	28168	36932	37072	26320	30363	48890	25950	29619	37139	24275	61259	73549	28955	18391	55322	39212	69162	54317	23454	17384	22016	30246	43911	59216
SEMA4A	15	30	12	64	47	43	63	76	23	21	22	10	57	56	44	29	41	45	25	31	37	17	49	45	32	47	19	16	35	21	27	17	30	13	23	33	47	33	15	46	44	37	48	30	28	6	27	23	27
SLC25A44	820	1473	1377	968	1076	1074	965	938	951	1027	1105	1446	1385	1490	1243	1206	1433	1314	1389	1343	1150	1240	1414	707	766	810	1095	657	803	759	1396	560	791	868	1266	1047	1138	704	882	1309	395	1381	1397	796	1816	636	1045	1262	1268
PMF1	0	0	0	0	0	0	0	0	0	0	0	0	0	0	0	0	0	0	0	0	0	0	0	0	0	0	0	0	0	0	0	0	0	0	0	0	0	0	0	0	0	0	0	0	0	0	0	0	0
PMF1-BGLAP	9	13	10	21	5	16	15	30	12	15	19	19	16	21	14	10	22	11	14	21	13	13	22	20	20	8	15	11	21	11	20	13	12	5	14	7	25	7	4	9	13	9	15	12	11	10	9	10	16
BGLAP	0	0	0	0	0	0	0	0	0	0	0	0	0	0	0	0	0	0	0	0	0	0	0	0	0	0	0	0	0	0	0	0	0	0	0	0	0	0	0	0	0	0	0	0	0	0	0	0	0
TMEM79	28	38	62	58	74	67	45	59	44	43	64	56	32	40	79	36	76	54	59	68	86	48	49	35	59	26	27	25	70	36	79	47	44	38	41	56	39	32	22	56	62	48	70	44	82	44	61	42	66
TSACC	8	7	6	2	6	6	4	11	5	3	7	9	7	6	5	4	6	5	10	9	8	8	4	6	1	5	6	5	6	5	5	5	10	3	13	7	7	8	9	9	2	8	6	7	7	6	9	16	2
RHBG	0	0	0	0	0	0	0	0	0	0	0	0	0	0	0	0	0	0	0	0	0	0	0	0	0	0	0	0	1	0	0	0	0	0	0	0	0	0	0	0	0	1	0	0	0	0	1	0	0
TTC24	0	0	0	0	0	0	0	1	0	0	0	0	0	0	0	0	0	0	0	0	0	0	0	0	0	0	0	0	0	0	0	0	0	0	0	0	0	0	1	0	0	0	0	0	0	0	0	0	0
APOA1BP	942	1344	1109	1062	1136	1511	1078	1229	816	905	934	1025	1245	1290	1308	1109	1142	1458	1305	1453	1291	942	1232	994	1077	849	885	757	1180	725	1236	761	767	778	1264	1473	1360	728	1028	1027	545	1509	1158	952	1724	596	834	1252	1366
HAPLN2	0	0	0	0	0	0	0	1	0	1	0	0	0	0	2	1	0	0	0	0	1	1	0	0	0	0	0	0	1	0	0	0	0	0	0	0	0	0	0	1	0	0	0	0	1	0	0	0	0
BCAN	5	18	0	8	1	6	0	55	2	3	4	3	27	27	21	1	3	1	2	4	5	2	3	4	1	9	1	0	3	1	5	0	3	0	0	2	1	2	1	1	9	2	1	2	4	2	1	1	1
RRNAD1	374	356	272	573	385	561	414	567	241	264	271	279	462	522	442	324	415	384	432	416	538	257	320	313	388	454	292	188	436	271	461	258	234	215	386	245	361	217	273	297	440	349	393	332	580	221	314	280	317
PRCC	1508	1676	1895	1299	1696	1951	1499	1658	1445	1278	1419	1861	1753	1666	1950	1577	1975	2149	2154	1673	2021	1643	1936	1193	1639	1345	1733	892	1612	1338	2322	1192	1111	1278	1912	1720	1921	1078	1298	1839	1059	2015	1921	1229	2539	1129	1776	1697	2044
NTRK1	4	0	3	1	6	7	7	0	1	0	1	1	0	0	0	2	0	1	0	6	3	2	1	1	10	4	5	2	3	7	10	1	2	3	3	0	2	2	3	1	58	7	5	0	9	1	6	1	3
PEAR1	280	751	1709	577	2950	4273	1321	1447	401	440	406	120	594	552	708	427	643	1265	1336	414	944	452	2167	964	3427	5	2534	356	5006	761	1339	1134	608	1178	7508	247	1717	123	26	532	762	1928	1595	3760	1869	838	196	1269	680
LRRC71	2	11	10	3	17	33	6	7	3	6	4	0	6	4	6	7	15	10	7	6	10	15	26	11	20	1	28	8	25	8	12	15	10	16	310	2	17	1	0	2	7	25	32	39	13	6	1	12	5
CYCSP52	0	0	0	0	0	0	0	0	0	0	0	0	0	0	0	0	0	0	0	0	0	0	0	0	0	0	0	0	0	0	0	0	0	0	0	0	0	0	0	0	0	0	0	0	0	0	0	0	0
AK057438	0	0	0	0	0	0	0	0	0	0	0	0	0	0	0	0	0	0	0	0	0	0	0	0	0	0	0	0	0	0	0	0	0	0	0	0	0	0	1	0	1	0	0	0	0	0	1	0	0
KIRREL	3513	4227	5210	4559	5679	4877	4134	5137	3387	3349	3529	4690	6198	6654	6431	3859	4491	5136	5243	3926	3525	4145	3886	2465	5333	2335	4047	2013	4487	2650	4300	2789	2961	2706	3100	3567	4309	2173	3258	4648	2529	4085	3580	2646	6448	2256	3682	3671	3651
hCG_1995134	6246	6728	7329	5216	7600	6716	4557	5941	3886	4237	4195	6529	8224	8735	8161	5505	5314	6319	6553	6459	5616	4586	4782	3540	6326	4499	4669	2690	4968	3385	5786	3875	3714	3281	4116	4256	5229	2851	5975	5452	3385	5016	4389	4278	12480	2994	5026	4715	4353
CD1D	1	3	1	1	0	1	0	2	1	1	1	1	3	0	1	2	2	0	0	3	3	0	0	0	1	1	0	0	0	0	1	0	2	0	0	0	1	1	1	0	0	3	1	0	5	2	0	0	0
CD1A	0	0	0	0	0	0	0	0	0	0	0	0	0	0	0	0	0	0	0	0	0	0	0	0	0	1	0	0	0	0	0	0	0	0	0	0	0	0	0	0	0	1	0	0	0	0	0	0	0
CD1C	0	0	0	0	0	0	0	0	0	0	0	0	0	0	0	0	0	0	0	0	0	0	0	0	0	0	0	0	0	0	0	0	0	0	0	0	0	0	0	0	0	0	0	0	1	0	0	0	0
CD1E	0	0	0	0	0	0	0	0	0	0	0	0	0	0	0	0	0	0	0	0	0	0	0	0	0	0	0	0	0	0	0	0	0	0	0	0	0	0	0	0	0	0	0	0	0	0	0	0	0
OR10K1	0	0	0	0	0	0	0	0	0	0	0	0	0	0	0	0	0	0	0	0	0	0	0	0	0	0	0	0	0	0	0	0	0	0	0	0	0	0	0	0	0	0	0	0	0	0	0	0	0
OR10R2	0	0	0	0	0	0	0	0	0	0	0	0	0	0	0	0	0	0	0	0	0	0	0	0	0	0	0	0	0	0	0	0	0	0	0	0	0	0	0	0	0	0	0	0	0	0	0	0	0
OR10Z1	0	0	0	0	0	0	0	0	0	0	0	0	0	0	0	0	0	0	0	0	0	0	0	0	0	0	0	0	0	0	0	0	0	0	0	0	0	0	0	0	0	0	0	0	0	0	0	0	0
OR6K6	0	0	0	0	0	0	0	0	0	0	0	0	0	0	0	0	0	0	0	0	0	0	0	0	0	0	0	0	0	0	0	0	0	0	0	0	0	0	0	0	0	0	0	0	0	0	0	0	0
MNDA	0	0	0	0	5	20	3	0	0	0	0	0	0	0	0	0	0	0	0	0	0	0	0	0	0	0	0	0	0	0	0	0	0	0	0	0	0	0	0	0	0	0	0	0	158	0	0	0	0
PYHIN1	3	1	2	2	0	0	1	0	1	3	0	2	2	0	3	1	1	2	1	0	0	0	1	0	3	1	4	0	0	0	1	1	0	1	0	1	1	1	1	3	1	2	1	2	8	0	1	0	4
IFI16	7492	9004	3350	5823	4607	11047	3433	8415	3631	4086	4042	4090	10031	10716	5367	5347	3898	10741	5896	6788	10177	2586	8776	4988	4988	10171	5103	3089	5699	4542	7740	2147	3351	2614	2851	2564	5371	2694	7711	3275	4898	4617	3344	6217	11715	3286	4779	3555	3609
CADM3	1	0	9	4	62	0	0	1	0	0	0	0	0	0	1	0	0	1	0	1	0	0	0	0	0	2	0	0	2	3	0	2	0	0	0	0	0	0	3	1	1	0	2	0	12	5	5	0	0
DARC	0	0	2	1	1	0	0	0	0	0	0	0	0	0	0	0	0	0	0	0	0	0	0	0	0	0	0	0	0	0	0	0	0	0	0	0	0	0	0	0	0	0	0	0	4	0	0	0	0
FCER1A	0	0	1	1	3	5	1	2	0	1	1	0	1	0	0	0	0	0	0	0	2	0	0	1	1	0	0	1	0	0	0	0	0	0	0	1	2	0	0	1	2	1	0	0	1	0	1	2	1
OR10J1	0	0	0	0	0	0	0	0	0	0	0	0	0	0	0	0	0	0	0	0	0	0	0	0	0	0	0	0	0	0	0	0	0	0	0	0	0	0	0	0	0	0	0	0	0	0	0	0	0
APCS	0	0	0	0	0	0	0	0	0	0	0	0	0	0	0	0	0	0	0	0	0	0	0	0	0	0	0	0	0	0	0	0	0	0	0	0	0	0	0	0	0	0	0	0	0	0	0	0	0
DUSP23	73	90	144	137	234	170	198	153	157	157	163	198	150	149	136	177	205	248	251	372	185	253	187	78	131	78	164	107	171	93	149	120	149	126	145	202	206	162	86	307	91	236	280	132	245	140	109	233	138
FCRL6	0	0	3	1	0	1	1	0	0	1	0	1	0	0	0	0	2	0	1	0	0	0	0	0	0	0	0	0	0	0	0	0	0	1	0	0	0	0	0	0	1	0	1	0	7	0	0	0	0
SLAMF8	0	1	6	4	0	2	0	0	0	0	3	7	1	2	0	0	1	1	0	4	1	1	1	0	0	0	2	0	0	0	0	2	0	4	0	0	1	0	0	0	0	0	0	3	0	1	3	1	1
LOC100505633	639	202	290	181	877	892	513	346	134	143	129	141	547	590	910	115	200	476	250	400	734	447	257	496	781	272	541	320	578	634	1050	353	265	132	1154	187	254	419	945	283	475	290	517	165	572	320	645	385	609
KCNJ9	2	0	0	0	1	2	0	2	1	0	0	0	1	0	0	1	0	0	0	0	2	0	0	1	3	3	0	0	1	0	0	0	0	0	3	1	0	0	0	1	3	0	0	0	0	1	1	0	0
ATP1A2	2	4	1	3	8	4	2	11	0	2	0	0	78	79	219	0	0	0	0	3	10	2	0	0	1	7	1	6	2	0	1	35	1	2	1	0	2	1	4	0	23	0	0	12	5	2	4	0	1
ATP1A4	0	0	1	0	0	1	0	0	0	0	0	0	0	0	2	0	0	0	0	1	1	0	0	0	0	0	0	0	0	1	0	0	0	0	1	0	1	0	0	0	1	0	0	0	0	0	0	0	0
CASQ1	0	4	24	3	17	1	5	0	4	7	2	8	4	4	3	8	13	7	17	8	8	22	25	1	13	1	12	4	5	4	14	11	14	6	14	6	4	8	0	2	6	6	18	4	6	7	11	9	2
PEA15	20001	20308	32119	20517	40925	26589	22993	14966	15107	15789	16275	31053	26294	26335	36623	29678	29971	30688	34009	47958	24337	25340	23859	17470	21704	13897	22295	14667	24540	15638	25865	11625	21510	20678	45515	29480	33962	22127	19341	30554	7546	22231	32556	20856	43298	20403	22876	26570	26445
SUMO1P3	0	0	0	0	0	0	0	0	0	0	0	0	0	0	0	0	0	0	0	0	0	0	0	0	0	0	0	0	0	0	0	0	0	0	0	0	0	0	0	0	0	0	0	0	0	0	0	0	0
NCSTN	8100	6518	7084	9090	7447	10897	8585	7098	3279	3721	3570	6771	7996	8341	6215	6509	6059	9480	6740	10881	8415	5519	6651	4642	6841	8383	6297	4309	7185	4535	8082	2729	4803	4781	8111	5983	7198	4877	7150	6995	5191	6340	6789	7464	13391	3676	5508	6688	7015
NHLH1	7	10	3	3	2	6	4	6	2	4	5	4	5	11	3	4	7	5	2	3	2	5	5	2	1	11	6	5	0	4	7	5	2	2	4	3	4	2	2	6	2	5	5	3	5	2	3	5	5
VANGL2	10	0	35	31	0	8	0	0	0	0	0	0	0	0	3	3	0	36	7	0	6	2	27	5	6	0	1	0	17	24	49	62	1	5	0	11	58	0	3	0	2	6	1	35	178	11	1	5	81
SLAMF7	0	0	0	0	0	0	1	0	0	0	0	0	0	0	0	0	0	0	0	0	0	0	0	0	0	0	0	0	0	0	0	0	0	0	0	0	0	0	0	0	0	0	0	0	3	0	0	0	0
LY9	0	0	0	0	0	4	1	0	0	0	0	0	0	0	0	0	0	0	0	0	0	0	1	1	0	0	0	0	0	0	0	0	0	0	0	1	0	0	0	1	0	0	0	0	7	0	0	0	1
KLHDC9	11	24	10	31	11	25	24	56	13	14	18	16	28	29	28	20	14	20	20	44	34	17	17	28	32	31	12	19	30	9	24	6	19	13	22	24	26	29	14	8	48	17	26	16	13	7	7	18	16
NIT1	584	732	424	552	639	836	663	732	456	450	491	526	624	645	616	563	657	756	763	796	753	416	608	446	552	564	475	345	586	369	642	338	393	381	669	497	627	385	594	607	573	733	713	516	829	362	417	579	669
UFC1	1948	2268	1943	1856	2009	3152	1822	2346	1425	1596	1509	2523	3267	3374	2330	1895	1872	2627	2187	2526	2312	1524	1934	1584	1652	2411	1618	1193	2186	1182	1917	1556	1419	1256	2702	1585	2036	1327	2031	1751	1756	1952	1999	1946	3472	1051	1521	1914	1984
USP21	478	483	545	704	496	625	558	665	446	475	409	434	542	553	576	451	656	582	602	552	726	485	568	419	451	455	367	362	531	486	799	387	356	418	407	454	568	367	455	524	474	565	590	438	824	318	520	404	645
PPOX	163	167	218	267	423	291	284	313	189	226	184	222	227	251	298	194	313	328	287	329	326	266	240	172	277	141	209	161	256	190	350	161	166	172	338	236	234	199	149	277	305	224	291	160	268	238	339	261	224
NDUFS2	2455	3391	3557	1917	3233	3300	2857	3164	2036	2325	2284	3341	3104	3025	2640	2904	3192	3704	3540	3189	3122	2663	3391	2089	2734	1886	2667	1746	2533	1861	3153	1635	2186	1938	2599	2559	2828	1826	2513	2834	1497	3484	3275	2096	4309	1695	2633	3175	3202
FCER1G	5	5	13	2	15	8	3	4	2	1	4	7	4	3	10	3	11	3	8	9	2	9	9	3	7	1	5	5	9	9	14	3	2	3	26	5	6	8	5	5	5	4	14	4	31	6	14	3	4
TOMM40L	185	400	393	350	294	321	365	255	261	279	312	417	300	303	309	318	398	369	425	442	365	383	385	174	210	213	257	201	230	199	289	192	266	243	318	338	359	216	261	384	131	423	439	229	453	179	262	411	330
MIR5187	0	0	0	0	0	0	0	0	0	0	0	0	0	0	0	0	0	0	0	0	0	0	0	0	0	0	0	0	0	0	0	0	0	0	0	0	0	0	0	0	0	0	0	0	0	0	0	0	0
PCP4L1	1	1	0	11	5	1	0	6	0	1	1	1	5	2	4	1	2	3	1	1	4	1	0	1	8	3	1	2	1	2	2	1	3	0	1	0	1	0	2	0	3	1	5	3	3	0	1	3	1
SDHC	3482	4103	3939	2720	4162	5069	3811	4078	2687	2883	2886	4499	4810	4910	3488	4797	4599	5649	5038	5775	4455	3853	4539	2843	3786	3416	3463	2600	3038	2264	3740	2050	3320	2694	4071	3665	4720	2602	3840	4243	2474	4588	4835	3507	6157	2065	2874	4762	4368
FCGR2A	0	14	2	0	13	23	14	31	5	9	6	5	19	18	2	8	4	7	1	12	12	1	0	9	15	5	4	1	0	0	3	0	3	0	4	0	2	3	3	1	42	3	0	12	79	0	0	1	0
HSPA6	3	6	8	1	4	6	7	17	6	5	7	39	4	14	2	7	4	0	5	3	2	6	3	8	3	4	7	2	3	1	12	2	0	11	6	3	5	4	0	7	15	16	9	13	7	13	9	10	2
FCGR2C	1	3	0	1	2	3	3	10	1	1	0	2	6	3	0	0	2	1	0	3	1	0	0	1	1	0	1	0	0	0	2	0	0	0	1	0	2	1	3	1	10	2	2	3	20	0	0	0	0
HSPA7	1	1	4	0	3	3	1	5	2	1	4	13	1	4	0	4	8	2	11	3	3	4	5	1	0	0	4	2	0	7	10	0	0	3	5	0	2	2	2	8	4	6	6	3	6	5	9	5	3
FCGR2B	0	0	2	0	0	0	1	0	0	0	0	1	0	0	0	0	0	0	0	1	0	0	1	0	0	0	1	0	0	0	1	0	0	0	0	0	0	0	0	1	0	1	1	0	4	0	0	2	2
FCRLA	123	139	902	14	107	39	273	35	161	170	171	509	24	11	11	203	291	194	228	165	197	171	212	68	54	38	193	80	31	265	438	41	140	391	301	167	71	527	22	303	22	250	432	9	13	100	605	413	257
FCRLB	53	218	291	31	134	82	553	100	261	235	242	395	82	76	57	160	391	221	454	222	262	166	355	167	72	100	229	203	74	207	366	70	126	210	235	312	348	531	134	658	50	300	860	45	65	194	305	586	364
DUSP12	411	475	578	375	517	540	451	388	470	519	597	807	447	399	512	514	754	747	780	543	710	765	670	332	450	353	548	341	433	475	802	451	413	484	505	642	564	430	359	664	306	887	778	392	662	433	719	649	736
ATF6	2563	3851	2912	2040	3044	3310	2675	2211	2183	2421	2437	4086	3140	3261	3055	2828	3037	3953	3346	2998	2626	2724	2585	1649	2505	2166	2587	1730	2430	2136	3609	2191	1718	2019	3478	2825	2759	2130	3222	3647	1374	3236	3366	2516	4356	1827	2545	3475	2701
NOS1AP	1	132	5	5	3	1	2	158	35	26	17	21	106	104	46	8	7	2	10	5	25	6	12	1	3	0	8	2	6	3	2	5	3	1	4	5	7	2	1	13	1	8	9	11	7	3	3	2	8
MIR4654	0	0	0	0	0	0	0	0	0	0	0	0	0	0	0	0	0	0	0	0	0	0	0	0	0	0	0	0	0	0	0	0	0	0	0	0	0	0	0	0	0	0	0	0	0	0	0	0	0
MIR556	0	0	0	0	0	0	0	0	0	0	0	0	0	0	0	0	0	0	0	0	0	0	0	0	0	0	0	0	0	0	0	0	0	0	0	0	0	0	0	0	0	0	0	0	0	0	0	0	0
C1orf226	2	360	7	4	4	0	2	416	32	33	44	41	223	301	79	9	3	5	2	13	59	1	12	1	0	3	0	0	2	1	6	7	1	3	5	5	13	2	1	4	1	4	3	20	4	1	3	1	1
UHMK1	4311	11687	7197	3295	6012	3466	5898	3308	7183	7532	7996	13391	5357	5579	5678	9444	11197	8411	12778	7094	5106	9041	8888	2812	5549	3713	5947	4067	2756	3739	6955	2160	5575	6233	6960	11669	6772	4700	5296	10678	2536	9020	10889	4124	10422	4652	5908	11889	7514
UAP1	4396	6507	17376	2507	13612	5221	6321	1781	5186	5362	5938	12128	2922	2940	3405	8248	11871	8125	10275	5930	5588	7576	7049	3298	5151	3008	7183	5281	2934	5637	9430	2389	4179	7527	7721	7923	7023	5383	3854	10996	3318	9805	10697	3957	11418	8648	12169	11562	13322
DDR2	9721	8371	7875	6350	8349	9605	6318	7072	3260	3593	3507	5977	9024	9826	8625	5459	5668	7457	7008	5397	5782	4812	6418	4619	5803	7116	6180	4592	7235	5089	8753	3290	3923	4961	7013	7578	6895	4024	8882	6205	5046	5268	6608	6655	14139	4377	5701	6255	6573
AF268386	13226	10067	8173	8512	8567	12477	6645	8018	3350	3802	3726	7813	12562	13638	10807	6501	6417	8786	8025	9444	9943	5496	7470	7347	6665	13238	7113	6740	7438	6127	10829	4861	4469	6075	9101	9246	8680	5026	12572	7478	7963	5787	7684	13099	21243	6033	6372	7129	7034
HSD17B7	108	307	105	319	65	162	120	258	149	186	198	171	251	326	205	266	216	269	201	359	274	110	240	107	79	367	48	116	114	62	86	104	133	70	132	170	275	72	157	162	116	246	239	237	192	50	72	162	114
RGS4	498	1677	998	342	884	176	982	324	1093	1199	1338	3059	550	545	442	1399	747	1787	2032	1545	1373	2889	2500	1917	1881	920	3691	986	377	821	1428	4051	1482	321	6246	1213	4035	2319	539	6492	91	4516	3849	447	822	458	406	4771	695
NUF2	135	1011	962	112	383	108	210	52	1015	1112	1325	1840	45	61	311	1187	1560	1024	1607	275	471	1687	885	177	146	38	1208	596	36	1407	2378	236	350	1040	427	1961	991	741	275	2626	143	2174	1653	155	401	1005	1636	1529	1789
PBX1	8809	7405	1721	4155	2536	4705	2217	5391	3388	3785	3540	4110	9195	10072	9680	4446	3603	4460	4259	4788	4719	2242	3045	2247	3915	6490	1496	1365	1846	3298	5797	603	3302	745	314	2482	3358	2243	5382	2016	2381	3178	2720	1488	7300	1468	2629	1862	3715
AX748175	0	0	0	0	0	0	0	0	0	0	0	0	0	0	0	0	0	0	0	0	0	0	0	0	0	0	0	0	0	0	0	0	0	0	0	0	0	0	0	0	0	0	0	0	0	0	0	0	0
LRRC52	0	0	0	0	0	0	0	0	0	0	0	0	0	0	0	0	0	0	0	0	0	0	0	0	0	0	0	0	0	0	0	0	0	0	0	0	0	0	0	0	0	0	0	0	0	0	0	0	0
MGST3	2171	2044	2211	2932	2969	4187	2565	2542	1566	1809	1774	2575	3424	3453	2204	3724	2998	3575	3545	4311	3340	2089	2994	2751	2661	3139	2278	2444	2919	1407	2423	1791	2735	1961	2556	3283	5097	2288	2840	3334	2064	3905	3275	3013	3468	1429	1711	3153	3083
LOC440700	2	2	0	0	0	1	1	1	4	1	2	3	0	1	1	1	2	0	1	1	3	4	4	2	1	0	0	0	2	3	2	1	0	0	0	1	1	2	0	0	7	0	3	0	1	0	1	4	2
BC071770	0	0	0	0	0	0	0	0	0	0	0	0	0	0	0	0	0	0	0	0	0	0	0	0	0	0	0	0	0	0	0	0	0	0	0	0	0	0	0	0	0	0	0	0	0	0	0	0	0
UCK2	1759	2364	2908	1477	1914	2192	1256	1058	1576	1629	1806	2781	1896	1943	2406	1716	2638	2864	2251	1624	2309	2377	2811	1318	1370	991	2039	1495	1339	1368	2395	1216	852	1537	2682	1614	2507	1145	1753	1685	485	2107	1832	1579	3370	1489	2678	2160	2315
MIR3658	0	0	0	0	0	0	0	0	0	0	0	0	0	0	0	0	0	0	0	0	0	0	0	0	0	0	0	0	0	0	0	0	0	0	0	0	0	0	0	0	0	0	0	0	0	0	0	0	0
FMO9P	0	0	0	0	0	0	0	0	0	0	0	0	0	0	0	0	0	0	0	0	0	0	0	0	0	0	1	0	0	0	0	0	0	0	0	0	0	0	0	0	0	0	0	0	0	0	0	0	0
POGK	2037	2155	2437	1662	1921	2287	1656	1286	1321	1410	1587	2345	1891	2004	2156	1861	2096	2531	2608	1706	1901	1947	2155	1236	1375	2331	1710	1284	1643	1582	2646	1417	1280	1515	2033	2248	2108	1342	2245	1941	1416	2125	1926	1442	3493	1431	1939	1992	2683
MAEL	0	0	0	0	0	0	0	0	0	0	0	0	0	0	0	0	0	0	0	0	0	1	0	0	0	0	0	1	0	0	0	1	0	0	0	0	0	0	0	0	1	1	0	0	1	0	0	1	0
DUSP27	0	0	0	0	0	0	0	0	0	0	0	1	0	0	0	0	0	0	0	0	0	0	0	0	0	0	0	0	0	0	0	0	0	0	0	0	0	0	0	0	2	0	0	0	1	0	0	0	0
POU2F1	326	368	401	420	338	239	217	171	138	143	167	256	354	469	293	222	276	201	269	274	356	261	296	168	266	489	183	99	164	150	298	232	120	135	249	222	150	119	221	185	258	222	245	217	747	135	245	268	255
RCSD1	0	0	5	3	1	9	0	1	0	0	1	0	0	0	1	1	3	7	3	4	25	0	6	5	2	3	4	2	6	3	1	39	1	6	24	4	9	7	0	4	4	5	5	9	25	6	3	10	1
MPZL1	7442	9247	7072	8768	8775	8981	5874	7116	4993	5353	5396	10873	10363	10472	13064	8323	8335	12199	8899	10346	9309	5926	6081	3765	6978	4710	6076	3420	6164	4411	7907	3763	5897	4235	12618	6004	6098	5065	7130	6851	3008	6070	8106	9416	18752	3945	5552	6663	5509
DCAF6	4796	5009	4955	4603	6484	5058	3963	4472	2862	3182	3151	5249	5966	6494	5049	6844	6681	7726	5599	6468	5546	4494	4742	2909	4934	5555	4325	2972	3574	3035	4851	2439	3658	3336	5437	4119	4814	2979	4722	4920	3072	4932	5712	4659	9094	2902	4515	4966	4595
TIPRL	2050	2406	2133	1430	1916	2616	1693	1815	1560	1735	1766	2205	2313	2365	2409	1973	2305	2912	2546	2048	2529	2014	2123	1502	1948	1851	2007	1308	1465	1833	3110	1218	1461	1572	1999	2067	2349	1328	2071	2206	1007	2577	2447	1602	3358	1481	2131	2261	2383
SFT2D2	0	0	0	0	0	0	0	0	0	0	0	0	0	0	0	0	0	0	0	0	0	0	0	0	0	0	0	0	0	0	0	0	0	0	0	0	0	0	0	0	0	0	0	0	0	0	0	0	0
TBX19	2545	2335	1596	2190	1340	2133	1220	1032	934	962	1118	1591	1696	1799	1848	2337	1835	1804	2323	2320	1944	1376	1519	783	1523	2864	1028	958	897	1270	2387	646	1310	1205	1533	2178	1519	1037	2242	1504	869	1487	1717	1727	4794	1148	1490	1493	1712
DQ576756	0	0	0	0	0	0	0	0	0	0	0	0	0	0	0	0	0	0	0	0	0	0	0	0	0	0	0	0	0	0	0	0	0	0	0	0	0	0	0	0	0	0	0	0	0	0	0	0	0
MIR557	0	0	0	0	0	0	0	0	0	0	0	0	0	0	0	0	0	0	0	0	0	0	0	0	0	0	0	0	0	0	0	0	0	0	0	0	0	0	0	0	0	0	0	0	0	0	0	0	0
XCL1	0	0	0	0	1	0	0	0	0	0	0	0	0	0	0	0	1	0	0	3	0	0	1	0	0	0	0	0	0	0	0	0	0	0	0	0	1	0	2	0	0	0	2	0	0	0	0	0	0
LINC00626	0	0	0	0	0	1	0	0	0	0	0	0	0	0	0	0	0	0	0	0	0	0	0	0	0	0	0	0	0	0	0	0	0	0	0	0	0	0	0	0	0	0	0	0	0	0	0	0	0
ATP1B1	784	1185	2039	829	2094	465	775	639	1107	1097	1152	1805	818	882	1252	1088	1940	830	1861	1165	877	1693	994	330	405	243	1004	648	255	912	1359	565	977	1015	1462	987	1282	968	301	1259	270	1331	1779	364	1370	917	1332	2021	1116
BLZF1	1531	1609	1818	1077	1496	1160	1223	780	1144	1126	1187	2113	1168	1237	1372	1740	1884	1924	1907	1744	1480	1503	1383	827	1166	1319	1401	937	889	1146	1847	946	1138	1215	1901	1571	1539	1153	1308	1744	618	1609	1987	1061	2638	1070	1751	1927	1787
C1orf112	153	565	755	239	410	186	203	137	544	549	591	932	183	176	397	573	730	529	801	317	382	579	479	155	160	253	371	294	136	439	758	186	226	512	342	764	514	379	267	818	198	754	650	235	427	449	697	649	682
METTL11B	0	0	0	0	0	0	0	0	0	0	0	0	1	0	0	0	0	0	0	1	0	0	0	0	0	0	0	0	0	0	1	0	0	0	1	0	0	0	0	0	0	0	0	0	0	0	0	0	0
MIR3119-2	0	0	0	0	0	0	0	0	0	0	0	0	0	0	0	0	0	0	0	0	0	0	0	0	0	0	0	0	0	0	0	0	0	0	0	0	0	0	0	0	0	0	0	0	0	0	0	0	0
GORAB	552	508	579	456	643	492	450	347	369	465	429	605	476	483	496	489	700	612	616	594	628	469	498	362	531	488	470	328	426	382	639	390	346	329	413	470	455	328	442	523	429	500	616	496	972	351	652	484	563
PRRX1	17161	11086	11865	9119	15510	14465	10503	6341	4841	5055	5173	10851	8262	9026	4349	25827	19153	22007	20185	18152	11592	13295	16518	11332	21914	34126	10174	9715	10713	13266	24009	7039	11961	7322	10319	27369	13515	18322	20279	16769	22252	20521	9734	10582	21032	8246	12949	12178	17392
MROH9	8	2	4	15	9	5	18	15	6	5	1	11	34	32	19	4	1	3	5	10	3	9	1	1	28	0	1	0	7	0	3	0	3	1	36	10	3	12	0	8	0	0	2	5	15	4	0	1	1
FMO3	0	10	1	5	0	0	5	45	1	2	0	2	41	56	19	0	0	1	3	2	3	0	1	1	0	0	2	0	2	0	0	0	2	0	4	1	0	2	4	0	0	0	4	5	2	0	0	0	0
MIR1295B	0	0	0	0	0	0	0	0	0	0	0	0	0	0	0	0	0	0	0	0	0	0	0	0	0	0	0	0	0	0	0	0	0	0	0	0	0	0	0	0	0	0	0	0	0	0	0	0	0
FMO6P	1	1	0	0	0	0	2	1	0	0	0	0	3	2	2	1	0	0	0	1	0	0	0	0	1	0	1	0	0	0	0	0	0	0	0	0	0	0	0	0	0	0	0	1	1	0	0	0	0
FMO2	2	9	0	17	0	5	0	5	0	1	0	1	30	45	15	0	0	10	0	4	9	0	2	3	1	1	0	0	13	1	0	0	0	0	1	0	5	0	15	1	1	1	0	133	5	0	0	0	0
FMO1	46	59	52	81	33	33	23	88	47	58	60	82	168	161	79	72	75	87	95	46	62	95	84	29	33	29	69	33	16	72	114	28	30	58	27	82	75	36	31	84	19	129	79	61	68	33	106	79	94
FMO4	49	140	19	203	44	80	60	359	45	66	59	41	629	708	347	74	66	126	49	126	100	27	55	48	47	135	17	16	68	41	55	29	40	26	37	36	72	37	82	40	48	30	65	95	167	17	26	34	52
TOP1P1	0	0	0	0	0	0	0	0	0	0	0	0	0	0	0	0	0	0	0	0	0	0	0	0	0	0	0	0	0	0	0	0	0	0	0	0	0	0	0	0	0	0	0	0	0	0	0	0	0
PRRC2C	9587	13534	10367	8067	8851	7725	7938	7825	6985	7318	7772	10732	10007	11804	9527	9045	10494	8030	10553	8772	8853	9364	9799	5080	7986	10935	7482	5639	5787	6671	11660	5505	6242	6504	8199	10186	7888	6381	9747	8682	5372	9432	8933	6784	17755	5860	7311	8166	9969
METTL13	691	1379	1240	986	964	1013	828	1214	1035	1031	1095	1475	1367	1312	1367	1305	1263	1433	1649	1400	1218	1068	1287	691	712	841	822	854	774	867	1307	501	757	997	914	1322	1421	813	1058	1181	531	1290	1395	944	1592	753	1032	1036	1262
AK094818	0	0	0	0	0	0	0	0	0	0	0	0	0	0	0	0	0	0	0	0	0	0	0	0	0	0	0	0	0	0	0	0	0	0	0	0	0	0	0	0	0	0	0	0	0	0	0	0	0
DNM3	163	63	108	190	63	87	31	66	48	43	41	72	74	79	77	156	157	138	149	77	95	122	106	60	56	159	57	86	81	57	87	29	66	57	100	133	91	75	88	115	52	75	100	83	192	42	108	88	85
MIR3120	0	0	0	0	0	0	0	0	0	0	0	0	0	0	0	0	0	0	0	0	0	0	0	0	0	0	0	0	0	0	0	0	0	0	0	0	0	0	0	0	0	0	0	0	0	0	0	0	0
C1orf105	1	1	0	0	1	0	1	1	2	1	0	0	1	0	1	0	1	0	0	3	3	0	1	0	0	0	0	1	1	1	0	1	1	2	1	0	0	1	0	0	0	0	2	0	0	0	0	1	1
SUCO	1907	2615	2659	1309	1995	1922	1428	1217	1641	1738	1789	3951	1838	1940	1798	1997	2217	2078	2462	2176	1698	2104	2147	1059	1589	2058	1827	1425	1261	1288	2288	1035	1581	1517	2052	2373	2235	1334	1519	2456	936	2173	2328	2117	4018	1480	1839	2633	2028
FASLG	0	1	0	0	0	0	1	0	0	0	0	0	0	0	0	0	0	0	0	0	0	0	0	0	0	0	0	0	0	0	0	0	0	0	0	0	0	0	0	0	0	0	0	0	2	0	0	0	0
PRDX6	9549	18622	14156	6654	8603	11377	7721	13949	10765	11877	11840	19322	17265	16331	18550	7042	9161	11024	8492	11225	12105	7805	10003	6444	6683	6001	9152	9067	8665	5903	9948	6239	6202	5768	9311	8165	11653	4804	10760	7615	4510	11526	10735	20841	16092	5412	8433	13385	9994
LOC730159	0	0	0	0	0	0	0	0	0	0	0	0	0	0	0	0	0	0	0	0	0	0	0	0	0	0	0	0	0	0	0	0	0	0	0	0	0	0	0	0	0	0	0	0	0	0	0	0	0
KLHL20	1349	1398	1337	1150	1327	1458	1193	1007	866	956	970	1476	1379	1415	1374	1461	1529	1520	1616	1584	1358	1093	1232	807	990	1561	984	853	1116	966	1593	855	1027	950	1624	1311	1272	871	1452	1250	848	1286	1429	1079	2508	814	1116	1406	1400
DARS2	876	1966	1341	575	846	1021	927	715	1403	1527	1662	2238	960	950	1047	1511	1816	1716	1985	1257	1252	1777	1506	528	681	652	1261	874	653	1163	2155	575	970	1243	982	1891	1459	1011	1236	2243	391	2109	1968	837	1538	948	1419	1667	1956
GAS5-AS1	6	12	9	12	4	4	12	7	10	8	14	13	14	7	13	15	18	8	15	16	16	18	11	5	6	21	4	7	6	11	20	5	8	6	3	16	8	6	11	14	10	10	13	12	24	13	2	8	13
ZBTB37	114	125	98	81	76	103	91	64	50	67	61	80	78	88	72	96	116	133	123	113	100	109	97	49	78	97	64	55	85	69	123	42	82	68	85	107	98	70	116	101	48	90	128	51	231	57	119	86	101
DQ593451	0	0	0	0	0	0	0	0	0	0	0	0	0	0	0	0	0	0	0	0	0	0	0	0	0	0	0	0	0	0	0	0	0	0	0	0	0	0	0	0	0	0	0	0	0	0	0	0	0
RABGAP1L	847	894	1040	836	1242	940	816	680	497	539	531	1058	1013	1147	790	1101	1217	1179	1010	1154	998	936	1037	606	785	1212	850	688	676	480	925	631	608	708	911	988	1055	612	1079	896	842	1035	946	771	1355	463	748	955	998
CACYBP	1643	3038	3330	1608	2292	2241	1457	1111	2701	2672	3106	4949	1748	1655	1982	3638	4473	3697	4871	2137	2496	3329	3110	1436	1527	1979	2687	1919	1365	2672	4364	1489	1806	2717	2281	3631	3070	2842	2171	4659	1611	5179	4205	1522	3133	2438	3171	4092	4169
TNN	2	8	1	5	0	1	1	0	2	1	1	2	3	1	5	0	3	2	3	2	3	4	0	0	0	0	0	0	1	4	4	10	0	4	3	3	1	0	0	0	1	2	11	0	2	0	2	0	3
AK093214	0	0	0	0	0	0	0	0	0	0	0	0	0	0	0	0	0	0	0	0	0	0	0	0	0	0	0	0	0	0	0	0	0	0	0	0	0	0	0	0	0	0	0	0	0	0	0	0	0
BC043291	0	0	0	0	0	0	0	0	0	0	0	0	0	0	0	0	0	0	0	0	0	0	0	0	0	0	0	0	0	0	0	0	0	0	0	0	0	0	0	0	0	0	0	0	0	0	0	0	0
PAPPA2	712	26	252	23	569	424	241	27	19	24	20	18	22	22	101	10	32	60	20	26	239	127	137	54	155	23	502	49	514	350	629	212	26	105	663	21	14	29	302	10	531	46	58	53	610	353	155	14	349
AK096718	364	17	92	10	236	235	115	7	7	10	12	6	12	14	64	10	15	36	15	19	145	96	67	41	83	30	246	20	227	201	331	59	10	56	342	9	3	16	162	7	327	23	28	29	330	192	86	8	149
FAM5B	3	0	1	10	0	17	0	1	0	0	0	0	1	1	2	1	3	5	1	1	5	1	4	3	0	5	0	1	1	1	2	1	2	0	1	3	6	3	5	0	7	1	3	2	26	2	0	0	5
RASAL2	2607	2809	3993	1707	3755	2214	2264	1479	1392	1538	1512	2518	2451	2609	2899	2165	3295	3361	2852	4449	2441	3715	3326	1340	1902	1745	2319	1278	1760	1498	2552	1266	1845	2085	3045	2022	2708	1905	2201	2447	812	2815	2868	2211	5070	2045	3335	2067	3045
TEX35	3	4	4	4	0	6	3	4	6	5	5	10	5	5	3	8	9	12	4	14	22	6	2	6	2	21	2	9	3	3	10	5	11	8	7	2	6	4	3	5	1	6	7	7	5	8	5	2	8
C1orf220	1	3	1	2	2	3	2	2	3	3	1	1	1	3	1	4	3	0	2	2	8	2	2	1	0	3	3	0	0	1	3	1	0	0	5	3	0	1	0	5	1	0	1	0	4	1	5	1	2
MIR4424	0	0	0	0	0	0	0	0	0	0	0	0	0	0	0	0	0	0	0	0	0	0	0	0	0	0	0	0	0	0	0	0	0	0	0	0	0	0	0	0	0	0	0	0	0	0	0	0	0
RALGPS2	3205	5429	3993	1902	4656	2944	3676	2920	2716	3079	3017	4388	3554	3730	2826	5087	4994	4240	4138	2846	3502	3701	3841	1506	2511	5183	2761	2023	1058	3209	5520	1249	2174	2851	1357	2858	2532	1732	3126	4397	3461	4153	4005	2272	4357	2137	4122	3672	3761
FAM20B	3676	4519	4936	4198	5218	4874	3740	2747	2570	2829	2963	4279	4225	4418	5096	4534	5295	5034	5542	4362	3980	3848	3772	2180	3587	5344	3781	2552	3178	2948	5353	1885	2733	3392	6098	4571	4378	3572	5215	5586	3078	4403	5643	2672	7158	3066	4290	5250	5015
TOR3A	849	1616	1322	983	1365	1661	1108	1229	1235	1370	1522	1894	1646	1745	1928	1433	1580	1418	1729	1667	1531	1380	1424	748	852	980	841	677	1064	1039	1718	647	858	875	1195	1020	1315	887	1123	1714	611	2017	1607	1106	1660	873	1527	1652	1546
SOAT1	1901	2499	3211	2585	2753	2901	2192	1543	2062	2022	2236	3208	2853	3095	2920	5349	5609	4691	5666	4200	2434	2898	3794	1458	2312	2694	2907	2179	2031	2515	4538	1702	2625	2569	2731	4303	4882	3503	3258	6550	1481	4946	5622	2400	5680	2599	2994	4663	4456
AXDND1	8	14	15	6	13	8	3	12	19	13	13	26	15	15	25	41	35	23	35	26	38	22	26	11	16	8	24	13	11	19	43	11	3	14	10	30	29	26	32	39	19	34	25	15	15	9	30	37	28
TDRD5	2	4	1	1	1	1	0	2	1	2	1	1	4	0	0	0	2	0	3	0	1	1	0	0	0	0	0	2	2	0	1	0	0	0	0	3	1	0	4	0	2	0	1	3	1	1	2	3	3
FAM163A	0	0	0	0	0	0	0	0	0	0	0	0	0	0	0	0	0	0	0	0	0	0	0	0	0	0	0	0	0	0	0	0	0	0	0	0	0	0	0	0	2	0	0	0	0	0	0	0	0
TOR1AIP1	4027	3914	3127	3359	3267	4034	2749	2761	2257	2400	2450	4074	3589	3717	3906	3097	3275	4155	3876	3865	3693	2744	2891	2040	2831	4994	2650	1805	2908	2251	3778	1748	2172	2198	3312	2661	3273	2192	3657	3421	3561	3065	3145	2863	6853	1930	2632	3013	3753
CEP350	2882	3638	2452	2097	2340	2097	1769	1323	1669	1752	1943	2765	1979	2281	1886	2432	2690	1945	2775	2169	2389	2194	2171	1180	2295	2830	1779	1374	1339	1669	3051	1446	1279	1715	1877	2638	1939	1496	2756	2737	1436	2639	2503	1629	5047	1629	2109	2324	2542
QSOX1	12503	12060	23125	20226	29194	28344	24604	22554	11012	10936	11450	20396	22690	23931	17426	11964	12646	17560	10410	18569	23090	10364	16207	12981	20080	13048	17250	10313	22280	10508	17573	11733	7727	12816	25646	18409	17089	11595	12326	21038	19657	14749	12999	23267	18190	12104	14823	17184	19172
AX747393	0	0	0	0	0	0	0	0	0	0	0	0	0	0	0	0	0	0	0	0	0	0	0	0	0	0	0	0	0	0	0	0	0	0	0	0	0	0	0	0	0	0	0	0	0	0	0	0	0
FLJ23867	683	539	1336	1227	1941	1848	1158	1185	384	409	402	1020	1477	1604	1016	713	597	1017	465	1125	1327	490	842	725	1159	856	976	416	1139	446	704	635	466	476	991	982	831	402	675	931	1394	668	564	1451	1030	544	679	974	883
LHX4	5	8	12	19	9	4	5	14	5	9	7	13	11	12	18	12	17	8	6	12	8	9	3	6	17	3	4	7	10	3	7	5	8	7	7	8	8	2	3	5	5	10	13	7	15	10	10	15	12
BC036830	0	0	0	0	0	1	0	1	1	1	0	0	0	0	0	0	0	0	0	0	1	0	0	0	0	0	1	0	0	0	0	0	1	0	1	0	0	0	0	1	0	0	1	0	0	0	0	3	0
XPR1	1430	1701	2499	1164	3177	1340	1627	1109	1129	1297	1220	1793	1555	1714	1500	2304	2363	2291	2421	1579	1094	2390	1350	721	2039	1751	1924	816	1495	1086	1878	1189	1249	1047	2109	2026	1486	1167	1495	2714	1211	2268	2216	1380	3205	1247	1636	2550	1720
KIAA1614	158	141	154	321	282	252	290	332	149	132	161	122	246	260	319	156	260	221	248	281	359	151	230	186	207	223	173	177	325	177	284	215	170	125	164	189	285	172	156	222	252	148	253	158	230	143	180	158	185
MR1	1300	1763	799	1714	1586	1933	2152	2123	795	846	846	1188	2474	2688	1952	1259	1008	1964	1234	2291	1802	855	1090	972	1576	2172	796	847	1490	612	972	440	1002	716	1709	817	1345	846	1722	1380	1142	853	1280	1446	3695	640	619	1083	864
IER5	923	2328	1467	1388	1193	1270	1610	2492	1817	1752	1869	2464	1537	1590	1470	1271	1774	1981	1754	1833	2270	1120	1949	1353	1645	1947	1295	1564	1470	893	1467	989	940	1053	1146	1891	2547	655	1049	1690	528	1958	1722	1922	1925	717	1203	1852	2015
BC039493	1	1	2	3	0	2	0	0	0	0	1	1	2	3	0	1	1	1	2	4	1	0	0	5	0	0	1	0	5	0	0	3	1	1	2	1	1	0	0	2	0	0	3	4	2	0	0	1	2
GM140	0	0	0	0	0	0	0	0	0	0	0	0	0	0	0	0	0	0	0	0	0	0	0	0	0	0	0	0	0	0	0	0	0	0	0	0	0	0	0	0	0	0	0	0	0	0	0	0	0
AF387615	0	0	0	0	0	0	0	0	0	0	0	0	0	0	0	0	0	0	0	0	0	0	0	0	0	0	0	0	0	0	0	0	0	0	0	0	0	0	0	0	0	0	0	0	0	0	0	0	0
CACNA1E	0	0	0	0	0	1	0	0	0	0	0	0	0	0	0	0	1	0	1	1	0	0	0	0	1	0	0	0	0	0	0	0	0	0	1	0	1	1	0	0	1	0	0	0	0	0	0	1	0
LINC00272	0	0	0	0	0	0	0	0	0	0	0	0	0	0	0	0	0	0	0	0	0	0	0	0	0	1	0	0	0	0	0	0	0	0	0	0	0	1	0	0	0	0	1	0	0	0	0	0	0
RGSL1	1	0	0	2	0	0	1	1	0	0	0	0	2	3	0	3	0	1	1	2	0	1	1	1	0	0	1	0	0	0	0	0	1	1	0	2	3	0	0	0	6	0	1	1	2	1	1	0	1
LOC284648	4	4	4	4	7	8	5	5	4	4	0	2	6	5	8	5	2	14	5	3	6	4	3	3	5	3	8	1	9	4	5	7	2	2	1	4	16	4	4	6	2	3	3	3	10	3	3	2	4
NPL	37	49	26	74	33	76	41	43	25	36	24	50	54	39	70	77	59	70	56	44	57	38	12	41	18	39	27	24	71	52	74	56	28	35	51	45	56	70	71	51	21	36	46	58	117	25	62	37	37
DHX9	6330	11372	11143	5405	7270	6625	4959	4743	6976	7329	7901	11684	6243	6654	7490	9302	10130	9390	11491	6801	7698	8910	8905	4349	5291	6601	6968	5177	4366	6009	10268	4094	5258	6876	6751	10229	8603	5594	7330	9559	3823	11424	8918	5448	12112	5499	9641	9088	10801
LAMC1	51163	45827	70660	45067	58923	58800	31804	48617	21106	22454	23152	72318	71105	80272	73877	22987	24558	28021	24739	38641	45879	29234	33747	37402	31975	50200	45412	21248	65023	38284	64391	40716	17826	28499	111526	26979	32516	22937	52776	39917	24205	28869	30675	46615	64618	22906	43255	32533	32622
LAMC2	339	271	1006	139	354	203	72	71	99	121	134	912	76	59	148	144	317	140	141	93	157	148	117	141	189	200	337	90	245	630	1018	98	69	498	2214	479	240	129	317	1425	1945	109	482	140	102	88	199	192	107
SMG7	2236	3280	3567	2181	2916	2303	2154	1922	2098	2221	2267	3315	2438	2442	2680	2451	3437	2973	3402	2418	2459	2790	2842	1622	2030	2101	2578	1623	1932	2368	3980	1832	1631	2176	3007	2821	2557	1802	2137	3302	1552	3207	3372	1869	4614	1927	2688	2975	3051
RGL1	1621	1563	1273	1442	1615	2030	992	992	665	707	669	1089	1533	1751	2216	2191	1432	2092	1972	1896	1244	1062	1072	970	887	1989	877	708	1595	831	1374	510	949	1035	1230	730	1112	745	1665	1119	916	926	1092	995	3408	736	1277	1039	918
TSEN15	1814	1831	1797	773	2696	2114	1127	1132	1296	1416	1413	1716	1291	1261	1909	1303	2079	2461	2218	1531	2153	1838	1941	1149	1684	570	1746	1046	1312	1480	2779	1055	1121	932	1514	1051	1857	984	1764	1625	505	2226	1672	1238	3124	1779	2535	1784	1981
C1orf21	1093	1574	1855	1712	2246	2419	1777	1995	568	594	558	927	2055	2422	1043	2782	2569	3380	2571	2028	2500	1570	1831	869	1806	5142	1099	1051	965	1025	1648	470	1196	1082	847	2067	2127	1162	1579	1858	2223	1701	1835	818	1805	784	1893	1525	1464
AX747662	0	0	0	0	0	0	0	0	0	0	0	0	0	1	1	0	0	1	0	0	0	0	0	0	0	0	0	1	0	0	0	0	0	1	0	0	0	0	0	0	1	0	0	0	0	0	0	0	1
RNF2	998	876	925	517	797	998	702	475	547	577	576	838	756	745	832	850	1091	1053	1139	848	1001	879	1096	601	808	786	726	535	548	664	1172	570	566	677	699	819	933	488	712	866	465	1071	828	662	1592	658	891	942	984
SWT1	211	216	155	246	169	286	139	194	134	145	122	151	261	259	228	222	225	256	227	253	246	169	241	140	177	351	152	138	208	154	258	136	132	111	145	213	251	147	272	152	187	192	175	213	404	95	162	144	188
JA611272	36	16	59	26	25	31	25	19	15	18	31	45	26	34	96	23	35	42	46	25	37	33	27	15	24	46	30	12	33	14	33	23	29	26	137	50	31	33	30	37	26	45	47	18	86	18	28	55	52
HMCN1	4771	402	2141	2443	185	3337	927	593	264	264	255	743	1511	2052	842	648	696	1197	1406	566	354	1248	948	484	578	545	524	1516	2138	1128	1754	3395	655	675	76	578	744	828	1480	593	831	369	401	534	5432	995	366	856	879
PRG4	0	0	0	0	0	0	0	0	0	0	0	0	0	0	0	0	0	0	0	0	0	0	0	0	0	0	0	0	0	0	0	0	0	0	0	0	0	0	0	0	0	0	0	0	0	0	0	0	0
C1orf27	0	0	0	0	0	0	0	0	0	0	0	0	0	0	0	0	0	0	0	0	0	0	0	0	0	0	0	0	0	0	0	0	0	0	0	0	0	0	0	0	0	0	0	0	0	0	0	0	0
OCLM	0	0	0	0	0	0	0	0	0	0	0	0	0	0	0	0	0	0	0	0	0	0	0	0	0	0	0	0	0	0	0	0	0	0	0	0	0	0	0	0	0	0	0	0	0	0	0	0	0
PLA2G4A	183	74	115	264	179	447	50	119	67	38	63	198	131	179	55	345	146	227	180	200	146	74	316	322	140	3522	169	29	323	90	180	240	160	125	1320	200	171	81	402	577	577	325	32	146	181	51	152	115	273
C1orf99	0	0	0	0	1	0	0	0	0	0	1	0	1	0	0	0	0	0	0	0	1	0	0	0	0	0	0	0	0	0	0	0	0	0	0	0	0	0	0	0	0	0	0	0	0	0	0	0	1
CR936711	0	0	0	0	0	0	0	0	0	0	0	0	0	0	0	0	0	0	0	0	0	0	0	0	0	0	0	0	0	0	0	1	0	0	0	0	0	0	0	0	1	0	0	0	0	0	0	0	0
LOC440704	0	1	1	1	1	1	2	0	2	1	1	1	0	2	0	0	0	1	2	3	1	0	1	2	1	4	1	2	0	1	0	0	2	2	0	1	0	3	3	2	1	0	2	0	1	1	2	3	3
RGS18	0	0	0	0	4	0	1	0	0	0	0	0	0	1	2	0	0	0	1	0	0	1	2	0	0	0	2	0	0	0	0	4	0	1	3	1	0	0	0	1	0	4	1	0	12	2	0	3	0
RGS21	0	0	0	1	0	0	0	0	1	0	0	0	1	0	0	0	0	0	0	0	0	0	0	0	0	0	0	0	0	0	0	1	0	0	0	0	0	0	0	0	0	0	0	1	0	0	0	0	0
RGS1	0	0	0	0	0	0	0	0	0	0	0	0	0	1	0	0	0	0	0	0	0	0	0	0	0	0	0	0	0	0	0	0	0	0	0	0	0	0	0	0	0	0	0	0	0	0	1	0	0
RGS13	0	0	0	0	0	0	0	0	0	0	0	0	0	0	1	0	0	0	0	0	0	0	0	0	0	1	0	0	0	0	0	3	0	0	0	0	1	0	2	0	0	0	0	0	0	0	0	0	0
RGS2	913	2114	60	328	55	185	95	2392	180	194	176	310	555	633	214	325	237	214	156	70	151	149	220	99	138	199	207	428	69	325	499	83	161	131	128	186	765	154	910	165	108	230	141	284	211	181	220	131	108
TROVE2	1428	1589	1452	768	1125	988	939	581	714	750	809	1315	940	1033	1098	1087	1353	1400	1587	1045	1218	1183	1288	623	1031	1343	1033	735	673	769	1448	905	771	827	1197	1346	1204	799	1201	1122	549	1368	1324	774	2592	867	1053	1294	1396
AK022030	0	0	0	0	0	0	0	0	0	0	0	0	0	0	0	0	0	0	0	0	0	0	0	0	0	0	0	0	0	0	0	0	0	0	0	0	0	0	0	0	0	0	0	0	0	0	0	0	0
CDC73	3039	3290	3180	1522	3042	2832	2561	1451	1832	2100	2079	3618	2260	2247	2577	2657	3118	3588	3382	2489	2546	2502	3018	1854	2711	2839	2691	1702	1764	1655	2906	2331	2005	1858	2922	2989	2994	1539	2561	2737	1260	2994	3024	2101	5726	1815	2439	3369	3437
MIR1278	0	0	0	0	0	0	0	0	0	0	0	0	0	0	0	0	0	0	0	0	0	0	0	0	0	0	0	0	0	0	0	0	0	0	0	0	0	0	0	0	0	0	0	0	0	0	0	0	0
CFH	366	1089	54	327	232	865	297	1882	239	305	300	642	1655	1868	729	265	308	301	196	484	496	59	620	456	229	263	257	134	435	187	317	186	132	239	3608	68	343	32	332	296	1791	176	205	1220	894	127	243	119	54
CFHR4	53	153	1	53	19	97	36	292	42	32	26	83	236	287	142	23	23	30	26	52	65	14	75	48	40	32	35	7	68	18	24	16	14	18	606	8	34	2	21	27	265	16	26	131	144	12	32	12	5
CFHR3	0	0	0	0	0	0	0	0	0	0	0	0	0	0	0	0	0	0	0	0	0	0	0	0	0	0	0	0	0	0	0	0	0	0	0	0	0	0	0	0	0	0	0	0	0	0	0	0	0
CFHR1	0	0	0	0	0	0	0	0	0	0	0	0	0	0	0	0	0	0	0	0	0	0	0	0	0	0	0	0	0	0	0	0	0	0	0	0	0	0	0	0	0	0	0	0	0	0	0	0	0
CFHR2	0	0	0	0	0	0	0	0	0	0	0	0	0	0	0	0	0	0	0	0	0	0	0	0	0	0	0	0	0	0	0	0	1	0	0	0	0	0	0	0	1	0	0	0	0	0	0	0	0
CFHR5	0	0	0	0	0	0	0	0	0	0	0	0	0	0	0	0	0	1	0	0	1	0	0	0	0	0	0	0	0	0	0	0	0	0	0	0	0	0	0	0	0	0	0	0	0	0	0	0	0
CRB1	8	14	7	33	9	17	23	6	4	9	7	11	23	16	20	21	27	31	16	32	37	22	25	20	29	20	13	4	10	10	32	5	18	5	17	19	13	12	13	21	14	25	31	15	21	5	6	17	13
C1orf53	28	35	20	46	35	77	42	68	52	41	46	49	60	75	38	32	59	63	50	100	145	26	33	53	51	44	59	54	100	39	63	64	35	49	94	60	78	46	41	32	43	69	78	69	51	29	31	74	66
LHX9	157	55	688	189	34	1343	1860	47	98	98	87	129	91	81	31	6	13	823	246	900	337	22	529	1576	1011	359	737	1145	1637	57	92	479	45	274	12	1404	1812	666	530	89	70	1065	929	230	373	78	3	5218	172
NEK7	34671	22097	28939	14005	44170	27702	55608	5384	17766	19274	19343	30421	10224	9764	15621	11379	27069	32074	32984	35303	31408	21080	22635	15939	46843	8119	34549	8992	12869	12817	21933	7618	16862	13823	45611	22571	26017	17011	27459	38176	1952	27726	49950	8322	68639	17882	13255	50303	26511
PTPRC	271	89	542	92	841	313	962	15	176	202	235	182	10	12	65	172	868	1269	1325	930	394	414	227	509	3070	14	499	20	184	143	232	21	301	122	611	479	209	317	365	1935	2	734	2295	21	1117	162	36	1752	518
NR5A2	2	6	22	1	23	4	5	6	2	2	3	7	5	1	3	1	11	31	17	10	9	44	119	75	86	1	151	0	106	9	16	5	21	1	0	13	6	85	0	14	54	343	5	8	42	4	21	74	12
EU250746	88	46	416	10	344	125	233	10	40	36	30	138	42	33	114	79	88	280	121	198	225	676	164	95	474	0	741	17	250	126	221	16	344	48	822	43	77	96	39	94	366	278	141	78	288	100	389	289	89
CAMSAP2	4724	4290	4658	2781	4315	3410	2883	2290	2423	2730	2765	4730	3848	3995	4163	3713	4735	4193	4289	4285	3868	3700	3956	2216	3208	4498	3424	2354	2605	2898	5033	2542	2567	3112	3671	3952	3748	2559	4427	3746	2329	3749	3525	2750	8020	2937	4387	3628	4209
GPR25	0	0	0	0	0	0	0	0	0	0	0	0	0	0	0	0	0	0	0	0	0	0	0	0	0	0	0	0	0	0	0	0	0	0	0	0	0	0	0	0	0	0	0	0	0	0	0	0	0
C1orf106	0	0	0	0	0	1	0	1	3	1	4	2	0	1	1	3	2	1	5	0	0	7	0	0	1	0	0	1	0	3	2	10	1	2	5	4	1	2	0	0	0	2	1	0	2	0	2	0	6
C1orf81	0	0	0	2	0	0	1	0	0	0	0	0	0	0	0	0	0	0	0	0	2	0	0	0	1	0	0	0	0	0	0	0	0	0	1	0	0	0	0	1	1	0	0	1	0	0	0	0	0
BC016656	0	0	0	0	0	0	0	0	0	0	0	0	0	0	0	0	0	0	0	0	0	0	0	0	0	0	0	0	0	0	0	2	0	0	0	0	0	0	0	0	0	0	0	0	1	0	0	0	0
IGFN1	0	0	4	0	2	0	0	0	0	1	0	0	0	0	1	0	2	4	1	0	3	2	2	0	0	0	5	0	3	4	2	3	8	3	1	2	0	0	0	0	0	0	1	2	0	0	2	0	1
PKP1	3	0	205	0	5	1	3	0	4	3	4	7	0	0	2	5	58	19	67	1	4	22	3	22	2	1	7	16	20	9	12	256	2	24	12	29	33	2	1	111	11	31	23	5	3	8	6	12	61
RPS10P7	8	9	7	9	12	24	6	12	4	4	2	7	7	13	14	16	9	18	16	14	21	14	20	5	20	8	8	4	14	7	18	7	7	9	9	10	16	5	11	16	6	18	12	15	22	9	14	13	9
NAV1	17087	9222	21068	9320	19232	9836	13981	3658	5316	5285	5661	8545	4936	5761	5476	7857	11901	9159	11866	8211	8774	10562	8917	8560	18015	12145	11592	3398	6141	9409	15843	8808	7592	5509	9292	10046	7161	6799	8763	9597	3289	11595	11368	3735	21425	5926	9449	9493	10859
MIR5191	0	0	0	0	0	0	0	0	0	0	0	0	0	0	0	0	0	0	0	0	0	0	0	0	0	0	0	0	0	0	0	0	0	0	0	0	0	0	0	0	0	0	0	0	0	0	0	0	0
MIR1231	0	0	0	0	0	0	0	0	0	0	0	0	0	0	0	0	0	0	0	0	0	0	0	0	0	0	0	0	0	0	0	0	0	0	0	0	0	0	0	0	0	0	0	0	0	0	0	0	0
IPO9	3136	5725	6037	3264	4467	3730	3194	3072	3967	4149	4478	6476	3899	3878	4612	5423	5756	5744	6709	4050	4132	5448	5124	2288	3094	3340	4169	2824	2862	3489	6133	2444	3039	3688	4109	6034	5228	3052	4135	6078	2206	7189	5494	2858	7537	3738	5567	5658	6087
SHISA4	522	616	507	849	855	1081	1061	1167	412	468	437	446	1026	1013	793	742	847	978	829	1089	873	537	825	587	922	773	756	492	1068	437	728	569	603	361	788	638	996	506	497	613	611	786	803	782	1156	345	311	798	677
TIMM17A	2160	3436	4562	1278	2732	2325	2496	1712	2853	3064	3256	6017	2477	2396	2348	3427	4056	4320	4490	3565	2706	4285	3493	1731	2353	1280	3026	1852	1797	1810	2925	1851	3047	2270	4024	3628	2947	2072	1826	3748	982	4066	4733	1891	4422	1731	3200	4809	3855
RNPEP	2717	4364	2876	2539	3028	3427	3119	4226	2700	2824	2970	3215	3703	3871	2639	3512	3838	4336	4093	3862	4082	3245	4110	2103	2852	3126	2698	2094	2267	1947	3476	1942	2557	2350	2879	3914	3808	2215	2863	3500	1583	4280	4353	2315	5191	1534	2058	4166	3875
ELF3	0	1	0	1	0	0	0	4	1	1	0	1	2	2	0	1	1	1	0	0	0	0	0	1	2	1	0	2	0	1	2	1	0	0	1	2	3	1	1	1	3	1	0	1	1	1	1	0	1
GPR37L1	0	0	0	0	0	0	0	0	0	0	0	0	0	0	0	0	0	0	0	0	0	0	0	0	0	0	0	0	0	0	0	0	0	0	0	1	1	0	0	0	0	0	0	0	0	0	0	0	0
PTPRVP	1	5	0	0	0	2	1	14	1	2	0	0	7	3	1	0	1	0	0	2	1	1	0	1	0	0	0	2	5	0	0	1	1	0	0	0	2	2	0	0	2	0	1	3	1	0	0	1	2
LGR6	15	0	0	0	37	15	20	1	0	1	0	0	1	1	1	25	31	0	32	1	0	1	0	12	0	30	0	1	30	14	31	9	13	10	1	1	2	1	0	15	7	32	0	0	1	1	37	0	34
PPP1R12B	776	902	777	768	709	735	639	974	322	360	346	569	799	906	877	649	752	819	825	507	611	450	586	502	692	797	524	316	632	380	634	318	599	370	482	608	555	288	518	502	642	515	619	510	1630	335	523	449	513
KDM5B-AS1	37	18	23	70	55	86	106	109	18	20	16	14	70	72	32	25	20	32	19	54	56	32	37	66	71	32	32	16	105	21	42	38	21	14	47	23	43	20	19	19	46	24	30	42	68	19	9	20	48
LOC641515	1	1	0	0	0	0	1	1	0	0	0	0	1	0	0	0	0	0	0	0	0	0	2	0	0	0	0	0	0	0	0	0	0	0	0	0	0	0	0	0	1	0	1	0	1	1	0	0	0
LOC148709	0	5	6	2	1	1	0	4	4	8	8	1	1	2	7	6	1	1	5	2	8	3	1	1	3	1	2	1	2	3	6	0	2	2	5	3	6	1	0	7	1	7	3	0	5	1	0	9	3
TMEM183A	2641	2326	2765	1597	2468	2883	1721	1965	1386	1574	1491	2441	2544	2544	2427	2155	2460	2875	2672	2524	2627	2349	2386	1538	1700	1938	2228	1345	1902	1771	2997	1670	1579	1445	2444	1892	2291	1559	2179	2084	1409	2887	2448	1734	3863	1403	2437	2212	2594
PPFIA4	146	36	490	378	605	49	587	78	27	37	24	28	63	69	93	273	571	279	351	303	263	314	136	361	985	145	138	156	253	33	51	445	412	43	412	270	237	131	40	88	1196	138	336	190	787	30	98	164	220
ADORA1	10	144	53	91	6	9	29	239	63	62	69	85	104	102	59	44	88	76	215	124	116	243	149	31	22	13	67	117	77	89	161	3	136	9	101	90	109	158	12	56	743	82	178	24	27	21	54	90	24
BTG2	394	1147	132	786	131	495	381	2386	142	138	132	99	1184	1434	597	216	135	307	216	396	540	73	231	374	260	1587	213	254	847	94	143	620	181	87	312	203	449	72	744	99	549	160	196	1202	804	43	60	185	203
PRELP	234	493	3911	17592	349	1097	65	2118	107	109	102	289	2308	2650	3021	745	155	2232	315	318	324	51	129	684	512	3717	208	369	5478	498	942	1751	88	347	1774	560	1048	298	3000	218	4550	308	216	1335	2280	289	159	1820	72
OPTC	3	9	0	4	5	4	8	10	4	10	11	10	10	8	11	3	25	3	8	10	6	4	5	6	4	2	1	6	6	3	4	2	1	11	3	10	9	3	3	11	2	6	12	5	6	6	14	4	6
ATP2B4	11148	33415	47701	16664	33652	16992	29270	22453	20102	20658	21082	38424	29566	32097	23601	45549	37946	31330	40060	29663	23989	23972	40442	17951	24875	26922	20442	18629	13775	12387	21609	20524	18704	24447	16538	43153	35919	15998	23790	31634	19441	27983	27303	16324	37570	12529	22739	26178	38388
U42379	0	0	0	0	0	0	0	0	0	0	0	0	0	0	0	0	0	0	0	0	0	0	0	0	0	0	0	0	0	0	0	0	0	0	0	0	0	0	0	0	0	0	0	0	0	0	0	0	0
SNORA77	0	0	0	0	0	0	0	0	0	0	0	0	0	0	0	0	0	0	0	0	0	0	0	0	0	0	0	0	0	0	0	0	0	0	0	0	0	0	0	0	0	0	0	0	0	0	0	0	0
LINC00260	0	0	0	0	0	0	0	0	0	0	0	0	0	0	0	0	0	0	0	0	0	0	0	0	0	0	0	0	0	0	0	0	0	0	0	0	0	0	0	0	0	0	0	0	0	0	0	0	0
LAX1	3	3	0	3	1	1	1	1	1	0	0	1	1	0	1	1	2	1	1	1	0	0	0	4	2	2	0	0	1	1	1	0	0	0	1	0	1	0	2	0	2	1	2	0	4	0	0	0	2
ZC3H11A	8933	8107	7604	6702	6185	7175	6363	5183	3782	4084	4133	6405	6915	7609	7189	6982	7502	8001	7748	7598	8257	5943	6588	4207	6637	9774	5879	4116	4854	4536	8416	5017	4287	4251	7314	7081	6729	4266	8289	5719	4660	5661	6935	6045	16015	4308	6371	6846	7006
ZBED6	0	0	0	0	0	0	0	0	0	0	0	0	0	0	0	0	0	0	0	0	0	0	0	0	0	0	0	0	0	0	0	0	0	0	0	0	0	0	0	0	0	0	0	0	0	0	0	0	0
SNRPE	1259	2017	1717	786	1142	1448	928	1315	1536	1726	1743	2693	1701	1784	1367	1771	1989	2207	2250	1434	1845	1872	1912	1124	1216	1110	1490	1131	985	1227	1874	873	1019	1303	1260	1591	1732	970	1285	1706	923	2259	1787	1445	2355	1155	1735	1915	2064
SOX13	198	492	418	262	439	246	338	562	402	431	425	480	354	327	411	514	556	425	587	328	504	175	586	242	317	211	248	106	225	238	407	143	211	273	319	244	342	197	183	358	58	398	433	306	278	160	320	413	323
BC038769	0	0	0	0	0	0	0	0	0	0	0	0	0	0	0	0	0	0	0	0	0	0	0	0	0	0	0	0	0	0	0	0	0	0	0	0	0	0	0	0	0	0	0	0	0	0	0	0	0
AK316092	0	0	0	0	1	1	0	0	0	0	0	1	0	0	1	0	0	1	0	0	0	0	0	0	0	1	1	0	0	1	0	0	0	0	0	0	0	0	0	0	0	0	0	0	0	0	0	0	1
MDM4	855	766	522	605	446	535	511	398	251	277	338	518	492	565	551	425	689	503	579	540	650	487	465	277	485	807	388	322	315	298	567	371	259	279	350	557	488	238	689	427	337	469	547	410	1288	257	626	417	467
AK097184	0	0	0	0	0	0	0	0	0	0	0	0	0	0	0	0	0	0	0	0	0	0	0	0	0	0	0	0	0	0	0	0	0	0	0	0	0	0	0	0	0	0	0	0	0	0	0	0	0
NFASC	2390	3661	5786	4675	5653	2457	7537	3360	2891	2829	2963	4757	5246	5787	8619	6461	7845	5304	6795	7469	4547	4973	3878	3023	4200	2309	3849	3133	2730	1815	2931	193	4294	3502	731	5927	4336	4005	2979	6271	3050	4762	8303	1517	5383	2087	3574	6673	6092
CNTN2	4	0	0	1	1	1	0	1	0	0	0	1	0	1	1	0	0	0	0	0	2	0	1	0	0	0	0	0	0	1	1	1	0	0	1	0	0	0	2	1	1	1	0	2	2	1	0	0	0
TMCC2	71	139	236	211	155	119	110	250	156	139	167	266	186	158	247	170	267	224	298	113	126	236	166	85	68	138	144	120	174	125	183	92	113	138	139	277	197	90	72	229	108	185	232	125	227	123	186	237	308
LEMD1-AS1	0	0	0	0	0	0	0	1	0	0	0	0	0	0	0	0	0	0	0	0	0	0	0	0	0	0	0	0	0	0	0	0	0	0	0	0	0	0	0	0	0	0	0	0	0	0	0	0	0
AK095633	0	0	0	0	0	0	0	0	0	0	0	0	0	0	0	0	0	0	0	0	0	0	0	0	0	0	0	0	0	0	1	0	0	0	0	0	0	0	0	0	0	0	0	0	0	0	0	0	0
CDK18	2	26	143	45	7	7	65	93	9	9	3	2	13	21	8	5	10	13	4	9	35	16	12	18	43	13	4	3	72	5	10	111	4	13	1	11	23	4	9	4	0	14	30	44	53	1	4	26	41
MFSD4	6	10	3	8	3	10	5	8	2	8	8	5	5	6	9	4	13	9	6	5	7	8	5	5	2	6	5	8	0	1	8	4	1	2	7	3	5	3	1	13	7	10	4	4	6	3	12	4	10
LOC284581	105	132	207	212	6	121	109	77	75	86	96	138	175	185	233	5	6	112	10	251	144	135	132	4	240	75	101	147	3	110	170	1	4	6	9	3	82	163	227	14	0	4	138	3	272	90	509	7	93
FAM72A	99	375	378	59	145	60	89	62	410	376	422	789	52	47	138	370	359	306	505	111	196	465	241	78	67	57	387	203	33	472	840	93	141	294	174	527	239	253	129	658	65	593	488	89	153	411	509	563	427
AVPR1B	0	0	0	0	0	0	0	0	0	0	0	0	0	0	0	0	0	0	0	0	0	0	0	0	0	0	0	0	0	0	0	0	0	0	0	0	0	0	0	0	0	0	0	0	0	0	0	0	0
CTSE	0	0	0	0	0	0	0	0	0	0	0	0	0	0	0	0	1	0	0	0	1	1	0	0	0	0	0	0	0	0	0	0	0	0	0	0	0	0	0	0	0	0	0	0	0	0	0	0	0
SRGAP2C	0	0	0	0	0	0	0	0	0	0	0	0	0	0	0	0	0	0	0	0	0	0	0	0	0	0	0	0	0	0	0	0	0	0	0	0	0	0	0	0	0	0	0	0	0	0	0	0	0
SRGAP2	2085	2386	2817	2789	2396	1983	2089	1828	1485	1597	1555	2149	1741	1938	1903	2175	2692	2633	2997	1534	2274	2086	2598	1372	1611	2689	1889	1656	1583	1906	3147	1216	1232	1494	1460	2678	2700	1344	2359	2508	1757	2393	2986	1777	4076	1689	2232	2664	2321
IKBKE	234	782	309	361	377	524	468	779	647	655	670	583	631	640	490	358	579	507	654	525	657	444	827	319	380	212	355	385	317	207	351	251	431	232	240	311	715	244	277	467	235	640	689	466	499	178	288	529	357
RASSF5	190	98	63	191	45	213	69	272	49	68	84	95	245	320	211	107	156	250	166	55	107	149	104	98	126	321	79	51	57	66	123	47	159	64	19	132	92	101	187	86	262	127	149	88	260	43	91	77	103
DYRK3	1751	2091	1597	1016	992	1329	1053	1053	786	877	879	1243	1558	1635	1278	1290	1700	1549	1465	1889	1218	1080	1590	786	821	2655	1445	728	1112	1115	1979	581	904	854	1120	1038	1658	923	2162	1441	472	1325	1658	1261	2227	1182	1350	1415	1358
MAPKAPK2	3647	4323	6955	5074	5616	5406	6108	3934	3649	3747	3981	5303	5236	5386	4345	6134	7319	7641	7273	5259	5602	5899	7167	3426	4794	4741	5435	2885	3823	4339	7509	3221	3998	4069	4002	6612	6041	3675	3650	5884	2244	7738	6906	4044	7154	3319	5218	6109	7309
IL19	3	0	1	29	0	1	1	7	0	0	1	1	0	2	0	0	0	0	2	0	0	1	0	0	0	1	0	1	10	0	1	2	2	0	0	0	1	1	8	0	0	0	1	0	3	2	1	0	1
IL20	2	6	1	0	0	0	0	3	1	1	0	1	0	0	0	2	3	3	3	0	0	0	0	0	1	0	1	2	0	1	4	0	1	2	0	0	1	1	4	0	0	0	0	0	0	0	0	1	1
IL24	3	6	57	30	4	1	2	2	7	8	3	9	3	3	5	16	68	16	30	2	7	9	22	2	16	1	11	17	26	21	34	1	11	70	2	11	4	33	51	9	0	71	167	3	10	22	15	21	3
PFKFB2	304	250	371	512	324	445	277	368	138	177	205	228	665	739	749	370	345	551	439	621	492	274	369	245	240	668	231	318	451	243	417	250	242	129	396	219	625	162	609	216	358	295	320	333	865	234	260	216	308
C4BPB	1	0	0	0	0	1	0	2	2	1	0	0	0	2	0	0	0	1	0	0	0	0	0	0	0	0	0	0	2	0	0	0	0	0	2	0	0	0	0	0	0	0	2	2	0	1	0	0	0
AX229788	0	0	0	0	0	0	0	0	0	0	0	0	0	0	0	0	0	0	0	0	0	0	0	0	0	0	0	0	0	0	0	0	0	0	0	0	0	0	0	0	0	0	0	0	0	0	0	0	0
C4BPA	0	1	0	7	2	1	3	5	0	0	0	0	4	3	7	0	1	1	1	0	1	1	1	0	1	10	0	1	3	1	1	1	2	0	1	2	1	0	1	0	2	0	0	0	11	1	0	0	1
CD55	1797	1286	3301	2006	2130	2748	1252	1380	751	768	783	1582	1776	2003	2381	1795	2280	3410	1927	1436	1757	1110	1404	972	1203	3017	883	1609	1330	1750	2817	634	787	1367	2527	1243	1690	1494	2731	1365	1662	1292	2283	1946	3775	1572	1923	1530	2437
CR2	0	0	0	0	0	0	0	0	1	1	0	0	0	1	0	0	0	0	0	0	0	0	0	0	0	0	0	0	1	0	0	1	0	0	0	0	0	0	0	0	1	0	0	0	1	0	0	0	0
CR1	0	1	0	2	0	6	1	1	1	4	3	0	0	1	1	2	9	3	3	1	4	2	2	2	3	1	1	0	2	0	2	0	1	2	0	4	2	1	3	2	2	2	1	2	33	2	2	1	3
CR1L	1	1	5	3	3	2	2	3	9	3	6	20	1	3	1	3	7	5	5	0	1	6	5	1	6	1	1	6	0	2	10	0	0	4	0	6	4	6	3	15	1	62	15	2	4	5	8	12	8
CD46	4621	6816	4332	9135	4896	6501	6354	6663	4317	4593	4664	8121	9096	9566	7939	6929	7107	8870	6563	8640	5902	6409	5148	3546	6446	7302	4085	3797	3622	2974	5089	3167	4114	4717	5903	5445	5162	4515	5801	6662	3614	6356	7642	6969	11676	3651	4461	5726	5134
LOC148696	0	0	0	0	0	0	0	0	0	0	0	0	0	0	0	0	0	0	0	0	0	0	0	0	0	0	0	0	0	0	0	0	0	0	0	0	0	0	0	0	0	0	0	0	0	0	0	0	0
MIR205HG	0	0	0	0	0	0	0	0	0	0	0	0	0	0	0	0	0	0	0	0	0	0	0	0	0	0	0	0	0	0	0	0	0	0	0	0	0	0	0	0	0	0	0	0	0	0	0	0	0
MIR205	0	0	0	0	0	0	0	0	0	0	0	0	0	0	0	0	0	0	0	0	0	0	0	0	0	0	0	0	0	0	0	0	0	0	0	0	0	0	0	0	0	0	0	0	0	0	0	0	0
CAMK1G	1	113	7	0	6	9	11	85	58	64	60	124	37	48	5	27	11	9	54	9	24	5	179	29	15	0	5	17	9	2	5	5	21	6	3	55	30	3	0	5	5	20	60	22	4	1	10	58	4
G0S2	2	131	27	1	118	7	3	58	451	382	535	635	63	63	51	22	18	9	26	7	37	6	501	9	14	4	6	59	144	71	114	31	5	3	36	10	22	7	9	11	74	84	148	127	5	9	128	6	0
HSD11B1	2	14	24	26	30	3	23	9	5	9	7	59	9	9	4	35	13	14	5	37	21	0	3	5	17	250	1	0	3	16	27	0	2	8	5	0	0	19	8	1	25	8	2	11	5	13	40	1	3
TRAF3IP3	29	26	83	42	151	32	39	18	31	37	40	51	20	29	27	51	85	49	107	62	71	41	78	19	98	15	28	17	19	15	33	25	38	27	31	48	30	32	13	86	30	83	63	20	97	21	53	95	41
DIEXF	1513	1361	4071	1160	3370	1718	1652	686	1345	1423	1484	2752	1297	1311	1414	2897	3982	3045	4506	2338	2027	1454	2150	791	2198	2203	1785	747	1130	1287	2241	474	2282	1104	2700	2387	1526	2028	1509	3628	946	2651	3072	993	3610	1451	3911	2798	1865
SYT14	102	282	122	212	160	213	48	261	135	161	174	513	409	434	167	226	418	174	860	749	229	25	398	113	129	460	96	57	70	188	338	1	339	37	241	172	312	393	273	174	10	265	228	104	522	249	423	235	104
SERTAD4	193	319	96	75	13	143	7	246	172	177	211	244	279	251	730	89	237	183	208	23	52	6	42	269	58	133	56	58	512	40	56	139	105	64	1131	202	129	31	239	32	355	27	50	150	772	21	16	99	40
HHAT	309	254	150	161	92	386	84	378	109	141	137	205	493	494	672	137	123	236	190	226	115	53	112	190	162	227	131	47	463	80	103	236	130	77	663	165	223	95	187	81	227	70	121	325	1089	104	73	149	127
RCOR3	1646	1034	1325	1282	1488	1598	1043	962	604	740	668	1112	1625	1657	1877	1053	1380	1375	1348	1353	1464	1210	1249	995	1253	1600	1011	764	1333	741	1362	877	941	712	1574	1094	1395	707	1272	1048	1055	1121	1254	1218	3107	859	1254	1183	1114
TRAF5	809	876	774	995	703	928	633	663	766	825	784	1003	1431	1401	2304	546	1088	982	1089	762	804	743	965	746	812	670	563	621	961	541	946	2189	958	519	732	695	1093	559	783	586	285	523	1156	652	2219	483	779	845	700
LINC00467	142	77	74	70	99	135	112	91	58	53	68	90	80	87	61	117	137	143	112	169	138	58	126	66	92	74	67	39	93	69	99	41	70	72	123	85	89	62	68	132	55	81	136	68	152	63	60	135	88
DTL	470	1673	2942	531	1788	700	620	346	1439	1423	1658	3756	388	353	902	1711	1861	1346	2683	689	1103	1690	1136	323	356	454	1077	874	272	1211	2070	365	548	1719	1269	1898	1687	1573	730	2169	257	2250	1558	544	988	2029	2227	1988	1740
MIR3122	0	0	0	0	0	0	0	0	0	0	0	0	0	0	0	0	0	0	0	0	0	0	0	0	0	0	0	0	0	0	0	0	0	0	0	0	0	0	0	0	0	0	0	0	0	0	0	0	0
BC010168	0	0	0	0	0	0	0	0	0	0	0	0	0	0	0	0	0	0	0	0	0	0	0	0	0	0	0	0	0	0	0	0	0	0	0	0	0	0	0	0	0	0	0	0	0	0	0	0	0
PPP2R5A	1321	1787	1556	1270	1616	1668	1505	1657	967	1010	1011	1479	1672	1827	1271	1802	2023	2397	1853	1311	1818	1134	1714	931	1349	2051	1241	1054	1269	783	1398	1155	985	1023	814	1389	1523	919	1721	1509	1519	1689	1782	1286	1724	673	1235	1602	1656
SNORA16B	0	0	0	0	0	0	0	0	0	0	0	0	0	0	0	0	0	0	0	0	0	0	0	0	0	0	0	0	0	0	0	0	0	0	0	0	0	0	0	0	0	0	0	0	0	0	0	0	0
NENF	1335	806	1331	1293	1276	1903	1220	1145	603	599	610	914	1276	1430	1056	1268	1190	1606	1209	1763	1610	907	1094	902	1150	1895	877	782	1320	910	1656	660	720	786	1132	1032	1141	762	1178	900	1313	1210	1044	1134	1906	650	1023	1220	1449
ATF3	3207	4937	332	59	204	440	136	3880	189	149	176	229	216	251	1394	512	728	1252	347	94	244	261	324	502	592	9354	1340	815	1070	1413	2344	1007	230	869	1872	662	2200	181	3190	177	158	823	268	1253	582	872	814	333	209
TATDN3	398	409	384	296	419	456	324	324	185	222	239	334	382	423	339	372	379	603	411	531	508	331	348	208	321	424	265	180	301	264	437	193	301	245	424	329	345	230	409	311	205	417	358	322	607	212	340	373	365
FLVCR1	145	364	268	116	155	194	150	190	257	257	299	301	285	299	227	238	253	203	251	219	224	156	328	105	114	169	105	101	119	153	266	101	162	71	156	192	239	150	149	249	106	176	242	103	252	132	226	335	194
VASH2	15	5	8	19	5	23	5	8	5	9	13	4	3	7	4	38	7	19	21	12	8	12	16	10	9	407	3	1	24	16	24	12	11	4	7	44	14	4	8	7	24	29	4	11	45	10	17	6	27
RPS6KC1	1983	1635	1766	1128	1797	1917	1307	1175	963	1039	1042	1534	1446	1609	1276	1825	1999	2081	1915	1668	1536	1621	1718	978	1428	2276	1530	987	1297	1241	2067	1345	1150	1124	1651	1641	1633	1000	1573	1635	1119	1728	1734	1203	2690	872	1697	1747	1893
LINC00538	0	0	0	0	0	0	0	0	0	0	0	0	0	0	0	0	0	0	0	0	0	0	0	0	0	0	0	0	0	0	0	0	0	0	0	0	0	0	0	0	0	0	0	0	0	0	0	0	0
PROX1	19	19	20	17	14	9	13	28	14	4	9	16	19	27	14	18	17	18	21	15	18	7	23	11	16	28	15	1	29	9	21	18	12	18	6	39	20	6	10	11	7	8	7	10	71	13	7	8	19
SMYD2	1030	1303	1355	789	1364	1475	1516	890	1065	1101	1118	1332	1195	1243	1155	1291	1614	1836	1911	1280	1452	1443	1311	986	1460	803	1147	609	997	782	1257	911	933	901	2376	1368	1446	1000	973	1545	399	1852	1776	815	2775	775	1072	1746	1368
CENPF	1858	9512	6338	1280	2272	943	1619	395	6593	6495	7321	9222	509	417	2424	9137	9973	4283	10526	2223	3531	9715	5673	1464	1128	590	7320	4010	264	13707	23294	1618	2493	7983	2408	14898	5905	6958	3807	14306	1580	13750	8758	1221	4455	9486	9846	6851	10346
KCNK2	10419	2607	7304	13017	9239	15855	10470	2010	822	936	968	3595	2428	2586	856	7426	6485	15440	8732	10058	13242	6961	11166	5027	6956	4567	7736	6198	9519	4294	7298	983	5547	4550	7356	7276	6549	2688	15779	6713	513	6839	6369	5658	25300	4695	9506	9272	5844
KCTD3	3375	3146	3118	2436	2755	3230	2437	2005	1587	1829	1717	2883	2779	3031	2527	3664	3231	4348	3453	2569	3638	2861	3358	1819	2778	4105	2349	1683	1755	1773	3109	1590	1786	2158	2264	3067	2820	1946	3147	2839	2193	3554	2712	1933	5169	1606	3002	2684	3101
SPATA17	60	34	22	27	28	57	32	28	15	11	12	13	24	29	41	39	31	71	29	35	44	21	26	42	29	42	12	15	41	42	47	11	15	27	29	24	34	16	41	22	32	21	18	30	58	23	25	9	39
LINC00210	0	0	0	0	0	0	0	0	0	0	0	0	0	0	0	0	0	0	0	0	0	0	0	0	0	0	0	0	0	0	0	0	0	0	0	0	0	0	0	0	0	0	0	0	0	0	0	0	0
RRP15	743	1156	957	481	791	750	474	432	858	932	1006	1540	813	801	1086	876	1038	1202	1095	890	882	1107	890	538	567	773	787	552	451	607	927	523	529	738	1062	707	887	529	737	905	424	1016	968	700	1385	720	907	943	1037
TGFB2	145	336	1071	368	103	195	32	154	150	164	178	347	193	185	608	58	64	222	70	98	140	91	113	163	69	3473	154	106	514	86	146	2506	33	134	438	39	133	12	118	23	4600	99	136	998	638	222	91	664	22
LYPLAL1	415	355	201	403	271	422	322	351	218	227	246	281	553	557	437	416	392	454	357	709	647	258	318	269	292	353	246	214	352	193	372	248	245	219	548	242	400	240	510	303	334	239	406	444	698	259	241	296	283
RNU5F-1	17	7	21	10	13	25	4	13	7	6	8	16	8	19	10	9	14	24	29	13	19	26	15	4	10	14	19	2	5	15	36	10	19	9	24	16	14	13	19	18	14	17	15	11	22	5	15	16	15
IARS2	3176	3973	3388	2475	3289	3269	2997	2184	2294	2390	2451	3570	2965	3013	2915	3628	3659	3558	4059	3840	3938	3006	3409	1999	3081	3976	2335	2119	1986	2328	3851	1642	2036	2370	3144	3078	3359	2291	3350	3483	2349	3603	3958	2570	5400	1974	3260	3318	3675
MARK1	127	33	239	193	61	88	149	27	40	34	40	55	74	75	88	140	195	141	59	20	82	47	111	86	71	44	72	7	46	14	27	89	68	140	6	208	148	152	64	16	8	47	66	33	163	46	57	79	138
C1orf115	73	242	14	213	35	36	14	162	35	42	37	53	387	369	380	215	27	50	52	14	78	9	199	12	24	0	12	14	21	67	95	16	6	29	11	36	122	12	113	14	2	13	24	32	597	35	34	14	26
MARC2	167	218	186	221	163	184	200	253	161	175	203	226	378	322	276	168	182	150	183	124	183	141	126	114	164	145	83	81	160	67	115	178	66	107	89	81	173	189	136	169	42	115	220	115	252	106	155	144	101
MARC1	46	51	42	97	33	59	44	89	52	41	36	62	62	82	69	37	47	46	75	25	56	62	77	33	43	189	23	51	52	25	45	12	16	42	10	56	74	42	93	47	8	41	142	58	120	42	22	63	71
BC045735	21	15	21	24	11	123	77	25	6	14	7	15	29	30	23	9	23	56	46	29	58	19	102	25	89	71	40	25	39	30	51	39	21	13	19	46	34	16	65	20	28	18	41	78	158	12	45	13	11
HLX	177	143	229	257	234	288	472	218	318	251	288	216	141	159	272	83	278	312	219	351	1154	445	510	248	508	118	369	95	265	177	332	148	130	165	136	135	349	91	103	164	395	388	239	233	394	84	338	196	631
MIA3	0	0	0	0	0	0	0	0	0	0	0	0	0	0	0	0	0	0	0	0	0	0	0	0	0	0	0	0	0	0	0	0	0	0	0	0	0	0	0	0	0	0	0	0	0	0	0	0	0
BROX	0	0	0	0	0	0	0	0	0	0	0	0	0	0	0	0	0	0	0	0	0	0	0	0	0	0	0	0	0	0	0	0	0	0	0	0	0	0	0	0	0	0	0	0	0	0	0	0	0
AK025140	0	0	0	0	0	0	0	0	0	0	0	0	0	0	0	0	0	0	0	0	0	0	0	0	0	0	0	0	0	0	0	0	0	0	0	0	0	0	0	0	0	0	0	0	0	0	0	0	0
FAM177B	0	0	0	0	0	0	0	0	0	0	0	0	0	0	0	0	0	0	0	0	0	0	0	0	0	0	0	0	0	0	0	0	0	0	0	0	0	0	0	0	0	0	0	0	0	0	0	0	0
DISP1	0	0	0	0	0	0	0	0	0	0	0	0	0	0	0	0	0	0	0	0	0	0	0	0	0	0	0	0	0	0	0	0	0	0	0	0	0	0	0	0	0	0	0	0	0	0	0	0	0
C1orf65	0	0	0	0	0	0	0	0	0	0	0	0	0	0	0	0	0	0	0	0	0	0	0	0	0	0	0	0	0	0	0	0	0	0	0	0	0	0	0	0	0	0	0	0	0	0	0	0	0
CAPN2	0	0	0	0	0	0	0	0	0	0	0	0	0	0	0	0	0	0	0	0	0	0	0	0	0	0	0	0	0	0	0	0	0	0	0	0	0	0	0	0	0	0	0	0	0	0	0	0	0
AK124970	0	0	0	0	0	0	0	0	0	0	0	0	0	0	0	0	0	0	0	0	0	0	0	0	0	0	0	0	0	0	0	0	0	0	0	0	0	0	0	0	0	0	0	0	0	0	0	0	0
FBXO28	0	0	0	0	0	0	0	0	0	0	0	0	0	0	0	0	0	0	0	0	0	0	0	0	0	0	0	0	0	0	0	0	0	0	0	0	0	0	0	0	0	0	0	0	0	0	0	0	0
DEGS1	0	0	0	0	0	0	0	0	0	0	0	0	0	0	0	0	0	0	0	0	0	0	0	0	0	0	0	0	0	0	0	0	0	0	0	0	0	0	0	0	0	0	0	0	0	0	0	0	0
CNIH4	0	0	0	0	0	0	0	0	0	0	0	0	0	0	0	0	0	0	0	0	0	0	0	0	0	0	0	0	0	0	0	0	0	0	0	0	0	0	0	0	0	0	0	0	0	0	0	0	0
CNIH3	0	0	0	0	0	0	0	0	0	0	0	0	0	0	0	0	0	0	0	0	0	0	0	0	0	0	0	0	0	0	0	0	0	0	0	0	0	0	0	0	0	0	0	0	0	0	0	0	0
DNAH14	0	0	0	0	0	0	0	0	0	0	0	0	0	0	0	0	0	0	0	0	0	0	0	0	0	0	0	0	0	0	0	0	0	0	0	0	0	0	0	0	0	0	0	0	0	0	0	0	0
AK124056	0	0	0	0	0	0	0	0	0	0	0	0	0	0	0	0	0	0	0	0	0	0	0	0	0	0	0	0	0	0	0	0	0	0	0	0	0	0	0	0	0	0	0	0	0	0	0	0	0
SRP9	0	0	0	0	0	0	0	0	0	0	0	0	0	0	0	0	0	0	0	0	0	0	0	0	0	0	0	0	0	0	0	0	0	0	0	0	0	0	0	0	0	0	0	0	0	0	0	0	0
EPHX1	0	0	0	0	0	0	0	0	0	0	0	0	0	0	0	0	0	0	0	0	0	0	0	0	0	0	0	0	0	0	0	0	0	0	0	0	0	0	0	0	0	0	0	0	0	0	0	0	0
H3F3A	0	0	0	0	0	0	0	0	0	0	0	0	0	0	0	0	0	0	0	0	0	0	0	0	0	0	0	0	0	0	0	0	0	0	0	0	0	0	0	0	0	0	0	0	0	0	0	0	0
H3F3AP4	0	0	0	0	0	0	0	0	0	0	0	0	0	0	0	0	0	0	0	0	0	0	0	0	0	0	0	0	0	0	0	0	0	0	0	0	0	0	0	0	0	0	0	0	0	0	0	0	0
BC032899	0	0	0	0	0	0	0	0	0	0	0	0	0	0	0	0	0	0	0	0	0	0	0	0	0	0	0	0	0	0	0	0	0	0	0	0	0	0	0	0	0	0	0	0	0	0	0	0	0
BC033346	0	0	0	0	0	0	0	0	0	0	0	0	0	0	0	0	0	0	0	0	0	0	0	0	0	0	0	0	0	0	0	0	0	0	0	0	0	0	0	0	0	0	0	0	0	0	0	0	0
MIXL1	0	0	0	0	0	0	0	0	0	0	0	0	0	0	0	0	0	0	0	0	0	0	0	0	0	0	0	0	0	0	0	0	0	0	0	0	0	0	0	0	0	0	0	0	0	0	0	0	0
C1orf95	0	0	0	0	0	0	0	0	0	0	0	0	0	0	0	0	0	0	0	0	0	0	0	0	0	0	0	0	0	0	0	0	0	0	0	0	0	0	0	0	0	0	0	0	0	0	0	0	0
PSEN2	0	0	0	0	0	0	0	0	0	0	0	0	0	0	0	0	0	0	0	0	0	0	0	0	0	0	0	0	0	0	0	0	0	0	0	0	0	0	0	0	0	0	0	0	0	0	0	0	0
CABC1	0	0	0	0	0	0	0	0	0	0	0	0	0	0	0	0	0	0	0	0	0	0	0	0	0	0	0	0	0	0	0	0	0	0	0	0	0	0	0	0	0	0	0	0	0	0	0	0	0
ADCK3	0	0	0	0	0	0	0	0	0	0	0	0	0	0	0	0	0	0	0	0	0	0	0	0	0	0	0	0	0	0	0	0	0	0	0	0	0	0	0	0	0	0	0	0	0	0	0	0	0
BC039356	0	0	0	0	0	0	0	0	0	0	0	0	0	0	0	0	0	0	0	0	0	0	0	0	0	0	0	0	0	0	0	0	0	0	0	0	0	0	0	0	0	0	0	0	0	0	0	0	0
ZNF678	0	0	0	0	0	0	0	0	0	0	0	0	0	0	0	0	0	0	0	0	0	0	0	0	0	0	0	0	0	0	0	0	0	0	0	0	0	0	0	0	0	0	0	0	0	0	0	0	0
LOC100130093	0	0	0	0	0	0	0	0	0	0	0	0	0	0	0	0	0	0	0	0	0	0	0	0	0	0	0	0	0	0	0	0	0	0	0	0	0	0	0	0	0	0	0	0	0	0	0	0	0
SNAP47	0	0	0	0	0	0	0	0	0	0	0	0	0	0	0	0	0	0	0	0	0	0	0	0	0	0	0	0	0	0	0	0	0	0	0	0	0	0	0	0	0	0	0	0	0	0	0	0	0
PRSS38	0	0	0	0	0	0	0	0	0	0	0	0	0	0	0	0	0	0	0	0	0	0	0	0	0	0	0	0	0	0	0	0	0	0	0	0	0	0	0	0	0	0	0	0	0	0	0	0	0
WNT3A	0	0	0	0	0	0	0	0	0	0	0	0	0	0	0	0	0	0	0	0	0	0	0	0	0	0	0	0	0	0	0	0	0	0	0	0	0	0	0	0	0	0	0	0	0	0	0	0	0
ARF1	0	0	0	0	0	0	0	0	0	0	0	0	0	0	0	0	0	0	0	0	0	0	0	0	0	0	0	0	0	0	0	0	0	0	0	0	0	0	0	0	0	0	0	0	0	0	0	0	0
MIR3620	0	0	0	0	0	0	0	0	0	0	0	0	0	0	0	0	0	0	0	0	0	0	0	0	0	0	0	0	0	0	0	0	0	0	0	0	0	0	0	0	0	0	0	0	0	0	0	0	0
GUK1	0	0	0	0	0	0	0	0	0	0	0	0	0	0	0	0	0	0	0	0	0	0	0	0	0	0	0	0	0	0	0	0	0	0	0	0	0	0	0	0	0	0	0	0	0	0	0	0	0
GJC2	0	0	0	0	0	0	0	0	0	0	0	0	0	0	0	0	0	0	0	0	0	0	0	0	0	0	0	0	0	0	0	0	0	0	0	0	0	0	0	0	0	0	0	0	0	0	0	0	0
IBA57	0	0	0	0	0	0	0	0	0	0	0	0	0	0	0	0	0	0	0	0	0	0	0	0	0	0	0	0	0	0	0	0	0	0	0	0	0	0	0	0	0	0	0	0	0	0	0	0	0
OBSCN	0	0	0	0	0	0	0	0	0	0	0	0	0	0	0	0	0	0	0	0	0	0	0	0	0	0	0	0	0	0	0	0	0	0	0	0	0	0	0	0	0	0	0	0	0	0	0	0	0
HIST3H2BB	0	0	0	0	0	0	0	0	0	0	0	0	0	0	0	0	0	0	0	0	0	0	0	0	0	0	0	0	0	0	0	0	0	0	0	0	0	0	0	0	0	0	0	0	0	0	0	0	0
MIR4666A	0	0	0	0	0	0	0	0	0	0	0	0	0	0	0	0	0	0	0	0	0	0	0	0	0	0	0	0	0	0	0	0	0	0	0	0	0	0	0	0	0	0	0	0	0	0	0	0	0
RNF187	0	0	0	0	0	0	0	0	0	0	0	0	0	0	0	0	0	0	0	0	0	0	0	0	0	0	0	0	0	0	0	0	0	0	0	0	0	0	0	0	0	0	0	0	0	0	0	0	0
DUSP5P1	0	0	0	0	0	0	0	0	0	0	0	0	0	0	0	0	0	0	0	0	0	0	0	0	0	0	0	0	0	0	0	0	0	0	0	0	0	0	0	0	0	0	0	0	0	0	0	0	0
RHOU	0	0	0	0	0	0	0	0	0	0	0	0	0	0	0	0	0	0	0	0	0	0	0	0	0	0	0	0	0	0	0	0	0	0	0	0	0	0	0	0	0	0	0	0	0	0	0	0	0
RAB4A	0	0	0	0	0	0	0	0	0	0	0	0	0	0	0	0	0	0	0	0	0	0	0	0	0	0	0	0	0	0	0	0	0	0	0	0	0	0	0	0	0	0	0	0	0	0	0	0	0
SPHAR	0	0	0	0	0	0	0	0	0	0	0	0	0	0	0	0	0	0	0	0	0	0	0	0	0	0	0	0	0	0	0	0	0	0	0	0	0	0	0	0	0	0	0	0	0	0	0	0	0
URB2	0	0	0	0	0	0	0	0	0	0	0	0	0	0	0	0	0	0	0	0	0	0	0	0	0	0	0	0	0	0	0	0	0	0	0	0	0	0	0	0	0	0	0	0	0	0	0	0	0
GALNT2	0	0	0	0	0	0	0	0	0	0	0	0	0	0	0	0	0	0	0	0	0	0	0	0	0	0	0	0	0	0	0	0	0	0	0	0	0	0	0	0	0	0	0	0	0	0	0	0	0
COG2	0	0	0	0	0	0	0	0	0	0	0	0	0	0	0	0	0	0	0	0	0	0	0	0	0	0	0	0	0	0	0	0	0	0	0	0	0	0	0	0	0	0	0	0	0	0	0	0	0
CAPN9	0	0	0	0	0	0	0	0	0	0	0	0	0	0	0	0	0	0	0	0	0	0	0	0	0	0	0	0	0	0	0	0	0	0	0	0	0	0	0	0	0	0	0	0	0	0	0	0	0
BC032911	0	0	0	0	0	0	0	0	0	0	0	0	0	0	0	0	0	0	0	0	0	0	0	0	0	0	0	0	0	0	0	0	0	0	0	0	0	0	0	0	0	0	0	0	0	0	0	0	0
ARV1	0	0	0	0	0	0	0	0	0	0	0	0	0	0	0	0	0	0	0	0	0	0	0	0	0	0	0	0	0	0	0	0	0	0	0	0	0	0	0	0	0	0	0	0	0	0	0	0	0
TRIM67	0	0	0	0	0	0	0	0	0	0	0	0	0	0	0	0	0	0	0	0	0	0	0	0	0	0	0	0	0	0	0	0	0	0	0	0	0	0	0	0	0	0	0	0	0	0	0	0	0
GNPAT	0	0	0	0	0	0	0	0	0	0	0	0	0	0	0	0	0	0	0	0	0	0	0	0	0	0	0	0	0	0	0	0	0	0	0	0	0	0	0	0	0	0	0	0	0	0	0	0	0
SPRTN	0	0	0	0	0	0	0	0	0	0	0	0	0	0	0	0	0	0	0	0	0	0	0	0	0	0	0	0	0	0	0	0	0	0	0	0	0	0	0	0	0	0	0	0	0	0	0	0	0
TSNAX	0	0	0	0	0	0	0	0	0	0	0	0	0	0	0	0	0	0	0	0	0	0	0	0	0	0	0	0	0	0	0	0	0	0	0	0	0	0	0	0	0	0	0	0	0	0	0	0	0
TSNAX-DISC1	0	0	0	0	0	0	0	0	0	0	0	0	0	0	0	0	0	0	0	0	0	0	0	0	0	0	0	0	0	0	0	0	0	0	0	0	0	0	0	0	0	0	0	0	0	0	0	0	0
DISC1	0	0	0	0	0	0	0	0	0	0	0	0	0	0	0	0	0	0	0	0	0	0	0	0	0	0	0	0	0	0	0	0	0	0	0	0	0	0	0	0	0	0	0	0	0	0	0	0	0
MAP10	0	0	0	0	0	0	0	0	0	0	0	0	0	0	0	0	0	0	0	0	0	0	0	0	0	0	0	0	0	0	0	0	0	0	0	0	0	0	0	0	0	0	0	0	0	0	0	0	0
NTPCR	0	0	0	0	0	0	0	0	0	0	0	0	0	0	0	0	0	0	0	0	0	0	0	0	0	0	0	0	0	0	0	0	0	0	0	0	0	0	0	0	0	0	0	0	0	0	0	0	0
KIAA1804	0	0	0	0	0	0	0	0	0	0	0	0	0	0	0	0	0	0	0	0	0	0	0	0	0	0	0	0	0	0	0	0	0	0	0	0	0	0	0	0	0	0	0	0	0	0	0	0	0
KCNK1	0	0	0	0	0	0	0	0	0	0	0	0	0	0	0	0	0	0	0	0	0	0	0	0	0	0	0	0	0	0	0	0	0	0	0	0	0	0	0	0	0	0	0	0	0	0	0	0	0
MIR4427	0	0	0	0	0	0	0	0	0	0	0	0	0	0	0	0	0	0	0	0	0	0	0	0	0	0	0	0	0	0	0	0	0	0	0	0	0	0	0	0	0	0	0	0	0	0	0	0	0
SLC35F3	0	0	0	0	0	0	0	0	0	0	0	0	0	0	0	0	0	0	0	0	0	0	0	0	0	0	0	0	0	0	0	0	0	0	0	0	0	0	0	0	0	0	0	0	0	0	0	0	0
MIR4671	0	0	0	0	0	0	0	0	0	0	0	0	0	0	0	0	0	0	0	0	0	0	0	0	0	0	0	0	0	0	0	0	0	0	0	0	0	0	0	0	0	0	0	0	0	0	0	0	0
COA6	0	0	0	0	0	0	0	0	0	0	0	0	0	0	0	0	0	0	0	0	0	0	0	0	0	0	0	0	0	0	0	0	0	0	0	0	0	0	0	0	0	0	0	0	0	0	0	0	0
LINC00184	0	0	0	0	0	0	0	0	0	0	0	0	0	0	0	0	0	0	0	0	0	0	0	0	0	0	0	0	0	0	0	0	0	0	0	0	0	0	0	0	0	0	0	0	0	0	0	0	0
BC032040	0	0	0	0	0	0	0	0	0	0	0	0	0	0	0	0	0	0	0	0	0	0	0	0	0	0	0	0	0	0	0	0	0	0	0	0	0	0	0	0	0	0	0	0	0	0	0	0	0
LOC100506810	0	0	0	0	0	0	0	0	0	0	0	0	0	0	0	0	0	0	0	0	0	0	0	0	0	0	0	0	0	0	0	0	0	0	0	0	0	0	0	0	0	0	0	0	0	0	0	0	0
GGPS1	0	0	0	0	0	0	0	0	0	0	0	0	0	0	0	0	0	0	0	0	0	0	0	0	0	0	0	0	0	0	0	0	0	0	0	0	0	0	0	0	0	0	0	0	0	0	0	0	0
TBCE	0	0	0	0	0	0	0	0	0	0	0	0	0	0	0	0	0	0	0	0	0	0	0	0	0	0	0	0	0	0	0	0	0	0	0	0	0	0	0	0	0	0	0	0	0	0	0	0	0
AX747026	0	0	0	0	0	0	0	0	0	0	0	0	0	0	0	0	0	0	0	0	0	0	0	0	0	0	0	0	0	0	0	0	0	0	0	0	0	0	0	0	0	0	0	0	0	0	0	0	0
AX747246	0	0	0	0	0	0	0	0	0	0	0	0	0	0	0	0	0	0	0	0	0	0	0	0	0	0	0	0	0	0	0	0	0	0	0	0	0	0	0	0	0	0	0	0	0	0	0	0	0
GPR137B	0	0	0	0	0	0	0	0	0	0	0	0	0	0	0	0	0	0	0	0	0	0	0	0	0	0	0	0	0	0	0	0	0	0	0	0	0	0	0	0	0	0	0	0	0	0	0	0	0
EDARADD	0	0	0	0	0	0	0	0	0	0	0	0	0	0	0	0	0	0	0	0	0	0	0	0	0	0	0	0	0	0	0	0	0	0	0	0	0	0	0	0	0	0	0	0	0	0	0	0	0
LGALS8	0	0	0	0	0	0	0	0	0	0	0	0	0	0	0	0	0	0	0	0	0	0	0	0	0	0	0	0	0	0	0	0	0	0	0	0	0	0	0	0	0	0	0	0	0	0	0	0	0
ACTN2	0	0	0	0	0	0	0	0	0	0	0	0	0	0	0	0	0	0	0	0	0	0	0	0	0	0	0	0	0	0	0	0	0	0	0	0	0	0	0	0	0	0	0	0	0	0	0	0	0
MTR	0	0	0	0	0	0	0	0	0	0	0	0	0	0	0	0	0	0	0	0	0	0	0	0	0	0	0	0	0	0	0	0	0	0	0	0	0	0	0	0	0	0	0	0	0	0	0	0	0
RYR2	0	0	0	0	0	0	0	0	0	0	0	0	0	0	0	0	0	0	0	0	0	0	0	0	0	0	0	0	0	0	0	0	0	0	0	0	0	0	0	0	0	0	0	0	0	0	0	0	0
LOC100130331	0	0	0	0	0	0	0	0	0	0	0	0	0	0	0	0	0	0	0	0	0	0	0	0	0	0	0	0	0	0	0	0	0	0	0	0	0	0	0	0	0	0	0	0	0	0	0	0	0
CHRM3	0	0	0	0	0	0	0	0	0	0	0	0	0	0	0	0	0	0	0	0	0	0	0	0	0	0	0	0	0	0	0	0	0	0	0	0	0	0	0	0	0	0	0	0	0	0	0	0	0
RPS7P5	0	0	0	0	0	0	0	0	0	0	0	0	0	0	0	0	0	0	0	0	0	0	0	0	0	0	0	0	0	0	0	0	0	0	0	0	0	0	0	0	0	0	0	0	0	0	0	0	0
FMN2	0	0	0	0	0	0	0	0	0	0	0	0	0	0	0	0	0	0	0	0	0	0	0	0	0	0	0	0	0	0	0	0	0	0	0	0	0	0	0	0	0	0	0	0	0	0	0	0	0
MIR3123	0	0	0	0	0	0	0	0	0	0	0	0	0	0	0	0	0	0	0	0	0	0	0	0	0	0	0	0	0	0	0	0	0	0	0	0	0	0	0	0	0	0	0	0	0	0	0	0	0
KMO	0	0	0	0	0	0	0	0	0	0	0	0	0	0	0	0	0	0	0	0	0	0	0	0	0	0	0	0	0	0	0	0	0	0	0	0	0	0	0	0	0	0	0	0	0	0	0	0	0
WDR64	0	0	0	0	0	0	0	0	0	0	0	0	0	0	0	0	0	0	0	0	0	0	0	0	0	0	0	0	0	0	0	0	0	0	0	0	0	0	0	0	0	0	0	0	0	0	0	0	0
EXO1	0	0	0	0	0	0	0	0	0	0	0	0	0	0	0	0	0	0	0	0	0	0	0	0	0	0	0	0	0	0	0	0	0	0	0	0	0	0	0	0	0	0	0	0	0	0	0	0	0
SDCCAG8	983	836	1144	741	1083	825	813	664	468	545	567	1206	877	888	658	1074	814	997	1097	1138	1093	915	807	541	800	1015	870	706	634	765	1270	365	739	612	1393	1004	1019	769	1106	1283	455	1125	1438	789	1458	791	1104	952	828
MIR4677	0	0	0	0	0	0	0	0	0	0	0	0	0	0	0	0	0	0	0	0	0	0	0	0	0	0	0	0	0	0	0	0	0	0	0	0	0	0	0	0	0	0	0	0	0	0	0	0	0
LOC339529	1	0	0	3	3	0	0	2	0	2	3	2	0	2	3	5	1	3	1	2	0	1	0	0	0	1	1	1	0	1	2	0	0	0	0	0	1	0	0	2	6	3	2	1	1	0	0	1	0
ZBTB18	257	632	479	214	276	260	433	258	393	499	443	524	387	436	385	273	493	379	656	489	524	507	445	234	337	183	397	238	153	247	471	284	356	248	148	517	383	176	266	445	209	591	929	260	678	260	327	860	409
AK310634	0	0	0	0	0	0	0	0	0	0	0	0	0	0	0	0	0	0	0	0	0	0	0	0	0	0	0	0	0	0	0	0	0	0	0	0	0	0	0	0	0	0	0	0	0	0	0	0	0
C1orf100	1	0	4	1	2	1	2	0	0	0	0	0	0	0	1	1	0	2	0	0	0	1	0	0	0	0	0	0	0	0	1	0	0	0	2	0	0	2	0	1	0	1	0	0	1	2	1	0	0
C1orf101	41	33	28	78	31	41	36	39	18	18	18	23	47	47	48	39	49	41	33	55	57	54	36	30	28	61	27	40	21	35	45	16	28	30	51	30	29	20	52	32	42	28	51	35	97	30	59	32	31
DESI2	3539	2990	3514	2543	3490	3303	2321	2351	1616	1785	1851	2695	3017	3266	3669	2872	3061	3266	3147	2699	2974	2464	2965	1731	2447	3611	2922	1667	2397	2912	5038	1669	1457	2002	2755	3176	2834	1884	3407	2504	2204	3057	2790	2196	6691	2469	3237	2646	3441
AX747535	0	0	0	0	0	0	0	0	0	0	0	0	0	0	0	0	0	0	0	0	0	0	0	0	0	0	0	0	0	0	0	0	0	0	0	0	0	0	0	0	0	0	0	0	0	0	0	0	0
COX20	213	282	178	112	176	224	186	137	237	226	245	245	179	138	224	164	388	279	274	199	248	237	225	233	170	108	211	156	255	149	229	321	130	194	251	329	294	140	167	322	131	336	368	184	312	138	220	257	324
EFCAB2	314	371	318	290	244	285	258	296	225	249	253	311	328	327	352	221	370	456	500	243	230	310	283	201	334	361	259	151	209	207	305	229	183	296	390	562	296	135	287	243	144	310	311	192	463	183	388	295	269
KIF26B	833	1691	540	678	241	302	296	3320	1097	1176	997	1424	3768	4136	2530	89	173	331	197	1092	1909	621	710	620	344	39	544	405	1285	501	819	66	375	104	115	77	791	149	494	117	30	250	172	822	2518	436	533	280	109
CNST	3237	3443	4434	1529	3886	2664	4188	1419	2137	2422	2307	3997	2433	2451	3116	2909	3563	3821	3660	4325	2625	4180	2832	1507	2879	1574	3326	1688	2326	1501	2395	1956	3202	2305	1855	3432	3373	1885	2205	3267	805	3691	4140	2637	7007	2120	2818	4584	2824
SCCPDH	1914	1985	1685	1116	1547	2190	1291	1335	1282	1349	1458	1894	1716	1721	1979	1530	1910	2347	2007	1523	2378	1236	1916	1259	1585	2017	1549	1288	1426	1101	1974	1540	1024	1084	1940	1881	2166	1002	2544	1926	1673	1937	1733	1435	2825	1288	1597	1825	2397
LOC149134	24	25	22	84	9	65	14	64	9	22	14	57	61	62	97	31	42	35	43	22	59	30	9	26	11	48	6	26	42	10	19	25	19	26	17	34	33	6	87	16	34	9	27	51	45	35	42	11	21
VN1R5	0	0	0	0	0	0	0	0	0	0	0	0	1	0	0	0	0	0	0	0	0	0	0	0	0	0	0	0	0	0	0	0	0	0	0	0	0	0	0	0	1	0	0	0	0	0	0	0	0
NLRP3	0	1	7	1	3	1	1	1	2	2	3	2	2	0	0	2	0	2	0	6	7	1	1	0	3	0	0	0	3	0	1	0	0	0	1	1	0	4	2	0	1	0	0	4	3	0	0	2	0
OR2W5	0	0	0	0	0	0	0	0	0	0	0	0	0	0	0	0	0	0	0	0	0	0	0	0	0	0	0	0	0	0	0	0	0	0	0	0	0	0	0	0	1	0	0	0	0	0	0	0	0
GCSAML	0	2	2	1	1	0	0	0	0	0	0	0	1	1	1	0	0	1	1	1	0	1	1	0	1	0	0	0	1	1	0	0	0	2	1	3	2	0	0	0	0	0	0	1	0	1	1	3	1
AK130400	0	0	0	0	0	0	0	0	0	0	0	0	0	0	0	0	0	0	0	0	0	0	0	0	0	0	0	0	0	0	0	0	0	0	0	0	0	0	0	0	0	0	0	0	0	0	0	0	0
OR2G2	0	0	0	0	0	0	0	0	0	0	0	0	0	0	0	0	0	0	0	0	0	0	0	0	0	0	0	0	0	0	0	0	0	0	0	0	0	0	0	0	0	0	0	0	0	0	0	0	0
OR2G3	0	0	0	0	0	0	0	0	0	0	0	0	0	0	0	0	0	0	0	0	0	0	0	0	0	0	0	0	0	0	0	0	0	0	0	0	0	0	0	0	0	0	0	0	0	0	0	0	0
TRIM58	2	3	64	3	1	6	0	0	3	3	4	4	1	2	0	4	4	0	1	38	0	0	0	1	1	8	3	1	1	0	2	2	3	4	0	6	1	2	3	0	1	0	4	0	9	2	4	4	2
OR2W3	0	0	0	0	0	0	0	0	0	0	0	0	0	0	0	0	0	0	0	0	0	0	0	0	0	0	0	0	0	0	0	0	0	0	0	0	0	0	0	0	0	0	0	0	0	0	0	0	0
OR2T8	0	0	0	0	0	0	0	0	0	0	0	0	0	0	0	0	0	0	0	0	0	0	0	0	0	0	0	0	0	0	0	0	0	0	0	0	0	0	0	0	0	0	0	0	0	0	0	1	0
OR2L13	3	2	3	3	3	1	5	0	2	0	0	1	4	3	1	0	0	5	1	5	2	4	6	2	3	2	1	0	3	2	0	0	3	3	1	1	2	3	4	2	2	4	2	2	2	1	1	4	4
OR2L8	0	0	0	0	0	0	0	0	0	0	0	0	0	0	0	0	0	0	0	0	0	0	0	0	0	0	0	0	0	0	0	0	0	0	0	0	0	0	0	0	0	0	0	0	0	0	0	0	0
OR2AK2	0	0	0	0	0	0	0	0	0	0	0	0	0	0	0	0	0	0	0	0	0	0	0	0	0	0	0	0	0	0	0	0	0	0	0	0	0	0	0	0	0	0	0	0	0	0	0	0	0
OR2L1P	0	0	0	0	0	0	0	0	0	0	0	0	0	0	0	0	0	0	0	0	0	0	0	0	0	0	0	0	0	0	0	0	0	0	0	0	0	0	0	0	0	0	0	0	0	0	0	0	0
OR2L5	0	0	0	0	0	0	0	0	0	0	0	0	0	0	0	0	0	0	0	0	0	0	0	0	0	0	0	0	0	0	0	0	0	0	0	0	0	0	0	0	0	0	0	0	0	0	0	0	0
OR2L2	0	0	0	0	0	0	0	0	0	0	0	0	0	0	0	0	0	0	0	0	0	0	0	0	0	0	0	0	0	0	0	0	0	0	0	0	0	0	0	0	0	0	0	0	0	0	0	0	0
OR2L3	0	0	0	0	0	0	0	0	0	0	0	0	0	0	0	0	0	0	0	0	0	0	0	0	0	0	0	0	0	0	0	0	0	0	0	0	0	0	0	0	0	0	0	0	0	0	0	0	0
OR2M1P	0	0	0	0	0	0	0	0	0	0	0	0	0	0	0	0	0	0	0	0	0	0	0	0	0	0	0	0	0	0	0	0	0	0	0	0	0	0	0	0	0	0	0	0	0	0	0	0	0
OR2M5	0	0	0	0	0	0	0	0	0	0	0	0	0	0	0	0	0	0	0	0	0	0	0	0	0	0	0	0	0	0	0	0	0	0	0	0	0	0	0	0	0	0	0	0	0	0	0	0	0
OR2M2	0	0	0	0	0	0	0	0	0	0	0	0	0	0	0	0	0	0	0	0	0	0	0	0	0	0	0	0	0	0	0	0	0	0	0	0	0	0	0	0	0	0	0	0	0	0	0	0	0
OR2M3	0	0	0	0	0	0	0	0	0	0	0	0	0	0	0	0	0	0	0	0	0	0	0	0	0	0	0	0	0	0	0	0	0	0	0	0	0	0	0	0	0	0	0	0	0	0	0	0	0
OR2M4	0	0	0	0	0	0	0	0	0	0	0	0	0	0	0	0	0	0	0	0	0	0	0	0	0	0	0	0	0	0	0	0	0	0	0	0	0	0	0	0	0	0	0	0	0	0	0	0	0
OR14C36	0	0	0	0	0	0	0	0	0	0	0	0	0	0	0	0	0	0	0	0	0	0	0	0	0	0	0	0	0	0	0	0	0	0	0	0	0	0	0	0	0	0	0	0	0	0	0	0	0
OR2T4	0	0	0	0	0	0	0	0	0	0	0	0	0	0	0	0	0	0	0	0	0	0	0	0	0	0	0	0	0	0	0	0	0	0	0	0	0	0	0	0	0	0	0	0	0	0	0	0	0
OR2T6	0	0	0	0	0	0	0	0	0	0	0	0	0	0	0	0	0	0	0	0	0	0	0	0	0	0	0	0	0	0	0	0	0	0	0	0	0	0	0	0	0	0	0	0	0	0	0	0	0
OR2T1	0	0	0	0	0	0	0	0	0	0	0	0	0	0	0	0	0	0	0	0	0	0	0	0	0	0	0	0	0	0	0	0	0	0	0	0	0	0	0	0	0	0	0	0	0	0	0	0	0
OR2T2	0	0	0	0	0	0	0	0	0	0	0	0	0	0	0	0	0	0	0	0	0	0	0	0	0	0	0	0	0	0	0	0	0	0	0	0	0	0	0	0	0	0	0	0	0	0	0	0	0
OR2T3	0	0	0	0	0	0	0	0	0	0	0	0	0	0	0	0	0	0	0	0	0	0	0	0	0	0	0	0	0	0	0	0	0	0	0	0	0	0	0	0	0	0	0	0	0	0	0	0	0
OR2T5	0	0	0	0	0	0	0	0	0	0	0	0	0	0	0	0	0	0	0	0	0	0	0	0	0	0	0	0	0	0	0	0	0	0	0	0	0	0	0	0	0	0	0	0	0	0	0	0	0
OR2G6	0	0	0	0	0	0	0	0	0	0	0	0	0	0	0	0	0	0	0	0	0	0	0	0	0	0	0	0	0	0	0	0	0	0	0	0	0	0	0	0	0	0	0	0	0	0	0	0	0
MIR3124	0	0	0	0	0	0	0	0	0	0	0	0	0	0	0	0	0	0	0	0	0	0	0	0	0	0	0	0	0	0	0	0	0	0	0	0	0	0	0	0	0	0	0	0	0	0	0	0	0
ZNF672	288	344	724	394	500	359	458	399	475	452	464	784	477	543	502	500	750	493	808	559	530	698	588	283	376	310	479	313	402	343	619	421	286	472	529	692	543	385	277	613	267	683	704	339	472	432	594	688	685
PGBD2	184	163	100	137	112	178	129	145	120	147	133	122	162	179	202	146	134	182	216	198	256	133	181	117	151	161	88	122	130	82	169	118	125	131	147	162	161	122	173	118	146	151	195	179	389	87	122	162	219
WASH7P	652	1104	1385	2260	1427	949	1318	1854	1259	1428	1455	1430	1741	1800	2585	1073	2216	1465	1196	1631	1658	1599	1075	876	1239	854	862	928	1002	1496	2436	1016	1019	819	1217	2178	1303	887	702	1783	1216	1137	2115	1158	1631	777	2157	1156	1609
LOC729737	32	41	60	189	90	80	97	133	78	73	78	86	106	134	125	70	332	142	141	195	182	200	84	73	122	70	109	62	113	54	111	64	73	50	111	142	71	82	69	151	101	93	282	57	117	75	100	106	119
DQ575786	13	40	25	32	35	23	13	30	16	17	7	6	20	15	13	9	36	22	6	28	28	11	11	27	10	26	6	9	23	4	22	7	22	11	18	15	12	5	26	16	13	10	25	22	46	3	5	22	7
AK310751	62	71	54	137	70	44	71	75	38	48	43	53	64	76	67	41	229	65	73	115	101	110	36	61	67	94	25	46	58	35	78	22	52	33	72	48	48	31	105	79	55	39	160	44	176	42	100	38	63
LOC100288069	62	137	101	134	144	103	103	139	89	98	85	161	141	118	138	102	153	85	121	87	110	106	90	59	85	72	73	64	78	100	192	74	108	33	86	77	84	91	99	100	73	72	185	84	111	45	153	80	117
LINC00115	9	9	5	14	4	12	9	11	12	12	13	12	7	5	8	11	35	22	16	15	9	13	22	13	4	2	14	16	6	17	21	6	21	20	25	23	18	17	9	28	15	24	19	6	16	13	11	22	34
FAM41C	8	10	6	1	9	4	5	14	5	8	5	13	13	21	12	10	11	13	6	11	15	12	11	4	7	5	6	13	10	10	11	6	6	4	14	11	5	7	5	12	6	11	23	14	8	9	10	17	17
LOC100130417	92	42	133	59	260	60	145	75	232	245	248	236	137	146	228	142	438	169	272	500	172	268	71	54	150	8	129	25	87	156	235	3	302	137	297	108	47	206	26	227	122	149	410	13	53	137	387	175	114
NOC2L	1333	2614	3629	1499	2146	2246	2264	1966	3016	2996	3342	4893	2125	2062	2521	2663	4093	3325	4127	2651	2982	3920	3197	1822	1962	941	2824	1514	2002	2351	3842	1679	2103	2603	3290	2925	2959	2004	1107	3676	1212	4387	3720	1706	2339	2000	3049	3782	4070
C1orf170	0	8	8	4	9	4	17	12	31	38	39	23	16	9	12	16	18	20	32	10	7	25	11	6	13	0	21	6	6	12	21	5	17	8	13	9	8	21	2	25	3	31	35	6	4	9	12	23	8
HES4	17	30	30	13	9	3	15	186	52	38	53	32	31	34	135	1	31	16	18	18	16	11	11	62	29	15	48	27	27	44	90	321	1	38	55	61	76	18	13	47	0	37	25	21	5	73	26	17	20
RNF223	0	0	0	0	0	0	0	0	0	0	0	0	0	0	0	0	0	0	0	0	0	0	0	1	0	0	0	0	0	0	0	0	0	0	0	0	1	0	0	0	0	0	0	0	0	0	0	0	0
C1orf159	24	85	134	236	112	91	171	268	264	234	297	259	200	186	258	133	288	217	286	241	213	260	269	132	165	39	231	119	217	165	338	167	139	195	225	345	235	145	32	319	78	281	246	158	122	166	282	202	271
JA715134	0	0	0	0	0	0	0	0	0	0	0	0	0	0	0	0	0	0	0	0	0	0	0	0	0	0	0	0	0	0	0	0	0	0	0	0	0	0	0	0	0	0	0	0	0	0	0	0	0
JA715143	0	0	0	0	0	0	0	0	0	0	0	0	0	0	0	0	0	0	0	0	0	0	0	0	0	0	0	0	0	0	0	0	0	0	0	0	0	0	0	0	0	0	0	0	0	0	0	0	0
AK128833	0	0	0	0	0	0	0	0	0	0	0	0	0	0	0	0	0	0	0	0	0	0	0	0	0	0	0	0	0	0	0	0	0	0	0	0	0	0	0	0	0	0	0	0	0	0	0	0	0
TNFRSF18	1	1	2	0	1	0	2	6	0	0	2	2	5	5	1	2	1	2	0	1	3	0	3	2	2	3	2	2	0	0	1	0	1	0	2	2	2	2	0	0	3	2	0	5	0	0	0	1	1
TNFRSF4	1	0	0	0	0	0	0	1	0	3	0	1	1	0	1	0	0	0	2	0	1	0	0	1	1	0	0	0	1	0	0	0	0	0	2	0	0	1	0	0	0	0	2	0	0	0	1	0	0
SDF4	3765	3945	5861	8730	5543	7627	8282	8315	4589	4432	4693	7193	7720	7916	6036	5864	6604	8785	7661	10411	9061	5920	7067	5182	6391	4832	6840	4536	8881	5085	8889	2678	4577	5293	8772	6078	7527	5344	3195	7669	5698	7723	7740	6396	6739	4398	5934	6821	7969
FAM132A	2	3	8	15	11	8	19	20	11	14	10	12	7	9	10	13	22	21	19	11	24	32	17	13	20	0	17	10	28	17	25	13	15	20	8	8	14	10	3	15	10	16	17	9	3	2	20	16	25
UBE2J2	665	866	1103	857	912	1091	1016	1204	1269	1113	1180	1431	1117	1154	1323	1079	1548	1619	1574	1144	1482	1269	1470	842	1099	640	1237	724	1318	975	1637	1042	710	1051	1057	1454	1328	767	567	1360	532	1654	1349	952	1145	811	1146	1320	1699
ACAP3	369	567	1280	1377	1255	732	1333	1496	1429	1325	1348	1712	1174	1172	1425	946	2255	1582	1701	1612	1547	2089	1543	1052	888	1006	1391	994	1110	935	1731	1006	1085	1359	1488	2048	1840	1239	555	2406	1273	1825	2188	767	657	978	1979	1601	2102
CPSF3L	1330	1434	2498	2151	2296	2210	2173	1940	1894	1857	1938	2458	1903	2077	2266	1969	3072	2575	2724	2169	2705	2405	2461	1623	1916	1319	2045	1316	1909	1865	3167	1559	1547	1983	1822	1734	2524	1595	1254	2615	1581	2806	2797	1593	2214	1512	2851	2246	2840
DVL1	345	400	1281	1256	1532	854	1618	1560	1871	1624	1733	2286	1121	1186	1586	1287	2883	1787	2431	1436	1606	2618	1946	1404	1418	445	2111	1167	2042	1959	3152	1422	1080	1860	3075	2744	1907	2274	278	3833	1543	2632	2672	1000	578	1738	1967	2228	2599
MXRA8	7353	6190	10916	10575	25850	17277	22349	16032	10055	9524	9257	10938	15179	15853	13803	15020	18946	23072	19896	20811	17785	22653	18907	12552	25883	6337	22423	6131	23165	11263	19420	7720	15183	8414	14872	12196	15425	13518	7672	23439	11752	21726	19350	9111	13717	8088	11632	19639	12602
AURKAIP1	401	784	1066	745	1040	986	1044	1345	1597	1394	1585	1955	1215	1245	1251	1522	2211	1975	2245	1636	1700	1647	1725	1053	1185	363	1508	794	1371	1128	2008	908	963	1326	1600	1841	1619	1094	442	2205	686	2461	2079	968	690	863	1251	1910	2055
CCNL2	1863	1624	2254	4635	3141	2787	3065	3929	2079	2666	2628	2663	3768	3814	4852	1815	3964	3577	2151	4467	4508	3765	2824	3061	3003	1348	2470	2480	2556	2149	3420	2691	2801	2014	3941	2412	2864	1731	1657	2707	3417	2246	3503	2740	3172	1904	5250	2176	2918
MRPL20	991	1543	1522	1120	1328	1403	1323	1212	1398	1423	1493	1979	1434	1384	1405	1805	2111	2057	2162	1961	1859	1736	1875	1046	1350	763	1245	937	1190	1014	1623	853	1268	1189	1783	1766	1838	1034	1034	1837	766	2172	2164	901	1604	828	1553	2095	2026
ANKRD65	4	4	11	24	20	29	33	29	6	15	7	1	14	25	8	35	18	40	28	37	51	7	43	24	30	26	12	17	32	29	40	5	26	6	13	14	24	4	8	19	84	38	14	9	2	5	16	16	9
TMEM240	3	13	11	79	30	44	34	97	39	29	24	10	82	69	76	25	50	48	43	41	52	24	56	55	56	19	29	25	92	29	65	45	22	30	43	31	56	23	6	13	58	23	33	42	22	33	26	14	61
SSU72	3068	3523	3788	2508	3236	3949	2910	3242	2645	2719	3045	3906	3499	3495	3152	3573	4138	4551	4451	3752	3606	3555	3896	2300	3167	3051	3473	2129	3323	2345	3935	2196	2483	2562	3728	3486	3696	2296	3093	3860	1897	4707	4075	2819	5386	2164	3109	3968	4541
C1orf233	53	42	134	416	83	215	234	163	114	103	96	102	126	126	210	220	224	242	210	293	367	84	269	243	112	215	153	275	305	151	311	203	138	135	263	352	480	257	100	240	171	260	213	132	132	265	122	185	356
CDK11B	858	1329	1661	1621	1641	1424	1563	1820	1827	1800	1959	2458	1938	1832	2126	1711	2534	2269	2141	1938	2208	2077	2054	1217	1348	960	1802	1038	1538	1514	2681	1121	1190	1555	1811	2268	2148	1170	852	3444	1073	2285	2461	1120	1691	1324	1920	1604	2304
CDC2L1	0	0	0	0	0	0	0	0	0	0	0	0	0	0	0	0	0	0	0	0	0	0	0	0	0	0	0	0	0	0	0	0	0	0	0	0	0	0	0	0	0	0	0	0	0	0	0	0	0
SLC35E2B	294	389	260	530	285	427	390	468	159	175	151	146	350	398	346	207	192	360	240	169	285	148	280	194	218	599	217	127	287	179	289	174	127	136	168	300	315	99	226	270	298	207	184	233	746	158	177	134	342
CDK11A	0	0	0	0	0	0	0	0	0	0	0	0	0	0	0	0	0	0	0	0	0	0	0	0	0	0	0	0	0	0	0	0	0	0	0	0	0	0	0	0	0	0	0	0	0	0	0	0	0
SLC35E2	0	0	0	0	0	0	0	0	0	0	0	0	0	0	0	0	0	0	0	0	0	0	0	0	0	0	0	0	0	0	0	0	0	0	0	0	0	0	0	0	0	0	0	0	0	0	0	0	0
NADK	1142	1492	2570	2163	2442	2025	2123	1868	1641	1681	1722	2274	2195	2354	2699	2226	2714	2771	2853	2702	2520	2226	2194	1454	1634	1358	1841	1386	1835	1569	2759	1450	1361	1883	2547	2539	2482	1717	1171	2319	1480	2562	2651	1649	2297	1693	2305	2321	2624
GNB1	14924	18544	29189	12589	27065	18487	21184	11720	14955	15562	16326	24318	15316	15477	18291	22172	26014	24404	28557	20864	19807	24155	22566	12691	18884	15156	20845	12234	15121	16077	27113	12945	15659	17415	22316	27776	22922	16686	14549	25200	8819	28053	27395	13401	29801	14928	20210	25842	27681
TMEM52	0	3	9	7	3	8	1	9	2	5	3	3	11	6	8	0	4	4	3	2	2	2	8	2	3	1	1	5	2	1	8	4	3	0	1	2	6	0	2	5	1	3	8	4	3	1	2	6	3
C1orf222	0	0	0	0	0	0	0	0	0	0	0	0	0	0	0	0	0	0	0	0	0	0	0	0	0	0	0	0	0	0	0	0	0	0	0	0	0	0	0	0	0	0	0	0	0	0	0	0	0
KIAA1751	0	0	0	1	1	0	0	0	1	0	0	0	0	1	0	0	0	1	0	1	0	0	0	0	1	0	0	0	0	0	1	0	0	0	0	0	0	0	2	0	2	0	1	1	2	0	0	0	0
AK054708	0	0	0	0	0	0	0	0	0	0	0	0	0	0	0	0	0	0	0	0	0	0	0	0	0	0	0	0	0	0	0	0	0	0	0	0	0	0	0	0	0	0	0	0	0	0	0	0	0
C1orf86	280	296	385	739	446	664	883	1098	661	519	549	585	659	650	796	519	834	1016	964	937	981	788	924	719	919	329	750	533	1157	453	878	586	576	598	573	951	1163	471	305	876	472	908	853	546	599	472	588	817	888
MORN1	237	265	154	312	194	243	217	269	125	152	166	212	268	272	330	192	211	294	233	262	332	183	215	193	243	190	168	131	187	122	174	118	140	123	249	190	243	127	209	198	114	158	179	208	409	130	209	138	233
LOC100129534	0	0	0	0	0	0	0	0	0	0	0	0	0	0	0	0	0	0	0	0	0	0	0	0	0	0	0	0	0	0	0	0	0	0	0	0	0	0	0	0	0	0	0	0	0	0	0	0	0
PEX10	292	330	268	438	430	567	701	516	368	401	383	345	424	441	485	457	649	735	529	708	820	588	700	410	613	292	460	315	555	359	637	272	411	328	467	510	755	274	267	488	356	657	593	338	440	259	410	583	554
PANK4	234	372	637	419	464	394	501	466	502	547	578	701	481	428	626	355	751	560	689	486	595	545	599	349	425	251	516	282	531	359	626	445	262	458	740	671	547	353	237	709	329	646	591	366	504	441	525	674	621
HES5	2	12	0	0	0	0	0	13	1	0	0	0	1	0	2	2	2	3	0	0	0	3	0	0	1	4	7	4	0	2	1	7	0	6	2	4	5	1	2	9	0	4	0	0	0	2	2	8	1
LOC115110	1	3	0	9	2	4	2	2	1	0	2	0	2	6	4	1	0	1	4	5	1	0	2	2	3	2	0	2	2	1	0	0	5	1	0	1	5	0	4	3	1	1	3	3	4	2	1	1	0
LOC100133445	1	4	1	32	3	4	4	12	2	6	3	1	21	32	22	4	5	4	3	29	5	3	4	4	7	3	0	8	19	1	5	1	10	3	1	2	9	7	13	5	7	4	8	24	2	2	3	4	0
MMEL1	0	1	0	1	0	1	0	9	3	0	2	1	3	6	1	0	1	2	2	0	1	2	0	1	1	0	0	1	1	1	0	1	0	0	1	0	1	0	0	0	1	2	1	0	2	0	0	2	1
TTC34	0	1	1	4	1	0	4	2	0	1	2	0	2	0	0	0	4	1	2	2	0	2	0	2	1	0	0	1	1	0	2	0	1	0	2	0	0	2	3	2	2	0	2	0	0	0	0	0	4
FLJ42875	1	0	0	2	4	10	0	2	0	1	0	0	0	0	0	2	3	0	0	0	0	3	7	24	42	1	5	0	2	2	2	0	8	3	7	11	4	0	2	11	80	7	2	5	6	1	1	2	2
MEGF6	981	1224	3427	2437	4216	978	6515	5012	2997	2849	2734	3654	7033	6742	19204	2301	4999	4210	4529	6833	2479	2671	2861	2535	5174	1298	3400	1319	9832	1983	3082	2170	1185	2825	3538	3892	5222	1202	640	5372	5357	1170	3910	1789	4189	4377	2583	5074	692
MIR551A	0	0	0	0	0	0	0	0	0	0	0	0	0	0	0	0	0	0	0	0	0	0	0	0	0	0	0	0	0	0	0	0	0	0	0	0	0	0	0	0	0	0	0	0	0	0	0	0	0
WRAP73	212	271	491	469	344	416	387	463	359	369	395	585	446	432	545	395	487	589	477	454	515	364	425	315	350	202	348	244	401	302	596	356	300	305	360	376	485	333	276	443	265	531	466	316	463	313	505	413	402
TP73-AS1	559	536	879	1116	921	766	831	754	513	554	527	520	763	779	1037	838	1141	1050	1052	663	895	885	772	519	769	812	687	414	749	780	1209	525	552	631	703	960	948	547	587	964	690	811	967	546	1119	562	755	812	1035
LRRC47	991	1216	1431	1126	1278	1417	1347	1381	1325	1238	1294	1728	1521	1527	1639	1412	1837	1716	1986	1592	1815	1574	1583	1061	1375	972	1402	814	1330	1132	2006	1023	965	1153	1727	1557	1685	1054	891	1686	925	1877	1670	1048	1778	981	1377	1473	1769
CEP104	1350	1712	1660	1276	1477	1291	1481	1190	1145	1175	1220	1596	1469	1480	1704	1461	1717	1662	1908	1803	1439	1370	1424	863	1067	1073	1220	894	1434	1198	2021	960	1106	1015	1742	1440	1306	864	1287	1315	699	1420	1593	1106	2332	917	1259	1554	1606
C1orf174	643	790	1028	685	738	882	619	592	616	687	713	1067	828	866	921	808	839	868	857	861	814	719	832	537	634	671	669	428	643	622	1062	541	449	666	742	864	858	524	665	951	470	888	909	599	1107	574	991	771	918
AK125078	1	0	0	1	0	0	1	0	0	1	0	0	0	1	0	0	0	0	0	0	0	0	1	0	0	0	0	1	0	0	0	0	1	0	0	0	0	0	0	1	1	0	0	1	1	0	0	0	0
MIR4689	0	0	0	0	0	0	0	0	0	0	0	0	0	0	0	0	0	0	0	0	0	0	0	0	0	0	0	0	0	0	0	0	0	0	0	0	0	0	0	0	0	0	0	0	0	0	0	0	0
NPHP4	304	259	732	655	519	503	608	394	442	411	441	510	361	409	455	440	610	762	761	675	654	633	610	307	521	432	571	254	519	599	990	266	353	442	475	607	461	432	323	469	390	586	603	360	489	391	633	457	670
CHD5	4	5	8	3	25	4	24	2	0	4	7	3	4	4	6	7	15	22	12	16	5	11	2	9	7	3	14	2	6	13	13	2	20	6	6	29	2	4	2	9	18	9	13	3	30	3	11	0	30
RPL22	12080	11210	13754	12253	12611	16260	9110	11249	7340	7901	7958	12587	17397	18279	12955	12290	11667	16038	12866	12868	15797	10632	11744	8609	12098	15236	10028	8456	10018	8409	14063	7547	7577	7611	10058	8695	11842	6893	13202	9503	10233	11898	11036	13719	17939	6801	10677	11295	10982
ICMT	4200	7543	10767	5845	6384	4715	4307	3690	5654	5787	6423	10736	4957	5314	7289	8342	8449	8098	11040	7369	6232	6776	5936	3245	3443	4381	6005	4776	4463	6643	11245	3554	3838	6762	9115	8680	7078	8264	6323	10122	3221	9133	8119	4448	8524	6328	8635	7790	8962
GPR153	1238	290	331	1469	239	1022	519	650	303	300	260	394	935	1063	572	217	306	552	292	612	600	194	688	352	436	1971	262	415	477	363	666	164	293	152	160	390	542	485	631	274	892	176	230	361	768	219	175	221	659
ACOT7	357	1384	1892	573	1247	811	1435	697	1610	1555	1749	2397	683	576	1146	1472	2194	1897	2471	1558	1382	2003	1472	824	718	325	1385	1025	872	1426	2343	887	986	1428	2280	2797	1850	1610	533	2199	681	2574	1980	762	690	1319	1448	2356	3079
HES2	0	0	1	2	0	2	0	5	0	1	2	1	2	6	1	1	0	0	3	1	0	1	1	0	0	6	0	2	1	0	1	0	0	0	0	0	1	1	3	3	4	1	0	0	0	0	1	1	1
MIR4252	0	0	0	0	0	0	0	0	0	0	0	0	0	0	0	0	0	0	0	0	0	0	0	0	0	0	0	0	0	0	0	0	0	0	0	0	0	0	0	0	0	0	0	0	0	0	0	0	0
TNFRSF25	30	34	27	61	23	32	80	106	49	58	37	36	68	72	71	13	37	33	56	70	44	114	82	96	64	36	46	76	72	31	44	11	19	0	123	60	38	44	0	53	133	56	56	38	56	42	23	64	87
PLEKHG5	163	223	232	321	150	212	504	671	307	286	290	470	395	401	338	174	233	358	482	385	251	642	567	482	501	365	494	318	504	205	366	57	160	9	826	695	331	409	29	406	755	590	386	256	272	338	164	515	559
NOL9	769	1042	645	477	519	666	494	312	475	478	508	907	463	574	511	644	815	827	983	570	767	794	717	315	539	605	474	332	299	459	894	357	408	416	591	630	616	428	652	636	283	746	770	426	1398	384	665	752	710
KLHL21	1075	992	2820	2136	2076	2202	1506	1734	972	1000	1081	2483	2599	2826	2516	1846	2396	1912	2417	2482	1481	2198	1677	1002	692	1957	2174	1057	2297	1163	1958	737	1490	1598	1737	2461	1858	1864	1000	2288	1968	2231	1787	2209	2051	1316	2048	2126	2007
DNAJC11	1316	2169	2217	1198	1501	1467	1343	1166	1383	1552	1595	2324	1518	1637	1724	1719	2073	2206	2116	1603	1700	1922	1830	1087	1284	1104	1550	982	1193	1165	1961	992	1252	1223	1652	1749	1728	994	1280	1865	729	2129	1942	1201	2610	932	1707	1927	2089
UTS2	2	2	0	1	0	0	1	1	0	1	0	1	2	1	2	0	0	0	0	2	1	0	0	0	0	2	1	1	0	2	3	0	2	1	1	1	0	1	3	2	1	1	0	1	2	0	3	1	3
TNFRSF9	1	2	1	0	0	1	1	0	1	0	1	0	0	1	0	2	0	0	0	0	3	1	1	0	0	1	0	0	0	2	5	0	0	0	0	0	1	0	0	0	3	0	0	2	1	0	0	0	1
ERRFI1	1838	3805	6247	802	2622	1759	2167	1764	1806	1719	1913	6046	1018	1014	1841	1582	2469	2662	2673	1380	1695	1387	2853	1165	1725	4941	3413	3150	2073	1653	2800	4839	1702	3353	1362	5677	3936	887	2302	3167	4178	2340	3729	2283	5506	2176	2580	4187	4031
RERE	2065	2880	2432	3512	2794	2925	3464	3586	2347	2475	2339	2391	3247	3379	3731	2600	3406	3457	3621	3557	3535	2765	3382	2130	3772	2713	2898	1560	3129	2406	3881	1820	2251	1869	2973	3199	3746	1793	2113	3267	2790	3379	2520	2163	5124	1948	2080	2532	3031
BC113958	0	0	0	0	0	0	0	0	0	0	0	0	0	0	0	0	0	0	0	0	0	0	0	0	0	0	0	0	0	0	0	0	0	0	0	0	0	0	0	0	0	0	0	0	0	0	0	0	0
ENO1	49894	61085	137332	21999	111774	52458	84025	22433	43532	45369	48849	59968	25847	24294	36321	67664	77231	78918	86651	61882	70341	74843	68926	45123	104770	24213	57526	33317	42273	51703	87150	56990	40297	60591	49985	64061	64031	39915	34587	73024	24902	100182	80149	43235	113523	41937	66474	80123	75974
SLC2A7	0	0	0	0	0	0	1	0	0	0	0	0	0	0	0	0	1	1	0	0	0	0	0	0	0	1	0	0	0	0	0	0	0	0	0	0	0	0	0	0	0	0	0	0	0	0	0	0	0
SLC2A5	13	11	8	12	1	8	7	31	1	3	2	7	23	34	22	0	1	15	4	5	12	0	0	0	13	56	1	4	11	0	1	2	1	1	2	22	3	2	10	2	12	0	2	16	64	1	1	3	1
GPR157	8	13	19	33	10	13	34	23	34	31	33	31	36	30	38	15	36	19	52	18	14	23	32	11	21	9	22	13	15	24	49	7	17	15	59	44	17	21	7	31	14	21	27	25	31	18	21	20	29
mir-34	149	111	65	566	84	167	195	278	82	103	95	72	238	218	267	72	298	151	112	294	368	111	110	182	111	189	58	119	199	62	124	88	102	73	134	106	189	63	150	137	157	50	321	247	324	62	155	71	102
MIR34A	0	0	0	0	0	0	0	0	0	0	0	0	0	0	0	0	0	0	0	0	0	0	0	0	0	0	0	0	0	0	0	0	0	0	0	0	0	0	0	0	0	0	0	0	0	0	0	0	0
C1orf200	0	0	0	0	0	0	0	0	0	0	0	0	0	0	0	0	0	0	0	0	0	0	0	0	0	0	0	0	0	0	0	0	0	0	0	0	0	0	0	0	0	0	0	0	0	0	0	0	0
BC038541	0	0	0	0	0	0	0	0	0	0	0	0	0	0	0	0	0	0	0	0	0	0	0	0	0	0	0	0	0	0	0	0	0	0	0	0	0	0	0	0	0	0	0	0	0	0	0	0	0
CLSTN1	7360	7710	15554	9454	10858	9919	9861	8434	5914	5872	6028	8151	8911	9389	9740	8882	10917	11178	11323	10431	10085	8611	9579	5651	9150	6313	8726	5466	10099	7028	12224	6204	5469	5676	10823	9108	8835	7776	8124	11143	7630	11380	10407	7267	12946	5537	7776	10313	11653
CTNNBIP1	456	435	461	565	634	817	491	519	289	303	311	437	514	554	528	654	594	698	623	619	705	687	642	466	601	590	504	447	541	535	827	367	363	373	600	720	722	346	422	599	663	883	577	501	838	438	575	636	704
LZIC	898	847	844	481	717	957	704	465	558	589	571	974	699	701	673	757	847	985	1046	579	757	714	785	469	665	787	636	491	638	667	1158	585	560	538	651	846	771	494	834	876	544	977	951	578	1564	503	771	867	961
DFFA	783	1593	1414	920	1286	1115	1191	946	1097	1144	1218	1726	1085	1171	1230	1570	1661	1766	1726	1460	1317	1325	1356	726	1039	735	1010	761	898	924	1611	601	824	913	1416	1364	1402	976	911	1446	578	1679	1561	833	1521	762	1180	1627	1416
CASZ1	1	15	56	9	26	2	36	14	76	49	61	33	18	11	22	66	205	49	142	24	21	35	49	18	10	3	24	17	31	9	23	28	14	49	18	156	54	24	6	215	12	80	139	19	5	12	43	100	121
C1orf127	0	0	0	1	0	0	0	2	0	0	0	0	0	0	0	0	1	0	1	0	1	1	0	1	0	3	1	0	0	0	0	0	0	0	0	0	0	1	0	0	0	0	0	0	0	0	0	0	0
MASP2	65	80	55	128	76	56	56	68	36	41	55	53	61	79	90	43	115	85	63	77	63	75	48	63	38	92	32	71	36	30	81	39	56	53	88	87	53	28	82	78	81	48	95	63	144	56	88	44	68
SRM	1740	2744	7008	2163	4471	3123	3184	2734	3028	2886	3074	5298	2325	2184	2891	3021	4072	4560	4487	2837	3691	4919	4258	2233	2897	1236	4560	1959	3476	2491	4529	2036	2014	2725	4689	3840	3930	2004	1780	4678	1430	5874	3918	1974	2292	1950	4206	5276	5802
EXOSC10	1716	2847	4285	1782	2766	2080	2054	1811	2377	2480	2751	4278	2117	2267	2352	2920	3675	3147	3763	2229	2514	3407	3033	1467	1773	1954	2563	1842	1584	2255	3807	1677	1786	2473	2487	3447	3113	2013	1921	3397	1464	4059	3488	1607	3252	2090	3846	3312	3543
MTOR	2128	4282	4474	2678	3136	2295	2586	2347	2570	2407	2629	4401	2888	3033	3268	2993	3352	3082	3693	3283	2679	3147	2968	1655	2484	1659	2618	1713	2043	2291	3742	1824	2005	2197	2953	3090	2775	2042	2645	3127	910	3231	3331	1992	4560	1753	2961	3218	3415
FBXO2	4	28	7	21	6	11	9	202	16	20	19	33	96	100	28	2	4	3	7	19	25	3	6	9	24	8	4	6	61	4	6	8	7	4	11	3	16	2	4	3	76	5	5	28	33	2	4	4	4
MAD2L2	375	948	1170	535	959	847	949	695	906	913	971	925	755	712	735	986	1370	1050	1432	729	1286	993	1285	523	792	448	937	600	663	992	1730	529	467	779	719	1073	1168	630	549	1336	452	1785	1065	531	751	618	998	1264	1401
MTHFR	413	505	296	877	338	740	585	1159	319	321	308	278	1105	1295	819	440	413	648	490	654	703	281	578	396	482	907	274	288	595	165	279	290	372	186	314	311	500	195	534	340	1098	306	407	513	619	131	216	263	356
NPPA	5	2	0	0	0	1	0	3	1	0	2	1	4	1	2	0	1	2	2	2	1	1	3	0	1	1	2	2	2	1	2	2	4	2	0	2	4	0	1	0	1	1	0	3	5	1	4	2	3
NPPB	0	0	0	0	0	1	0	0	0	1	0	2	0	0	0	0	0	0	0	0	0	0	0	0	0	0	2	0	0	0	0	3	0	0	1	1	0	0	0	0	0	0	1	0	0	0	0	0	1
KIAA2013	1054	1447	1993	1731	1839	2091	2346	1982	1805	1718	1879	2306	2095	2099	2130	1690	2470	2391	2494	2166	2299	2059	2147	1547	2314	1069	1953	1178	2331	1442	2491	1776	1234	1671	2431	2207	2218	1327	1037	2658	1195	2638	2485	1502	2152	1125	1448	2454	2401
DHRS3	3080	2700	1473	1365	3640	3864	3805	6217	573	688	456	366	9712	10090	10865	1824	871	2943	1257	1329	2270	1110	392	841	3064	1059	1511	95	1917	1523	2512	79	1048	571	1028	582	428	1110	1216	509	1080	558	619	640	5373	1005	1109	310	806
PRAMEF11	0	0	0	0	0	0	0	0	0	0	0	0	0	0	0	0	0	0	0	0	0	0	0	0	0	0	0	0	0	0	0	0	0	0	0	0	0	0	0	0	0	1	0	0	0	0	0	1	0
LOC649330	1	0	3	1	1	1	0	3	1	4	1	0	1	2	2	1	1	1	1	1	3	3	0	1	4	2	0	0	2	3	2	0	1	1	1	1	1	2	0	1	1	0	3	1	1	1	0	2	0
HNRNPCL1	0	0	0	0	0	0	0	0	0	0	0	0	0	0	0	0	0	0	0	0	0	0	0	0	0	0	0	0	0	0	0	0	0	0	0	0	0	0	0	0	0	0	0	0	0	0	0	0	0
PRAMEF4	0	0	0	0	0	0	0	0	0	0	0	0	0	0	0	0	0	0	1	0	0	0	0	0	0	0	0	0	0	0	0	0	0	0	0	0	0	0	0	0	0	1	0	0	0	0	0	0	0
PRAMEF6	0	0	0	0	0	0	0	0	0	0	0	0	0	0	0	0	0	0	0	0	0	0	0	0	0	0	0	0	0	0	0	0	0	0	0	0	0	0	0	0	0	0	0	0	0	0	0	1	0
LOC440563	0	1	0	0	2	1	1	0	0	0	0	0	1	0	0	1	0	3	0	0	1	0	2	0	1	0	1	0	0	0	0	0	2	0	0	0	3	0	0	0	0	0	1	0	0	0	1	1	4
PRAMEF3	0	0	0	0	0	0	0	0	0	0	0	0	0	0	0	1	0	0	0	0	0	0	0	0	0	0	0	0	0	0	0	0	0	0	0	0	0	0	0	0	0	0	0	0	0	0	0	0	0
PRAMEF13	0	0	0	0	0	0	0	0	0	0	0	0	0	0	0	0	0	0	0	0	0	0	0	0	0	0	0	0	0	0	0	0	0	0	0	0	0	0	0	0	0	0	0	0	0	0	0	0	0
PRAMEF19	1	0	0	0	0	2	0	0	0	0	0	0	1	3	1	0	1	0	0	1	0	0	0	0	1	0	0	0	0	0	0	0	0	0	0	0	0	0	0	0	0	0	0	0	0	0	0	0	0
LRRC38	0	2	0	1	1	0	0	0	6	7	10	200	6	5	3	1	0	0	0	0	0	0	1	0	0	0	0	0	0	1	6	0	0	0	0	0	0	0	0	0	1	0	2	0	0	0	1	1	0
TMEM51-AS1	0	2	0	2	0	0	0	0	0	2	2	1	3	1	0	0	0	1	0	0	0	0	0	0	0	0	0	0	0	0	0	0	0	0	3	0	3	0	1	0	2	0	1	0	1	0	0	0	0
AK055853	0	0	0	0	0	0	0	0	0	0	0	0	0	0	0	0	0	0	0	0	0	0	0	0	0	0	0	0	0	0	0	0	0	0	0	0	0	0	0	0	0	0	0	0	0	0	0	0	0
CASP9	307	415	269	323	297	460	420	374	198	220	201	250	422	428	455	248	383	428	346	282	408	193	363	230	246	342	266	209	343	261	497	232	198	169	276	223	271	166	327	288	339	265	296	233	553	216	219	322	348
AGMAT	0	0	0	0	0	0	0	0	0	0	0	0	0	0	0	0	0	0	0	0	0	0	0	0	0	0	0	0	0	0	0	0	0	0	0	0	0	0	0	0	0	0	0	0	0	0	0	0	0
UQCRHL	163	108	113	113	232	258	152	85	104	96	104	212	178	140	117	230	252	243	239	201	234	133	238	93	38	77	190	147	110	151	250	128	132	33	254	140	204	168	172	143	153	157	141	169	299	159	207	262	152
FLJ37453	38	49	34	62	30	42	42	56	43	57	53	75	40	51	61	41	53	55	66	61	116	63	82	52	36	31	24	50	47	44	93	50	23	46	48	54	85	38	35	67	44	67	75	50	69	50	54	66	75
ZBTB17	310	403	633	669	476	584	641	651	610	589	647	693	607	630	692	488	841	829	741	675	816	717	774	464	601	404	657	403	586	517	844	521	458	576	612	805	691	403	340	747	377	745	803	498	651	424	765	624	907
DQ576383	0	0	0	0	0	0	0	0	0	0	0	0	0	0	0	0	0	0	0	0	0	0	0	0	0	0	0	0	0	0	0	0	0	0	0	0	0	0	0	0	0	0	0	0	0	0	0	0	0
HSPB7	4132	239	13244	7364	20556	8582	10092	308	788	856	893	3889	616	603	1819	15166	19720	3460	18364	12291	3641	13820	2014	1963	8432	9557	19410	894	21841	2809	5030	3122	14473	6314	23134	28812	4745	25969	3992	13043	3108	4311	17698	482	4110	2992	5356	6251	19032
FAM131C	1	14	25	17	51	12	40	28	13	14	9	6	25	28	15	40	76	22	43	47	31	56	29	11	40	28	19	32	21	10	19	22	23	9	6	31	36	20	7	25	19	29	17	19	15	17	20	13	35
EPHA2	394	2002	2418	970	1310	769	2365	1728	2978	2745	3180	4454	1505	1553	1169	694	1827	1352	1699	929	976	1912	1862	531	792	133	1615	1116	772	598	978	1076	918	1125	1415	1981	1722	337	488	2238	1081	2071	3129	1508	1335	1015	1187	3000	1691
ARHGEF19	112	241	456	184	357	223	417	297	224	267	270	285	186	191	209	179	322	250	359	183	417	277	343	111	316	163	159	96	160	253	392	155	280	137	295	252	144	348	196	330	62	220	432	236	179	133	279	274	187
RSG1	60	81	54	109	113	115	101	156	78	85	101	93	115	89	140	92	110	142	115	147	184	88	91	66	118	38	73	45	84	69	114	39	67	72	141	81	94	84	80	84	51	63	86	81	100	68	54	85	108
FBXO42	911	813	1053	762	1001	920	857	808	502	553	485	780	839	844	956	639	758	903	837	730	763	722	814	566	963	745	633	395	806	579	965	654	499	476	834	678	746	471	760	678	470	796	771	651	1494	472	666	744	715
SPATA21	3	1	5	7	2	5	5	2	4	3	2	0	1	3	2	5	6	8	4	0	8	10	12	1	2	6	3	1	1	0	8	1	0	1	2	5	3	2	3	5	2	8	4	5	5	2	13	6	3
CROCCP3	135	151	132	409	162	128	193	215	131	135	154	148	174	177	242	150	288	201	250	214	304	183	183	185	182	222	140	149	167	139	250	126	171	141	190	240	184	166	173	211	150	125	291	176	376	151	217	176	220
BC036435	0	0	0	2	0	0	0	0	0	0	0	0	0	1	0	0	0	0	0	0	0	0	0	0	2	0	0	0	0	0	0	2	0	0	0	0	0	0	0	0	0	0	0	0	1	2	0	0	0
NBPF1	4721	3665	6417	6145	4352	3803	4135	3771	2804	3011	3075	3598	4118	4020	4548	4060	3272	4177	4016	2970	3498	4233	3840	2918	2661	6329	2924	3051	4030	4405	7438	2820	1835	1899	2316	6067	3663	2561	4728	3304	3692	3712	4569	3659	8761	3164	4192	4279	4146
CROCCP2	165	307	428	770	379	277	420	535	370	401	377	442	489	516	635	457	436	357	334	324	458	383	279	368	190	354	223	446	530	541	844	329	188	256	276	418	402	266	239	349	388	220	433	272	526	265	563	268	263
BC015342	0	0	0	0	0	0	0	0	0	0	0	0	0	0	0	0	0	0	0	0	0	0	0	0	0	0	0	0	0	0	0	0	0	0	0	0	0	0	0	0	0	0	0	0	0	0	0	0	0
FLJ00313	0	0	0	0	0	0	0	0	0	0	0	0	0	0	0	0	0	0	0	0	0	0	0	0	0	0	0	0	0	0	0	0	0	0	0	0	0	0	0	0	0	0	0	0	0	0	0	0	0
ESPNP	1	0	2	0	1	0	0	0	0	0	0	0	0	0	0	0	0	0	0	1	0	1	0	0	0	0	0	1	2	0	0	0	1	0	1	2	0	0	0	0	0	0	2	0	2	0	0	0	0
MST1L	0	0	0	0	0	0	0	0	0	0	0	0	0	0	0	0	0	0	0	0	0	0	0	0	0	0	0	0	0	0	0	0	0	0	0	0	0	0	0	0	0	0	0	0	0	0	0	0	0
BC070363	0	0	0	0	0	0	0	0	0	0	0	0	0	0	0	0	0	0	0	0	0	0	0	0	0	0	0	0	0	0	0	0	0	0	0	0	0	0	0	0	0	0	0	0	0	0	0	0	0
MFAP2	3398	736	1983	3999	2559	5270	4068	1832	546	529	514	871	1973	2155	2115	1837	1947	3440	2555	3232	4020	1380	2681	3650	4338	5530	3369	2046	7247	2248	3834	2975	1181	1587	334	2761	3765	1041	1432	1008	4222	2945	1614	2354	5979	2248	1537	2505	3671
ATP13A2	436	442	1125	877	1219	822	1415	667	593	606	635	952	538	550	1008	815	1262	1312	1547	1037	1126	1048	1210	703	1487	235	1628	597	1219	946	1443	876	707	912	1405	1279	1111	799	249	1455	515	1144	1255	580	995	1045	941	1531	954
SDHB	1576	2177	2404	1353	1938	2050	1503	1578	1524	1609	1682	2792	2101	2007	1811	2099	2389	2621	2602	2114	1981	2085	1969	1350	1567	1309	1772	1278	1626	1259	2368	1253	1332	1506	2303	1923	2042	1350	1663	2204	972	2354	2521	1560	2584	1120	1863	2531	2333
PADI2	2	1	143	4	114	24	4	1	3	0	1	4	4	7	9	1	5	75	18	49	4	2	5	44	66	0	143	10	295	0	3	43	3	3	298	7	53	1	3	13	1	7	16	4	85	5	0	60	2
RCC2	2299	2304	4879	2068	3433	3119	1686	2151	2009	2104	2300	3522	2756	2987	3435	2402	3235	2820	3274	2015	3366	3556	3371	1689	1985	1430	3595	1504	2647	3336	6221	2077	1332	2014	3543	2636	3050	1891	1911	2935	1775	4218	2973	2423	4819	2741	4395	3186	3601
TAS1R2	0	0	0	0	1	0	0	0	0	0	0	0	0	0	0	0	0	0	0	0	0	0	0	0	0	0	1	0	0	0	0	0	0	0	0	1	0	0	0	0	0	0	0	0	0	0	0	0	0
ALDH4A1	336	854	548	665	647	825	1052	1274	829	872	826	1273	1560	1664	1355	802	1065	1100	1132	1348	999	760	1127	652	560	345	829	617	1036	470	828	495	690	649	618	1147	1301	530	417	769	344	1057	1112	503	696	443	628	1097	902
MIR4695	0	0	0	0	0	0	0	0	0	0	0	0	0	0	0	0	0	0	0	0	0	0	0	0	0	0	0	0	0	0	0	0	0	0	0	0	0	0	0	0	0	0	0	0	0	0	0	0	0
IFFO2	602	1493	1932	849	1066	714	913	733	1051	1047	1239	2181	1226	1302	1041	839	1346	1221	1338	919	835	1658	1138	498	701	678	1179	762	905	606	1000	900	762	791	641	849	1121	468	586	945	299	1000	1821	525	1617	744	959	1446	1096
AX747516	3	6	6	5	2	0	6	6	5	3	3	7	9	4	11	10	4	3	6	8	5	8	6	3	3	9	1	7	3	2	6	3	2	3	5	5	4	2	4	7	0	5	7	5	10	6	3	3	5
UBR4	7315	11551	11709	8755	10642	6836	8005	8322	6548	6147	6455	11964	8223	10286	8623	6317	8456	5053	7550	9190	6470	7401	7007	4064	9255	6908	6422	3607	6400	5322	8952	4442	4835	4500	6258	8944	5272	4690	7581	6847	4934	6988	7258	6254	18526	5307	6194	6349	7398
EMC1	6413	7895	9983	4409	6981	8080	7969	5013	4700	4816	5114	7760	5153	5382	5018	6276	7384	8561	8270	6565	6663	6679	6690	4051	7874	4406	6430	3835	5919	4003	7138	2972	4661	5134	6917	6969	6195	3868	5793	7335	3368	8971	7808	5246	10984	3760	5970	8351	8039
AKR7L	5	4	2	8	2	5	4	7	2	3	8	5	8	11	3	4	11	6	4	11	1	4	6	9	2	11	2	7	3	2	8	4	1	7	11	5	5	2	4	11	10	6	11	9	6	0	21	8	10
AKR7A3	3	6	8	13	2	2	4	10	1	3	6	6	15	17	8	6	8	5	10	13	7	9	8	3	3	5	2	5	7	3	5	0	3	4	8	6	9	2	8	12	11	3	7	7	5	5	8	7	4
LOC100506730	76	120	132	100	101	72	60	90	51	54	63	79	116	149	109	110	136	98	102	142	127	79	102	60	75	154	52	69	44	44	74	59	44	80	83	105	102	51	99	84	86	86	114	79	168	55	66	99	79
AKR7A2	988	1361	1375	1616	1336	1884	1571	2096	1200	1240	1254	1537	2072	2106	1448	1424	1874	2078	1969	2278	2130	1298	1984	1316	1435	1378	1232	1142	1463	1121	1867	886	1025	1279	1280	1504	1850	1069	1085	1366	1477	1946	1719	1080	1483	1038	1266	1703	1831
CAPZB	10776	13836	14503	8036	14865	12493	9852	11332	8455	9152	9403	13879	11913	11573	10428	14250	15035	15314	15263	13365	12049	12034	14368	8262	10100	12255	11203	6609	11459	8044	14091	6580	8791	8890	10740	12248	13273	7543	9659	13638	7354	14391	15048	7563	16571	6781	10737	14103	15071
AX748283	0	0	0	0	0	0	0	0	0	0	0	0	0	0	0	0	0	0	0	0	0	0	0	0	0	0	0	0	0	0	0	0	0	0	0	0	0	0	0	0	0	0	0	0	0	0	0	0	0
TMCO4	291	874	478	536	820	817	989	1054	746	861	799	722	789	822	661	718	1071	854	1138	779	910	718	884	415	861	510	628	464	495	374	600	175	531	565	1058	1027	971	478	462	1235	387	1021	1044	524	697	449	697	926	812
RNF186	0	0	0	0	0	0	0	0	0	0	0	0	0	0	0	2	0	1	0	0	0	0	0	0	0	0	0	0	0	0	0	0	0	0	0	0	0	0	0	0	0	0	0	0	0	0	0	0	0
PLA2G2E	0	0	0	0	0	0	0	0	0	0	0	0	0	0	0	0	0	0	0	0	0	0	0	0	0	0	0	0	0	0	0	0	0	0	0	0	0	0	0	0	0	0	0	0	0	0	0	0	0
PLA2G2A	0	0	0	1	0	3	0	0	0	0	0	0	0	0	0	1	0	0	0	0	0	0	0	0	0	0	0	0	0	36	62	0	1	0	7	0	0	2	3	0	6	0	0	0	1	0	3	0	0
PLA2G2D	0	0	0	0	0	0	0	0	0	0	0	0	1	0	0	0	0	0	0	0	0	0	0	0	0	0	0	0	0	0	0	0	0	0	0	0	0	0	0	0	1	0	0	1	0	0	0	0	0
PLA2G2C	0	0	0	0	0	0	0	0	0	0	0	0	0	0	0	0	0	0	0	0	0	0	0	0	0	0	0	0	0	0	0	0	0	0	0	0	0	0	2	0	0	0	0	0	0	0	0	0	0
LOC339505	4	1	1	3	2	6	0	2	0	0	0	1	1	2	1	6	6	4	8	5	10	4	4	1	1	10	0	1	2	0	1	1	2	17	0	4	8	3	1	1	30	12	2	10	11	2	1	0	17
CAMK2N1	1210	3856	551	3087	4344	2223	1934	4100	2018	2143	2250	2793	5099	5205	5995	3627	3127	3456	1829	4260	2594	1787	2332	1528	1250	5369	658	2498	287	764	1418	200	1039	1202	213	3026	3374	1382	1913	1022	3408	1551	1925	3593	3496	851	1124	983	3319
MUL1	995	1458	1963	1486	1491	1567	1193	1310	1225	1143	1273	2097	1623	1670	1904	1448	1466	1808	1444	1832	1514	1257	1295	815	1332	1139	1384	853	1323	1040	1842	717	828	1191	1392	1583	1365	973	1003	1611	760	1452	1453	1404	2305	902	1455	1260	1384
DDOST	10944	10786	13071	11072	10256	18329	12492	14996	7080	7622	7750	12508	13605	14193	9063	10626	11074	14909	11901	13467	13975	9856	12440	8887	11068	11002	11614	7748	14529	8667	15075	5975	8079	7219	11700	10149	13778	7794	10690	11728	9348	13284	12033	11678	17441	6310	10026	12156	16586
KIF17	23	199	24	111	69	56	53	205	201	205	231	186	211	224	261	73	81	85	107	196	106	135	124	43	29	67	38	105	77	16	42	35	101	41	133	138	184	68	53	168	13	88	170	121	71	87	33	147	73
SH2D5	33	375	125	272	109	156	103	310	475	494	519	647	550	535	704	224	357	279	481	824	205	730	611	120	46	4	205	552	172	22	51	20	393	192	489	655	935	217	65	1471	10	356	578	489	389	291	133	435	204
HP1BP3	7508	9152	8028	7649	9080	9643	6994	7325	6853	7529	7604	9558	9088	9532	9740	10504	11871	11207	11330	9314	10227	9981	9946	5683	7009	9947	8881	6364	6540	9250	15394	4938	6110	7031	8718	11472	10371	6868	7748	11392	7391	12459	11370	6679	12484	7216	10664	9857	11131
EIF4G3	6615	8373	7571	5965	8270	6388	7149	5882	4377	4713	4612	7277	7060	7399	7247	6993	7658	7043	7569	8078	6788	6019	6242	4227	6187	6354	5788	4032	5268	4623	8034	3804	4651	4169	8368	6358	5845	4631	7124	6704	4047	6169	7506	5730	12964	4710	6355	6227	7014
ECE1	4991	14484	11462	14267	11799	8875	13337	18151	7906	8319	8361	11717	14240	14669	11475	11622	13331	12452	14078	16547	12400	8022	10981	7408	13206	6650	8237	3860	6381	5805	9356	5473	9429	7751	5294	11840	11092	9367	7957	13095	1392	11733	13327	8496	11054	4821	7898	11357	11013
AX747766	0	0	0	0	0	0	0	0	0	0	0	0	0	0	0	0	0	0	0	0	0	0	0	0	0	0	0	0	0	0	0	0	0	0	0	0	0	0	0	0	0	0	0	0	0	0	0	0	0
AK098438	158	709	109	251	268	145	212	581	234	282	269	136	562	564	655	268	171	234	180	293	261	97	258	164	262	417	205	96	143	106	153	150	143	97	126	125	327	113	301	155	107	167	151	185	441	132	91	163	196
RAP1GAP	9	21	118	9	16	4	7	40	9	10	7	13	54	40	116	4	6	27	6	20	28	20	45	28	12	5	16	12	18	28	58	37	44	51	6	5	10	17	4	3	2	9	7	24	34	24	139	13	10
USP48	2822	3604	2892	2363	2520	2511	2438	2652	2111	2189	2442	3654	3595	3637	3773	2857	3335	3595	3062	2397	2861	2735	2832	1869	2285	2877	2430	1969	1931	2118	3574	2001	1972	2007	2775	3281	2919	1882	2881	3106	1839	3159	3305	2241	5070	1837	2632	2997	3467
HSPG2	17383	10135	35377	37580	62056	28415	56530	24561	15046	13382	13289	21002	24683	31337	36090	28728	37826	31668	38347	46362	37716	36764	28562	25289	76872	13538	38881	13513	70184	27126	42165	35609	25483	22390	50223	40952	25658	23110	13549	32399	20342	27017	27840	24706	22033	18964	25595	26435	31070
WNT4	38	3	60	14	7	50	12	16	3	3	4	7	12	14	107	7	18	49	32	29	20	26	3	10	130	4	21	5	27	10	7	426	24	4	6	5	3	11	28	6	1	9	31	3	107	3	17	7	7
MIR4253	0	0	0	0	0	0	0	0	0	0	0	0	0	0	0	0	0	0	0	0	0	0	0	0	0	0	0	0	0	0	0	0	0	0	0	0	0	0	0	0	0	0	0	0	0	0	0	0	0
LOC729059	1	0	1	1	0	0	2	0	1	0	0	0	1	0	0	0	0	0	2	0	0	2	0	1	0	0	1	0	1	0	0	2	0	0	3	0	0	0	0	0	0	0	0	0	0	0	0	0	0
LUZP1	4178	4555	3346	3389	3481	4144	4060	2414	2399	2670	2640	3481	3494	3988	3288	3439	3659	4239	4290	3516	3491	3419	3913	2237	3807	3858	3310	1758	3556	2128	3575	2669	2787	2038	4164	3401	3492	2324	3886	3550	1605	3643	3966	3033	9135	2090	2374	3981	3382
HTR1D	7	6	0	0	0	1	1	1	2	4	2	2	3	1	1	1	4	4	1	0	5	1	1	1	0	1	4	1	7	4	4	8	0	2	42	1	3	1	6	3	0	1	4	0	3	0	0	2	1
HNRNPR	5198	9071	7077	3067	4445	4942	3749	3434	6483	7160	7588	9556	5263	5276	5223	6959	8793	8389	9687	5364	7860	7240	7313	3677	4210	3679	5834	4487	2884	6476	10556	3634	3871	6036	5498	8014	7338	5450	5032	9262	2845	10649	8080	3921	8265	4791	6530	7370	9663
ZNF436	923	490	499	1338	557	1461	759	705	325	314	303	363	1518	1823	562	579	405	986	563	918	1129	408	848	582	556	1634	451	211	517	281	503	341	533	206	472	425	430	237	494	376	1072	406	434	543	1691	150	344	388	585
TCEA3	454	567	217	569	330	942	920	878	387	361	375	312	982	1040	379	362	423	668	506	223	731	201	700	754	853	2594	273	527	849	190	278	593	257	150	293	546	841	275	927	395	759	453	554	739	585	129	101	600	550
ASAP3	1415	774	334	1782	626	1770	714	1504	372	427	356	283	1835	2041	1495	977	695	1290	747	1216	1325	492	868	808	723	2236	581	502	1836	967	1596	443	940	293	1088	778	995	544	1693	604	2102	556	750	1079	1769	354	475	481	771
BC038455	0	0	0	0	0	0	0	0	0	0	0	0	0	0	0	0	0	0	0	0	0	0	0	0	0	0	0	0	0	0	0	0	0	0	0	0	0	0	0	0	0	0	0	0	0	0	0	0	0
E2F2	14	140	190	43	109	10	30	12	124	146	184	279	10	9	81	181	130	120	197	44	105	160	97	24	21	6	64	79	4	99	187	37	32	147	134	185	192	196	48	215	19	171	108	24	50	130	75	170	168
ID3	4824	6393	6311	469	6600	2354	6508	8740	7052	6803	7311	6978	1884	1730	4155	9455	13930	14110	13642	8860	1426	12104	1269	1167	5735	1253	13139	2808	6851	10149	18067	1236	8162	6886	8208	6069	3640	6332	2268	9611	2042	10193	11923	710	919	6522	8286	10422	5544
LOC100506963	32	46	26	62	28	34	46	47	19	35	30	30	28	49	32	27	48	39	31	41	58	35	25	36	27	44	16	24	34	26	33	17	20	20	35	23	37	23	50	28	30	23	39	25	67	15	34	27	30
GALE	143	590	789	238	546	316	732	314	683	672	742	1130	311	284	424	440	628	545	704	416	489	468	656	329	365	157	468	292	354	305	571	350	283	426	390	671	723	344	173	586	281	854	647	394	350	312	419	702	732
HMGCL	999	950	837	1272	1263	1774	1397	1257	485	640	585	712	1408	1415	1087	1076	995	1450	1201	1871	1443	652	1306	920	1204	1018	710	657	1216	645	1118	568	749	561	798	839	1255	687	1003	811	944	976	1025	1191	1929	535	644	945	761
FUCA1	264	256	224	520	153	322	292	408	135	147	130	247	630	698	435	383	163	239	143	713	288	168	352	128	172	532	155	137	597	95	151	149	282	61	523	139	309	304	373	185	459	143	262	506	626	64	95	257	295
CNR2	0	0	0	1	3	1	2	0	0	0	0	1	0	0	1	2	1	0	2	1	0	1	1	1	4	0	1	1	2	1	2	1	0	0	0	3	4	1	2	8	1	3	3	0	3	0	4	3	0
AK054635	1153	1233	1509	663	1059	859	719	574	862	924	991	1585	785	786	1092	1146	1404	1333	1571	1089	1072	911	1147	679	794	864	830	743	613	767	1388	662	845	894	975	1197	1248	742	912	1225	505	1193	1148	870	1936	882	1131	1340	1306
DQ588542	0	0	0	0	0	0	0	0	0	0	0	0	0	0	0	0	0	0	0	0	0	0	0	0	0	0	0	0	0	0	0	0	0	0	0	0	0	0	0	0	0	0	0	0	0	0	0	0	0
MYOM3	19	1	46	5	30	3	15	0	1	2	1	5	0	1	0	34	133	8	41	136	16	48	5	2	10	6	8	27	9	35	88	0	15	5	3	56	17	38	2	37	3	24	145	0	5	17	22	18	36
IL22RA1	0	1	2	21	3	1	0	6	3	4	3	4	4	7	1	19	37	9	16	48	3	2	0	0	0	2	3	18	0	12	13	0	5	0	1	0	8	7	16	36	3	9	32	2	0	0	6	3	4
IFNLR1	0	3	3	1	0	0	0	3	2	1	1	0	3	2	2	2	4	5	1	14	2	4	0	0	0	0	0	0	0	4	2	0	0	0	0	0	0	0	0	1	0	1	1	0	1	0	2	0	0
DQ597487	0	0	0	0	0	0	0	0	0	0	0	0	0	0	0	0	0	0	0	0	0	0	0	0	0	0	0	0	0	0	0	0	0	0	0	0	0	0	0	0	0	0	0	0	0	0	0	0	0
DQ601330	0	0	0	0	0	0	0	0	0	0	0	0	0	0	0	0	0	0	0	0	0	0	0	0	0	0	0	0	0	0	0	0	0	0	0	0	0	0	0	0	0	0	0	0	0	0	0	0	0
STPG1	180	331	415	104	369	159	298	165	244	279	316	442	193	191	235	236	337	375	342	335	289	373	306	108	125	75	222	292	172	270	471	123	200	184	335	293	327	321	137	484	134	393	448	193	344	243	447	401	209
RCAN3AS	0	1	0	4	1	1	1	2	1	1	3	1	1	3	0	2	0	4	1	2	2	4	0	3	2	1	0	2	1	3	3	1	3	2	0	1	0	0	0	0	0	1	1	0	1	0	3	1	1
RUNX3	13	12	535	433	146	109	14	5	2	7	1	3	7	3	3	153	210	299	157	102	264	133	248	45	148	6	16	302	156	116	235	373	4	236	7	144	393	102	49	27	2	212	116	389	142	89	126	239	49
AX747207	0	0	0	0	0	0	0	0	0	0	0	0	0	0	0	0	0	0	0	0	0	0	0	0	0	0	0	0	0	0	0	0	0	0	0	0	0	0	0	0	0	0	0	0	0	0	0	0	0
SYF2	1410	1204	1098	1399	1265	1781	1067	1399	848	881	866	1205	2056	2161	1548	1310	1398	1842	1516	1796	1788	1042	1214	982	1137	1967	1073	885	1109	1083	1765	697	921	913	980	1090	1386	891	1425	1132	1424	1334	1358	1221	2318	967	1155	1169	1132
C1orf63	1733	876	792	2192	1941	1277	1620	1393	950	1216	1168	753	1145	1187	1902	2071	3938	2528	2848	2109	1984	2584	1882	1685	1911	837	1507	1451	1327	3014	5244	929	2475	3280	1272	3372	1735	3412	3131	3425	2123	3009	4474	1133	1658	2081	2793	2358	2143
AX747205	0	0	0	0	0	0	0	0	0	0	0	0	0	0	0	0	0	0	0	0	0	0	0	0	0	0	0	0	0	0	0	0	0	0	0	0	0	0	0	0	0	0	0	0	0	0	0	0	0
RHCE	321	53	108	114	244	148	183	45	37	34	35	49	60	72	59	193	57	143	178	81	46	210	105	85	453	102	189	30	111	139	222	67	75	161	75	359	90	177	227	258	54	245	238	52	203	142	80	336	228
LOC646471	0	0	0	0	0	0	0	0	0	0	0	0	0	0	0	0	0	0	0	0	0	0	0	0	0	0	0	0	0	0	0	0	0	0	0	0	0	0	0	0	0	0	0	0	0	0	0	0	0
AUNIP	16	115	302	17	116	27	27	33	133	113	147	313	24	36	64	113	144	110	159	64	98	170	97	27	20	24	105	40	10	133	247	39	37	149	107	121	90	119	30	156	9	173	116	25	41	154	217	179	125
PAQR7	615	894	1017	900	1026	812	978	845	511	569	538	869	859	924	868	674	889	877	908	1152	907	671	887	543	957	595	623	374	875	383	606	619	617	618	1063	520	676	430	500	564	453	606	707	837	1564	377	600	753	678
STMN1	2105	12026	9937	2594	4939	3007	5405	1944	9747	10308	11472	13724	2229	2096	4535	13608	15981	11330	20286	3311	6470	12828	13195	3009	2452	4364	9187	5795	1824	9724	17164	3086	4592	11812	3595	22460	13324	8313	4578	17849	3149	23452	13998	2812	6559	9328	11072	13136	20263
MIR3917	0	0	0	0	0	0	0	0	0	0	0	0	0	0	0	0	0	0	0	0	0	0	0	0	0	0	0	0	0	0	0	0	0	0	0	0	0	0	0	0	0	0	0	0	0	0	0	0	0
PAFAH2	443	593	595	368	467	406	399	361	378	409	405	671	421	428	576	436	438	433	449	480	505	355	324	252	233	379	357	247	407	388	723	284	278	359	541	481	360	357	441	640	275	375	523	456	760	382	431	452	477
SLC30A2	0	0	1	1	0	0	0	0	0	0	0	0	0	0	0	0	0	0	0	1	1	1	0	0	0	0	0	0	0	0	0	0	0	0	1	0	0	0	0	1	0	0	1	0	0	0	0	1	0
TRIM63	0	0	0	0	0	0	0	0	0	0	0	0	6	3	6	0	0	1	0	2	1	0	0	0	0	2	0	0	1	0	1	0	0	0	1	0	0	0	0	0	0	0	0	0	0	0	1	0	0
UBXN11	88	142	174	294	218	260	131	282	183	227	228	188	241	223	397	207	382	309	320	336	426	365	265	241	201	189	220	205	232	298	492	180	161	214	357	253	347	196	182	337	265	327	342	242	163	186	417	243	318
AIM1L	0	0	0	0	0	0	0	3	3	1	2	1	0	1	0	0	0	0	0	0	1	0	0	0	0	0	0	0	0	0	0	0	1	0	0	0	0	0	1	0	2	0	0	0	0	0	0	0	0
ZNF683	0	0	0	0	0	2	0	0	0	0	0	0	0	0	0	0	0	0	0	0	0	0	0	0	0	0	0	0	0	0	0	0	0	0	0	0	0	0	0	0	0	0	0	0	6	0	0	0	0
AL050085	0	0	0	0	0	0	0	0	0	0	0	0	0	0	0	0	0	0	0	0	0	0	0	0	0	0	0	0	0	0	0	0	0	0	0	0	0	0	0	0	0	0	0	0	0	0	0	0	0
GPN2	384	572	585	534	511	581	556	548	501	470	541	744	599	655	559	569	776	712	693	637	628	696	657	371	559	384	501	302	436	355	633	328	408	362	678	552	581	352	390	658	303	701	727	363	782	262	531	719	623
GPATCH3	260	288	355	326	318	403	281	371	247	267	281	328	445	430	366	274	331	352	324	364	388	309	325	263	280	326	302	199	317	287	375	226	186	215	269	240	359	183	219	287	254	381	296	283	446	184	361	283	320
NR0B2	1	0	0	0	0	1	0	0	0	0	0	1	0	0	0	0	0	0	0	0	0	1	0	0	0	0	0	0	0	0	0	0	0	0	0	0	0	0	0	0	0	0	1	0	0	0	0	0	0
C1orf172	1	0	0	0	2	0	1	1	1	0	0	0	0	0	0	0	0	1	0	1	2	0	0	0	0	0	0	0	0	0	0	0	1	1	0	0	0	0	0	0	0	0	0	1	0	0	0	0	0
FAM46B	17	183	167	104	57	152	91	176	208	187	198	338	168	186	204	104	102	217	268	103	172	143	293	203	72	122	189	139	414	63	111	431	101	256	175	305	323	27	21	170	150	282	138	188	129	71	155	261	281
SLC9A1	2286	2439	2573	2422	2607	2261	2334	2720	1602	1719	1903	2677	3159	3409	2891	1281	1806	1869	2023	2464	2608	1856	1933	1501	2154	1240	1805	1116	2365	1470	2478	976	1137	1211	2351	1340	1918	1197	1482	1799	1232	1905	1839	1857	4250	1335	1595	2080	1856
MAP3K6	475	746	1135	1211	1063	911	1565	1155	1069	1037	1053	1345	1234	1283	1254	1085	1406	1577	1448	1907	1677	1445	1562	1049	1205	1128	1009	834	1115	613	1142	716	912	909	1054	1510	1594	1006	690	1428	793	1518	1107	694	792	704	1074	1012	1337
FCN3	2	4	7	1	3	11	12	3	1	5	4	2	3	3	5	6	3	4	8	11	11	9	6	4	10	11	3	4	6	2	4	0	5	2	8	3	8	2	10	5	1	7	8	7	7	2	6	10	2
CD164L2	0	0	0	0	0	0	0	0	0	0	0	0	0	0	0	0	0	0	0	0	0	0	0	0	0	0	0	0	0	0	0	1	0	0	0	0	0	0	0	0	0	0	0	0	0	0	0	0	0
WASF2	8876	7244	9819	6440	9877	8880	7673	5357	4378	4596	4557	6104	6582	6970	7568	6869	8095	9022	9485	6095	7325	6538	7790	4549	6772	8531	7795	4378	7286	6531	11380	4808	4410	5250	6070	8149	8391	4850	7419	7252	6249	8835	6977	5046	12958	5635	7553	7358	8923
AHDC1	381	618	511	1264	365	727	902	1629	1126	1017	974	644	1409	1474	1099	534	1422	1000	1177	953	1126	691	1490	955	656	709	916	734	1249	601	935	1406	646	843	1061	1439	1423	500	330	852	1054	993	984	754	600	480	615	911	1312
FGR	0	4	1	7	8	21	7	3	0	1	0	0	2	4	2	1	0	0	0	1	2	1	1	3	0	6	0	2	2	1	4	0	0	1	2	1	0	0	0	0	2	0	1	2	51	0	1	1	0
IFI6	312	362	315	969	139	450	337	1257	254	232	246	525	1514	1720	472	376	305	546	330	477	442	165	395	326	296	994	249	210	557	228	392	327	181	285	254	233	554	288	434	316	341	318	296	791	508	194	235	281	232
RPA2	529	872	1929	847	1317	802	584	451	804	873	998	2134	642	722	840	1082	1268	1279	1450	958	1045	1074	1256	478	494	492	869	574	717	1062	1753	432	651	1018	1189	1120	1110	851	991	1422	600	1431	1019	654	1281	1121	1354	1430	1181
EYA3	1001	1448	1053	938	856	797	764	796	842	907	954	1190	846	882	876	1063	1108	890	1294	1020	1149	837	1101	547	760	675	799	496	625	456	922	587	676	619	912	984	885	484	970	990	557	973	968	679	2016	566	874	895	866
PTAFR	2	11	5	3	4	13	8	2	12	10	8	6	6	11	10	5	12	5	4	2	2	3	5	2	3	4	6	2	9	4	12	1	4	10	3	12	6	3	7	13	3	11	8	4	32	8	2	4	7
DNAJC8	2980	5133	4221	2766	3196	4372	2764	3096	3466	3746	3850	5311	4873	4923	4316	4921	4992	5235	5132	4308	4106	3492	4079	2651	2576	3410	2827	2686	3121	2872	4569	2004	2868	3174	2739	3777	4980	2540	4061	4137	2228	4830	4859	3410	6550	2490	2925	4002	4753
SNHG12	159	276	197	224	190	178	133	176	222	259	274	271	247	249	302	134	396	201	145	156	225	301	176	166	126	119	117	177	174	260	443	210	117	215	222	178	210	174	123	303	165	254	239	185	258	190	279	176	161
SNORD99	0	0	0	0	0	0	0	0	0	0	0	0	0	0	0	0	0	0	0	0	0	0	0	0	0	0	0	0	0	0	0	0	0	0	0	0	0	0	0	0	0	0	0	0	0	0	0	0	0
SNORA61	0	0	0	0	0	0	0	0	0	0	0	0	0	0	0	0	0	0	0	0	0	0	0	0	0	0	0	0	0	0	0	0	0	0	0	0	0	0	0	0	0	0	0	0	0	0	0	0	0
SNORA44	0	0	0	0	0	0	0	0	0	0	0	0	0	0	0	0	0	0	0	0	0	0	0	0	0	0	0	0	0	0	0	0	0	0	0	0	0	0	0	0	0	0	0	0	0	0	0	0	0
SNORA16A	0	0	0	0	0	0	0	0	0	0	0	0	0	0	0	0	0	0	0	0	0	0	0	0	0	0	0	0	0	0	0	0	0	0	0	0	0	0	0	0	0	0	0	0	0	0	0	0	0
TAF12	945	955	952	786	817	1261	800	927	658	720	687	1216	1078	1138	741	943	1022	1262	1119	1023	1079	692	963	678	736	916	693	546	823	652	1050	509	638	627	925	747	907	522	881	960	647	1025	1104	832	1489	506	805	1068	1043
TMEM200B	388	541	608	681	794	676	510	571	520	507	516	712	833	927	905	846	903	738	1036	720	860	725	752	377	646	503	455	452	594	510	864	259	403	701	601	821	935	858	453	837	684	910	687	414	689	507	553	802	775
SRSF4	2161	2795	3173	2694	2702	2603	2393	2194	2411	2445	2607	3701	2823	2878	2673	2332	3122	2967	3607	2357	2935	2427	2818	1672	2062	2489	2057	1732	1773	2108	3540	1775	1643	2179	2057	2963	2660	1824	2330	2862	1662	3075	3106	1812	3784	1697	2778	2617	3145
MECR	514	610	671	497	660	673	564	532	459	456	461	598	501	583	568	517	666	736	631	600	718	640	635	385	575	427	606	386	480	430	743	331	416	413	601	496	650	365	540	515	439	690	498	414	846	430	642	591	673
BC042538	0	0	0	0	0	0	0	0	1	0	0	0	0	0	0	0	0	0	0	0	0	0	0	0	0	0	0	0	0	0	0	0	0	0	0	0	0	0	0	0	1	0	0	0	0	0	0	0	0
MATN1	2	5	4	10	3	4	4	2	1	5	2	1	2	12	5	3	9	1	4	3	7	1	5	1	4	22	7	1	3	4	4	4	0	2	2	5	3	2	2	3	6	4	1	3	6	1	3	3	3
LAPTM5	4	49	30	128	23	57	12	44	43	34	31	41	34	46	21	5	29	16	29	31	34	0	73	10	6	3	2	16	9	3	5	5	6	20	24	26	54	13	6	12	103	24	222	16	143	6	2	120	4
MIR4420	0	0	0	0	0	0	0	0	0	0	0	0	0	0	0	0	0	0	0	0	0	0	0	0	0	0	0	0	0	0	0	0	0	0	0	0	0	0	0	0	0	0	0	0	0	0	0	0	0
SDC3	4571	5851	5516	9271	5225	8469	7115	8968	3762	3814	3707	3614	10241	10771	8308	7700	8708	10255	8169	11393	11099	5407	9938	4444	5818	9080	5918	4173	9882	4961	7765	2019	6004	3391	2638	10306	9695	2632	6339	3800	1711	6112	4517	9557	12479	5322	6349	5654	7821
PUM1	3524	4174	4148	3316	3870	3557	3331	2622	2172	2346	2343	3098	3526	3700	3632	3241	3505	3677	3788	3332	3535	3091	3573	2081	3082	3873	3078	1900	2406	2310	4018	2039	2096	2322	3358	3326	3285	2008	3323	2863	1929	3355	3102	2397	6752	2039	3114	3227	3667
SNORD103A	0	0	0	0	0	0	0	0	0	0	0	0	0	0	0	0	0	0	0	0	0	0	0	0	0	0	0	0	0	0	0	0	0	0	0	0	0	0	0	0	0	0	0	0	0	0	0	0	0
SNORD85	0	0	0	0	0	0	0	0	0	0	0	0	0	0	0	0	0	0	0	0	0	0	0	0	0	0	0	0	0	0	0	0	0	0	0	0	0	0	0	0	0	0	0	0	0	0	0	0	0
NKAIN1	9	3	7	5	3	0	4	2	0	5	0	5	3	3	5	5	2	3	3	7	5	4	2	1	4	7	2	5	8	2	6	4	2	3	18	5	7	0	5	5	62	5	3	5	8	4	4	4	2
SNRNP40	715	1310	1458	709	927	1014	732	702	1042	1062	1114	1515	942	983	950	1052	1306	1381	1503	948	1204	1018	1247	659	776	577	921	572	686	837	1391	667	636	863	783	1107	1266	650	866	1158	457	1555	1128	779	1440	746	1222	1255	1252
FABP3	71	156	78	1975	129	231	65	607	78	87	86	231	1326	1538	433	158	144	234	106	500	209	81	180	230	127	6764	106	232	344	43	75	292	298	52	103	147	629	124	414	142	752	87	77	348	254	79	46	86	97
PEF1	455	646	661	515	741	799	717	633	473	476	495	665	666	658	763	553	742	760	814	820	751	674	656	469	601	431	587	381	686	407	669	331	474	454	696	585	662	456	532	670	328	784	727	463	860	401	501	693	655
AX747565	0	0	0	0	0	0	0	0	0	0	0	0	0	0	0	0	0	0	0	0	0	0	0	0	0	0	0	0	0	0	0	0	0	0	0	0	0	0	0	0	0	0	0	0	0	0	0	0	0
COL16A1	11995	3227	6962	17021	14132	21044	6765	9469	5720	6089	5810	6985	11766	12251	19165	8287	10677	16543	10076	11209	13453	11364	9696	10037	19378	5233	14922	6444	27213	13307	20770	11597	10557	7848	25913	6551	10360	7733	6944	8133	6709	8458	6539	8516	13609	8317	12638	5413	10091
BAI2	81	432	128	706	140	213	146	1243	351	338	371	330	1063	1194	1000	104	196	249	195	237	277	129	305	273	213	357	194	260	443	124	203	371	133	141	435	238	403	133	100	144	411	137	102	355	318	142	93	82	331
MIR4254	0	0	0	0	0	0	0	0	0	0	0	0	0	0	0	0	0	0	0	0	0	0	0	0	0	0	0	0	0	0	0	0	0	0	0	0	0	0	0	0	0	0	0	0	0	0	0	0	0
BC069257	0	0	0	0	0	0	0	0	0	0	0	0	0	0	0	0	0	0	0	0	0	0	0	0	0	0	0	0	0	0	0	0	0	0	0	0	0	0	0	0	0	0	0	0	0	0	0	0	0
SPOCD1	353	1254	1611	788	1090	1025	1567	1043	1555	1661	1616	2610	1203	1076	871	677	2196	1785	1680	2068	1626	1936	2314	1235	1140	711	2035	1354	1570	560	857	2295	1569	1141	1187	1989	2143	1084	389	1401	348	1929	3005	1390	1102	634	1321	2757	1756
PTP4A2	9856	11902	11866	6626	10987	11106	7971	7997	7408	8103	8347	12311	10812	11374	9785	9868	11223	11304	11707	8339	10960	10536	12619	6586	9703	13690	11381	6662	8927	7594	13414	7621	6423	7431	11995	12538	11636	6158	9061	13153	10566	13831	12186	8657	15023	6227	10220	11895	13475
TMEM234	164	260	230	275	319	292	270	267	190	194	204	244	267	262	294	210	321	289	258	355	356	229	226	177	258	142	198	144	298	224	381	133	191	215	371	247	255	216	215	300	153	266	276	243	364	161	262	231	270
MTMR9LP	220	170	116	1068	243	254	306	1000	171	196	170	196	766	784	556	164	322	240	195	272	273	180	218	247	250	417	123	166	351	119	238	161	236	149	200	178	272	182	245	327	684	121	220	175	307	127	191	104	177
MARCKSL1	551	1016	1134	784	742	763	867	1948	717	695	656	1191	1995	2080	1240	1084	1075	1570	2220	762	735	1872	2435	853	1095	2586	1715	338	1591	1344	2248	1068	1737	782	232	3271	1813	697	219	738	938	2123	591	623	2144	1242	944	826	3246
FAM229A	0	0	1	2	1	0	0	6	5	2	1	2	4	1	5	1	5	5	4	10	8	3	1	6	3	0	5	0	15	2	5	4	1	1	5	4	11	1	0	5	7	4	3	1	0	2	3	1	2
BSDC1	2611	2526	3368	2798	3374	3546	3096	2854	1489	1579	1684	2253	3002	2979	3028	2844	2933	3244	3082	3343	3014	2253	2402	1696	2549	3098	2344	1560	2755	1875	3277	1679	1905	1805	3212	2488	2516	1948	2296	2540	1934	2399	2972	2404	4638	1647	2462	2542	2759
ZBTB8OS	495	625	551	482	546	665	383	598	470	493	513	833	724	793	750	578	699	856	765	810	668	572	583	431	525	399	519	341	517	409	665	436	443	460	786	599	582	414	470	676	338	627	714	606	1006	363	478	650	688
SYNC	1937	1862	2187	1598	2129	3322	2794	1223	955	1031	1015	1348	1946	2087	2288	1742	2240	2623	2127	2481	2354	1778	2476	2288	1828	2087	2267	1486	2037	983	1743	1493	1128	1244	2747	1935	2631	814	1934	1932	1129	1624	2137	1876	5198	1016	1216	2468	2658
YARS	9843	6714	12531	3231	11324	10509	6556	6256	3564	3977	3852	7116	7711	7634	8367	3419	5043	7906	5615	5329	7337	8210	7194	5611	6814	2864	8589	4290	6505	7300	12645	4902	4340	4073	6317	3972	5966	4121	7546	4778	2844	6807	5578	6059	13958	6145	9332	6536	7681
FNDC5	76	31	23	26	13	80	20	25	5	19	14	25	45	37	26	16	21	39	34	36	22	23	20	59	22	113	28	19	47	22	34	47	26	10	51	9	43	20	16	20	21	24	22	41	41	16	14	16	37
TMEM54	310	353	380	587	496	802	487	553	417	360	417	428	471	487	527	604	749	627	826	953	733	466	663	192	446	378	449	399	625	604	980	240	392	284	478	274	722	807	407	404	115	766	609	472	541	375	376	561	876
RNF19B	387	406	489	423	354	592	390	281	258	274	297	393	468	488	345	314	493	445	438	468	500	373	501	290	237	511	477	327	380	337	617	300	256	295	313	417	540	287	560	490	348	546	506	439	603	343	501	566	448
AK2	165	316	473	257	419	445	404	351	414	412	402	507	378	374	357	325	425	525	490	423	424	365	376	334	413	136	372	254	379	319	405	353	306	339	429	361	407	279	175	357	199	511	386	288	367	289	333	411	390
AX747064	6	4	1	5	4	5	4	4	2	2	2	1	16	9	6	4	1	4	1	3	1	1	1	1	1	6	2	4	3	1	1	1	1	0	2	4	1	0	3	0	1	2	1	3	4	1	2	2	2
TRIM62	177	220	159	236	188	240	234	283	188	181	205	183	323	295	233	155	186	244	173	259	245	195	244	105	239	152	208	93	177	117	205	172	124	99	197	202	200	69	106	166	80	191	180	187	347	99	135	182	207
A3GALT2	1	5	3	14	4	5	5	11	3	6	6	3	5	11	5	1	5	4	3	5	6	6	3	5	3	9	3	8	6	2	6	2	4	7	1	3	3	2	5	6	3	2	5	4	9	5	9	4	5
PHC2	2298	3493	3546	3439	2796	4313	3350	3211	2505	2686	2783	4126	4250	4372	3356	3120	3956	4472	3874	2692	3200	2872	4658	2251	3171	2730	3379	2452	2826	2333	3714	2387	1837	2967	2786	4797	4291	2001	1927	3464	2155	4202	3429	3471	4814	2431	2824	3759	4252
MIR3605	0	0	0	0	0	0	0	0	0	0	0	0	0	0	0	0	0	0	0	0	0	0	0	0	0	0	0	0	0	0	0	0	0	0	0	0	0	0	0	0	0	0	0	0	0	0	0	0	0
CSMD2	1479	1196	3449	844	2657	969	2594	815	612	592	619	1926	541	565	472	2292	3891	2236	3475	1960	1369	2762	2870	1425	2369	336	1929	983	1080	1396	2331	510	1549	2108	544	2534	1798	1968	1216	2531	325	1972	3332	1035	1546	990	2162	2304	4437
SMIM12	879	1146	1640	902	1168	1269	991	869	876	906	1010	1479	1030	1103	1095	1395	1513	1527	1554	1454	1411	1301	1311	758	904	739	1096	723	918	818	1380	652	791	1087	1404	1388	1318	896	837	1555	591	1492	1588	868	1664	845	1154	1465	1238
DLGAP3	0	1	0	0	0	1	1	4	2	1	2	2	3	4	6	0	1	5	3	3	2	1	2	0	1	3	0	0	2	1	0	1	1	1	2	1	5	3	0	5	0	3	1	1	2	1	4	0	2
LOC653160	85	78	64	238	90	117	108	168	44	41	41	44	166	178	182	78	81	115	62	155	157	68	67	69	145	183	46	41	86	42	81	60	56	42	89	55	100	56	105	50	90	49	84	86	229	44	63	50	44
ZMYM6NB	0	0	0	0	0	0	0	0	0	0	0	0	0	0	0	0	0	0	0	0	0	0	0	0	0	0	0	0	0	0	0	0	0	0	0	0	0	0	0	0	0	0	0	0	0	0	0	0	0
ZMYM6	962	887	872	757	835	904	807	634	574	605	652	835	927	940	845	784	863	862	938	1140	1039	790	879	534	674	851	632	536	682	527	944	601	638	537	953	763	825	549	710	785	592	786	996	763	1700	552	758	802	875
AL831889	0	0	0	0	0	0	0	0	0	0	0	0	0	0	0	0	0	0	0	0	0	0	0	0	0	0	0	0	0	0	0	0	0	0	0	0	0	0	0	0	0	0	0	0	0	0	0	0	0
BX537811	0	0	0	0	0	0	0	0	0	0	0	0	0	0	0	0	0	0	0	0	0	0	0	0	0	0	0	0	0	0	0	0	0	0	0	0	0	0	0	0	0	0	0	0	0	0	0	0	0
SFPQ	4840	11046	7060	3733	4282	5484	4290	3764	7782	8052	8818	8012	4909	4872	6040	7250	10378	8895	10317	5349	7494	7943	8982	3796	4072	4100	6383	4868	2989	6115	10439	3864	4720	6594	3824	8519	8119	4493	4424	8577	3271	11697	7992	3753	8458	4474	5457	8248	11421
KIAA0319L	1363	2232	1485	2648	1719	1966	2028	2568	1001	1146	1068	1281	2720	2899	2295	1464	1671	2161	1737	2374	1878	1148	1660	1272	1676	1814	1099	1065	1682	734	1176	1083	1210	936	1766	1544	1963	877	1872	1585	1334	1351	1991	2043	3819	748	982	1517	1290
PSMB2	2664	4124	4919	2243	3721	3910	3206	2935	2993	3157	3426	4430	3365	3408	3589	3754	4662	5091	4693	3663	3965	4467	4525	2315	3320	2264	3773	2307	2599	2656	4587	2404	2460	2793	3737	3632	4422	2260	2617	4643	1647	5540	4400	2695	5051	2238	3569	5066	4719
C1orf216	945	993	1230	1307	1111	1199	1226	849	796	861	861	1119	1247	1263	1305	1262	1392	1369	1619	1502	1451	1060	1295	777	869	1463	1000	797	1019	819	1381	609	933	1041	1341	1193	1427	958	1032	1245	953	1254	1431	848	1741	858	1062	1208	1269
CLSPN	148	1409	2429	202	853	95	233	50	1169	1148	1405	3938	77	64	505	1713	1735	1092	2913	397	605	1797	1145	204	159	36	1006	650	55	766	1519	323	412	1490	1300	2523	1335	1260	430	2368	120	2281	1497	218	589	1296	2071	2097	1852
COL8A2	965	584	977	3138	900	1383	2687	856	314	399	375	574	1208	1224	2311	627	1136	1857	794	2013	1940	841	991	646	1626	1569	502	1693	2478	655	1065	329	533	821	383	964	1381	661	1388	236	4559	342	1350	1555	4128	1024	319	909	818
TRAPPC3	1386	1902	1802	1335	1534	2060	1556	1528	1451	1451	1492	2021	1953	2073	1890	1782	2082	2324	2082	2374	1984	1530	1859	1348	1416	1438	1445	1312	1669	1388	2245	1171	1260	1354	1970	1666	2058	1294	1485	1768	1248	2007	2067	1729	3153	1239	1493	1785	1916
EVA1B	0	0	0	0	0	0	0	0	0	0	0	0	0	0	0	0	0	0	0	0	0	0	0	0	0	0	0	0	0	0	0	0	0	0	0	0	0	0	0	0	0	0	0	0	0	0	0	0	0
STK40	829	1046	1316	1390	1127	1070	881	1299	847	931	909	1190	1397	1492	1421	531	846	1236	812	713	1069	649	1028	679	579	1337	766	726	999	555	922	1230	516	655	550	779	1307	427	701	702	742	703	1020	1158	1207	523	837	777	1040
LSM10	425	759	675	600	489	731	627	739	631	616	620	875	879	805	716	544	754	699	759	688	832	611	763	413	397	594	512	489	525	465	827	486	421	534	789	527	677	461	523	670	538	786	796	568	703	367	493	593	761
OSCP1	174	183	153	206	226	255	215	187	92	83	96	141	224	259	228	246	170	282	230	318	305	169	164	136	238	268	163	108	256	190	262	90	153	142	243	173	172	119	274	162	161	172	211	191	286	87	121	160	149
MRPS15	1323	1886	1464	1136	1449	2033	1423	1485	1366	1342	1431	1889	1872	1852	1600	1565	1946	2070	2063	1755	1937	1629	1858	1145	1312	1195	1329	899	1207	1042	1906	1032	1034	1193	1460	1397	1737	983	1553	1674	811	2169	1868	1318	2084	944	1351	1787	1863
CSF3R	0	0	0	0	39	113	28	1	0	0	0	0	0	0	2	0	0	0	0	0	0	0	1	0	0	0	0	0	1	0	0	0	0	0	0	0	0	0	0	0	0	0	0	0	311	0	0	1	0
GRIK3	0	0	2	0	2	1	0	0	0	0	0	0	0	0	0	1	5	3	0	0	1	0	0	1	0	1	2	0	0	5	4	0	1	0	1	1	0	2	0	2	3	5	0	0	0	1	4	0	1
LOC728431	155	88	72	77	59	136	43	117	71	79	82	87	102	121	102	64	79	87	66	124	110	84	66	75	60	56	47	49	107	55	84	71	58	42	46	43	30	65	101	64	36	46	65	96	126	36	51	57	88
MEAF6	1676	1812	1688	1471	1624	1869	1624	1316	1241	1359	1364	1861	1901	1943	1885	1825	1887	2109	2037	2100	2021	1616	2005	1104	1292	2176	1543	1242	1276	1336	2261	1093	1226	1276	1402	1753	1752	1095	1629	1786	1167	1896	1917	1466	2878	1223	1853	1743	2075
MIR5581	0	0	0	0	0	0	0	0	0	0	0	0	0	0	0	0	0	0	0	0	0	0	0	0	0	0	0	0	0	0	0	0	0	0	0	0	0	0	0	0	0	0	0	0	0	0	0	0	0
SNIP1	537	621	748	557	619	617	512	467	402	431	471	731	662	743	583	629	727	658	723	698	664	560	694	403	513	702	581	341	440	464	788	314	410	445	631	584	642	401	565	607	365	713	656	462	1098	411	559	631	617
GNL2	2122	2649	3336	1389	2150	1836	1745	1210	1804	1873	2054	3484	1884	1906	1747	2736	2812	2728	2719	2012	2247	2668	2576	1551	1546	1688	2126	1589	1205	1653	2704	1557	1275	1738	2481	2180	2410	1350	1977	2618	1026	2809	2536	1595	3981	1591	2690	2629	2976
RSPO1	12	3	10	12	19	44	5	5	1	1	0	2	3	2	13	18	5	9	6	7	5	0	6	17	14	226	4	4	8	7	5	0	2	1	1	8	4	2	52	1	14	4	1	6	28	1	7	2	12
C1orf109	97	95	291	236	277	180	190	121	126	153	169	197	144	133	228	168	178	173	233	235	257	240	195	106	156	85	140	96	192	186	300	104	106	131	160	170	159	133	66	233	130	199	228	150	277	151	212	178	233
AX747480	0	0	0	0	0	0	0	0	0	0	0	0	0	0	0	0	0	0	0	0	0	0	0	0	0	0	0	0	0	0	0	0	0	0	0	0	0	0	0	0	0	0	0	0	0	0	0	0	0
EPHA10	0	0	0	0	0	0	0	0	0	0	0	1	1	0	0	0	0	0	1	0	3	1	1	1	2	0	1	0	0	0	1	0	0	1	3	0	2	0	2	0	0	1	0	0	0	0	0	0	0
YRDC	569	679	1100	240	622	517	659	452	485	526	543	1228	429	415	597	552	671	722	740	578	456	863	538	297	471	595	689	475	550	548	958	463	520	532	760	708	618	436	385	758	185	828	747	489	853	396	682	1045	709
MTF1	1178	1203	1493	904	1184	1054	1086	730	645	741	757	1050	942	1034	946	1059	1115	1100	1366	1052	1036	945	1032	520	902	1234	909	579	782	732	1098	543	776	658	983	908	901	612	1071	949	486	924	1128	795	2187	613	841	968	1133
INPP5B	1098	960	956	736	1216	1349	758	772	472	547	503	725	901	1026	1049	634	659	889	813	686	958	675	635	616	809	789	627	374	789	518	874	463	543	400	581	562	660	371	881	546	829	514	708	670	1542	442	887	622	712
SF3A3	2815	4362	3865	1904	2686	3359	2325	2393	2789	2977	3166	4838	3076	3052	2787	3273	3637	3880	4541	2894	3315	3429	3668	2007	2341	2222	2878	1934	2187	2403	4019	1901	2210	2494	2754	3147	3388	2047	2819	3373	1487	4609	3757	2353	4794	2138	3344	4029	4148
FHL3	1403	1177	1330	1056	1359	2303	1173	1472	742	851	807	1016	1425	1324	1135	870	1265	1961	1210	926	1350	1501	1851	1048	1683	1212	1238	642	1654	589	1133	1852	981	717	1204	957	1344	557	868	795	597	1322	862	881	2259	520	906	1349	1531
POU3F1	0	0	1	0	0	0	0	0	0	0	0	0	1	0	0	0	2	0	0	1	0	0	0	0	0	1	0	0	3	0	3	1	0	2	0	1	2	1	0	0	0	1	0	2	1	2	0	0	0
LOC339442	0	0	0	0	0	0	0	0	0	0	0	0	0	0	0	0	0	0	0	0	0	0	0	0	0	0	0	0	0	0	0	0	0	0	0	0	0	0	0	0	0	0	0	0	0	0	0	0	0
RRAGC	2346	1838	2537	2855	2560	4402	1950	2411	1557	1628	1676	2188	4337	4657	4170	2794	2848	3635	2965	5312	3602	2181	3244	2121	1508	3992	2420	2311	3814	2120	3771	1489	2261	2019	2333	2741	4662	2530	3571	3208	2512	2626	2785	3274	5876	2353	2730	2530	2892
MYCBP	0	0	0	0	0	0	0	0	0	0	0	0	0	0	0	0	0	0	0	0	0	0	0	0	0	0	0	0	0	0	0	0	0	0	0	0	0	0	0	0	0	0	0	0	0	0	0	0	0
GJA9-MYCBP	10	5	6	24	8	19	1	13	8	15	4	11	30	28	31	11	7	16	14	24	12	10	15	11	1	23	2	11	16	9	2	8	8	2	10	4	8	19	26	14	11	7	16	28	20	4	9	7	10
GJA9	0	0	0	0	0	0	0	0	0	0	0	0	0	0	0	0	0	0	0	0	0	0	0	0	0	0	0	0	0	0	0	0	0	0	0	0	0	0	0	0	0	0	0	0	0	0	0	0	0
RHBDL2	48	73	60	212	81	129	122	101	31	44	42	63	196	223	137	125	170	121	138	319	133	61	70	108	82	114	35	96	113	41	47	68	121	87	129	129	112	132	149	152	93	43	219	143	156	25	69	83	117
PPIEL	51	55	88	293	86	97	109	115	61	83	67	48	104	120	193	60	138	74	69	141	144	121	60	41	94	42	63	79	46	73	128	66	144	64	93	35	113	70	123	20	104	68	177	94	118	40	172	67	72
PABPC4	6113	7597	6602	6398	6613	8396	5690	6230	4968	5213	5429	7564	7866	8288	6449	7188	8540	7962	8494	7822	9988	5146	6253	4586	4750	8518	5656	5083	6367	5256	9621	4367	4032	5244	7858	5533	6389	3728	8434	6718	6242	7317	6986	6406	8165	3419	5664	6771	7565
SNORA55	0	0	0	0	0	0	0	0	0	0	0	0	0	0	0	0	0	0	0	0	0	0	0	0	0	0	0	0	0	0	0	0	0	0	0	0	0	0	0	0	0	0	0	0	0	0	0	0	0
HEYL	27	169	15	9	1	18	0	49	17	11	10	11	9	7	4	9	33	15	11	0	8	0	10	25	13	25	10	8	9	3	4	985	0	15	9	5	13	0	4	4	0	7	7	1	3	5	3	5	1
NT5C1A	0	0	0	0	0	0	0	0	0	0	0	0	0	1	0	0	0	0	0	0	0	0	0	0	0	0	0	0	0	0	0	0	0	0	0	0	0	0	0	0	0	1	0	0	0	0	0	0	0
HPCAL4	0	0	0	0	0	0	0	0	0	0	0	0	0	0	0	0	0	0	0	1	0	0	0	0	1	0	1	0	1	0	0	1	0	2	0	0	0	0	0	0	1	0	1	0	0	0	0	0	0
AB075489	0	0	0	0	0	0	0	0	0	0	0	0	0	0	0	0	0	0	0	0	0	0	0	0	0	0	0	0	0	0	0	0	0	0	0	0	0	0	0	0	0	0	0	0	0	0	0	0	0
BMP8B	33	22	21	41	23	12	7	25	13	16	12	15	10	16	14	22	19	21	26	5	20	28	18	10	25	50	10	6	14	15	19	12	11	17	25	49	40	44	35	46	10	23	37	5	3	5	17	8	9
OXCT2	0	0	0	0	0	0	0	0	0	0	0	0	0	0	0	0	0	0	0	0	0	0	0	0	0	0	0	0	0	0	0	0	0	0	0	0	0	0	0	0	0	0	0	0	0	0	0	0	0
TRIT1	592	810	529	352	367	498	229	522	446	503	507	699	596	631	743	557	410	736	507	262	565	578	580	422	568	486	438	381	531	333	613	568	450	355	452	484	415	369	552	498	258	592	598	523	1109	308	568	608	613
AK304759	0	0	0	0	0	0	0	0	0	0	0	0	0	0	0	0	0	0	0	0	0	0	0	0	0	0	0	0	0	0	0	0	0	0	0	0	0	0	0	0	0	0	0	0	0	0	0	0	0
MYCL1	20	29	16	4	6	23	19	11	8	12	13	26	14	15	14	14	13	18	11	20	19	18	17	16	12	3	26	6	27	11	9	10	15	3	30	15	25	8	39	8	5	21	12	4	54	10	16	23	15
PPT1	1926	3877	2165	1783	1937	3789	1956	2979	2367	2600	2654	3403	3684	3712	2296	2251	2615	3227	2544	2854	2754	2551	2935	1878	1662	1865	2293	1519	1943	1377	2432	1306	1906	1589	2115	1834	3257	1559	3670	2616	1643	3528	2656	1709	4303	1388	1875	2653	2410
COL9A2	8	7	20	24	18	34	87	22	18	8	14	11	22	29	28	37	59	37	64	35	52	27	18	27	43	20	10	25	42	17	43	54	33	22	6	28	97	16	11	21	72	20	36	31	6	12	27	11	23
RIMS3	14	13	16	14	17	42	2	10	6	10	6	11	27	27	45	6	5	8	10	3	9	2	5	6	7	13	13	3	26	7	6	166	1	1	14	5	11	6	57	5	6	9	2	14	26	8	3	6	6
LOC100130557	5	20	16	24	13	18	11	15	12	24	13	10	13	11	23	9	38	19	17	26	29	19	16	10	8	14	15	11	11	11	23	9	11	12	16	13	21	10	12	20	15	25	26	11	34	13	25	13	10
CITED4	3	18	6	22	6	9	3	34	23	10	19	35	31	20	17	13	15	21	9	3	5	6	16	9	7	13	15	14	22	5	5	7	6	9	10	43	33	2	7	11	38	14	17	17	2	9	5	12	13
SLFNL1	0	0	0	0	0	0	0	0	0	0	0	0	0	0	0	0	0	0	0	0	0	0	0	0	0	0	0	0	0	0	0	0	0	0	0	0	0	0	0	0	0	0	0	0	0	0	0	0	0
SCMH1	1005	814	1085	942	995	1137	798	660	564	610	626	761	1006	1050	1030	940	1121	1117	1114	853	808	997	965	543	776	997	792	537	771	732	1322	555	535	673	768	823	974	600	929	1079	712	1104	946	674	1762	637	920	1068	1133
EDN2	0	1	3	0	0	0	0	3	1	0	0	0	3	0	3	0	0	1	2	0	0	0	0	0	0	0	3	0	0	0	0	3	1	0	0	6	0	0	0	0	0	4	0	0	0	0	0	4	0
HIVEP3	123	356	348	172	213	290	274	202	212	212	262	424	203	269	134	390	391	622	543	288	304	535	506	381	213	32	438	275	630	236	336	675	254	217	151	397	599	408	259	315	161	740	563	373	1284	274	269	922	276
GUCA2A	0	0	0	0	0	0	0	0	0	0	0	0	0	0	0	0	0	0	0	0	0	0	0	0	0	0	0	0	0	0	0	0	0	0	0	0	0	0	1	0	0	0	0	0	0	0	0	0	0
FOXJ3	2222	2163	2204	1677	2050	2067	1703	1429	1229	1315	1384	1834	1785	1852	1814	1849	2166	2317	2225	1822	2084	1964	1941	1212	1973	2377	1732	1036	1289	1281	2262	1266	1296	1270	1675	1784	2009	1246	1694	1870	1293	2209	1965	1367	3699	1206	1869	1867	2190
ZMYND12	6	4	4	7	16	17	7	9	4	3	4	7	23	21	9	10	10	11	11	15	11	2	0	5	13	17	1	4	9	6	10	2	6	5	23	6	3	5	4	3	16	4	9	9	13	4	1	8	7
CLDN19	1	0	0	0	0	1	0	0	0	1	0	0	0	0	0	0	1	0	0	1	0	0	0	0	0	0	0	0	0	0	0	1	0	0	0	1	0	0	0	0	0	1	0	0	0	0	0	0	0
LEPRE1	10007	5253	10151	4727	6752	9681	7513	7943	3894	3974	4038	6893	6762	7285	5703	3717	4856	7270	4821	5260	8180	5044	6759	5218	7173	5242	7792	3631	9220	5475	9159	5553	3025	3668	8515	4251	6331	3192	5179	6251	3805	8216	6504	5974	11466	3951	5858	6243	8795
CCDC23	369	349	249	445	296	632	264	431	260	236	280	273	456	493	359	423	466	555	420	336	427	304	467	335	379	749	259	323	358	242	403	303	245	225	232	399	561	154	410	334	325	430	344	391	626	133	285	325	390
SLC2A1	1735	5387	7057	2376	7545	2113	4349	8099	3605	3522	3798	5511	8474	8707	15495	1124	2072	3482	2155	2051	2362	2697	3242	3082	6498	294	4079	1911	6065	1013	1775	6811	891	1372	5372	1520	2696	543	1489	1519	303	2394	1740	5958	10366	1315	1363	4519	1826
EBNA1BP2	1315	4189	3826	1022	2356	1791	1684	1600	3444	3587	4137	6032	1924	1796	2290	2619	3549	2858	3765	2390	2748	3069	2789	1461	1710	1108	2975	1452	1376	1930	3176	1325	1668	2197	4277	2193	2249	1411	1637	3321	674	4375	4007	1554	2410	1552	2805	3930	3183
DL489965	0	0	0	0	0	0	0	0	0	0	0	0	0	0	0	0	0	0	0	0	0	0	0	0	0	0	0	0	0	0	0	0	0	0	0	0	0	0	0	0	0	0	0	0	0	0	0	0	0
C1orf210	0	0	1	0	0	0	0	0	0	0	0	0	0	1	0	0	0	0	0	0	0	1	0	0	0	0	0	0	0	0	0	0	0	0	0	0	0	0	0	0	1	0	0	0	0	0	0	0	0
ELOVL1	2607	3585	5461	2410	5156	3531	4148	3079	3157	3160	3404	5615	3246	3349	3853	4161	5175	4569	5249	4988	3936	4700	4277	2517	3157	1835	4101	2886	3119	2662	4690	2295	2951	3327	5914	3956	4295	3379	2751	5077	1939	5140	5415	2692	4442	3014	4350	5214	4450
MED8	1947	1810	2462	960	1977	2190	1610	1660	1210	1306	1364	2097	1983	1872	1562	1318	1579	2031	1703	1648	1983	1779	1781	1200	1706	970	1745	937	1514	1118	1873	1086	1049	1004	1624	1184	1570	888	1177	1526	883	1907	1831	1399	2668	1000	1741	1863	1844
HYI	0	0	0	0	0	0	0	0	0	0	0	0	0	0	0	0	0	0	0	0	0	0	0	0	0	0	0	0	0	0	0	0	0	0	0	0	0	0	0	0	0	0	0	0	0	0	0	0	0
KDM4A-AS1	5	16	6	6	5	3	7	5	5	9	12	11	4	6	5	7	9	5	7	4	7	6	2	3	2	3	5	5	3	2	2	3	2	9	6	7	6	5	3	9	3	6	8	4	10	6	5	9	5
SLC6A9	1384	738	2384	811	2674	1962	1242	2723	692	671	645	780	2139	2058	3089	149	520	767	527	324	1040	1250	752	952	1372	467	2023	548	2105	2285	4045	1013	376	753	1781	358	609	739	771	871	529	1103	761	1199	1950	1574	2431	745	930
ERI3	1483	1505	2087	1515	1791	2201	1623	1639	1047	1151	1156	1362	1693	1792	1719	1519	1792	2261	1823	1752	2048	1477	1794	1221	1625	1182	1507	941	1619	1220	2102	942	965	1180	1548	1333	1737	980	1217	1278	1013	1786	1550	1281	2076	921	1556	1665	1769
TMEM53	44	92	42	102	70	121	81	167	65	53	78	59	144	165	125	80	77	121	95	132	140	50	111	68	54	105	55	74	87	63	97	42	43	54	93	65	159	45	83	93	85	54	93	107	86	41	64	67	36
BEST4	0	2	6	4	6	4	7	8	1	4	5	5	5	9	9	4	5	7	6	7	14	5	6	5	10	8	1	4	5	4	5	3	1	3	15	5	5	4	2	11	10	1	15	2	4	3	5	4	4
TCTEX1D4	12	14	9	13	16	11	16	14	4	5	4	8	22	23	14	3	12	10	5	14	9	12	4	11	5	18	7	7	15	4	7	10	8	1	16	7	5	8	12	3	6	3	11	13	13	3	11	12	8
PTCH2	23	45	10	65	11	69	42	184	32	25	23	20	52	55	33	19	42	62	39	25	45	19	31	67	21	76	14	41	51	10	11	97	29	10	15	33	41	23	40	14	100	18	22	22	17	7	8	14	27
EIF2B3	959	1501	1763	635	1043	1090	763	677	912	977	1110	2085	844	821	863	1237	1375	1500	1588	1068	1078	1193	1212	661	694	758	970	721	689	786	1298	770	815	903	1452	1157	1114	727	1184	1298	532	1329	1428	759	1456	679	1180	1545	1494
HECTD3	1265	1699	2231	1798	1771	2029	1780	1840	1314	1393	1445	1923	2006	1945	1624	1522	2112	2068	2114	1872	1709	1390	1988	1349	1289	1931	1279	1079	1426	1155	2057	1253	1296	1098	1242	1739	1892	1152	1325	2012	1565	1956	2151	1230	2221	934	1578	1706	1770
ZSWIM5	12	47	9	6	11	6	2	36	15	26	24	36	30	29	37	30	10	3	13	18	24	6	10	4	8	10	5	1	11	5	8	3	5	5	95	14	10	7	6	9	32	5	7	19	30	3	1	4	4
MUTYH	90	162	167	170	155	169	123	192	167	212	219	246	149	154	202	162	214	178	273	174	237	193	191	132	127	103	144	130	155	212	301	117	132	173	126	222	236	162	101	243	160	255	271	120	140	194	255	168	188
TESK2	108	102	104	129	92	120	83	196	91	88	89	98	170	165	102	129	97	144	85	92	101	69	90	65	65	248	64	50	141	89	162	81	40	67	59	115	99	85	99	137	245	92	75	134	172	49	81	63	106
CCDC163P	26	50	78	26	43	38	84	38	46	48	53	98	18	36	66	56	65	129	37	42	51	88	33	17	77	29	63	34	82	49	98	36	30	47	101	59	79	44	28	109	37	99	81	65	173	52	72	71	92
PRDX1	7640	12312	13153	5569	8693	9152	7709	8331	9391	9605	10382	17686	10364	10216	8088	9291	15182	12931	11688	9284	9783	11320	10801	6496	7112	7144	8989	7106	6404	6370	10641	6263	7191	7969	13504	10404	10805	7185	7453	13567	5845	12199	13942	7977	12208	6126	9566	12922	13081
CCDC17	2	2	1	7	7	3	5	10	6	4	1	7	7	3	4	3	16	10	4	2	6	6	2	7	7	0	7	7	4	1	10	7	6	7	6	3	7	1	3	7	2	7	4	8	5	2	8	4	7
GPBP1L1	3068	3077	2967	2417	2927	2990	2295	2253	1814	1982	2050	2746	2793	2950	3300	2384	2705	2903	2917	2424	2762	2234	2494	1735	1945	2730	2277	1567	2404	1826	3257	1916	1656	1776	2612	2701	2611	1594	3023	2588	1712	2558	3012	2233	4814	1635	2607	2442	2625
RPS15AP10	0	0	0	0	0	0	0	0	0	0	0	0	0	0	0	0	0	0	0	0	0	0	0	0	0	0	0	0	0	0	0	0	0	0	0	0	0	0	0	0	0	0	0	0	0	0	0	0	0
IPP	991	1124	797	821	944	1178	1038	713	553	648	615	978	993	1039	867	890	1025	1051	1095	1127	1024	848	873	562	790	985	699	527	797	594	1008	535	626	608	1097	1047	925	651	869	983	723	883	984	792	1960	636	741	989	876
PIK3R3	111	551	341	627	97	172	116	372	291	255	279	495	559	661	224	370	363	364	481	633	438	435	586	183	88	152	290	252	181	215	355	523	267	272	161	545	458	223	131	446	788	353	538	479	523	271	175	452	499
POMGNT1	1467	2660	2717	3165	2338	2739	2635	2057	1956	1989	2160	2958	2401	2309	2644	2502	3236	2895	3239	3437	2609	2272	2478	1886	1926	1929	2103	1997	2457	1737	2721	1894	1972	2249	3701	2921	2965	2106	2288	3046	1681	2764	3476	2497	3654	1719	1901	3114	3415
LRRC41	2895	3881	3669	3858	3903	5142	4727	4081	2793	2979	3062	3573	4469	4452	3975	4114	4895	5394	5125	5496	5325	3854	4713	2836	4727	3419	3421	2231	3712	2558	4497	2553	2931	2763	4706	4090	4271	2655	2874	4190	2470	4317	4696	3115	5340	1931	3219	4348	4961
KNCN	0	0	0	0	0	0	0	0	0	0	0	0	0	0	0	0	0	0	0	0	0	0	0	0	0	0	0	0	0	0	0	0	0	0	0	0	0	0	0	0	0	0	0	0	0	0	0	0	0
MKNK1	341	344	294	564	404	408	357	413	245	269	275	391	608	597	543	230	457	405	367	369	361	295	292	246	315	448	243	216	323	174	284	280	266	188	333	319	346	202	344	341	236	251	405	326	572	147	271	336	316
MOB3C	0	0	0	0	0	0	0	0	0	0	0	0	0	0	0	0	0	0	0	0	0	0	0	0	0	0	0	0	0	0	0	0	0	0	0	0	0	0	0	0	0	0	0	0	0	0	0	0	0
ATPAF1	1474	2046	1230	1332	1274	1816	1321	1687	1048	1220	1180	1585	1982	2075	1463	1240	1495	1753	1598	1550	1624	1125	1401	949	1217	1449	1114	967	1041	893	1525	813	784	897	1336	1206	1469	773	1550	1454	1156	1689	1495	1215	2362	824	1173	1441	1535
EFCAB14	1016	1429	1184	1234	1317	1038	1200	1083	871	929	937	1096	1349	1424	1370	1381	1467	1568	1490	1195	1064	1248	1250	527	1118	1172	1102	547	1045	772	1413	584	820	748	1165	1266	1151	831	1228	1392	677	1331	1367	717	2027	611	1016	1223	1148
CYP4Z2P	2	1	3	0	1	2	0	3	0	1	0	1	0	2	1	0	2	0	0	0	0	1	0	0	1	1	2	0	0	0	0	0	0	1	0	0	1	0	0	0	0	0	1	1	0	1	1	0	0
CYP4A11	0	0	0	0	0	0	0	0	0	0	0	0	0	0	0	0	0	0	0	0	0	0	0	0	0	0	0	0	0	0	0	0	0	0	0	0	0	0	0	0	0	0	1	0	0	0	0	0	0
PDZK1IP1	0	0	0	1	0	0	0	0	0	0	0	0	0	0	0	0	0	2	0	5	2	0	0	0	0	0	0	0	1	0	1	1	0	0	0	1	1	2	1	0	0	0	0	3	3	0	0	0	0
TAL1	0	0	0	0	0	1	0	0	0	0	0	0	1	0	0	0	1	0	0	0	0	0	0	0	0	0	0	0	0	0	0	0	0	0	0	0	0	0	0	0	0	0	0	0	2	0	0	0	0
STIL	234	1155	1880	203	751	185	332	150	1087	1074	1201	2737	191	202	408	952	1147	872	1492	434	554	1695	881	193	216	121	1151	419	142	937	1674	302	438	854	720	1431	768	732	315	1863	150	1854	1231	231	636	1014	1703	1577	1305
AX748181	0	0	0	1	0	0	0	0	0	0	1	0	0	0	0	0	0	0	0	0	0	0	0	0	0	0	0	0	0	0	0	0	0	0	1	0	0	0	0	0	0	0	0	0	0	0	0	0	0
FOXD2-AS1	14	49	35	40	38	36	10	42	53	39	53	55	48	51	58	53	72	65	73	23	69	79	50	31	20	24	36	33	56	40	48	39	30	65	34	50	42	48	42	70	7	68	77	29	10	20	35	59	88
TRABD2B	26	1	3	8	9	12	0	1	1	0	0	0	2	2	2	24	18	14	7	10	19	4	5	16	14	3	2	2	2	9	10	5	10	2	175	19	4	1	0	2	457	3	2	2	38	8	2	0	95
SKINTL	0	2	1	2	2	0	1	0	0	0	0	2	1	0	0	2	2	1	2	0	1	1	1	0	1	0	0	2	2	0	2	0	0	1	2	2	0	1	3	0	11	0	0	0	0	0	1	0	1
SPATA6	298	419	162	499	213	450	260	460	215	250	205	255	492	526	396	358	400	516	436	308	396	258	383	230	275	955	216	204	242	230	394	148	181	181	208	301	469	180	414	279	379	305	306	323	539	186	287	293	381
AGBL4	17	9	17	12	13	14	19	5	4	8	9	14	10	6	6	7	10	14	13	10	12	7	12	8	14	64	7	5	4	5	8	8	11	7	11	16	9	7	15	6	15	6	7	7	21	7	9	9	8
BEND5	0	0	0	0	0	0	0	0	0	0	0	0	0	0	0	0	0	0	0	0	0	0	0	0	0	0	0	0	0	0	0	0	0	0	0	0	0	0	0	0	0	0	0	0	0	0	0	0	0
DMRTA2	1	1	0	0	0	0	0	0	0	0	0	0	0	1	0	0	0	0	1	2	0	0	0	1	0	0	0	0	0	0	0	0	1	0	0	0	0	0	0	0	0	0	0	0	0	0	0	0	2
FAF1	1350	2480	2535	1089	1958	1624	1432	1373	1544	1616	1717	2946	1878	1973	1571	1802	1969	2039	2197	1559	1745	1751	1809	1005	1264	1437	1664	1125	1131	1189	2082	855	1150	1236	1378	1862	1975	1062	1562	2046	967	2564	2054	1018	2163	1098	2014	2111	2076
TTC39A	13	20	24	36	26	22	13	29	10	10	9	20	34	52	20	28	17	44	23	18	19	26	12	17	17	31	19	20	37	12	16	26	9	13	23	22	23	11	27	21	19	24	24	26	45	17	7	19	15
EPS15	3072	3396	2763	2404	3548	3753	2511	2097	1834	1997	2029	2972	3623	3748	3318	2871	2774	3573	3183	2904	3085	2178	2470	1610	2321	3204	2179	1481	2093	1946	3511	1612	1636	1497	3035	2201	2828	1739	3407	2471	2482	2683	2523	1929	4705	1597	2598	2385	2183
NRD1	7168	11505	8964	4898	8217	6154	5797	6221	6293	6718	6884	10865	7626	7609	7308	8393	9189	9559	8410	7752	9722	7355	8689	4620	6318	5570	6837	5896	4507	5425	9126	3377	4532	6659	10353	7560	7540	4479	6638	8471	3867	8610	8591	5829	12375	5158	8900	8975	8554
MIR761	0	0	0	0	0	0	0	0	0	0	0	0	0	0	0	0	0	0	0	0	0	0	0	0	0	0	0	0	0	0	0	0	0	0	0	0	0	0	0	0	0	0	0	0	0	0	0	0	0
AK090844	0	0	0	0	0	0	0	0	0	0	0	0	0	0	0	0	0	0	0	0	0	0	0	0	0	0	0	0	0	0	0	0	0	0	0	0	0	0	0	0	0	0	0	0	0	0	0	0	0
RAB3B	2382	21535	23515	2419	17028	2303	7995	3980	8750	9168	9545	27798	5854	5994	9001	11246	13534	6139	12734	6372	6349	11794	9398	3359	5470	882	8992	6881	3119	4445	8393	1362	3621	5854	24679	12497	8756	5852	2357	15917	1440	9375	8971	4368	11292	10076	11718	14591	8097
TXNDC12	2239	2805	2829	1574	2806	2453	2085	1940	1928	2061	2156	3216	2292	2449	2794	1938	2439	2970	2896	2164	2560	2075	1980	1321	2063	1362	2466	1097	2152	2129	3578	962	1167	1884	3504	1808	2069	1743	1918	2979	1157	2949	2527	2042	4728	1979	2599	2525	2522
KTI12	0	0	0	0	0	0	0	0	0	0	0	0	0	0	0	0	0	0	0	0	0	0	0	0	0	0	0	0	0	0	0	0	0	0	0	0	0	0	0	0	0	0	0	0	0	0	0	0	0
CC2D1B	839	1388	1465	1383	1905	1377	1694	1449	1371	1535	1551	1988	1656	1660	1857	1500	1911	1921	1925	2485	2001	1869	1931	1058	1523	883	1504	1006	1463	1045	1782	866	1337	1139	1496	1631	2115	1154	1231	1904	927	2033	2119	1186	1874	961	1675	1928	1557
ORC1	34	368	542	68	261	69	66	41	422	419	524	912	46	26	184	539	505	329	739	128	209	545	379	57	71	31	250	204	28	251	423	83	141	449	324	508	434	322	127	566	34	755	386	81	120	338	401	591	510
ZCCHC11	1719	1959	1253	1468	1274	1741	1099	1580	981	1064	1097	1307	1891	2052	1893	1238	1508	1674	1589	1190	1505	1244	1425	972	1249	2061	1202	883	1272	982	1755	1021	839	972	1296	1278	1488	669	1424	1209	1381	1322	1199	1325	3003	880	1202	1203	1499
SELRC1	417	657	637	392	505	660	329	373	512	490	550	815	637	702	770	611	617	736	752	619	552	617	640	345	281	422	469	388	410	432	809	397	421	458	529	511	670	468	491	591	214	594	610	437	737	391	631	509	608
ECHDC2	169	672	217	1041	477	549	573	1253	488	583	533	583	1328	1350	1522	320	728	376	438	656	708	251	224	384	419	280	191	475	610	213	366	295	279	110	928	171	538	367	406	431	175	173	544	697	374	96	450	176	228
SLC1A7	39	58	22	272	44	125	111	202	36	37	36	40	398	387	706	29	79	112	55	216	87	13	16	70	121	76	32	69	340	21	40	78	8	19	113	23	117	19	74	27	15	9	55	166	73	4	27	18	18
C1orf123	1106	1081	851	932	1227	1712	998	1223	765	893	886	1025	1490	1428	1328	1137	1202	1445	1267	1426	1556	864	1111	1016	1072	1181	898	889	1229	884	1371	694	719	708	1046	798	1441	643	1332	932	1062	1349	1260	1110	1710	665	895	1130	1094
MAGOH	598	822	768	388	686	743	425	546	749	717	769	1176	820	836	726	792	931	895	949	710	848	733	758	517	644	468	659	475	551	592	951	493	487	568	565	604	743	470	538	809	416	1014	848	635	1067	514	809	805	782
LRP8	149	844	1359	356	545	202	241	269	1023	1015	1147	2583	370	400	692	680	1888	626	1240	617	402	1764	903	169	233	247	468	482	134	401	629	191	342	513	1214	592	650	893	288	1081	358	1087	1033	181	422	643	704	937	699
SLC25A3P1	0	0	0	0	0	0	0	0	0	0	0	0	0	0	0	0	0	0	0	0	0	0	0	0	0	0	0	0	0	0	0	0	0	0	0	0	0	0	0	0	0	0	0	0	0	0	0	0	0
GLIS1	81	281	326	613	150	252	250	580	214	230	232	189	305	331	401	348	477	534	628	143	199	85	356	387	132	98	183	83	569	164	285	721	58	322	65	182	358	37	146	179	263	126	345	402	384	166	173	354	188
NDC1	602	2341	2286	595	1009	608	614	472	1884	1847	2049	3327	605	636	1318	1701	2036	1556	2274	675	1002	2159	1362	436	536	464	1641	924	516	2034	3581	587	633	1616	1137	2014	1438	1381	941	3042	491	2526	1724	690	1575	1655	2342	1912	2019
YIPF1	746	953	864	673	837	882	641	780	484	581	493	708	968	1050	873	630	720	914	790	824	802	640	727	443	593	510	612	371	657	572	945	429	460	394	895	575	616	412	776	648	350	666	777	655	1359	462	608	700	737
HSPB11	374	684	635	235	514	465	343	435	611	701	703	901	458	506	577	647	826	755	816	559	635	678	594	311	442	315	471	395	317	473	768	330	392	557	624	666	635	503	388	747	339	785	688	365	578	482	754	705	769
LDLRAD1	0	0	0	0	0	0	0	0	0	0	0	0	0	0	0	0	0	0	0	0	0	0	0	0	0	0	0	0	0	0	0	0	0	0	0	0	0	0	0	0	0	0	0	0	0	0	0	0	0
TMEM59	9528	6402	7373	7503	7357	8844	7916	7454	3534	3912	3955	7503	10414	10980	8234	6923	6638	9792	7260	11269	8817	5614	6102	4454	6959	9367	6554	4427	8707	5427	9262	3797	4839	4950	12120	5053	6538	5549	7470	6489	6747	6277	8151	7769	15895	4815	6089	6610	7041
CDCP2	0	0	0	0	0	0	0	1	0	0	0	0	3	0	0	0	1	0	0	0	0	0	1	0	0	0	0	0	0	0	1	0	0	0	0	0	0	0	0	1	0	0	1	0	0	0	0	0	0
CYB5RL	203	195	154	267	124	261	107	265	144	149	200	181	342	395	375	180	191	289	234	215	211	138	210	109	154	323	157	134	180	156	217	117	132	129	116	171	305	162	292	166	317	207	178	180	335	147	137	166	200
SSBP3	1857	1824	2423	1958	1517	1992	1550	2957	1394	1495	1563	1891	2336	2501	1682	2594	2418	2913	2647	2338	1983	2901	2067	1221	2166	1819	1934	1082	1659	1776	2712	1018	2251	1883	1213	1880	1709	1904	1205	1721	1397	2496	2735	1321	2117	1151	1874	2173	1881
FAM151A	0	0	0	0	0	0	0	0	0	0	0	0	0	0	0	0	0	0	0	0	0	0	0	0	0	0	0	0	0	0	0	0	0	0	0	0	0	0	0	0	0	0	0	0	0	0	0	0	0
PARS2	78	105	154	173	151	217	108	122	79	90	78	101	146	172	166	94	105	93	111	187	236	84	144	91	110	98	72	46	148	78	118	74	87	73	115	77	78	69	108	78	151	58	95	120	234	40	93	75	138
TTC22	0	0	0	0	0	0	0	0	0	0	0	0	0	0	0	0	0	0	0	0	0	0	0	0	0	0	0	0	0	0	0	0	0	0	0	0	0	0	0	0	0	0	0	0	1	0	0	0	0
DHCR24	3008	14192	3513	10958	4906	6625	3994	10114	8212	8438	8820	10371	12320	12941	13267	11418	14644	13318	14760	18970	16631	6962	17351	6688	4904	9106	3039	12638	4283	1703	2833	3059	6009	4255	5067	6311	23744	1474	4725	9196	2312	12582	9432	16395	5045	1604	3577	9602	4262
USP24	2485	4650	3074	2980	2769	2459	2372	2256	2333	2366	2615	3186	2882	3239	2782	3558	3922	2983	3759	3043	2934	3001	3259	1667	2442	3884	2102	1934	1669	1881	3308	1690	2003	2176	2154	3803	2967	1879	2960	3883	1877	3398	3344	2637	5545	1585	2610	3035	3360
PPAP2B	33137	2750	11977	37971	31498	34155	25491	4952	2115	2214	2252	3504	6481	7704	8808	37878	20288	51649	29877	29192	27367	11158	17141	12547	32077	105083	15492	6075	14439	16160	28139	1512	14582	8489	15124	16507	17866	10080	18697	11851	30747	16171	8901	11936	33681	10296	22587	7813	17908
C1orf168	3	3	0	0	0	2	2	0	1	2	0	4	2	1	1	4	10	5	3	3	7	2	8	0	1	0	1	0	1	3	2	1	4	2	0	2	1	2	1	2	1	1	9	3	3	2	0	2	1
BC048114	0	0	0	0	0	0	0	0	0	0	0	0	0	0	0	0	0	0	0	0	0	0	0	0	1	0	0	0	0	0	0	0	0	0	0	0	0	0	0	0	0	0	0	0	0	0	0	0	0
C8B	2	0	0	0	0	0	0	0	0	0	0	1	0	0	0	1	0	1	0	0	0	0	0	0	0	1	0	0	0	0	0	0	1	2	0	0	1	3	6	0	0	0	0	0	4	0	1	2	0
DAB1	1015	463	346	464	449	1226	605	551	317	401	365	404	700	621	386	235	240	290	236	467	759	245	342	164	616	135	539	121	96	181	313	94	698	129	276	230	310	222	766	289	71	420	400	137	2124	195	659	427	282
AX746780	0	0	0	0	0	0	0	0	0	0	0	0	0	0	0	0	0	0	0	0	0	0	0	0	0	0	0	0	0	0	0	0	0	0	0	0	0	0	0	0	0	0	0	0	0	0	0	0	0
OMA1	0	0	0	0	0	0	0	0	0	0	0	0	0	0	0	0	0	0	0	0	0	0	0	0	0	0	0	0	0	0	0	0	0	0	0	0	0	0	0	0	0	0	0	0	0	0	0	0	0
TACSTD2	26	51	69	228	23	22	4	69	20	24	22	24	73	75	146	27	11	19	126	14	118	7	56	16	96	24	15	20	36	1	7	11	5	61	16	20	156	8	10	123	2	40	98	93	55	10	20	115	4
MYSM1	1173	1233	1077	1145	1072	899	971	712	879	1052	964	1330	1190	1263	1315	1045	1575	1214	1410	1252	1256	1540	1303	638	939	1330	917	820	536	788	1333	704	921	734	933	1242	1073	842	1008	1119	767	1102	1539	768	2040	772	1377	1141	1317
JUN	2546	3326	3574	4859	2459	3814	3104	7990	4685	3990	4250	4228	5904	7157	8176	2695	4656	5181	5251	5813	6911	3633	6870	5267	4313	4680	3886	2952	8810	3377	5801	7040	3318	3539	4679	5524	7272	3005	3598	4174	9737	4564	4765	4486	4892	2219	3737	3925	7364
HSD52	1	1	0	3	1	0	0	1	0	2	1	0	0	0	0	0	2	1	1	2	1	0	0	1	0	0	0	2	0	0	0	1	0	1	1	0	1	1	0	1	1	1	1	1	2	0	1	0	0
MIR4711	0	0	0	0	0	0	0	0	0	0	0	0	0	0	0	0	0	0	0	0	0	0	0	0	0	0	0	0	0	0	0	0	0	0	0	0	0	0	0	0	0	0	0	0	0	0	0	0	0
CYP2J2	4	4	4	4	3	0	0	0	0	2	1	6	4	3	4	5	6	2	2	0	1	2	4	7	3	5	1	1	1	0	3	1	2	3	3	3	4	1	0	2	2	3	1	1	4	8	2	1	4
C1orf87	0	0	0	6	0	0	0	0	1	1	0	0	0	2	0	1	1	3	0	0	1	0	0	0	0	11	1	0	0	0	0	1	2	0	1	0	1	0	0	0	1	0	0	1	0	0	0	0	0
AK097193	1	1	1	0	0	0	0	1	1	2	1	1	0	0	1	0	3	1	0	1	0	0	0	1	0	1	0	1	0	0	1	0	1	1	0	0	0	0	0	2	0	2	2	0	0	0	0	2	2
BC030753	0	0	0	1	0	1	0	0	0	0	0	0	0	0	1	1	2	3	3	0	0	6	3	1	1	2	1	0	0	0	1	0	1	0	1	2	1	0	0	3	2	3	0	1	0	0	2	4	0
TM2D1	864	858	906	1073	1111	1151	986	984	582	646	627	1239	1537	1611	1461	982	1036	1408	1141	1166	897	938	820	623	1017	1154	822	619	849	656	1067	570	687	729	1368	951	956	876	1001	1010	698	970	1100	985	1973	720	954	920	790
KANK4	11	5	474	0	114	1	2	1	165	174	152	245	3	4	28	44	37	15	43	62	1	65	0	0	1	0	19	0	1	61	90	1	28	23	5	0	0	46	1	12	2	8	20	1	1	3	161	8	1
DOCK7	5658	6202	6060	4056	6933	6321	5046	3065	3324	3529	3539	5838	5085	5205	5720	6331	5875	6723	6320	5600	4596	4623	5500	3456	5757	6225	4249	3301	4267	3174	5556	4018	3830	3710	6362	5521	5446	2931	5792	4534	1978	5598	5278	4598	11751	3638	4761	5536	6266
LINC00466	1	2	0	1	1	1	0	1	1	2	0	0	2	0	2	1	0	2	0	0	0	1	0	0	0	3	0	0	0	0	1	0	0	0	0	0	2	1	0	1	2	2	0	2	1	2	0	2	0
ITGB3BP	180	569	504	299	349	289	238	137	449	510	527	838	174	151	296	434	650	505	755	213	331	514	357	176	292	339	428	320	217	473	843	197	235	492	281	568	484	359	508	688	215	601	574	293	468	475	829	536	591
BC040909	0	0	0	0	0	0	0	0	0	0	0	0	0	0	0	0	0	0	0	0	0	0	0	0	0	0	0	0	0	0	0	0	0	0	0	0	0	0	0	0	0	0	0	0	0	0	0	0	0
AK096291	0	0	0	0	0	0	0	0	0	0	0	0	0	0	0	0	0	0	0	0	0	0	0	0	0	0	0	0	0	0	0	0	0	0	0	0	0	0	0	0	0	0	0	0	0	0	0	0	0
JAK1	15826	12376	19849	10627	19328	16978	18308	9318	6596	7001	7125	11420	12894	14045	11464	21370	17188	20925	16428	15970	17160	14279	13695	8066	16830	20427	13332	7130	9467	9063	15784	5530	9956	8599	8792	13203	12146	7859	11588	10930	5832	13165	12752	9347	23781	8062	18054	11481	16824
AK128734	0	0	0	0	0	0	0	0	0	0	0	0	0	0	0	0	0	0	0	0	0	0	0	0	0	0	0	0	0	0	0	0	0	0	0	0	0	0	0	0	0	0	0	0	0	0	0	0	0
BC035370	3	2	0	19	1	9	1	5	0	0	0	3	7	6	14	4	3	3	1	12	8	0	1	4	3	12	1	3	6	3	4	1	2	1	0	1	2	0	4	1	7	0	2	3	12	3	1	0	0
MIR3671	0	0	0	0	0	0	0	0	0	0	0	0	0	0	0	0	0	0	0	0	0	0	0	0	0	0	0	0	0	0	0	0	0	0	0	0	0	0	0	0	0	0	0	0	0	0	0	0	0
MIR101-1	0	0	0	0	0	0	0	0	0	0	0	0	0	0	0	0	0	0	0	0	0	0	0	0	0	0	0	0	0	0	0	0	0	0	0	0	0	0	0	0	0	0	0	0	0	0	0	0	0
AK298300	0	0	0	0	0	0	0	0	0	0	0	0	0	0	0	0	0	0	0	0	0	0	0	0	0	0	0	0	0	0	0	0	0	0	0	0	0	0	0	0	0	0	0	0	0	0	0	0	0
INSL5	0	0	0	3	1	0	0	0	0	0	0	0	0	0	0	0	0	0	0	0	0	0	0	1	0	0	0	0	1	0	0	0	0	0	1	0	0	0	0	0	0	0	0	0	1	0	0	0	0
WDR78	196	152	71	232	123	175	131	182	57	61	63	84	217	246	255	149	120	185	146	181	189	78	98	106	116	285	126	71	230	127	236	97	101	109	189	137	171	133	258	146	110	92	140	152	278	79	90	93	112
SLC35D1	1526	1891	1776	1186	1381	1673	1413	1277	1461	1523	1614	2591	1313	1440	1374	1577	2031	1785	2276	1533	1477	1624	1407	717	1522	1267	1514	911	1400	1023	1840	680	1351	1178	1512	1401	1506	1058	1685	1795	778	1576	1916	1214	2964	944	1232	2074	1387
C1orf141	2	0	0	2	0	1	0	0	1	0	0	0	1	0	0	2	1	1	0	1	1	0	0	2	0	0	0	0	2	0	0	0	0	0	0	0	1	0	1	0	0	0	0	1	3	0	1	0	0
SERBP1	9613	13825	14753	6490	10107	9638	8305	7079	11236	11427	12281	19404	10465	10630	12115	12324	14633	16076	17100	10412	13695	13640	14149	7914	9140	8756	11750	7994	6580	10045	16868	6968	8084	9847	13195	13251	13418	8271	9760	14416	7469	16263	14209	7677	15280	8574	14032	14488	16324
GNG12	17035	20416	21244	10147	20805	17065	14375	10047	10283	11200	11255	18706	15702	16070	18878	18683	21001	21898	21608	19492	18306	17356	19427	11624	15016	15213	17127	8826	9971	11317	20545	7741	11744	11846	16210	15732	18296	11210	15015	19541	8233	23001	20160	9773	22379	9708	20642	21182	19872
DIRAS3	0	0	0	0	0	0	0	0	0	0	0	0	0	0	0	0	0	0	0	0	0	0	0	0	0	0	0	0	0	0	0	0	0	0	0	0	0	0	0	0	0	0	0	0	0	0	0	0	0
WLS	139	342	237	179	260	291	116	736	134	153	145	402	427	465	284	162	129	242	148	184	227	200	211	204	102	718	166	90	256	228	343	218	92	105	281	177	195	227	216	191	512	234	105	356	396	261	145	157	151
MIR1262	0	0	0	0	0	0	0	0	0	0	0	0	0	0	0	0	0	0	0	0	0	0	0	0	0	0	0	0	0	0	0	0	0	0	0	0	0	0	0	0	0	0	0	0	0	0	0	0	0
RPE65	0	0	0	0	0	0	0	0	0	0	1	0	0	0	0	0	0	0	0	0	1	0	0	0	0	0	2	0	0	0	0	0	0	0	2	1	0	0	0	1	0	1	0	0	0	0	0	0	0
DEPDC1	325	2419	1884	220	757	243	417	116	2195	2164	2353	3725	110	115	765	2620	3306	2017	3038	482	807	3188	1474	323	285	64	2133	884	74	3157	5410	386	704	2560	921	3613	1633	1871	667	5222	331	4026	2563	266	766	2124	2621	2263	3052
LRRC40	803	984	1249	460	1084	854	754	393	724	765	824	1332	655	702	792	1262	1317	1482	1517	882	998	1321	1125	526	888	753	983	576	527	812	1270	807	634	891	770	1264	1173	700	848	1256	375	1536	1239	579	1494	804	1261	1491	1576
ANKRD13C	1631	1501	1559	1217	1543	1546	1276	972	1084	1021	1048	1523	1526	1674	1571	1722	1758	1994	1852	1669	1698	1595	1681	948	1237	1835	1520	972	1010	1148	2063	911	976	1093	1481	1563	1635	895	1413	1402	1186	1656	1678	988	2408	1100	1717	1665	1811
PTGER3	185	172	412	252	21	262	597	38	207	209	267	276	111	117	100	1266	1285	1298	1203	537	244	972	84	121	354	46	289	50	510	69	108	1092	813	1658	7	710	45	292	143	837	3	592	1285	165	695	207	58	1657	22
ZRANB2	1503	1529	1107	1138	971	1292	1072	991	991	1113	1073	1901	1363	1438	1322	1037	1556	1610	1386	1104	1322	1137	1213	889	1066	1087	907	799	784	838	1235	887	1054	819	1321	1054	1165	756	1302	1061	1004	1122	1552	877	1888	678	1235	1284	1282
MIR186	0	0	0	0	0	0	0	0	0	0	0	0	0	0	0	0	0	0	0	0	0	0	0	0	0	0	0	0	0	0	0	0	0	0	0	0	0	0	0	0	0	0	0	0	0	0	0	0	0
NEGR1	1912	3176	1096	1575	2228	1655	792	1291	2269	2301	2351	4078	2595	2706	4541	1797	1784	1964	2563	1637	1258	1820	1009	1125	2030	1193	2310	751	2059	916	1598	656	1021	1417	4582	1614	1249	617	3402	4185	3149	1671	1081	1123	5290	1259	2115	2088	998
NEGR1-IT1	0	0	0	0	0	0	0	0	0	0	0	0	0	0	0	0	0	0	0	0	0	0	0	0	0	0	0	0	0	0	0	0	0	0	0	0	0	0	0	0	0	0	0	0	0	0	0	0	0
LRRIQ3	26	16	5	22	21	7	7	15	7	8	11	6	6	4	10	41	36	50	69	19	3	26	12	20	16	10	12	23	10	20	44	10	17	10	52	43	47	25	20	32	12	33	30	48	35	23	18	12	57
C1orf173	0	0	0	1	0	0	0	0	0	0	0	0	1	1	0	0	0	0	0	0	0	0	0	0	0	0	0	0	0	0	0	0	0	0	0	0	0	0	0	0	1	1	0	0	0	1	0	0	0
CRYZ	996	1156	1001	905	1327	988	745	744	752	833	777	992	930	1043	831	1896	2291	1612	2293	939	876	1560	959	803	589	1688	1280	888	600	814	1349	991	1410	786	1438	2236	2017	847	1585	2012	1335	3004	2378	724	2626	1065	645	1218	701
AK055631	0	0	0	0	0	0	0	0	0	0	0	0	0	0	0	0	0	0	0	0	0	0	0	0	0	0	0	0	0	0	0	0	0	0	0	0	0	0	0	0	0	0	0	0	0	0	0	0	0
SLC44A5	14	17	12	41	21	11	21	17	12	12	20	29	26	19	20	15	29	32	31	38	33	30	11	14	19	31	19	18	19	16	22	4	32	10	24	17	27	12	23	28	23	12	44	21	46	19	31	19	31
CR936677	3	2	0	2	0	1	2	3	2	2	2	0	2	2	0	0	4	2	2	5	6	5	0	2	1	0	1	2	1	0	1	2	2	1	2	3	1	1	4	2	1	1	2	1	4	0	1	0	3
ASB17	0	0	1	1	2	0	0	0	0	0	0	0	0	1	3	0	0	0	0	0	0	0	0	0	1	0	0	0	1	0	0	1	0	0	1	0	0	0	0	0	0	0	0	0	1	0	0	0	0
PIGK	4586	4816	4177	3472	3913	5566	4427	3102	3442	3610	3704	5015	4671	4908	4221	5204	5035	6839	6101	5881	5919	5241	5705	2980	4391	4469	4712	3423	3924	3896	6874	2791	3064	3921	5024	4899	5681	3175	4813	5316	3533	6492	5786	4231	6826	3298	4388	6191	5732
ZZZ3	2225	2285	2747	1749	2374	2486	1767	1343	1442	1553	1541	2171	1877	1902	2221	1719	2089	2426	2446	1921	2512	2019	2413	1205	1409	1819	1763	1277	1713	1478	2549	1234	1232	1391	1554	1603	2327	1078	2121	1768	1315	2106	2170	1900	4051	1503	2211	2275	2200
USP33	2774	3665	2938	2705	3389	3146	2847	2814	2120	2512	2341	3364	3716	3886	3469	4307	3646	4032	4145	3741	3447	2850	2883	1702	2832	4145	2401	1940	2191	2156	3860	1660	2669	2063	2197	3271	3164	2145	3160	3050	1701	3218	3687	2361	5112	2080	2956	3219	3197
FUBP1	2218	4486	3355	1741	2416	2247	2458	1660	3539	3688	3896	4783	2416	2429	2803	3169	4328	3789	4070	2169	3255	3957	3410	1878	2266	1657	2835	2178	1484	2673	4477	1740	2236	3267	2428	3384	3024	2300	1972	3567	1504	4141	3692	1806	3844	2294	3734	3489	4490
ELTD1	884	593	959	314	2443	713	778	323	562	550	608	2191	551	507	643	598	489	307	378	795	981	3099	874	401	373	106	1423	765	1090	670	1086	152	417	1322	1364	210	653	1213	363	3198	133	1134	1282	801	1580	2029	928	1096	116
U80773	0	0	0	0	0	0	0	0	0	0	0	0	0	0	0	0	2	0	0	1	0	0	0	0	0	0	0	0	0	0	0	0	1	0	0	0	0	0	0	0	0	0	0	0	0	0	1	0	1
BC036594	11	3	1	7	0	6	0	5	0	0	0	0	13	24	14	1	2	11	2	7	4	0	1	2	0	11	1	0	1	1	2	1	0	0	3	0	2	1	10	1	3	1	0	2	6	0	1	0	1
MIR548AP	181	168	194	149	132	155	56	93	136	134	135	328	147	171	199	257	252	285	260	102	139	141	230	148	82	354	159	173	100	118	184	252	154	185	144	378	282	155	312	246	111	187	178	181	296	173	184	227	284
AK097722	0	0	0	0	0	0	0	0	0	0	0	0	0	0	0	0	0	0	0	0	0	0	0	0	0	0	0	0	0	0	0	0	0	0	0	0	0	0	0	0	0	0	0	0	0	0	0	0	0
TTLL7	141	214	350	175	223	145	99	145	165	158	197	379	182	173	219	287	314	314	274	105	138	194	232	106	88	243	160	152	187	124	207	240	173	225	133	358	312	216	264	280	104	227	228	143	419	212	223	269	298
UOX	2	0	0	1	0	0	1	0	0	0	0	0	1	2	1	0	3	0	2	0	2	2	0	0	1	0	0	0	0	0	1	0	0	0	0	0	0	2	0	0	1	1	1	0	3	0	0	0	0
GNG5	1593	1956	2189	1302	2343	2082	1706	1838	2026	1956	1910	3116	2232	2180	2484	2356	3017	2906	3589	2589	2696	3112	2703	1497	2023	1350	2605	1457	1934	1767	3243	1317	1594	1781	1962	2884	2861	1858	1528	3637	1393	4000	2982	1570	2459	1523	2695	3141	3066
CTBS	1441	1026	985	1136	1121	1483	1170	964	536	632	627	978	1169	1333	884	1166	1074	1559	1121	1687	1565	899	1247	730	1313	1842	939	957	864	747	1230	546	786	898	1464	689	1043	1028	1174	1270	1328	1412	1268	1178	1945	692	880	1340	1113
C1orf180	0	0	0	0	0	0	0	1	0	1	3	0	0	2	0	0	0	0	0	2	0	0	1	0	0	0	0	0	0	0	1	0	0	2	0	1	1	0	0	2	0	0	2	0	0	0	0	0	0
SSX2IP	481	7901	1248	495	890	468	1037	2662	5344	5862	5945	11092	3030	3058	1681	2799	3806	1299	4788	3601	1098	2654	1886	372	351	511	1055	976	240	1627	2745	244	4189	1460	894	1981	1462	2510	909	4502	1860	3738	7376	511	417	486	2459	4147	1504
LPAR3	0	99	0	2	0	3	0	63	23	32	34	31	15	26	12	6	7	4	18	0	0	5	28	0	0	1	2	12	0	0	2	1	6	4	0	4	37	0	0	2	32	2	10	37	3	1	1	6	3
MCOLN2	15	120	1	23	7	7	3	145	82	85	99	104	129	146	78	11	35	5	6	0	1	4	10	3	6	0	9	1	1	0	1	0	3	10	10	11	15	7	8	10	2	17	0	10	9	0	9	29	13
MCOLN3	20	39	1	94	3	54	8	105	42	39	35	75	232	224	161	28	34	16	14	23	12	32	14	24	2	84	4	21	6	6	5	6	17	6	31	16	90	16	27	54	5	5	21	25	14	0	18	13	16
SYDE2	403	649	269	273	319	310	259	380	451	499	447	620	701	719	1038	261	285	316	284	422	269	322	241	175	200	422	222	173	216	142	237	310	299	196	675	200	296	156	237	309	31	226	337	306	851	174	316	438	240
C1orf52	828	582	715	705	867	737	638	501	411	521	429	854	815	831	1033	568	845	842	809	982	981	855	751	468	674	706	725	442	506	611	966	509	554	497	1455	601	684	418	577	685	423	629	835	594	1642	511	790	714	783
BCL10	1087	1199	1332	656	920	793	817	696	690	768	751	1192	698	806	810	927	1093	1210	1199	734	1012	862	1124	490	798	1794	987	797	509	578	1043	495	720	686	1330	1257	1272	668	1115	1342	544	1183	1121	676	1762	626	875	1170	1162
DDAH1	2306	2534	2509	889	2772	2184	2550	726	1451	1584	1580	3527	1260	1175	1998	2431	3020	2726	3453	2735	2299	3389	2067	1248	2613	583	3468	979	1708	1001	1844	933	2442	1378	5201	3007	1878	1251	1621	2424	306	2106	2982	1171	5517	1444	2555	3559	2087
ZNHIT6	1425	1935	1340	1336	1183	1636	1291	1229	982	1170	1172	1856	1745	1876	1577	1491	1480	2079	1699	1604	1713	1305	1621	875	1185	1420	1096	1007	940	966	1580	789	937	988	1587	1242	1388	704	1322	1128	938	1232	1622	1291	2897	912	1445	1345	1701
COL24A1	84	78	96	160	10	55	4	83	56	83	81	167	94	118	92	45	47	60	40	40	47	76	82	45	6	100	58	62	69	28	44	75	26	77	26	46	91	2	46	17	89	79	43	130	133	55	53	80	53
ODF2L	989	1419	1199	1208	1349	764	863	860	960	979	998	2125	1114	1132	1262	1650	1413	1674	1696	903	1071	1140	1142	606	561	1540	1135	728	754	1086	1856	532	1105	842	1141	1182	1414	880	1294	1651	690	941	1345	896	1857	861	1923	696	1368
SEP15	6561	6319	7325	4777	7076	7419	5354	5188	3740	4201	4241	7494	7432	7572	6228	5988	5932	7881	6780	7331	6477	5385	5387	3865	5647	6366	5104	3276	5107	4254	7001	3194	4366	3968	6921	4681	5466	4024	5952	5891	4373	6265	6741	5670	12196	4147	5066	6533	5532
LOC100505768	2	0	2	0	1	1	0	0	0	0	1	1	0	1	1	1	1	2	0	1	1	2	2	1	0	0	1	0	0	1	1	1	0	0	0	3	0	0	5	0	0	0	0	2	3	1	2	0	0
AK123834	1	11	8	6	9	7	6	9	7	2	7	5	7	4	5	4	8	11	11	9	12	9	6	4	13	1	4	4	3	3	7	4	5	1	8	4	8	5	7	9	5	10	11	7	14	2	6	8	1
GTF2B	711	890	846	548	782	829	580	630	537	581	604	926	896	929	637	849	852	1046	982	975	964	608	810	481	643	889	675	471	540	470	797	462	630	543	799	601	795	512	705	664	464	802	792	615	1221	400	706	741	691
CCBL2	1180	670	613	649	841	1660	509	598	347	379	434	596	847	891	636	1087	766	1520	1011	841	1321	500	1232	751	639	1454	866	872	731	352	603	520	659	772	936	1050	1352	515	871	732	860	1404	971	525	2164	646	784	1105	1224
RBMXL1	0	0	0	0	0	0	0	0	0	0	0	0	0	0	0	0	0	0	0	0	0	0	0	0	0	0	0	0	0	0	0	0	0	0	0	0	0	0	0	0	0	0	0	0	0	0	0	0	0
GBP3	830	169	85	1683	1488	1502	1291	198	110	128	154	182	207	194	234	1034	1300	2548	1533	176	1648	1954	2804	679	574	1014	1387	1203	788	1112	1953	492	1764	1442	136	1114	1126	626	1174	161	532	1927	3163	1274	2532	991	709	1048	925
GBP1	2094	3039	1017	1428	636	1567	1254	1951	1613	1763	1733	3316	2906	2871	2020	1356	1578	3562	1941	1549	1498	1390	2202	944	926	1711	1665	874	1069	733	1234	1652	1395	907	1071	1214	1703	501	1659	1068	314	1431	1677	1702	3738	620	1120	1829	1344
GBP2	618	702	228	1598	119	691	1014	906	262	274	250	126	1050	1145	453	507	426	751	901	783	1544	410	982	265	365	2046	210	355	269	424	692	93	823	229	25	380	596	264	1183	585	398	646	1017	667	1412	110	260	824	219
GBP7	1	0	0	1	0	0	0	1	0	0	0	0	0	1	3	0	2	2	1	2	2	0	1	0	1	4	0	0	0	0	0	0	0	0	1	0	1	0	0	0	1	0	1	2	4	0	0	0	1
GBP4	8	192	6	56	4	20	92	52	112	126	122	105	160	174	167	61	44	47	113	54	91	227	37	6	35	26	14	14	11	19	47	7	83	30	3	42	46	53	62	134	1	150	378	43	38	14	24	180	4
GBP5	23	1	114	118	51	16	347	0	2	1	1	2	0	0	0	173	261	145	147	6	13	47	198	26	18	7	13	3	28	123	192	2	16	27	0	85	37	91	8	138	2	78	454	21	60	95	78	238	82
LOC729930	0	1	0	0	2	0	0	0	0	0	0	0	0	0	0	0	0	0	0	0	1	0	0	0	1	0	0	0	0	0	0	0	0	0	0	0	0	0	0	0	0	0	1	0	0	0	0	0	0
FLJ27354	3	21	15	8	4	18	5	26	15	19	18	23	19	11	15	23	25	16	17	4	15	9	12	5	11	4	12	9	5	16	21	4	11	6	13	22	20	12	7	24	5	27	23	9	12	20	7	16	22
GEMIN8P4	5	18	3	5	3	8	1	21	10	11	9	15	11	14	9	3	6	10	6	5	16	7	13	10	4	3	5	8	6	5	12	5	1	5	6	4	11	2	6	13	4	13	13	6	14	8	9	11	4
BARHL2	0	0	0	0	0	0	0	0	0	0	0	0	0	0	0	0	0	0	0	0	0	0	0	0	0	0	0	0	0	0	0	0	0	0	0	0	0	0	0	0	0	0	0	0	0	0	0	0	0
BC036441	0	0	0	0	0	0	0	0	0	0	0	0	0	0	0	0	0	0	0	0	0	0	0	0	0	0	0	0	0	0	0	0	0	0	0	0	0	0	0	0	0	0	0	0	0	0	0	0	0
AK022898	8	1	2	21	1	7	1	1	3	1	3	2	8	7	6	7	13	9	6	13	7	11	7	0	2	10	3	2	5	1	6	2	11	4	7	2	2	3	11	6	0	5	5	5	5	1	7	4	2
ZNF644	2018	1771	1518	970	1299	1431	1063	992	949	1019	1001	1539	1283	1462	1611	1308	1363	1720	1843	1379	1577	1280	1482	846	1195	1540	1321	723	986	985	1754	1089	1055	906	1184	1263	1497	791	1313	1212	805	1307	1489	1133	3462	960	1407	1370	1475
HFM1	39942	31971	86974	78338	92725	148322	69771	69497	34685	36341	36430	68161	90728	101498	80617	76530	57871	73349	60585	96906	63224	61205	70727	48385	61680	58062	72105	36141	91030	45050	63602	45952	42106	43620	85250	62060	79703	41040	59198	62048	51247	77626	48691	63866	78209	41085	58426	74318	67069
TGFBR3	7217	3959	2357	8421	2979	8739	1796	3752	1025	1174	1138	1253	3553	4271	2974	7712	4758	11314	3610	1879	4511	838	8998	4906	3749	33039	1531	4130	3307	1446	2490	467	1446	2612	3704	4969	9862	1667	8109	2052	4851	1616	1894	4710	6466	1132	2355	1892	7627
GLMN	364	473	379	313	288	331	216	288	293	350	338	525	352	367	353	410	511	528	490	423	521	385	497	229	249	345	281	249	219	230	422	238	274	269	485	372	424	223	281	355	190	376	383	289	550	227	506	349	429
GFI1	2	1	1	0	4	1	0	1	6	3	1	3	1	5	2	0	3	1	0	4	4	5	4	1	1	2	3	2	1	1	3	2	2	0	4	1	3	0	1	0	1	1	1	1	1	1	1	1	2
EVI5	1636	1470	1101	1022	1026	1238	860	729	609	690	659	1252	1253	1425	1231	1271	1289	1333	1172	1052	1275	1038	1005	688	1265	1380	1066	536	741	682	1372	902	797	741	2896	1170	1091	685	1158	892	764	1016	1037	1016	2181	655	965	1078	1078
FAM69A	1682	2913	2014	1223	2057	1946	1737	2270	1497	1681	1565	1951	2862	2756	2582	2051	2184	3885	2679	2549	2512	1139	2342	1487	2273	1661	1433	1281	1447	854	1417	997	1121	1548	1957	1079	1397	648	1367	1420	467	1629	1924	2168	4639	777	1168	1908	1081
TMED5	2394	4220	3403	2647	2580	2426	2787	2182	2757	2880	3173	4868	3491	3625	3387	3799	3880	4338	4044	3585	3257	2758	3491	1680	3079	4764	2805	1998	1406	2119	3653	1316	2088	2399	2669	3977	3411	2190	2708	4178	1640	4155	3722	3089	5425	1912	2998	3362	4084
LOC100131564	150	164	71	369	146	205	165	262	94	130	111	97	264	251	229	94	199	221	151	252	310	147	136	173	189	155	111	106	159	107	189	139	152	113	251	107	155	103	181	114	314	96	219	216	287	72	188	100	106
BCAR3	2158	2417	6203	1701	3459	1970	3433	1272	2281	2294	2617	4659	1621	1622	2062	2740	4678	3505	3468	2898	2681	4222	2966	1460	1675	1204	3274	3100	1701	1801	3079	1138	1643	2588	2231	2916	3423	2071	1827	3013	931	3494	4250	1726	4204	2765	3660	4565	4167
MIG7	0	0	0	0	0	0	0	0	0	0	0	0	0	0	0	0	0	0	0	0	0	0	0	0	0	0	0	0	0	0	0	0	0	0	0	0	0	0	0	0	0	0	0	0	0	0	0	0	0
DNTTIP2	1874	2725	2223	1138	1745	1943	1423	1222	1704	1783	1964	3419	1867	2016	1775	2473	2749	2803	2885	2189	2195	2566	2224	1230	1394	2244	1987	1339	1249	1688	2758	1262	1570	1851	2496	2151	2116	1682	1989	2827	968	2916	2647	1489	3533	1563	2540	2396	2517
GCLM	2053	2757	2252	804	2100	1460	1403	1163	1297	1400	1562	2986	1586	1531	2049	1537	2376	1917	2363	1346	1636	1975	1844	1013	1359	1028	1680	1235	825	1322	2145	626	845	1145	1514	1453	1674	1131	1410	2044	1083	1828	1773	1376	2701	978	2152	2077	2231
ABCA4	18	23	93	114	35	13	30	39	5	10	12	14	25	32	43	36	58	22	35	17	35	6	13	23	17	5	11	15	16	2	19	14	5	23	12	18	16	36	15	10	22	15	42	28	36	10	18	21	37
ARHGAP29	7813	11539	9808	9625	10660	8134	8565	5131	3393	3695	3528	4992	5548	5744	7685	7755	8659	9920	8782	5503	10762	1968	9910	4140	7097	6867	3386	7965	2934	2738	4952	320	1696	4528	6148	6257	10050	3228	12918	5451	3424	5466	8459	4807	18148	4094	5315	7445	11199
F3	4304	10102	11128	2134	13717	3884	5098	3292	4950	5381	5591	11667	2105	1897	5025	4810	7941	13636	7750	1534	3011	5815	7947	4046	3405	1337	7274	7029	4065	1264	2123	604	6258	2207	3686	3026	6587	3442	3048	2148	23	2569	4974	4322	7996	1254	6316	12729	8531
BC030750	43	70	9	29	33	22	15	87	11	26	16	24	93	105	59	33	17	22	17	16	28	18	32	19	12	19	12	17	28	9	20	6	15	4	8	8	27	14	33	9	5	12	14	45	46	1	7	8	16
CNN3	10920	11471	11659	7796	11009	14663	8542	6679	6522	6856	7028	12263	9245	9265	8433	10407	10009	15680	13458	11935	12807	13374	13471	7091	10381	7259	9560	8543	9293	5425	9246	8880	10152	5722	12795	10203	14250	4481	8964	9254	3894	11382	11477	9008	23069	5487	9050	12391	10194
ALG14	288	394	474	214	355	346	290	266	299	272	314	400	335	387	303	402	437	460	439	384	375	393	370	203	291	237	309	174	274	220	409	147	279	254	440	264	300	220	294	324	191	414	399	275	503	193	330	475	371
Mir_448	0	0	0	0	0	0	0	0	0	0	0	0	0	0	0	0	0	0	0	0	0	0	0	0	0	0	0	0	0	0	0	0	0	0	0	0	0	0	0	0	0	0	0	0	0	0	0	0	0
AK090700	0	0	0	0	0	0	0	0	0	0	0	0	0	0	0	0	0	0	0	0	0	0	0	0	0	0	0	0	0	0	0	0	0	0	0	0	0	0	0	0	0	0	0	0	0	0	0	0	0
DPYD	2578	3375	2235	3093	2900	2769	2835	2660	1833	1833	2009	3585	3526	3816	2090	3020	3606	4098	3385	598	521	1843	2897	1531	2741	3091	1865	1549	1559	1273	2351	393	1556	1616	1586	1302	2463	937	3590	2816	1745	2566	3240	1593	3604	1133	3307	2600	1959
MIR137HG	94	181	237	175	242	153	362	117	188	195	192	468	130	135	87	152	366	419	676	207	211	390	351	162	347	40	233	191	195	130	170	66	263	388	663	215	301	173	99	945	44	685	646	172	343	267	208	687	228
MIR2682	0	0	0	0	0	0	0	0	0	0	0	0	0	0	0	0	0	0	0	0	0	0	0	0	0	0	0	0	0	0	0	0	0	0	0	0	0	0	0	0	0	0	0	0	0	0	0	0	0
MIR137	0	0	0	0	0	0	0	0	0	0	0	0	0	0	0	0	0	0	0	0	0	0	0	0	0	0	0	0	0	0	0	0	0	0	0	0	0	0	0	0	0	0	0	0	0	0	0	0	0
LPPR5	2	1	4	2	1	1	2	1	0	4	0	0	1	2	4	3	1	4	3	0	3	4	2	4	4	8	1	2	0	1	1	3	1	2	3	1	3	1	2	1	0	3	3	2	6	0	1	1	1
FRRS1	287	249	135	131	110	371	48	177	96	92	112	217	259	300	169	76	150	203	134	117	113	95	145	101	103	188	64	29	169	117	225	111	83	68	167	52	172	74	462	141	41	106	102	152	614	131	113	96	85
MIR548D1	0	0	0	0	0	0	0	0	0	0	0	0	0	0	0	0	0	0	0	0	0	0	0	0	0	0	0	0	0	0	0	0	0	0	0	0	0	0	0	0	0	0	0	0	0	0	0	0	0
BC112312	9	11	7	10	6	12	14	6	5	13	6	10	8	16	10	15	10	14	8	12	16	18	8	12	7	8	5	4	7	1	10	11	5	8	23	7	11	9	16	12	3	9	9	4	17	5	5	7	6
SASS6	160	382	421	138	337	95	213	94	316	330	383	727	119	125	321	372	435	402	537	347	253	455	312	94	334	157	319	169	105	305	584	169	291	316	328	447	303	349	217	489	132	500	417	136	469	359	525	421	356
LRRC39	26	25	22	43	20	32	23	37	19	18	12	34	38	38	37	21	25	34	34	25	34	33	28	25	27	40	17	12	17	14	29	20	24	19	16	20	23	12	24	17	44	17	24	27	64	15	26	16	26
DBT	1342	1216	1071	901	1185	1236	1042	832	584	680	623	964	1147	1236	1249	1034	874	1295	1299	1290	1334	780	1029	714	979	935	717	572	842	631	1128	615	754	619	950	862	1023	611	1097	847	920	909	1133	936	2193	595	740	903	1005
LOC100128787	1	0	0	0	1	1	0	0	1	0	1	0	0	0	2	0	0	1	0	3	0	0	0	0	0	0	0	0	0	1	0	3	1	0	0	0	1	0	0	0	1	1	1	0	0	0	0	2	0
EXTL2	1509	1846	1352	1401	1125	1631	1189	1340	1074	1176	1132	1700	1551	1520	1428	1729	1952	2067	2074	1835	1836	1517	1769	1047	1204	1986	1325	945	1015	979	1592	1287	975	1114	1804	1711	1695	1065	1465	1785	1233	1735	1846	1278	2733	1045	1307	1207	1603
DPH5	814	1045	539	728	545	1108	640	913	649	724	756	912	1130	1152	850	677	838	902	891	770	939	617	715	538	632	909	525	525	753	603	1014	557	537	548	500	556	776	472	1020	690	742	773	737	713	1103	476	537	643	746
OLFM3	0	1	3	3	1	2	1	0	1	1	0	9	2	4	2	4	6	7	4	6	5	6	2	0	5	1	4	1	2	2	4	4	3	1	4	5	2	1	0	7	5	3	5	6	3	2	3	3	2
COL11A1	3331	8765	9554	1138	592	8961	12798	11345	5098	5577	5082	8834	16841	16799	17396	797	486	14324	712	5969	4269	20651	4134	10294	4845	82	13363	341	27249	513	802	26536	5476	2296	18696	4736	3302	108	1268	2274	1607	5574	5009	21734	33322	3175	218	8501	1635
BC043293	0	0	0	0	0	0	0	0	0	0	0	0	0	0	0	0	0	0	0	0	0	0	0	0	0	0	0	0	0	0	0	0	0	0	0	0	0	0	0	0	0	0	0	0	0	0	0	0	0
VAV3	8	3	74	54	35	10	73	2	1	2	2	1	4	4	12	51	60	26	158	16	32	25	17	4	15	5	65	16	8	4	10	21	30	46	9	18	6	4	2	32	63	31	64	9	36	10	8	77	15
SLC25A24	2672	3591	3737	1731	2621	1308	2219	1598	2545	2739	2855	4508	2832	2808	3367	3555	4000	3840	4867	2247	2485	3607	3474	1507	2281	2663	3065	1950	1342	2396	4080	1997	2078	2619	2916	4027	4077	2248	2666	4189	1307	4350	3627	1846	5007	2358	3434	3896	4479
HENMT1	155	162	208	97	211	191	195	129	125	123	115	188	142	154	238	191	241	213	296	136	173	199	165	87	143	86	153	57	147	176	307	75	136	145	242	170	211	105	155	202	61	241	281	114	232	97	180	174	125
AKNAD1	11	16	5	27	1	10	2	38	4	3	5	6	19	20	4	11	11	9	4	3	17	7	12	3	1	47	2	8	4	2	3	7	2	5	9	8	14	7	17	9	24	8	4	4	13	2	3	3	2
CLCC1	0	0	0	0	0	0	0	0	0	0	0	0	0	0	0	0	0	0	0	0	0	0	0	0	0	0	0	0	0	0	0	0	0	0	0	0	0	0	0	0	0	0	0	0	0	0	0	0	0
WDR47	2304	2095	2972	2048	3080	3062	2174	2125	1814	1804	1961	3138	3162	3261	2818	2966	3043	3627	3418	3235	3231	2696	2845	1789	2789	2671	2423	1848	2288	1896	3374	1965	1866	1919	2791	3290	3063	1958	2503	2748	1884	3309	3116	2548	3806	1706	2580	3198	3419
TAF13	1055	785	1136	467	1026	973	695	360	460	535	551	1423	657	695	708	1198	979	939	1135	1021	594	998	680	470	841	667	926	600	580	647	1036	543	767	753	1556	1227	640	692	719	1131	252	840	1135	628	1630	685	893	1110	1377
C1orf194	1	0	2	3	0	0	0	0	1	0	1	3	2	0	2	2	3	0	5	8	2	7	1	1	0	3	1	0	1	2	2	0	0	2	1	0	0	2	0	0	0	2	5	0	6	0	3	0	2
PSRC1	61	510	489	141	328	127	272	130	1002	1069	1104	1169	142	138	292	602	889	536	799	301	371	941	658	176	198	85	620	280	76	551	896	183	320	547	245	944	649	383	152	1367	146	1379	850	126	273	446	741	792	938
MYBPHL	0	0	0	1	0	0	0	3	1	0	1	1	2	1	0	0	0	1	1	1	1	0	1	0	1	0	0	0	0	0	0	0	1	1	0	1	1	1	0	1	0	0	0	0	1	0	2	1	0
SORT1	484	3261	1910	2677	2158	1135	2297	1934	1978	2000	2060	2611	2467	2381	3442	1709	1842	3363	1855	2194	1238	3180	1068	1058	1418	2299	2525	1318	2276	725	1231	3422	2421	743	2157	2784	2395	966	1732	1475	228	2433	2446	1171	4462	771	961	3364	2035
PSMA5	2714	5537	3510	2549	2514	3672	2378	5964	3340	3594	3633	4415	6009	6091	4482	2896	3250	3766	3432	3091	3566	2909	3253	2178	2818	2767	2662	1860	2445	1805	3174	2028	2122	2187	3385	2900	3370	1953	3779	3497	1420	4234	3737	2345	4484	1571	2313	4275	3515
FW340027	0	0	0	0	0	0	0	0	0	0	0	0	0	0	0	0	0	0	0	0	0	0	0	0	0	0	0	0	0	0	0	0	0	0	0	0	0	0	0	0	0	0	0	0	0	0	0	0	0
AMIGO1	43	158	28	145	84	130	20	185	57	66	71	71	189	174	247	22	55	87	53	59	63	36	37	25	43	48	10	38	77	34	87	19	46	31	202	82	72	49	128	72	30	26	68	50	149	32	25	75	71
GNAT2	73	74	68	31	44	39	53	38	29	17	21	51	41	59	35	50	42	34	47	65	58	51	41	28	41	78	37	16	19	16	33	46	17	16	71	39	30	26	35	33	33	28	59	42	145	29	31	49	42
GSTM3	1335	1061	791	1756	1038	1365	381	1347	545	616	552	908	1748	1800	1837	887	330	1143	347	1960	1360	623	1141	703	1736	899	328	355	984	138	249	893	400	373	353	937	393	363	1916	714	694	219	523	1620	1583	191	347	586	1067
EPS8L3	0	0	0	0	0	1	0	3	0	0	0	0	0	1	1	0	1	0	0	1	0	0	0	0	0	0	0	0	1	0	0	0	1	1	1	0	0	0	0	0	1	0	0	1	1	0	0	0	0
ALX3	183	345	200	230	219	209	165	544	315	392	384	362	550	528	446	180	213	183	222	306	238	129	190	133	193	260	137	149	140	128	181	129	142	93	215	195	196	125	219	144	158	139	184	164	381	122	191	144	143
LOC440600	16	34	32	13	16	21	17	30	23	23	30	41	21	34	27	28	49	35	56	41	41	45	32	12	10	10	35	30	16	31	54	16	22	32	34	35	41	31	31	45	18	52	33	20	33	20	39	42	34
BC069739	0	0	0	0	0	0	0	0	0	0	0	0	0	0	0	0	0	0	0	0	0	0	0	0	0	0	0	0	0	0	0	0	0	0	0	0	0	0	0	0	0	0	0	0	0	0	0	0	0
SLC16A4	399	2218	235	259	257	264	417	1863	464	625	487	486	1100	1097	864	372	418	444	323	490	595	135	284	188	217	102	129	155	232	91	176	121	142	123	444	176	272	275	319	231	542	165	325	598	448	150	116	216	140
LAMTOR5	1366	1773	1861	1293	1775	1958	1422	1696	1297	1376	1355	2015	2169	2237	1865	1965	2083	2288	2267	2699	2008	1595	1765	1509	1457	1214	1360	1259	1560	1124	1903	1106	1411	1377	1933	1626	2077	1343	1434	1799	1106	1845	2071	1769	2491	1034	1426	1884	1653
KCNA10	0	0	0	0	0	0	0	0	0	0	0	0	0	0	0	0	0	0	0	0	1	0	0	0	0	0	0	0	0	0	0	0	0	0	0	0	0	1	0	0	0	0	0	0	0	0	0	1	0
KCNA2	2	0	3	0	0	0	0	0	0	0	0	0	0	0	0	0	0	1	0	1	3	0	2	0	0	0	0	0	1	2	2	1	1	0	0	1	1	1	0	0	0	1	0	0	2	0	1	1	0
KCNA3	0	8	4	4	2	1	0	5	0	3	2	6	6	4	10	36	7	12	7	3	2	0	19	2	0	0	0	0	0	1	1	0	0	4	0	19	5	1	1	1	0	0	0	3	14	4	1	0	0
LRIF1	670	862	745	432	843	550	705	504	551	531	564	679	741	812	695	551	531	616	713	779	980	449	683	373	677	509	382	318	435	424	797	353	463	357	521	344	602	348	560	588	384	536	650	572	1329	421	388	617	536
DRAM2	1056	988	1491	1453	1568	1458	1177	1313	668	772	661	1083	1854	1976	1500	1223	1358	1498	1300	1619	1230	908	840	695	1108	1429	955	741	1141	807	1364	813	725	852	1174	870	891	875	1510	1010	751	885	1295	1295	2232	710	910	1130	974
DENND2D	64	227	86	79	160	175	112	226	96	110	103	102	275	302	253	154	110	141	106	89	120	49	33	74	192	115	37	63	123	16	29	38	43	79	63	35	113	78	129	94	54	58	97	206	253	32	52	110	32
PGCP1	0	0	0	0	0	0	0	0	0	0	0	0	0	0	0	1	0	0	0	0	0	0	0	0	0	0	0	0	0	0	0	0	0	0	0	0	0	0	0	0	0	0	0	0	0	0	0	0	0
OVGP1	13	10	17	52	12	10	17	21	4	4	5	10	18	24	23	14	23	11	18	20	21	17	16	12	8	38	15	6	18	9	10	14	7	17	25	11	13	10	26	13	28	10	25	30	47	9	11	7	11
WDR77	932	1851	1826	792	1222	1360	1025	933	1446	1525	1577	2256	1088	1125	1305	1704	2252	1964	2080	1611	1411	2064	1713	910	1060	667	1441	981	1140	1084	1828	870	1191	1317	1911	1673	1701	1147	1051	1848	497	2075	2026	1064	1734	853	1595	1979	2247
ADORA3	2	1	3	2	1	2	1	0	6	2	5	10	0	3	3	2	1	2	1	8	3	4	2	1	0	3	1	2	1	2	3	0	2	5	1	3	1	0	1	5	4	6	10	1	2	3	4	6	0
LOC100129269	0	0	0	0	0	0	0	0	0	0	0	0	0	0	0	0	0	0	0	0	0	0	0	0	0	0	0	0	0	0	0	0	0	0	0	0	0	0	0	0	0	0	0	0	0	0	0	0	0
FAM212B	132	619	354	336	417	393	237	464	200	213	197	233	770	729	1252	336	346	631	425	419	551	125	705	487	749	2937	944	358	892	31	78	1779	313	375	3127	1229	1947	36	50	55	95	206	151	989	748	75	181	526	762
BC041890	0	0	0	0	0	0	0	0	0	0	0	0	0	0	0	0	0	0	0	0	0	0	0	0	0	0	0	0	0	0	0	0	0	0	0	0	0	0	0	0	0	0	0	0	0	0	0	0	0
KCND3	345	35	82	168	348	538	25	19	27	15	21	6	57	54	635	55	85	622	64	116	262	178	70	57	573	94	123	44	250	28	36	295	102	31	605	84	386	134	281	27	19	51	62	123	741	68	158	128	80
MIR4256	0	0	0	0	0	0	0	0	0	0	0	0	0	0	0	0	0	0	0	0	0	0	0	0	0	0	0	0	0	0	0	0	0	0	0	0	0	0	0	0	0	0	0	0	0	0	0	0	0
ST7L	648	2308	535	587	908	714	1118	1963	614	696	592	794	1675	1759	1215	560	772	690	1063	828	789	512	503	498	641	550	543	370	527	453	792	398	573	502	476	551	733	379	483	560	471	776	583	550	975	382	592	723	641
RHOC	6583	11495	20848	6326	21858	13653	20633	13799	9943	10498	10895	15771	13058	12749	10433	14168	19652	19818	19501	14288	16636	14267	18909	10130	15406	6454	16523	8364	11071	9678	16033	10561	11002	9982	17199	18715	17293	11806	5932	19575	5880	22613	22701	8966	12526	9090	10753	21548	18560
PPM1J	12	23	40	27	29	44	42	51	14	13	13	16	48	46	22	20	29	52	24	40	41	16	40	28	36	12	25	7	38	16	16	33	16	12	19	23	33	6	14	22	41	24	27	29	31	12	13	32	38
AX748125	1	2	3	4	12	1	1	3	1	1	4	3	3	8	3	2	5	3	3	1	4	1	1	5	3	0	1	5	4	0	3	1	1	0	21	10	6	0	1	5	0	4	3	1	2	0	2	8	1
SLC16A1	4639	3295	7853	1644	5561	3568	2854	2190	1961	2128	2236	3958	3220	3390	3897	2319	3392	3617	3515	3150	3780	3503	3204	2310	3966	1510	3099	1845	2815	3881	6539	2608	2008	1891	4575	2277	2682	1936	2779	3170	1363	3372	2734	2829	11069	2714	4005	3993	2914
BC037540	22	30	22	93	27	42	27	33	10	12	19	16	33	55	36	17	32	28	28	40	46	14	26	18	27	61	16	24	36	10	22	15	19	9	25	26	26	25	55	16	40	16	18	42	65	15	15	16	14
LOC643441	0	1	2	0	0	0	0	1	1	1	0	0	1	0	2	0	0	4	1	1	1	2	2	1	1	0	0	0	3	0	0	1	0	0	1	0	0	0	0	1	0	1	0	2	1	0	2	2	1
PHTF1	1175	1610	939	1330	912	1013	722	1209	1040	1030	1080	1522	1366	1476	1395	1129	1288	1281	1642	1502	1333	962	1302	642	800	1039	834	832	947	654	1131	639	775	771	1145	979	1298	730	1289	1061	608	909	1173	1120	2109	720	867	1100	1048
RSBN1	626	533	631	494	594	655	570	423	375	376	451	466	597	691	590	622	644	555	710	575	689	584	704	373	782	676	482	298	456	445	817	442	392	374	527	585	539	321	550	548	430	653	699	461	1269	377	563	675	715
PTPN22	21	50	146	70	31	46	38	21	10	26	27	44	14	26	13	63	58	68	91	41	68	48	67	30	12	1	28	39	10	25	35	2	29	84	26	24	52	60	48	69	12	80	80	24	80	72	77	74	41
BCL2L15	0	0	0	0	0	0	0	0	0	0	0	0	0	0	0	0	0	0	0	0	0	0	0	0	0	0	0	0	0	0	0	0	0	0	0	0	0	0	0	0	0	0	0	0	0	0	0	0	0
AP4B1	181	195	249	168	201	199	191	135	143	180	175	231	139	134	160	169	232	229	262	212	235	243	180	118	134	165	143	115	150	131	235	129	183	140	193	191	213	109	169	218	141	222	246	137	194	77	240	233	216
BC048113	0	0	0	0	0	0	0	0	0	0	0	0	0	0	0	0	0	0	0	0	0	0	0	0	0	0	0	0	0	0	0	0	0	0	0	0	0	0	0	0	0	0	0	0	0	0	0	0	0
BC036361	0	0	0	0	0	0	0	1	0	0	0	0	0	0	0	0	0	0	0	1	1	0	0	0	0	1	1	0	0	0	0	0	0	0	0	0	0	0	0	0	0	0	0	0	0	0	0	1	0
SYT6	0	0	0	0	0	0	0	0	0	0	0	0	0	0	0	9	4	3	10	0	1	8	0	0	0	0	0	0	0	1	4	0	2	2	0	6	1	5	0	4	1	6	1	0	0	1	4	0	2
TRIM33	1572	1753	1483	1227	1214	1232	1015	942	981	1115	1056	1461	1663	1722	1463	1273	1562	1444	1546	1395	1636	1296	1613	803	1169	1738	1174	786	867	888	1700	898	867	934	1325	1313	1365	814	1340	1299	928	1399	1397	1058	2734	917	1369	1387	1629
DENND2C	258	176	331	217	305	304	209	112	119	135	134	235	224	245	198	220	349	304	279	294	227	246	302	146	219	265	258	143	203	152	239	127	147	184	289	261	265	154	256	257	188	274	239	181	477	137	392	226	424
BCAS2	0	0	0	0	0	0	0	0	0	0	0	0	0	0	0	0	0	0	0	0	0	0	0	0	0	0	0	0	0	0	0	0	0	0	0	0	0	0	0	0	0	0	0	0	0	0	0	0	0
DKFZp686N1631	0	0	0	0	0	0	0	0	0	0	0	0	0	0	0	0	0	0	0	0	0	0	0	0	0	0	0	0	0	0	0	0	0	0	0	0	0	0	0	0	0	0	0	0	0	0	0	0	0
AMPD1	0	0	1	0	0	0	0	0	0	0	1	0	0	0	0	0	0	1	0	2	3	0	0	0	0	0	0	0	0	0	1	0	1	0	0	0	1	0	0	0	0	1	1	0	0	0	1	0	1
NRAS	4075	4934	5548	1430	4099	3956	2719	1962	3493	3723	3905	5287	3115	3071	3089	3659	4510	4869	4628	3475	3641	5188	4669	2267	2986	2973	4485	2562	2070	2589	4363	2286	2701	2439	2849	3960	4615	1862	2817	4932	2009	6133	4523	2685	6180	2136	4932	4939	5367
CSDE1	27282	28568	28827	21352	25851	26884	21267	18931	15609	16996	17407	26352	29366	31336	26501	26246	26982	30941	29671	27352	27695	23941	25976	16785	21914	32754	22160	15046	19208	17707	30968	15352	16736	16387	24788	27482	24949	14602	31888	25214	17247	27928	27313	20656	49783	15094	23563	26060	29363
SIKE1	2114	1645	1791	1186	1711	1950	1489	1049	975	1007	980	1452	1561	1638	1847	1580	1523	2189	1969	1680	1903	1449	1741	1051	1704	1841	1448	814	1218	966	1701	1199	1188	900	1512	1277	1969	782	1640	1278	1005	1507	1672	1381	3500	893	1591	1546	1531
TSPAN2	370	315	1047	7	441	51	70	120	293	278	301	1032	264	224	635	140	233	152	246	197	281	515	246	103	111	11	457	62	280	430	856	260	355	65	740	84	177	108	20	90	24	138	51	32	125	23	1040	345	69
NGF	796	1248	2080	486	1757	1117	827	623	1172	1120	1381	2025	690	691	1430	744	1299	934	1241	703	1218	1121	1160	799	892	794	638	935	1203	897	1479	1385	617	925	2361	1683	1491	603	839	776	158	890	782	504	1552	472	1511	1365	1264
CASQ2	0	0	0	0	0	0	0	0	0	0	0	0	0	0	0	0	1	0	0	0	0	0	0	1	0	2	0	0	1	0	0	0	0	0	0	1	2	0	3	0	1	0	0	5	1	0	0	0	0
NHLH2	1	0	0	0	0	0	0	0	0	0	0	0	0	0	0	0	0	0	0	0	1	5	1	0	0	0	0	0	0	1	0	1	0	0	0	0	0	0	0	0	0	0	0	0	0	0	0	0	0
ATP1A1OS	58	50	20	43	61	49	41	56	24	35	41	17	41	49	44	48	56	45	43	60	128	21	32	42	57	57	15	34	40	23	46	18	39	31	23	38	42	15	56	31	43	44	60	32	55	17	25	43	38
CD58	310	340	308	298	388	265	231	260	257	288	292	390	337	311	368	298	491	379	415	243	369	251	298	260	167	219	270	188	241	315	516	385	198	214	317	476	382	318	408	376	315	476	492	235	383	230	333	334	352
IGSF3	1293	27	113	40	40	138	11	21	15	25	34	19	14	22	44	129	161	171	144	2	15	5	84	4	28	15	13	7	11	31	46	26	4	60	13	221	62	44	41	19	58	22	68	19	875	91	43	34	93
TRIM45	73	127	122	101	97	63	103	215	113	166	155	168	131	159	155	66	142	79	179	99	171	117	99	91	65	109	75	73	63	86	129	47	75	90	123	139	129	59	61	189	167	133	187	56	102	97	148	118	126
VTCN1	0	1	0	0	0	0	0	1	0	0	0	1	1	0	0	0	0	0	2	1	1	0	0	0	0	0	0	0	0	0	0	0	0	0	0	0	0	0	0	1	0	0	0	0	1	0	0	0	1
GDAP2	690	976	677	487	689	639	569	487	540	616	618	873	712	688	789	613	847	714	816	780	733	685	555	378	504	661	588	420	523	498	896	441	478	435	650	655	579	417	725	787	280	707	817	569	1323	422	691	717	830
SPAG17	43	49	29	58	30	52	18	32	33	33	37	41	40	40	43	35	46	50	42	34	66	33	74	45	19	49	27	64	34	41	48	35	24	43	82	66	83	26	32	27	67	32	51	47	59	26	31	35	52
TBX15	2278	1090	2134	1990	2560	2372	1738	1097	625	672	643	681	785	861	929	2372	3099	3560	2981	2567	2948	1583	2720	1575	2157	1284	1504	712	1486	2070	3598	696	1114	970	1836	1151	2035	1094	1764	1856	1769	2012	2159	1773	3726	1113	2456	1768	2352
WARS2	663	647	487	645	552	795	489	554	379	397	420	514	599	686	508	571	634	769	717	531	774	516	573	343	401	826	356	364	434	344	672	202	349	366	537	454	535	319	677	407	566	683	637	514	790	261	554	404	539
LINC00622	7	7	0	5	2	4	0	11	3	3	4	8	5	13	5	2	2	1	0	8	2	1	8	5	1	0	2	0	8	6	3	11	0	0	3	1	6	1	0	0	1	1	3	3	22	1	6	1	1
ZNF697	587	571	589	534	326	485	313	477	385	470	454	703	863	856	594	327	471	536	372	482	546	466	747	348	375	180	534	167	459	413	681	292	346	337	232	260	498	147	333	282	139	399	327	409	1213	366	585	313	468
HMGCS2	0	0	0	0	0	0	0	0	0	0	0	1	0	0	0	0	0	0	1	0	0	1	0	0	0	0	0	0	1	0	0	0	0	0	0	0	0	1	0	0	0	0	0	0	0	0	0	0	0
REG4	0	0	0	0	0	0	0	0	1	1	0	0	0	0	0	0	0	0	0	0	0	0	0	0	0	0	0	0	0	0	0	0	0	0	0	0	0	0	0	0	0	0	0	0	0	0	0	0	0
NBPF7	0	0	0	0	1	0	0	2	0	0	0	0	0	0	1	0	0	2	1	0	0	0	0	0	0	0	0	1	0	0	1	0	0	0	0	0	0	0	0	0	0	0	0	0	0	0	0	1	0
ADAM30	0	0	0	0	0	0	0	0	0	0	0	0	0	0	0	0	0	0	0	0	0	0	0	0	0	0	1	0	0	0	0	0	0	0	0	0	0	0	0	0	0	0	0	0	1	0	0	0	0
NOTCH2	14121	17094	17937	17687	19938	14242	13003	9843	8697	8497	9154	12845	13998	16437	18292	16207	16537	12404	15753	10617	9165	12339	11587	7901	15579	20074	11053	7468	13770	8156	13683	10435	7056	9737	14668	17302	13510	9807	17406	16739	11006	14235	11895	9920	29171	8495	8878	11746	18743
FCGR1B	6	3	10	3	9	4	3	5	2	1	1	11	5	1	2	2	2	5	2	6	7	2	3	2	9	10	1	0	1	1	5	0	0	2	9	1	3	1	0	3	1	7	4	10	17	1	0	0	2
ANKRD20A12P	0	0	0	0	0	0	0	0	0	0	0	0	0	0	0	0	0	0	0	0	0	0	0	0	0	0	0	0	0	0	0	0	0	0	0	0	0	0	0	0	0	0	0	0	0	0	0	0	0
[truncated: 25,683 more rows]
[truncated: 70 more columns]
