# Supplementary material for: Genetic diagnosis of Mendelian disorders via RNA sequencing
Source: Nat Commun. 2017 Jun 12;8:15824. doi: 10.1038/ncomms15824 (PMC5499207; doi:10.1038/ncomms15824)
Supplement: Supplementary Data 2 — List of genes causing mitochondrial disorder. [file ncomms15824-s2.txt]

Gene	Full_Name	MIM_number	OMIM_Link	Entrez_Gene_ID
MT-ND1	mitochondrially encoded NADH dehydrogenase 1 [Homo sapiens (human)]	516000	http://omim.org/entry/516000	4535
MT-ND2	mitochondrially encoded NADH dehydrogenase 2 [Homo sapiens (human)]	516001	http://omim.org/entry/516001	4536
MT-ND3	mitochondrially encoded NADH dehydrogenase 3 [Homo sapiens (human)]	516002	http://omim.org/entry/516002	4537
MT-ND4	mitochondrially encoded NADH dehydrogenase 4 [Homo sapiens (human)]	516003	http://omim.org/entry/516003	4538
MT-ND4L	mitochondrially encoded NADH 4L dehydrogenase [Homo sapiens (human)]	516004	http://omim.org/entry/516004	4539
MT-ND5	mitochondrially encoded NADH dehydrogenase 5 [Homo sapiens (human)]	516005	http://omim.org/entry/516005	4540
MT-ND6	mitochondrially encoded NADH dehydrogenase 6 [Homo sapiens (human)]	516006	http://omim.org/entry/516006	4541
NDUFA1	NADH dehydrogenase (ubiquinone) 1 alpha subcomplex, 1, 7.5kDa[Homo sapiens]	300078	http://omim.org/entry/300078	4694
NDUFA10	NADH dehydrogenase (ubiquinone) 1 alpha subcomplex, 10, 42kDa[Homo sapiens]	603835	http://omim.org/entry/603835	4705
NDUFA11	NADH dehydrogenase (ubiquinone) 1 alpha subcomplex, 11, 14.7kDa[Homo sapiens]	612638	http://omim.org/entry/612638	126328
NDUFA12	NADH dehydrogenase (ubiquinone) 1 alpha subcomplex, 12[Homo sapiens]	614530	http://omim.org/entry/614530	55967
NDUFA13	NADH dehydrogenase (ubiquinone) 1 alpha subcomplex, 13[Homo sapiens]	609435	http://omim.org/entry/609435	51079
NDUFA2	NADH dehydrogenase (ubiquinone) 1 alpha subcomplex, 2, 8kDa[Homo sapiens]	602137	http://omim.org/entry/602137	4695
NDUFA9	NADH dehydrogenase (ubiquinone) 1 alpha subcomplex, 9, 39kDa[Homo sapiens]	603834	http://omim.org/entry/603834	4704
NDUFB11	NADH dehydrogenase (ubiquinone) 1 beta subcomplex, 11, 17.3kDa [Homo sapiens (human)]	300403	http://omim.org/entry/300403	54539
NDUFB3	NADH dehydrogenase (ubiquinone) 1 beta subcomplex, 3, 12kDa[Homo sapiens]	603839	http://omim.org/entry/603839	4709
NDUFB9	NADH dehydrogenase (ubiquinone) 1 beta subcomplex, 9, 22kDa[Homo sapiens]	601445	http://omim.org/entry/601445	4715
NDUFS1	NADH dehydrogenase (ubiquinone) Fe-S protein 1, 75kDa (NADH-coenzyme Q reductase)[Homo sapiens]	157655	http://omim.org/entry/157655	4719
NDUFS2	NADH dehydrogenase (ubiquinone) Fe-S protein 2, 49kDa (NADH-coenzyme Q reductase)[Homo sapiens]	602985	http://omim.org/entry/602985	4720
NDUFS3	NADH dehydrogenase (ubiquinone) Fe-S protein 3, 30kDa (NADH-coenzyme Q reductase)[Homo sapiens]	603846	http://omim.org/entry/603846	4722
NDUFS4	NADH dehydrogenase (ubiquinone) Fe-S protein 4, 18kDa (NADH-coenzyme Q reductase)[Homo sapiens]	602694	http://omim.org/entry/602694	4724
NDUFS6	NADH dehydrogenase (ubiquinone) Fe-S protein 6, 13kDa (NADH-coenzyme Q reductase)[Homo sapiens]	603848	http://omim.org/entry/603848	4726
NDUFS7	NADH dehydrogenase (ubiquinone) Fe-S protein 7, 20kDa (NADH-coenzyme Q reductase)[Homo sapiens]	601825	http://omim.org/entry/601825	374291
NDUFS8	NADH dehydrogenase (ubiquinone) Fe-S protein 8, 23kDa (NADH-coenzyme Q reductase)[Homo sapiens]	602141	http://omim.org/entry/602141	4728
NDUFV1	NADH dehydrogenase (ubiquinone) flavoprotein 1, 51kDa[Homo sapiens]	161015	http://omim.org/entry/161015	4723
NDUFV2	NADH dehydrogenase (ubiquinone) flavoprotein 2, 24kDa[Homo sapiens]	600532	http://omim.org/entry/600532	4729
SDHA	succinate dehydrogenase complex, subunit A, flavoprotein (Fp)[Homo sapiens]	600857	http://omim.org/entry/600857	6389
SDHB	succinate dehydrogenase complex, subunit B, iron sulfur (Ip)[Homo sapiens]	185470	http://omim.org/entry/185470	6390
SDHC	succinate dehydrogenase complex, subunit C, integral membrane protein, 15kDa[Homo sapiens]	602413	http://omim.org/entry/602413	6391
SDHD	succinate dehydrogenase complex, subunit D, integral membrane protein[Homo sapiens]	602690	http://omim.org/entry/602690	6392
CYC1	cytochrome c-1[Homo sapiens]	123980	http://omim.org/entry/123980	1537
MT-CYB	mitochondrially encoded cytochrome b [Homo sapiens (human)]	516020	http://omim.org/entry/516020	4519
UQCRB	ubiquinol-cytochrome c reductase binding protein[Homo sapiens]	191330	http://omim.org/entry/191330	7381
UQCRC2	ubiquinol-cytochrome c reductase core protein II[Homo sapiens]	191329	http://omim.org/entry/191329	7385
UQCRQ	ubiquinol-cytochrome c reductase, complex III subunit VII, 9.5kDa[Homo sapiens]	612080	http://omim.org/entry/612080	27089
COX4I2	cytochrome c oxidase subunit IV isoform 2 (lung)[Homo sapiens]	607976	http://omim.org/entry/607976	84701
COX6A1	cytochrome c oxidase subunit VIa polypeptide 1[Homo sapiens]	602072	http://omim.org/entry/602072	1337
COX6B1	cytochrome c oxidase subunit VIb polypeptide 1 (ubiquitous)[Homo sapiens]	124089	http://omim.org/entry/124089	1340
COX7B	cytochrome c oxidase subunit VIIb[Homo sapiens]	603792	http://omim.org/entry/603792	1349
COX8A	cytochrome c oxidase subunit VIIIA (ubiquitous) [Homo sapiens (human)]	123870	http://omim.org/entry/123870	1351
MT-CO1	mitochondrially encoded cytochrome c oxidase I [Homo sapiens (human)]	516030	http://omim.org/entry/516030	4512
MT-CO2	mitochondrially encoded cytochrome c oxidase II [Homo sapiens (human)]	516040	http://omim.org/entry/516040	4513
MT-CO3	mitochondrially encoded cytochrome c oxidase III [Homo sapiens (human)]	516050	http://omim.org/entry/516050	4514
NDUFA4	NADH dehydrogenase (ubiquinone) 1 alpha subcomplex, 4, 9kDa[Homo sapiens]	603833	http://omim.org/entry/603833	4697
TACO1	translational activator of mitochondrially encoded cytochrome c oxidase I[Homo sapiens]	612958	http://omim.org/entry/612958	51204
ATP5A1	ATP synthase, H+ transporting, mitochondrial F1 complex, alpha subunit 1, cardiac muscle[Homo sapiens]	164360	http://omim.org/entry/164360	498
ATP5E	ATP synthase, H+ transporting, mitochondrial F1 complex, epsilon subunit[Homo sapiens]	606153	http://omim.org/entry/606153	514
MT-ATP6	mitochondrially encoded ATP synthase 6 [Homo sapiens (human)]	516060	http://omim.org/entry/516060	4508
MT-ATP8	mitochondrially encoded ATP synthase 8 [Homo sapiens (human)]	516070	http://omim.org/entry/516070	4509
ACAD9	acyl-CoA dehydrogenase family, member 9[Homo sapiens]	611103	http://omim.org/entry/611103	28976
FOXRED1	FAD-dependent oxidoreductase domain containing 1[Homo sapiens]	613622	http://omim.org/entry/613622	55572
NDUFAF1	NADH dehydrogenase (ubiquinone) complex I, assembly factor 1[Homo sapiens]	606934	http://omim.org/entry/606934	51103
NDUFAF2	NADH dehydrogenase (ubiquinone) complex I, assembly factor 2[Homo sapiens]	609653	http://omim.org/entry/609653	91942
NDUFAF3	NADH dehydrogenase (ubiquinone) complex I, assembly factor 3[Homo sapiens]	612911	http://omim.org/entry/612911	25915
NDUFAF4	NADH dehydrogenase (ubiquinone) complex I, assembly factor 4[Homo sapiens]	611776	http://omim.org/entry/611776	29078
NDUFAF5	NADH dehydrogenase (ubiquinone) complex I, assembly factor 5[Homo sapiens]	612360	http://omim.org/entry/612360	79133
NDUFAF6	NADH dehydrogenase (ubiquinone) complex I, assembly factor 6[Homo sapiens]	612392	http://omim.org/entry/612392	137682
TMEM126B	transmembrane protein 126B [Homo sapiens (human)]	615533	http://omim.org/entry/615533	55863
SDHAF1	succinate dehydrogenase complex assembly factor 1[Homo sapiens]	612848	http://omim.org/entry/612848	644096
SDHAF2	succinate dehydrogenase complex assembly factor 2[Homo sapiens]	613019	http://omim.org/entry/613019	54949
BCS1L	BC1 (ubiquinol-cytochrome c reductase) synthesis-like[Homo sapiens]	603647	http://omim.org/entry/603647	617
LYRM7	LYR motif containing 7[Homo sapiens]	615831	http://omim.org/entry/615831	90624
TTC19	tetratricopeptide repeat domain 19[Homo sapiens]	613814	http://omim.org/entry/613814	54902
UQCC2	ubiquinol-cytochrome c reductase complex assembly factor 2[Homo sapiens]	614461	http://omim.org/entry/614461	84300
UQCC3	ubiquinol-cytochrome c reductase complex assembly factor 3[Homo sapiens]	616097	http://omim.org/entry/616097	790955
CEP89	centrosomal protein 89kDa[Homo sapiens]	615470	http://omim.org/entry/615470	84902
COA5	cytochrome c oxidase assembly factor 5[Homo sapiens]	613920	http://omim.org/entry/613920	493753
COA7	cytochrome c oxidase assembly factor 7 (putative) [Homo sapiens (human)]	615623	http://omim.org/entry/615623	65260
COX14	cytochrome c oxidase assembly homolog 14 (S. cerevisiae)[Homo sapiens]	614478	http://omim.org/entry/614478	84987
COX20	COX20 Cox2 chaperone homolog (S. cerevisiae)[Homo sapiens]	614698	http://omim.org/entry/614698	116228
FASTKD2	FAST kinase domains 2[Homo sapiens]	612322	http://omim.org/entry/612322	22868
PET100	PET100 homolog (S. cerevisiae)[Homo sapiens]	614770	http://omim.org/entry/614770	100131801
SURF1	surfeit 1[Homo sapiens]	185620	http://omim.org/entry/185620	6834
ATPAF2	ATP synthase mitochondrial F1 complex assembly factor 2[Homo sapiens]	608918	http://omim.org/entry/608918	91647
TMEM70	transmembrane protein 70[Homo sapiens]	612418	http://omim.org/entry/612418	54968
C10orf2	chromosome 10 open reading frame 2[Homo sapiens]	606075	http://omim.org/entry/606075	56652
DNA2	DNA replication helicase 2 homolog (yeast)[Homo sapiens]	601810	http://omim.org/entry/601810	1763
MGME1	mitochondrial genome maintenance exonuclease 1[Homo sapiens]	615076	http://omim.org/entry/615076	92667
POLG	polymerase (DNA directed), gamma[Homo sapiens]	174763	http://omim.org/entry/174763	5428
POLG2	polymerase (DNA directed), gamma 2, accessory subunit[Homo sapiens]	604983	http://omim.org/entry/604983	11232
RNASEH1	ribonuclease H1 [Homo sapiens (human)]	604123	http://omim.org/entry/604123	246243
ABAT	4-aminobutyrate aminotransferase [Homo sapiens (human)]	137150	http://omim.org/entry/137150	18
DGUOK	deoxyguanosine kinase[Homo sapiens]	601465	http://omim.org/entry/601465	1716
MPV17	MpV17 mitochondrial inner membrane protein[Homo sapiens]	137960	http://omim.org/entry/137960	4358
RRM2B	ribonucleotide reductase M2 B (TP53 inducible)[Homo sapiens]	604712	http://omim.org/entry/604712	50484
SAMHD1	SAM domain and HD domain 1[Homo sapiens]	606754	http://omim.org/entry/606754	25939
SLC25A4	"solute carrier family 25 (mitochondrial carrier; adenine nucleotide translocator), member 4[Homo sapiens]"	103220	http://omim.org/entry/103220	291
SUCLA2	succinate-CoA ligase, ADP-forming, beta subunit[Homo sapiens]	603921	http://omim.org/entry/603921	8803
SUCLG1	succinate-CoA ligase, alpha subunit[Homo sapiens]	611224	http://omim.org/entry/611224	8802
TK2	thymidine kinase 2, mitochondrial[Homo sapiens]	188250	http://omim.org/entry/188250	7084
TYMP	thymidine phosphorylase[Homo sapiens]	131222	http://omim.org/entry/131222	1890
ELAC2	elaC ribonuclease Z 2[Homo sapiens]	605367	http://omim.org/entry/605367	60528
GTPBP3	GTP binding protein 3 (mitochondrial)[]	608536	http://omim.org/entry/608536	84705
HSD17B10	hydroxysteroid (17-beta) dehydrogenase 10[Homo sapiens]	300256	http://omim.org/entry/300256	3028
LRPPRC	leucine-rich pentatricopeptide repeat containing[Homo sapiens]	607544	http://omim.org/entry/607544	10128
MTO1	mitochondrial translation optimization 1 homolog (S. cerevisiae)[Homo sapiens]	614667	http://omim.org/entry/614667	25821
MTPAP	mitochondrial poly(A) polymerase[Homo sapiens]	613669	http://omim.org/entry/613669	55149
NSUN3	NOP2/Sun RNA methyltransferase family member 3 [Homo sapiens (human)]		http://omim.org/entry/	63899
PNPT1	polyribonucleotide nucleotidyltransferase 1[Homo sapiens]	610316	http://omim.org/entry/610316	87178
PUS1	pseudouridylate synthase 1[Homo sapiens]	608109	http://omim.org/entry/608109	80324
TRIT1	tRNA isopentenyltransferase 1[Homo sapiens]		http://omim.org/entry/	54802
TRMT10C	tRNA methyltransferase 10C, mitochondrial RNase P subunit [Homo sapiens (human)]	615423	http://omim.org/entry/615423	54931
TRMT5	tRNA methyltransferase 5 [Homo sapiens (human)]	611023	http://omim.org/entry/611023	57570
TRMU	tRNA 5-methylaminomethyl-2-thiouridylate methyltransferase[Homo sapiens]	610230	http://omim.org/entry/610230	55687
TRNT1	tRNA nucleotidyl transferase, CCA-adding, 1[Homo sapiens]	612907	http://omim.org/entry/612907	51095
C12orf65	chromosome 12 open reading frame 65[Homo sapiens]	613541	http://omim.org/entry/613541	91574
GFM1	G elongation factor, mitochondrial 1[Homo sapiens]	606639	http://omim.org/entry/606639	85476
GFM2	G elongation factor, mitochondrial 2 [Homo sapiens (human)]	606544	http://omim.org/entry/606544	84340
RMND1	required for meiotic nuclear division 1 homolog (S. cerevisiae)[Homo sapiens]	614917	http://omim.org/entry/614917	55005
TSFM	Ts translation elongation factor, mitochondrial[Homo sapiens]	604723	http://omim.org/entry/604723	10102
TUFM	Tu translation elongation factor, mitochondrial[Homo sapiens]	602389	http://omim.org/entry/602389	7284
MRPL12	mitochondrial ribosomal protein L12[Homo sapiens]	602375	http://omim.org/entry/602375	6182
MRPL3	mitochondrial ribosomal protein L3[Homo sapiens]	607118	http://omim.org/entry/607118	11222
MRPL44	mitochondrial ribosomal protein L44[Homo sapiens]	611849	http://omim.org/entry/611849	65080
MRPS16	mitochondrial ribosomal protein S16[Homo sapiens]	609204	http://omim.org/entry/609204	51021
MRPS22	mitochondrial ribosomal protein S22[Homo sapiens]	605810	http://omim.org/entry/605810	56945
MRPS23	mitochondrial ribosomal protein S23 [Homo sapiens (human)]	611985	http://omim.org/entry/611985	51649
MRPS7	mitochondrial ribosomal protein S7[Homo sapiens]	611974	http://omim.org/entry/611974	51081
MT-RNR1	mitochondrially encoded 12S RNA [Homo sapiens (human)]	561000	http://omim.org/entry/561000	4549
MT-TA	mitochondrially encoded tRNA alanine [Homo sapiens (human)]	590000	http://omim.org/entry/590000	4553
MT-TC	mitochondrially encoded tRNA cysteine [Homo sapiens (human)]	590020	http://omim.org/entry/590020	4511
MT-TD	mitochondrially encoded tRNA aspartic acid [Homo sapiens (human)]	590015	http://omim.org/entry/590015	4555
MT-TE	mitochondrially encoded tRNA glutamic acid [Homo sapiens (human)]	590025	http://omim.org/entry/590025	4556
MT-TF	mitochondrially encoded tRNA phenylalanine [Homo sapiens (human)]	590070	http://omim.org/entry/590070	4558
MT-TG	mitochondrially encoded tRNA glycine [Homo sapiens (human)]	590035	http://omim.org/entry/590035	4563
MT-TH	mitochondrially encoded tRNA histidine [Homo sapiens (human)]	590040	http://omim.org/entry/590040	4564
MT-TI	mitochondrially encoded tRNA isoleucine [Homo sapiens (human)]	590045	http://omim.org/entry/590045	4565
MT-TK	mitochondrially encoded tRNA lysine [Homo sapiens (human)]	590060	http://omim.org/entry/590060	4566
MT-TL1	mitochondrially encoded tRNA leucine 1 (UUA/G) [Homo sapiens (human)]	590050	http://omim.org/entry/590050	4567
MT-TL2	mitochondrially encoded tRNA leucine 2 (CUN) [Homo sapiens (human)]	590055	http://omim.org/entry/590055	4568
MT-TM	mitochondrially encoded tRNA methionine [Homo sapiens (human)]	590065	http://omim.org/entry/590065	4569
MT-TN	mitochondrially encoded tRNA asparagine [Homo sapiens (human)]	590010	http://omim.org/entry/590010	4570
MT-TP	mitochondrially encoded tRNA proline [Homo sapiens (human)]	590075	http://omim.org/entry/590075	4571
MT-TQ	mitochondrially encoded tRNA glutamine [Homo sapiens (human)]	590030	http://omim.org/entry/590030	4572
MT-TR	mitochondrially encoded tRNA arginine [Homo sapiens (human)]	590005	http://omim.org/entry/590005	4573
MT-TS1	mitochondrially encoded tRNA serine 1 (UCN) [Homo sapiens (human)]	590080	http://omim.org/entry/590080	4574
MT-TS2	mitochondrially encoded tRNA serine 2 (AGU/C) [Homo sapiens (human)]	590085	http://omim.org/entry/590085	4575
MT-TT	mitochondrially encoded tRNA threonine [Homo sapiens (human)]	590090	http://omim.org/entry/590090	4576
MT-TV	mitochondrially encoded tRNA valine [Homo sapiens (human)]	590105	http://omim.org/entry/590105	4577
MT-TW	mitochondrially encoded tRNA tryptophan [Homo sapiens (human)]	590095	http://omim.org/entry/590095	4578
MT-TY	mitochondrially encoded tRNA tyrosine [Homo sapiens (human)]	590100	http://omim.org/entry/590100	4579
AARS2	alanyl-tRNA synthetase 2, mitochondrial[Homo sapiens]	612035	http://omim.org/entry/612035	57505
CARS2	cysteinyl-tRNA synthetase 2, mitochondrial (putative)[Homo sapiens]	612800	http://omim.org/entry/612800	79587
DARS2	aspartyl-tRNA synthetase 2, mitochondrial[Homo sapiens]	610956	http://omim.org/entry/610956	55157
EARS2	glutamyl-tRNA synthetase 2, mitochondrial[Homo sapiens]	612799	http://omim.org/entry/612799	124454
FARS2	phenylalanyl-tRNA synthetase 2, mitochondrial[Homo sapiens]	611592	http://omim.org/entry/611592	10667
GARS	glycyl-tRNA synthetase[Homo sapiens]	600287	http://omim.org/entry/600287	2617
HARS2	histidyl-tRNA synthetase 2, mitochondrial[Homo sapiens]	600783	http://omim.org/entry/600783	23438
IARS2	isoleucyl-tRNA synthetase 2, mitochondrial[Homo sapiens]	612801	http://omim.org/entry/612801	55699
KARS	lysyl-tRNA synthetase[Homo sapiens]	601421	http://omim.org/entry/601421	3735
LARS2	leucyl-tRNA synthetase 2, mitochondrial[Homo sapiens]	604544	http://omim.org/entry/604544	23395
MARS2	methionyl-tRNA synthetase 2, mitochondrial[Homo sapiens]	609728	http://omim.org/entry/609728	92935
MTFMT	mitochondrial methionyl-tRNA formyltransferase[Homo sapiens]	611766	http://omim.org/entry/611766	123263
NARS2	asparaginyl-tRNA synthetase 2, mitochondrial (putative)[Homo sapiens]	612803	http://omim.org/entry/612803	79731
PARS2	prolyl-tRNA synthetase 2, mitochondrial (putative) [Homo sapiens (human)]	612036	http://omim.org/entry/612036	25973
QRSL1	glutaminyl-tRNA synthase (glutamine-hydrolyzing)-like 1 [Homo sapiens (human)]	617209	http://omim.org/entry/617209	55278
RARS2	arginyl-tRNA synthetase 2, mitochondrial[Homo sapiens]	611524	http://omim.org/entry/611524	57038
SARS2	seryl-tRNA synthetase 2, mitochondrial[Homo sapiens]	612804	http://omim.org/entry/612804	54938
TARS2	threonyl-tRNA synthetase 2, mitochondrial (putative)[Homo sapiens]	612805	http://omim.org/entry/612805	80222
VARS2	valyl-tRNA synthetase 2, mitochondrial[Homo sapiens]	612802	http://omim.org/entry/612802	57176
YARS2	tyrosyl-tRNA synthetase 2, mitochondrial[Homo sapiens]	610957	http://omim.org/entry/610957	51067
DLAT	dihydrolipoamide S-acetyltransferase[Homo sapiens]	608770	http://omim.org/entry/608770	1737
PDHA1	pyruvate dehydrogenase (lipoamide) alpha 1[Homo sapiens]	300502	http://omim.org/entry/300502	5160
PDHB	pyruvate dehydrogenase (lipoamide) beta[Homo sapiens]	179060	http://omim.org/entry/179060	5162
PDHX	pyruvate dehydrogenase complex, component X[Homo sapiens]	608769	http://omim.org/entry/608769	8050
PDK3	pyruvate dehydrogenase kinase, isozyme 3[Homo sapiens]	602526	http://omim.org/entry/602526	5165
PDP1	pyruvate dehyrogenase phosphatase catalytic subunit 1[Homo sapiens]	605993	http://omim.org/entry/605993	54704
ACO2	aconitase 2, mitochondrial[Homo sapiens]	100850	http://omim.org/entry/100850	50
FH	fumarate hydratase[Homo sapiens]	136850	http://omim.org/entry/136850	2271
IDH3B	isocitrate dehydrogenase 3 (NAD+) beta[Homo sapiens]	604526	http://omim.org/entry/604526	3420
MDH2	malate dehydrogenase 2 [Homo sapiens (human)]	154100	http://omim.org/entry/154100	4191
MPC1	mitochondrial pyruvate carrier 1[Homo sapiens]	614738	http://omim.org/entry/614738	51660
SLC25A12	solute carrier family 25 (aspartate/glutamate carrier), member 12[Homo sapiens]	603667	http://omim.org/entry/603667	8604
SLC25A3	"solute carrier family 25 (mitochondrial carrier; phosphate carrier), member 3[Homo sapiens]"	600370	http://omim.org/entry/600370	5250
CA5A	carbonic anhydrase VA, mitochondrial[Homo sapiens]	114761	http://omim.org/entry/114761	763
PC	pyruvate carboxylase[Homo sapiens]	608786	http://omim.org/entry/608786	5091
PPA2	pyrophosphatase (inorganic) 2 [Homo sapiens (human)]	609988	http://omim.org/entry/609988	27068
ACAT1	acetyl-CoA acetyltransferase 1[Homo sapiens]	607809	http://omim.org/entry/607809	38
HMGCL	3-hydroxymethyl-3-methylglutaryl-CoA lyase[Homo sapiens]	613898	http://omim.org/entry/613898	3155
HMGCS2	3-hydroxy-3-methylglutaryl-CoA synthase 2 (mitochondrial)[Homo sapiens]	600234	http://omim.org/entry/600234	3158
OXCT1	3-oxoacid CoA transferase 1[Homo sapiens]	601424	http://omim.org/entry/601424	5019
ACADM	acyl-CoA dehydrogenase, C-4 to C-12 straight chain[Homo sapiens]	607008	http://omim.org/entry/607008	34
ACADS	acyl-CoA dehydrogenase, C-2 to C-3 short chain[Homo sapiens]	606885	http://omim.org/entry/606885	35
ACADSB	acyl-CoA dehydrogenase, short/branched chain[Homo sapiens]	600301	http://omim.org/entry/600301	36
ACADVL	acyl-CoA dehydrogenase, very long chain[Homo sapiens]	609575	http://omim.org/entry/609575	37
CPT1A	carnitine palmitoyltransferase 1A (liver)[Homo sapiens]	600528	http://omim.org/entry/600528	1374
CPT2	carnitine palmitoyltransferase 2[Homo sapiens]	600650	http://omim.org/entry/600650	1376
ETFA	electron-transfer-flavoprotein, alpha polypeptide[Homo sapiens]	608053	http://omim.org/entry/608053	2108
ETFB	electron-transfer-flavoprotein, beta polypeptide[Homo sapiens]	130410	http://omim.org/entry/130410	2109
ETFDH	electron-transferring-flavoprotein dehydrogenase[Homo sapiens]	231675	http://omim.org/entry/231675	2110
HADH	hydroxyacyl-CoA dehydrogenase[Homo sapiens]	601609	http://omim.org/entry/601609	3033
HADHA	hydroxyacyl-CoA dehydrogenase/3-ketoacyl-CoA thiolase/enoyl-CoA hydratase (trifunctional protein), alpha subunit[Homo sapiens]	600890	http://omim.org/entry/600890	3030
HADHB	hydroxyacyl-CoA dehydrogenase/3-ketoacyl-CoA thiolase/enoyl-CoA hydratase (trifunctional protein), beta subunit[Homo sapiens]	143450	http://omim.org/entry/143450	3032
SLC22A5	solute carrier family 22 (organic cation/carnitine transporter), member 5[Homo sapiens]	603377	http://omim.org/entry/603377	6584
SLC25A20	solute carrier family 25 (carnitine/acylcarnitine translocase), member 20[Homo sapiens]	613698	http://omim.org/entry/613698	788
SLC19A3	solute carrier family 19, member 3[Homo sapiens]	606152	http://omim.org/entry/606152	80704
SLC25A19	solute carrier family 25 (mitochondrial thiamine pyrophosphate carrier), member 19[Homo sapiens]	606521	http://omim.org/entry/606521	60386
TPK1	thiamin pyrophosphokinase 1[Homo sapiens]	606370	http://omim.org/entry/606370	27010
DLD	dihydrolipoamide dehydrogenase[Homo sapiens]	238331	http://omim.org/entry/238331	1738
LIAS	lipoic acid synthetase[Homo sapiens]	607031	http://omim.org/entry/607031	11019
LIPT1	lipoyltransferase 1[Homo sapiens]	610284	http://omim.org/entry/610284	51601
MECR	mitochondrial trans-2-enoyl-CoA reductase [Homo sapiens (human)]	608205	http://omim.org/entry/608205	51102
BOLA3	bolA homolog 3 (E. coli)[Homo sapiens]	613183	http://omim.org/entry/613183	388962
FDX1L	ferredoxin 1-like[Homo sapiens]	614585	http://omim.org/entry/614585	112812
FXN	frataxin[Homo sapiens]	606829	http://omim.org/entry/606829	2395
GLRX5	glutaredoxin 5[Homo sapiens]	609588	http://omim.org/entry/609588	51218
IBA57	IBA57, iron-sulfur cluster assembly homolog (S. cerevisiae)[Homo sapiens]	615316	http://omim.org/entry/615316	200205
ISCA2	iron-sulfur cluster assembly 2 [Homo sapiens (human)]	615317	http://omim.org/entry/615317	122961
ISCU	iron-sulfur cluster scaffold homolog (E. coli)[Homo sapiens]	611911	http://omim.org/entry/611911	23479
LYRM4	LYR motif containing 4[Homo sapiens]	613311	http://omim.org/entry/613311	57128
NFS1	NFS1 cysteine desulfurase[Homo sapiens]	603485	http://omim.org/entry/603485	9054
NFU1	NFU1 iron-sulfur cluster scaffold homolog (S. cerevisiae)[Homo sapiens]	608100	http://omim.org/entry/608100	27247
NUBPL	nucleotide binding protein-like[Homo sapiens]	613621	http://omim.org/entry/613621	80224
ADCK3	aarF domain containing kinase 3[Homo sapiens]	606980	http://omim.org/entry/606980	56997
ADCK4	aarF domain containing kinase 4[Homo sapiens]	615567	http://omim.org/entry/615567	79934
COQ2	coenzyme Q2 homolog, prenyltransferase (yeast)[Homo sapiens]	609825	http://omim.org/entry/609825	27235
COQ4	coenzyme Q4 homolog (S. cerevisiae)[Homo sapiens]	612898	http://omim.org/entry/612898	51117
COQ6	coenzyme Q6 homolog, monooxygenase (S. cerevisiae)[Homo sapiens]	614647	http://omim.org/entry/614647	51004
COQ7	coenzyme Q7 homolog, ubiquinone (yeast) [Homo sapiens (human)]	601683	http://omim.org/entry/601683	10229
COQ9	coenzyme Q9 homolog (S. cerevisiae)[Homo sapiens]	612837	http://omim.org/entry/612837	57017
PDSS1	prenyl (decaprenyl) diphosphate synthase, subunit 1[Homo sapiens]	607429	http://omim.org/entry/607429	23590
PDSS2	prenyl (decaprenyl) diphosphate synthase, subunit 2[Homo sapiens]	610564	http://omim.org/entry/610564	57107
BTD	biotinidase[Homo sapiens]	609019	http://omim.org/entry/609019	686
HLCS	holocarboxylase synthetase (biotin-(proprionyl-CoA-carboxylase (ATP-hydrolysing)) ligase)[Homo sapiens]	609018	http://omim.org/entry/609018	3141
COA6	cytochrome c oxidase assembly factor 6 homolog (S. cerevisiae)[Homo sapiens]	614772	http://omim.org/entry/614772	388753
SCO1	SCO1 cytochrome c oxidase assembly protein[Homo sapiens]	603644	http://omim.org/entry/603644	6341
SCO2	SCO2 cytochrome c oxidase assembly protein[Homo sapiens]	604272	http://omim.org/entry/604272	9997
COX10	cytochrome c oxidase assembly homolog 10 (yeast)[Homo sapiens]	602125	http://omim.org/entry/602125	1352
COX15	cytochrome c oxidase assembly homolog 15 (yeast)[Homo sapiens]	603646	http://omim.org/entry/603646	1355
CYCS	cytochrome c, somatic[Homo sapiens]	123970	http://omim.org/entry/123970	54205
HCCS	holocytochrome c synthase[Homo sapiens]	300056	http://omim.org/entry/300056	3052
PPOX	protoporphyrinogen oxidase[Homo sapiens]	600923	http://omim.org/entry/600923	5498
SLC25A38	solute carrier family 25, member 38[Homo sapiens]	610819	http://omim.org/entry/610819	54977
COASY	CoA synthase[Homo sapiens]	609855	http://omim.org/entry/609855	80347
PANK2	pantothenate kinase 2[Homo sapiens]	606157	http://omim.org/entry/606157	80025
SLC25A42	solute carrier family 25, member 42 [Homo sapiens (human)]	610823	http://omim.org/entry/610823	284439
FLAD1	flavin adenine dinucleotide synthetase 1[Homo sapiens]	610595	http://omim.org/entry/610595	80308
SLC25A32	solute carrier family 25 member 32 [Homo sapiens (human)]	610815	http://omim.org/entry/610815	81034
NADK2	NAD kinase 2, mitochondrial[Homo sapiens]	615787	http://omim.org/entry/615787	133686
NAXE	NAD(P)HX epimerase [Homo sapiens (human)]	608862	http://omim.org/entry/608862	128240
SFXN4	sideroflexin 4[Homo sapiens]	615564	http://omim.org/entry/615564	119559
SLC25A46	solute carrier family 25 member 46 [Homo sapiens (human)]	610826	http://omim.org/entry/610826	91137
AGK	acylglycerol kinase[Homo sapiens]	610345	http://omim.org/entry/610345	55750
SERAC1	serine active site containing 1[Homo sapiens]	614725	http://omim.org/entry/614725	84947
TAZ	tafazzin[Homo sapiens]	300394	http://omim.org/entry/300394	6901
AIFM1	apoptosis-inducing factor, mitochondrion-associated, 1[Homo sapiens]	300169	http://omim.org/entry/300169	9131
DNAJC19	DnaJ (Hsp40) homolog, subfamily C, member 19[Homo sapiens]	608977	http://omim.org/entry/608977	131118
GFER	growth factor, augmenter of liver regeneration[Homo sapiens]	600924	http://omim.org/entry/600924	2671
PMPCA	peptidase (mitochondrial processing) alpha [Homo sapiens (human)]	613036	http://omim.org/entry/613036	23203
TIMM50	translocase of inner mitochondrial membrane 50 [Homo sapiens (human)]	607381	http://omim.org/entry/607381	92609
TIMM8A	translocase of inner mitochondrial membrane 8 homolog A (yeast)[Homo sapiens]	300356	http://omim.org/entry/300356	1678
XPNPEP3	X-prolyl aminopeptidase (aminopeptidase P) 3, putative[Homo sapiens]	613553	http://omim.org/entry/613553	63929
AFG3L2	AFG3 ATPase family gene 3-like 2 (S. cerevisiae)[Homo sapiens]	604581	http://omim.org/entry/604581	10939
CLPB	ClpB homolog, mitochondrial AAA ATPase chaperonin [Homo sapiens (human)]	616254	http://omim.org/entry/616254	81570
CLPP	ClpP caseinolytic peptidase, ATP-dependent, proteolytic subunit homolog (E. coli)[Homo sapiens]	601119	http://omim.org/entry/601119	8192
HSPD1	heat shock 60kDa protein 1 (chaperonin)[Homo sapiens]	118190	http://omim.org/entry/118190	3329
HTRA2	HtrA serine peptidase 2[Homo sapiens]	606441	http://omim.org/entry/606441	27429
LONP1	lon peptidase 1, mitochondrial[Homo sapiens]	605490	http://omim.org/entry/605490	9361
MIPEP	mitochondrial intermediate peptidase [Homo sapiens (human)]	602241	http://omim.org/entry/602241	4285
SACS	sacsin molecular chaperone [Homo sapiens (human)]	604490	http://omim.org/entry/604490	26278
SPG7	spastic paraplegia 7 (pure and complicated autosomal recessive)[Homo sapiens]	602783	http://omim.org/entry/602783	6687
DNM1L	dynamin 1-like[Homo sapiens]	603850	http://omim.org/entry/603850	10059
GDAP1	ganglioside induced differentiation associated protein 1[Homo sapiens]	606598	http://omim.org/entry/606598	54332
MFF	mitochondrial fission factor[Homo sapiens]	614785	http://omim.org/entry/614785	56947
MFN2	mitofusin 2[Homo sapiens]	608507	http://omim.org/entry/608507	9927
OPA1	optic atrophy 1 (autosomal dominant)[Homo sapiens]	605290	http://omim.org/entry/605290	4976
SLC25A46	solute carrier family 25, member 46 [Homo sapiens (human)]	610826	http://omim.org/entry/610826	91137
STAT2	signal transducer and activator of transcription 2, 113kDa [Homo sapiens (human)]	600556	http://omim.org/entry/600556	6773
YME1L1	YME1 like 1 ATPase [Homo sapiens (human)]	607472	http://omim.org/entry/607472	10730
MICU1	mitochondrial calcium uptake 1 [Homo sapiens (human)]	605084	http://omim.org/entry/605084	10367
C19orf70	chromosome 19 open reading frame 70 [Homo sapiens (human)]	616658	http://omim.org/entry/616658	125988
ETHE1	ethylmalonic encephalopathy 1[Homo sapiens]	608451	http://omim.org/entry/608451	23474
SLC25A1	"solute carrier family 25 (mitochondrial carrier; citrate transporter), member 1[Homo sapiens]"	190315	http://omim.org/entry/190315	6576
HTT	huntingtin[Homo sapiens]	613004	http://omim.org/entry/613004	3064
TXN2	thioredoxin 2 [Homo sapiens (human)]	609063	http://omim.org/entry/609063	25828
D2HGDH	D-2-hydroxyglutarate dehydrogenase[Homo sapiens]	609186	http://omim.org/entry/609186	728294
ECHS1	enoyl CoA hydratase, short chain, 1, mitochondrial[Homo sapiens]	602292	http://omim.org/entry/602292	1892
HIBCH	3-hydroxyisobutyryl-CoA hydrolase[Homo sapiens]	610690	http://omim.org/entry/610690	26275
IDH2	isocitrate dehydrogenase 2 (NADP+), mitochondrial[Homo sapiens]	147650	http://omim.org/entry/147650	3418
L2HGDH	L-2-hydroxyglutarate dehydrogenase[Homo sapiens]	609584	http://omim.org/entry/609584	79944
APOPT1	apoptogenic 1, mitochondrial[Homo sapiens]	616003	http://omim.org/entry/616003	84334
CHCHD10	coiled-coil-helix-coiled-coil-helix domain containing 10[Homo sapiens]	615903	http://omim.org/entry/615903	400916
FBXL4	F-box and leucine-rich repeat protein 4[]	605654	http://omim.org/entry/605654	26235
OPA3	optic atrophy 3 (autosomal recessive, with chorea and spastic paraplegia)[Homo sapiens]	606580	http://omim.org/entry/606580	80207
