# Supplementary material for: Genetic diagnosis of Mendelian disorders via RNA sequencing
Source: Nat Commun. 2017 Jun 12;8:15824. doi: 10.1038/ncomms15824 (PMC5499207; doi:10.1038/ncomms15824)
Supplement: Supplementary Data 3 — Sample annotation. [file ncomms15824-s3.txt]

FIBROBLAST_ID	DIAGNOSIS_GENE	EXOME_ENRICHMENT	HAS_EXOME	HAS_PROTEOME	VARIANT_EFFECT	RNA_DEFECT_FOR_DIAGNOSIS_GENE	NUM_WES_SIGNI	NUM_RNA_ABER_EXP_SIGNI	NUM_RNA_ABER_SPLICE_SIGNI	NUM_MAE_SIGNI
33254	NA	AG_50MB_v3	TRUE	NA	NA	NA	13	1	2	8
33281	NA	AG_50MB_v3	TRUE	NA	NA	NA	294	0	3	11
33284	NDUFS8	AG_38MB_v1	TRUE	NA	missense;missense	NA	29	1	3	3
35791	NA	AG_50MB_v3	TRUE	NA	NA	NA	13	1	4	9
35834	ACAD9	NA	FALSE	NA	NA	NA	NA	153	197	NA
37796	NA	AG_50MB_v3	TRUE	NA	NA	NA	9	0	1	10
45966	c19orf12	NA	FALSE	NA	NA	NA	NA	1	2	NA
49665	GTPBP3	AG_50MB_v3	TRUE	NA	missense;frame-shift	NA	44	4	17	14
54374	FBXL4	AG_50MB_v3	TRUE	NA	missense	NA	93	0	10	7
54485	NA	AG_50MB_v3	TRUE	NA	NA	NA	75	3	10	13
54605	NA	AG_50MB_v3	TRUE	NA	NA	NA	17	0	2	9
56711	NA	AG_50MB_v3	TRUE	NA	NA	NA	7	2	5	11
57415	ELAC2	AG_50MB_v3	TRUE	NA	missense;stop	MAE	39	3	50	23
58027	NDUFB3	AG_50MB_v3	TRUE	NA	missense;stop	NA	19	49	10	6
58955	NA	AG_50MB_v5	TRUE	NA	NA	NA	30	0	1	8
60471	NA	AG_50MB_v4	TRUE	NA	NA	NA	22	0	6	7
60592	MGME1	AG_38MB_v1	TRUE	NA	stop	aberrant_expression	40	2	2	2
61183	NA	AG_50MB_v4	TRUE	NA	NA	NA	15	4	2	5
61376	MT-ND1	AG_50MB_v4	TRUE	NA	missense	NA	26	118	28	5
61691	DNAJC3	AG_50MB_v3	TRUE	NA	stop	aberrant_expression	25	4	2	8
61695	DNAJC3	AG_50MB_v3	TRUE	NA	stop	aberrant_expression	23	48	269	8
61818	SFXN4	AG_50MB_v3	TRUE	NA	frame-shift;splice	MAE	12	3	3	15
61982	ELAC2	AG_50MB_v4	TRUE	NA	missense	NA	39	3	137	12
62000	NA	AG_50MB_v4	TRUE	NA	NA	NA	10	0	2	9
62001	NA	AG_50MB_v4	TRUE	NA	NA	NA	5	0	3	2
62007	NA	AG_50MB_v4	TRUE	NA	NA	NA	35	2	8	10
62335	NA	AG_50MB_v4	TRUE	NA	NA	NA	18	3	7	6
62339	NA	AG_50MB_v4	TRUE	NA	NA	NA	12	1	8	7
62344	NA	AG_50MB_v4	TRUE	NA	NA	NA	13	1	3	6
62346	NA	AG_50MB_v4	TRUE	NA	NA	NA	13	0	0	8
63045	NA	AG_50MB_v5	TRUE	NA	NA	NA	8	4	4	3
64335	NA	AG_50MB_v4	TRUE	NA	NA	NA	27	5	2	7
65126	HCCS	AG_50MB_v5	TRUE	NA	missense	NA	15	0	5	3
65937	ELAC2	NA	FALSE	NA	NA	NA	NA	17	232	NA
66744	NA	AG_50MB_v4	TRUE	NA	NA	NA	42	3	9	5
67330	NA	AG_50MB_v4	TRUE	NA	NA	NA	38	0	3	5
67333	MT-ND5	AG_50MB_v5	TRUE	NA	missense	NA	21	0	3	3
68079	PC	AG_50MB_v5	TRUE	NA	missense;missense	NA	19	0	10	5
68540	NA	AG_50MB_v4	TRUE	NA	NA	NA	24	5	9	18
68544	NA	AG_50MB_v4	TRUE	NA	NA	NA	7	1	7	4
68546	NA	AG_50MB_v4	TRUE	NA	NA	NA	14	0	16	6
68547	NA	AG_50MB_v4	TRUE	NA	NA	NA	16	493	41	7
68558	NA	AG_50MB_v4	TRUE	NA	NA	NA	25	1	12	7
68607	CDKL5	AG_50MB_v4	TRUE	NA	frame-shift	NA	6	1	3	9
68891	ACAD9	AG_50MB_v4	TRUE	NA	missense;missense	NA	16	1	1	4
69245	MT-TE	NA	FALSE	NA	NA	NA	NA	2	39	NA
69248	MT-TL2	NA	FALSE	NA	NA	NA	NA	23	16	NA
69340	NA	AG_50MB_v4	TRUE	NA	NA	NA	14	0	7	2
69456	PNPT1	NA	FALSE	NA	NA	NA	NA	3	10	NA
69801	NA	AG_50MB_v5	TRUE	NA	NA	NA	10	2	7	4
70038	HSD17B10	NA	FALSE	NA	NA	NA	NA	3	5	NA
70041	HSD17B10	NA	FALSE	NA	NA	NA	NA	4	5	NA
71215	LYRM7;MTO1	AG_50MB_v4	TRUE	NA	frame-shift;stop	NA	172	2	1	4
71554	WDR45	NA	FALSE	NA	NA	NA	NA	1	1	NA
71579	SQSTM1	AG_38MB_v1	TRUE	NA	missense	NA	12	8	28	1
72748	LRPPRC	NA	FALSE	NA	NA	NA	NA	0	5	NA
72903	NA	AG_50MB_v5	TRUE	NA	NA	NA	8	2	4	5
73388	NA	AG_50MB_v5	TRUE	NA	NA	NA	21	0	10	6
73466	NA	AG_50MB_v5	TRUE	NA	NA	NA	13	0	6	9
73638	PANK2	NA	FALSE	NA	NA	NA	NA	2	9	NA
73639	PLA2G6	NA	FALSE	NA	NA	NA	NA	0	15	NA
73641	COASY	NA	FALSE	NA	NA	NA	NA	1	7	NA
73804	MGST1	AG_50MB_v5	TRUE	NA	NA	aberrant_expression	10	6	5	4
73805	NA	AG_50MB_v5	TRUE	NA	NA	NA	7	1	5	3
73897	NBAS	AG_50MB_v4	TRUE	NA	frame-shift;frame-shift	NA	24	1	1	7
73898	IARS	AG_50MB_v4	TRUE	NA	missense;stop	MAE	13	10	12	5
74116	NA	AG_50MB_v5	TRUE	NA	NA	NA	20	1	3	6
74118	NA	NA	FALSE	NA	NA	NA	0	2	6	0
75053	NBAS	AG_50MB_v4	TRUE	NA	missense	NA	9	1	2	8
75110	NBAS	AG_50MB_v5	TRUE	NA	missense;stop	MAE	27	2	2	6
75566	NA	AG_50MB_v5	TRUE	NA	NA	NA	6	4	3	1
75567	NA	AG_50MB_v5	TRUE	NA	NA	NA	50	3	4	7
76065	NSUN3	AG_50MB_v5	TRUE	NA	coding;stop	NA	21	1	1	3
77158	NA	AG_50MB_v3	TRUE	NA	NA	NA	18	1	1	7
78659	PURA	AG_50MB_v5	TRUE	NA	frame-shift	NA	9	1	5	2
78661	C1QBP	AG_50MB_v5	TRUE	NA	missense	NA	8	4	27	4
80248	NA	AG_50MB_v5	TRUE	NA	NA	NA	10	2	15	3
80254	NA	AG_50MB_v5	TRUE	NA	NA	NA	16	0	3	7
80255	NA	AG_50MB_v5	TRUE	NA	NA	NA	29	50	9	4
80256	NA	AG_50MB_v5	TRUE	NA	NA	NA	13	3	8	5
80304	SUCO	AG_50MB_v5	TRUE	NA	frame-shift;del	NA	13	1	5	4
80856	DPYD	AG_50MB_v5	TRUE	NA	frame-shift	NA	28	0	5	6
80858	DPYD	AG_50MB_v5	TRUE	NA	splice	aberrant_splicing	6	0	11	5
80860	DPYD	AG_50MB_v5	TRUE	NA	splice	aberrant_splicing	6	0	6	4
80861	DPYD	AG_50MB_v5	TRUE	NA	splice	aberrant_splicing	12	0	10	8
80862	DPYD	AG_50MB_v5	TRUE	NA	missense	NA	8	0	2	5
80863	DPYD	AG_50MB_v5	TRUE	NA	splice	aberrant_splicing	30	197	35	4
80864	DPYD	AG_50MB_v5	TRUE	NA	splice	aberrant_splicing	16	1	7	4
80865	DPYD	NA	FALSE	NA	NA	NA	NA	0	5	NA
80866	DPYD	AG_50MB_v5	TRUE	NA	frame-shift	NA	10	1	7	10
80867	NA	AG_50MB_v5	TRUE	NA	NA	NA	34	1	0	0
80868	DPYD	AG_50MB_v5	TRUE	NA	splice	aberrant_splicing	13	0	6	2
80869	DPYD	AG_50MB_v5	TRUE	NA	missense;stop	NA	43	0	0	4
80870	DPYD	AG_50MB_v5	TRUE	NA	splice	aberrant_splicing	18	0	17	0
81227	DPYD	NA	FALSE	NA	NA	NA	NA	0	4	NA
81270	NA	AG_50MB_v5	TRUE	NA	NA	NA	6	2	3	5
81273	NA	AG_50MB_v5	TRUE	NA	NA	NA	24	3	10	3
81274	NA	AG_50MB_v4	TRUE	NA	NA	NA	15	2	11	7
81275	NA	AG_50MB_v5	TRUE	NA	NA	NA	38	0	1	3
81539	TXN2	AG_50MB_v5	TRUE	NA	stop	aberrant_splicing	14	4	93	5
83331	TALDO1	NA	FALSE	NA	NA	NA	NA	1	6	NA
85152	PPA2	AG_50MB_v5	TRUE	NA	missense	NA	31	0	5	7
85153	NA	AG_50MB_v5	TRUE	NA	NA	NA	10	0	3	0
85154	PPA2	AG_50MB_v5	TRUE	NA	missense	NA	36	71	20	9
91410	TANGO2	NA	FALSE	NA	NA	NA	NA	3	11	NA
