# Supplementary material for: Genetic diagnosis of Mendelian disorders via RNA sequencing
Source: Nat Commun. 2017 Jun 12;8:15824. doi: 10.1038/ncomms15824 (PMC5499207; doi:10.1038/ncomms15824)
Supplement: Supplementary Data 4 — Protein LFQ intensities as proteinGroups.txt file from MaxQuant. [file ncomms15824-s4.zip]

Archive with 1 entries (1 files):
- old_sup_data3_protein_lfq_intensities.txt
