# Supplementary material for: Genetic diagnosis of Mendelian disorders via RNA sequencing
Source: Nat Commun. 2017 Jun 12;8:15824. doi: 10.1038/ncomms15824 (PMC5499207; doi:10.1038/ncomms15824)
Supplement: Supplementary Data 4 — Protein LFQ intensities as proteinGroups.txt file from MaxQuant. [file ncomms15824-s4.zip › old_sup_data3_protein_lfq_intensities.txt]

Protein IDs	Majority protein IDs	Peptide counts (all)	Peptide counts (razor+unique)	Peptide counts (unique)	Protein names	Gene names	Fasta headers	Number of proteins	Peptides	Razor + unique peptides	Unique peptides	Peptides 33254	Peptides 33281	Peptides 35791	Peptides 60471	Peptides 62001	Peptides 62335	Peptides 62339	Peptides 62345	Peptides 63045	Peptides 65126	Peptides 66744	Peptides 68079	Peptides 68540	Peptides 68544	Peptides 68546	Peptides 68558	Peptides 69340	Peptides 73388	Peptides 73804	Peptides 75566	Peptides 76065	Peptides 77158	Peptides 78661	Peptides 78661-T-C1QBP	Peptides 78661-T-C1QBP1/2	Peptides 80248	Peptides 80254	Peptides 80255	Peptides 80256	Peptides 80304	Peptides 80856	Peptides 80856_2w	Peptides 80858	Peptides 80858_2w	Peptides 80860	Peptides 80860_2w	Peptides 80866	Peptides 80866_2w
A0AVT1;A0AVT1-2;A0AVT1-3;H0Y8S8;A0AVT1-4;H0Y9U5	A0AVT1;A0AVT1-2	38;26;11;9;8;1	38;26;11;9;8;1	38;26;11;9;8;1	Ubiquitin-like modifier-activating enzyme 6	UBA6	>sp|A0AVT1|UBA6_HUMAN Ubiquitin-like modifier-activating enzyme 6 OS=Homo sapiens GN=UBA6 PE=1 SV=1;>sp|A0AVT1-2|UBA6_HUMAN Isoform 2 of Ubiquitin-like modifier-activating enzyme 6 OS=Homo sapiens GN=UBA6	6	38	38	38	14	12	8	15	12	7	8	10	14	7	13	12	6	8	3	3	4	5	4	11	23	7	13	3	10	12	8	10	11	7	12	12	18	9	16	15	14	17
A0FGR8-2;H7BXI1;A0FGR8;A0FGR8-6;A0FGR8-4;F2Z3K9;A0FGR8-5	A0FGR8-2;H7BXI1;A0FGR8;A0FGR8-6;A0FGR8-4	28;28;26;26;16;12;12	28;28;26;26;16;12;12	28;28;26;26;16;12;12	Extended synaptotagmin-2	ESYT2	>sp|A0FGR8-2|ESYT2_HUMAN Isoform 2 of Extended synaptotagmin-2 OS=Homo sapiens GN=ESYT2;>tr|H7BXI1|H7BXI1_HUMAN Extended synaptotagmin-2 (Fragment) OS=Homo sapiens GN=ESYT2 PE=2 SV=1;>sp|A0FGR8|ESYT2_HUMAN Extended synaptotagmin-2 OS=Homo sapiens GN=ESYT2	7	28	28	28	7	10	11	9	10	8	8	5	9	10	8	6	3	2	3	2	4	1	8	8	6	9	12	17	10	9	8	12	12	7	9	13	11	15	10	16	10	12
A0JNW5;A0JNW5-2	A0JNW5	4;1	4;1	4;1	UHRF1-binding protein 1-like	UHRF1BP1L	>sp|A0JNW5|UH1BL_HUMAN UHRF1-binding protein 1-like OS=Homo sapiens GN=UHRF1BP1L PE=1 SV=2	2	4	4	4	0	0	0	0	1	0	0	1	0	0	0	0	0	0	0	0	0	0	0	1	0	1	1	1	0	0	0	0	1	0	0	0	0	0	0	0	0	0
Q9HAU0;A0JP02;B4DJX4;E7EME8;Q9HAU0-8;Q9HAU0-2;Q9HAU0-4;Q9HAU0-6;Q9HAU0-5;Q9HAU0-3;H0YGJ6	Q9HAU0;A0JP02;B4DJX4;E7EME8;Q9HAU0-8;Q9HAU0-2;Q9HAU0-4;Q9HAU0-6;Q9HAU0-5;Q9HAU0-3	6;6;6;6;6;6;6;6;5;3;1	6;6;6;6;6;6;6;6;5;3;1	6;6;6;6;6;6;6;6;5;3;1	Pleckstrin homology domain-containing family A member 5	PLEKHA5	>sp|Q9HAU0|PKHA5_HUMAN Pleckstrin homology domain-containing family A member 5 OS=Homo sapiens GN=PLEKHA5 PE=1 SV=1;>tr|A0JP02|A0JP02_HUMAN PLEKHA5 protein OS=Homo sapiens GN=PLEKHA5 PE=2 SV=1;>tr|B4DJX4|B4DJX4_HUMAN Pleckstrin homology domain-containing f	11	6	6	6	0	1	0	0	0	1	0	0	0	0	0	0	0	0	0	1	0	2	0	0	1	0	0	0	0	1	0	0	0	1	0	0	1	1	0	0	0	0
A0MZ66;A0MZ66-8;A0MZ66-4;A0MZ66-5;A0MZ66-6;A0MZ66-3;A0MZ66-2;A0MZ66-7	A0MZ66;A0MZ66-8;A0MZ66-4;A0MZ66-5;A0MZ66-6;A0MZ66-3;A0MZ66-2	4;4;4;4;4;4;3;1	4;4;4;4;4;4;3;1	4;4;4;4;4;4;3;1	Shootin-1	KIAA1598	>sp|A0MZ66|SHOT1_HUMAN Shootin-1 OS=Homo sapiens GN=KIAA1598 PE=1 SV=4;>sp|A0MZ66-8|SHOT1_HUMAN Isoform 8 of Shootin-1 OS=Homo sapiens GN=KIAA1598;>sp|A0MZ66-4|SHOT1_HUMAN Isoform 4 of Shootin-1 OS=Homo sapiens GN=KIAA1598;>sp|A0MZ66-5|SHOT1_HUMAN Isoform	8	4	4	4	1	0	0	0	0	0	0	0	1	0	0	0	0	0	0	0	0	0	0	0	0	0	0	0	0	0	1	0	0	0	1	0	0	0	0	0	0	0
A0PJW6	A0PJW6	1	1	1	Transmembrane protein 223	TMEM223	>sp|A0PJW6|TM223_HUMAN Transmembrane protein 223 OS=Homo sapiens GN=TMEM223 PE=1 SV=1	1	1	1	1	0	1	1	0	0	0	0	0	0	0	0	0	0	0	0	0	0	0	0	0	0	0	0	0	0	1	0	0	0	0	0	0	0	0	0	0	0	0
A1A4S6;E7EUW5;H0Y8W5	A1A4S6	5;1;1	5;1;1	4;1;1	Rho GTPase-activating protein 10	ARHGAP10	>sp|A1A4S6|RHG10_HUMAN Rho GTPase-activating protein 10 OS=Homo sapiens GN=ARHGAP10 PE=1 SV=1	3	5	5	4	0	0	0	0	0	0	0	0	0	0	0	0	0	0	0	1	0	0	0	0	1	0	1	0	1	2	0	1	0	0	0	0	1	0	0	0	0	0
A1L0T0;M0R026;E9PJS0;M0R1B5;M0QZX5;E9PL44;E9PNL1	A1L0T0;M0R026	14;12;6;4;4;3;1	14;12;6;4;4;3;1	14;12;6;4;4;3;1	Acetolactate synthase-like protein	ILVBL	>sp|A1L0T0|ILVBL_HUMAN Acetolactate synthase-like protein OS=Homo sapiens GN=ILVBL PE=1 SV=2;>tr|M0R026|M0R026_HUMAN Acetolactate synthase-like protein OS=Homo sapiens GN=ILVBL PE=2 SV=1	7	14	14	14	2	4	4	5	3	5	5	4	4	4	5	1	1	1	0	0	0	0	4	5	5	5	6	6	2	5	7	7	6	7	3	4	6	4	6	4	5	3
A1X283;G3V144	A1X283	25;9	25;9	23;7	SH3 and PX domain-containing protein 2B	SH3PXD2B	>sp|A1X283|SPD2B_HUMAN SH3 and PX domain-containing protein 2B OS=Homo sapiens GN=SH3PXD2B PE=1 SV=3	2	25	25	23	6	6	7	5	10	8	7	8	8	7	5	9	2	1	1	1	1	0	3	5	6	6	2	1	4	10	4	3	12	8	9	7	10	15	7	3	9	9
Q99798;A2A274	Q99798;A2A274	36;36	36;36	36;36	Aconitate hydratase, mitochondrial	ACO2	>sp|Q99798|ACON_HUMAN Aconitate hydratase, mitochondrial OS=Homo sapiens GN=ACO2 PE=1 SV=2;>tr|A2A274|A2A274_HUMAN Aconitate hydratase, mitochondrial OS=Homo sapiens GN=ACO2 PE=2 SV=1	2	36	36	36	18	20	22	19	18	25	19	20	19	17	19	18	16	14	2	4	10	9	17	21	17	20	23	21	21	23	21	14	21	22	21	18	20	21	18	20	18	20
O43759;O43759-2;A2A283;F8WCE4;B5MCD7	O43759;O43759-2;A2A283;F8WCE4;B5MCD7	1;1;1;1;1	1;1;1;1;1	1;1;1;1;1	Synaptogyrin-1	SYNGR1	>sp|O43759|SNG1_HUMAN Synaptogyrin-1 OS=Homo sapiens GN=SYNGR1 PE=1 SV=2;>sp|O43759-2|SNG1_HUMAN Isoform 1B of Synaptogyrin-1 OS=Homo sapiens GN=SYNGR1;>tr|A2A283|A2A283_HUMAN Synaptogyrin-1 OS=Homo sapiens GN=SYNGR1 PE=2 SV=1;>tr|F8WCE4|F8WCE4_HUMAN Synap	5	1	1	1	0	0	0	0	0	0	1	0	0	0	0	0	0	0	0	0	0	0	0	1	0	1	0	0	0	0	0	0	1	0	0	1	0	1	0	1	0	1
Q9Y672;S4R350;A2A2G4	Q9Y672;S4R350;A2A2G4	3;3;3	3;3;3	3;3;3	Dolichyl pyrophosphate Man9GlcNAc2 alpha-1,3-glucosyltransferase	ALG6	>sp|Q9Y672|ALG6_HUMAN Dolichyl pyrophosphate Man9GlcNAc2 alpha-1,3-glucosyltransferase OS=Homo sapiens GN=ALG6 PE=1 SV=1;>tr|S4R350|S4R350_HUMAN Dolichyl pyrophosphate Man9GlcNAc2 alpha-1,3-glucosyltransferase OS=Homo sapiens GN=ALG6 PE=4 SV=1;>tr|A2A2G4|A	3	3	3	3	0	1	0	0	0	0	0	0	1	0	0	0	0	1	0	0	0	0	0	1	0	0	0	0	0	0	0	1	1	1	0	0	0	0	1	1	0	0
P04156;A2A2V1;P04156-2	P04156;A2A2V1;P04156-2	5;5;5	5;5;5	5;5;5	Major prion protein	PRNP	>sp|P04156|PRIO_HUMAN Major prion protein OS=Homo sapiens GN=PRNP PE=1 SV=1;>tr|A2A2V1|A2A2V1_HUMAN Major prion protein (Fragment) OS=Homo sapiens GN=PRNP PE=2 SV=1;>sp|P04156-2|PRIO_HUMAN Isoform 2 of Major prion protein OS=Homo sapiens GN=PRNP	3	5	5	5	3	3	2	4	3	1	1	3	2	3	3	2	1	2	1	1	0	0	5	3	2	1	2	4	3	3	4	2	4	4	3	4	3	2	3	4	3	3
Q9UMD9;A2A2Y8;Q9UMD9-2	Q9UMD9;A2A2Y8;Q9UMD9-2	2;2;2	2;2;2	2;2;2	Collagen alpha-1(XVII) chain;120 kDa linear IgA disease antigen;97 kDa linear IgA disease antigen	COL17A1	>sp|Q9UMD9|COHA1_HUMAN Collagen alpha-1(XVII) chain OS=Homo sapiens GN=COL17A1 PE=1 SV=3;>tr|A2A2Y8|A2A2Y8_HUMAN Collagen alpha-1(XVII) chain OS=Homo sapiens GN=COL17A1 PE=2 SV=1;>sp|Q9UMD9-2|COHA1_HUMAN Isoform 2 of Collagen alpha-1(XVII) chain OS=Homo sa	3	2	2	2	1	0	0	0	0	0	0	0	0	0	0	0	0	0	0	0	0	0	1	0	0	0	0	0	0	0	0	0	0	0	0	0	0	1	0	0	1	0
Q96NH3;A2A304;Q96NH3-5;Q96NH3-4	Q96NH3;A2A304;Q96NH3-5;Q96NH3-4	1;1;1;1	1;1;1;1	1;1;1;1	Protein broad-minded	TBC1D32	>sp|Q96NH3|BROMI_HUMAN Protein broad-minded OS=Homo sapiens GN=TBC1D32 PE=2 SV=4;>tr|A2A304|A2A304_HUMAN Protein broad-minded (Fragment) OS=Homo sapiens GN=TBC1D32 PE=2 SV=1;>sp|Q96NH3-5|BROMI_HUMAN Isoform 3 of Protein broad-minded OS=Homo sapiens GN=TBC1	4	1	1	1	0	0	0	0	0	1	0	0	0	0	0	0	0	0	0	0	0	0	0	0	0	0	0	0	0	0	1	0	0	0	0	0	0	0	0	0	0	0
A2A3N6;B4DY52;O14986;B4DIG7;O14986-2	A2A3N6	6;2;1;1;1	2;2;0;0;0	0;0;0;0;0	Putative PIP5K1A and PSMD4-like protein	PIPSL	>sp|A2A3N6|PIPSL_HUMAN Putative PIP5K1A and PSMD4-like protein OS=Homo sapiens GN=PIPSL PE=5 SV=1	5	6	2	0	4	2	3	2	1	2	4	3	4	2	5	3	1	1	1	1	1	1	4	3	1	3	3	1	2	1	2	2	3	2	2	1	3	3	2	2	3	3
P35611;P35611-2;E7EV99;E7ENY0;A2A3N8;P35611-3;Q86XM2;H0Y9H2;D6RF25;D6RAH3;D6RJE2;H0YG19;H0YFD8	P35611;P35611-2;E7EV99;E7ENY0;A2A3N8;P35611-3;Q86XM2	25;25;25;25;25;25;24;12;8;7;6;4;2	25;25;25;25;25;25;24;12;8;7;6;4;2	24;24;24;24;24;24;23;11;8;7;6;4;2	Alpha-adducin	ADD1	>sp|P35611|ADDA_HUMAN Alpha-adducin OS=Homo sapiens GN=ADD1 PE=1 SV=2;>sp|P35611-2|ADDA_HUMAN Isoform 2 of Alpha-adducin OS=Homo sapiens GN=ADD1;>tr|E7EV99|E7EV99_HUMAN Alpha-adducin OS=Homo sapiens GN=ADD1 PE=2 SV=1;>tr|E7ENY0|E7ENY0_HUMAN Alpha-adducin O	13	25	25	24	7	7	6	8	11	6	3	8	9	5	6	4	0	4	1	4	5	2	5	2	9	6	6	4	6	5	8	13	8	7	9	13	9	11	8	12	9	17
O15533;D3YTI9;A2AB90;O15533-2;O15533-3;O15533-4;C9JA35	O15533;D3YTI9;A2AB90;O15533-2;O15533-3;O15533-4	5;5;5;5;5;3;2	5;5;5;5;5;3;2	5;5;5;5;5;3;2	Tapasin	TAPBP	>sp|O15533|TPSN_HUMAN Tapasin OS=Homo sapiens GN=TAPBP PE=1 SV=1;>tr|D3YTI9|D3YTI9_HUMAN Tapasin OS=Homo sapiens GN=TAPBP PE=2 SV=1;>tr|A2AB90|A2AB90_HUMAN Tapasin OS=Homo sapiens GN=TAPBP PE=2 SV=1;>sp|O15533-2|TPSN_HUMAN Isoform 2 of Tapasin OS=Homo sapi	7	5	5	5	0	1	0	0	0	2	1	0	1	0	0	0	0	0	0	0	0	0	1	2	1	1	0	1	0	1	1	0	0	0	0	2	0	1	0	2	0	0
P28065;A2ACR1;P28065-2;A2ACR0	P28065;A2ACR1;P28065-2	3;3;3;1	3;3;3;1	3;3;3;1	Proteasome subunit beta type-9;Proteasome subunit beta type	PSMB9	>sp|P28065|PSB9_HUMAN Proteasome subunit beta type-9 OS=Homo sapiens GN=PSMB9 PE=1 SV=2;>tr|A2ACR1|A2ACR1_HUMAN Proteasome subunit beta type OS=Homo sapiens GN=PSMB9 PE=3 SV=1;>sp|P28065-2|PSB9_HUMAN Isoform LMP2.S of Proteasome subunit beta type-9 OS=Homo	4	3	3	3	0	1	0	1	1	0	1	0	0	1	0	0	0	0	0	0	0	0	0	1	1	1	0	0	0	2	0	0	1	1	2	0	0	2	1	1	0	1
P10321;A2AEA2;F8W9Z8	P10321;A2AEA2	14;14;4	3;3;0	3;3;0	HLA class I histocompatibility antigen, Cw-7 alpha chain	HLA-C	>sp|P10321|1C07_HUMAN HLA class I histocompatibility antigen, Cw-7 alpha chain OS=Homo sapiens GN=HLA-C PE=1 SV=3;>tr|A2AEA2|A2AEA2_HUMAN HLA class I histocompatibility antigen, Cw-14 alpha chain OS=Homo sapiens GN=HLA-C PE=2 SV=2	3	14	3	3	6	7	5	6	7	6	3	9	7	6	2	3	1	3	0	0	1	0	8	6	4	7	8	12	9	8	7	5	6	5	8	6	8	9	7	9	5	8
Q13084;A2IDC6;Q4TT38;Q4TT37;A2IDC7	Q13084;A2IDC6;Q4TT38;Q4TT37;A2IDC7	5;5;5;4;3	5;5;5;4;3	5;5;5;4;3	39S ribosomal protein L28, mitochondrial	MRPL28	>sp|Q13084|RM28_HUMAN 39S ribosomal protein L28, mitochondrial OS=Homo sapiens GN=MRPL28 PE=1 SV=4;>tr|A2IDC6|A2IDC6_HUMAN 39S ribosomal protein L28, mitochondrial (Fragment) OS=Homo sapiens GN=MRPL28 PE=2 SV=1;>tr|Q4TT38|Q4TT38_HUMAN 39S ribosomal protein	5	5	5	5	1	4	0	0	0	4	0	1	0	1	0	1	0	0	0	0	0	0	0	1	0	1	0	2	1	1	1	0	1	2	1	0	0	2	1	0	0	1
O00746;Q4TT34;F2Z2X0;A2IDD0;A2IDC9;H0Y6J0	O00746;Q4TT34;F2Z2X0;A2IDD0	3;3;3;3;1;1	3;3;3;3;1;1	3;3;3;3;1;1	Nucleoside diphosphate kinase, mitochondrial;Nucleoside diphosphate kinase	NME4	>sp|O00746|NDKM_HUMAN Nucleoside diphosphate kinase, mitochondrial OS=Homo sapiens GN=NME4 PE=1 SV=1;>tr|Q4TT34|Q4TT34_HUMAN Nucleoside diphosphate kinase OS=Homo sapiens GN=NME4 PE=2 SV=1;>tr|F2Z2X0|F2Z2X0_HUMAN Nucleoside diphosphate kinase OS=Homo sapie	6	3	3	3	0	0	1	1	0	0	0	0	0	0	0	0	0	0	0	0	0	0	0	1	0	0	0	0	0	0	0	0	0	2	1	0	0	0	0	0	0	0
A2RRP1;A2RRP1-2;H0Y5G7;H7C007;H7BZR3;H7BZU5;C9JCM7;H7C1U4;H7C1Y9	A2RRP1;A2RRP1-2;H0Y5G7	38;35;26;6;4;4;2;1;1	38;35;26;6;4;4;2;1;1	38;35;26;6;4;4;2;1;1	Neuroblastoma-amplified sequence	NBAS	>sp|A2RRP1|NBAS_HUMAN Neuroblastoma-amplified sequence OS=Homo sapiens GN=NBAS PE=1 SV=2;>sp|A2RRP1-2|NBAS_HUMAN Isoform 2 of Neuroblastoma-amplified sequence OS=Homo sapiens GN=NBAS;>tr|H0Y5G7|H0Y5G7_HUMAN Neuroblastoma-amplified sequence (Fragment) OS=Ho	9	38	38	38	6	6	7	6	9	6	5	7	3	2	2	3	0	1	0	0	0	2	1	10	0	9	7	13	3	5	5	6	7	9	8	5	4	10	7	5	9	7
A2RTY8	A2RTY8	1	1	1	NIPA-like protein 2	NIPAL2	>tr|A2RTY8|A2RTY8_HUMAN NIPA-like protein 2 OS=Homo sapiens GN=NPAL2 PE=2 SV=1	1	1	1	1	0	0	1	0	0	0	0	0	0	0	0	0	0	0	0	0	0	0	0	0	0	0	0	1	0	0	0	0	0	0	0	0	0	0	0	0	0	0
A2VCL2	A2VCL2	1	1	1	Coiled-coil domain-containing protein 162	CCDC162P	>sp|A2VCL2|CC162_HUMAN Coiled-coil domain-containing protein 162 OS=Homo sapiens GN=CCDC162P PE=2 SV=3	1	1	1	1	0	0	0	0	0	0	0	0	0	0	0	0	0	0	0	0	0	0	0	0	1	0	0	0	0	0	1	0	0	0	0	1	0	0	0	0	0	1
O14965;Q5QPD4;A3KFJ0;A3KFJ1;Q5QPD2;A3KFJ2;Q5QPD1	O14965;Q5QPD4;A3KFJ0;A3KFJ1;Q5QPD2	4;4;4;3;2;1;1	4;4;4;3;2;1;1	4;4;4;3;2;1;1	Aurora kinase A	AURKA	>sp|O14965|AURKA_HUMAN Aurora kinase A OS=Homo sapiens GN=AURKA PE=1 SV=2;>tr|Q5QPD4|Q5QPD4_HUMAN Aurora kinase A (Fragment) OS=Homo sapiens GN=AURKA PE=2 SV=1;>tr|A3KFJ0|A3KFJ0_HUMAN Aurora kinase A OS=Homo sapiens GN=AURKA PE=2 SV=1;>tr|A3KFJ1|A3KFJ1_HUM	7	4	4	4	0	0	0	0	0	0	1	0	0	0	0	0	0	0	0	0	0	0	0	0	0	0	0	0	0	2	0	0	0	0	0	0	1	0	0	0	0	0
A3KMH1;A3KMH1-3;A3KMH1-2	A3KMH1;A3KMH1-3;A3KMH1-2	11;11;9	11;11;9	11;11;9	von Willebrand factor A domain-containing protein 8	VWA8	>sp|A3KMH1|VWA8_HUMAN von Willebrand factor A domain-containing protein 8 OS=Homo sapiens GN=VWA8 PE=1 SV=2;>sp|A3KMH1-3|VWA8_HUMAN Isoform 3 of von Willebrand factor A domain-containing protein 8 OS=Homo sapiens GN=VWA8;>sp|A3KMH1-2|VWA8_HUMAN Isoform 2 o	3	11	11	11	3	0	2	4	4	1	1	1	1	0	0	4	0	0	0	0	0	0	0	5	1	1	3	0	1	2	0	1	0	3	2	0	0	0	0	1	0	0
A3KN83;A3KN83-3;A3KN83-2;Q9Y2G9;K7ES28;A3KN83-4;Q9Y2G9-3	A3KN83;A3KN83-3;A3KN83-2;Q9Y2G9;K7ES28;A3KN83-4;Q9Y2G9-3	2;2;2;1;1;1;1	2;2;2;1;1;1;1	2;2;2;1;1;1;1	Protein strawberry notch homolog 1;Protein strawberry notch homolog 2	SBNO1;SBNO2	>sp|A3KN83|SBNO1_HUMAN Protein strawberry notch homolog 1 OS=Homo sapiens GN=SBNO1 PE=1 SV=1;>sp|A3KN83-3|SBNO1_HUMAN Isoform 3 of Protein strawberry notch homolog 1 OS=Homo sapiens GN=SBNO1;>sp|A3KN83-2|SBNO1_HUMAN Isoform 2 of Protein strawberry notch ho	7	2	2	2	0	1	1	0	0	1	0	0	0	0	1	0	0	0	0	0	0	0	1	0	0	1	0	0	0	0	0	0	0	0	0	0	0	0	0	0	0	0
A4D1E9;A4D1E9-2;C9J8R7;C9JNI1;C9JEQ8	A4D1E9;A4D1E9-2	5;4;2;2;2	5;4;2;2;2	5;4;2;2;2	GTP-binding protein 10	GTPBP10	>sp|A4D1E9|GTPBA_HUMAN GTP-binding protein 10 OS=Homo sapiens GN=GTPBP10 PE=1 SV=1;>sp|A4D1E9-2|GTPBA_HUMAN Isoform 2 of GTP-binding protein 10 OS=Homo sapiens GN=GTPBP10	5	5	5	5	1	1	0	0	0	1	1	0	0	1	0	0	0	0	0	0	0	0	1	0	0	0	0	0	0	0	0	0	0	1	0	0	1	0	0	0	0	0
A4D1P6;A4D1P6-2;C9J1X0;A4D1P6-3	A4D1P6;A4D1P6-2;C9J1X0;A4D1P6-3	5;5;4;3	5;5;4;3	5;5;4;3	WD repeat-containing protein 91	WDR91	>sp|A4D1P6|WDR91_HUMAN WD repeat-containing protein 91 OS=Homo sapiens GN=WDR91 PE=1 SV=2;>sp|A4D1P6-2|WDR91_HUMAN Isoform 2 of WD repeat-containing protein 91 OS=Homo sapiens GN=WDR91;>tr|C9J1X0|C9J1X0_HUMAN Uncharacterized protein OS=Homo sapiens GN=WDR9	4	5	5	5	0	0	0	0	0	0	0	0	0	0	0	0	0	0	0	0	0	0	0	0	0	0	0	0	0	0	0	0	0	0	0	1	1	2	1	0	0	1
A4D1W8;Q9UM22;Q9UM22-2;Q9UM22-3	A4D1W8;Q9UM22;Q9UM22-2	3;3;2;1	3;3;2;1	3;3;2;1	Mammalian ependymin-related protein 1	UCC1;EPDR1	>tr|A4D1W8|A4D1W8_HUMAN Ependymin related protein 1 (Zebrafish), isoform CRA_b OS=Homo sapiens GN=UCC1 PE=4 SV=1;>sp|Q9UM22|EPDR1_HUMAN Mammalian ependymin-related protein 1 OS=Homo sapiens GN=EPDR1 PE=1 SV=2;>sp|Q9UM22-2|EPDR1_HUMAN Isoform 2 of Mammalian	4	3	3	3	0	0	0	0	0	0	0	0	0	0	0	0	0	0	0	0	0	0	0	0	0	0	1	0	0	0	1	0	1	0	1	2	0	0	0	3	0	0
Q8N201;A4D212;H7C582	Q8N201;A4D212	6;6;1	6;6;1	6;6;1	Integrator complex subunit 1	INTS1;DKFZP586J0619	>sp|Q8N201|INT1_HUMAN Integrator complex subunit 1 OS=Homo sapiens GN=INTS1 PE=1 SV=2;>tr|A4D212|A4D212_HUMAN DKFZP586J0619 protein OS=Homo sapiens GN=DKFZP586J0619 PE=4 SV=1	3	6	6	6	1	0	0	0	0	0	0	0	0	1	1	0	0	0	0	0	0	0	0	0	0	0	0	0	1	0	2	0	0	1	0	0	0	0	0	0	0	0
O94901-9;A4D2Q0;E9PHI4;O94901;O94901-5;O94901-8;O94901-6;H0Y742;H0Y6N5;E7EP45;H7C2K3;O94901-3;O94901-2;O94901-7;C9JK55;H7C019;C9K051;H7C3X3;C9JR15;C9JS54;C9JJU6;O94901-4	O94901-9;A4D2Q0;E9PHI4;O94901;O94901-5;O94901-8;O94901-6;H0Y742;H0Y6N5;E7EP45	23;23;22;21;21;21;19;18;17;14;11;6;5;5;4;3;2;2;1;1;1;1	22;22;21;20;20;20;18;17;16;13;10;6;5;5;4;3;2;2;1;1;1;1	22;22;21;20;20;20;18;17;16;13;10;6;5;5;4;3;2;2;1;1;1;1	SUN domain-containing protein 1	SUN1;UNC84A	>sp|O94901-9|SUN1_HUMAN Isoform 9 of SUN domain-containing protein 1 OS=Homo sapiens GN=SUN1;>tr|A4D2Q0|A4D2Q0_HUMAN SUN domain-containing protein 1 OS=Homo sapiens GN=UNC84A PE=4 SV=1;>tr|E9PHI4|E9PHI4_HUMAN SUN domain-containing protein 1 OS=Homo sapiens	22	23	22	22	4	7	7	9	9	4	3	5	8	4	5	4	2	0	0	0	2	0	3	11	2	7	12	12	5	6	6	6	6	9	9	5	8	9	4	8	3	8
A4FUP2	A4FUP2	3	1	1	Transcriptional enhancer factor TEF-1	TEAD1	>tr|A4FUP2|A4FUP2_HUMAN TEAD1 protein OS=Homo sapiens GN=TEAD1 PE=2 SV=1	1	3	1	1	0	0	0	1	0	1	1	1	0	1	0	1	0	0	0	0	1	0	0	0	1	0	0	0	0	0	0	0	0	1	0	0	0	0	0	0	0	0
A5A3E0;P0CG38	A5A3E0;P0CG38	11;8	1;0	1;0	POTE ankyrin domain family member F;POTE ankyrin domain family member I	POTEF;POTEI	>sp|A5A3E0|POTEF_HUMAN POTE ankyrin domain family member F OS=Homo sapiens GN=POTEF PE=1 SV=2;>sp|P0CG38|POTEI_HUMAN POTE ankyrin domain family member I OS=Homo sapiens GN=POTEI PE=3 SV=1	2	11	1	1	7	6	6	6	6	6	7	6	6	6	6	6	5	4	5	4	5	4	6	6	7	6	7	7	6	6	6	7	6	7	6	7	7	6	6	6	7	7
A5D8V6;F5H4Q5	A5D8V6;F5H4Q5	2;2	2;2	2;2	Vacuolar protein sorting-associated protein 37C	VPS37C	>sp|A5D8V6|VP37C_HUMAN Vacuolar protein sorting-associated protein 37C OS=Homo sapiens GN=VPS37C PE=1 SV=2;>tr|F5H4Q5|F5H4Q5_HUMAN Vacuolar protein sorting-associated protein 37C (Fragment) OS=Homo sapiens GN=VPS37C PE=2 SV=1	2	2	2	2	0	0	0	0	1	0	0	0	0	0	0	0	0	0	0	0	0	0	0	0	0	0	0	0	0	0	0	0	1	0	0	1	0	2	0	0	0	2
A5D8V7;K7EN59;K7EPK8;B4DXT0	A5D8V7;K7EN59;K7EPK8;B4DXT0	2;2;1;1	2;2;1;1	2;2;1;1	Coiled-coil domain-containing protein 151	CCDC151	>sp|A5D8V7|CC151_HUMAN Coiled-coil domain-containing protein 151 OS=Homo sapiens GN=CCDC151 PE=1 SV=1;>tr|K7EN59|K7EN59_HUMAN Coiled-coil domain-containing protein 151 OS=Homo sapiens GN=CCDC151 PE=2 SV=1;>tr|K7EPK8|K7EPK8_HUMAN Coiled-coil domain-containi	4	2	2	2	0	0	0	1	1	1	0	0	0	0	1	0	0	0	1	1	0	0	0	0	0	0	1	0	0	0	0	1	0	0	0	0	0	0	0	0	0	0
A5PLL7;Q5TGE2;Q5TGE1;A5PLL7-2	A5PLL7;Q5TGE2;Q5TGE1;A5PLL7-2	2;2;2;2	1;1;1;1	1;1;1;1	Transmembrane protein 189	TMEM189	>sp|A5PLL7|TM189_HUMAN Transmembrane protein 189 OS=Homo sapiens GN=TMEM189 PE=1 SV=3;>tr|Q5TGE2|Q5TGE2_HUMAN HCG2044780, isoform CRA_b OS=Homo sapiens GN=TMEM189 PE=2 SV=1;>tr|Q5TGE1|Q5TGE1_HUMAN Transmembrane protein 189 OS=Homo sapiens GN=TMEM189 PE=2 S	4	2	1	1	0	1	2	0	0	2	0	0	1	0	0	0	0	0	0	0	0	0	0	0	0	1	0	2	1	1	0	1	1	0	0	0	0	0	0	0	1	0
A5PLN9;F5GXC3;A5PLN9-7;A5PLN9-2;A5PLN9-4;A5PLN9-5;D6RB83	A5PLN9;F5GXC3;A5PLN9-7;A5PLN9-2;A5PLN9-4;A5PLN9-5;D6RB83	2;2;2;2;2;2;1	2;2;2;2;2;2;1	2;2;2;2;2;2;1	Trafficking protein particle complex subunit 13	TRAPPC13	>sp|A5PLN9|TPC13_HUMAN Trafficking protein particle complex subunit 13 OS=Homo sapiens GN=TRAPPC13 PE=1 SV=2;>tr|F5GXC3|F5GXC3_HUMAN Trafficking protein particle complex subunit 13 OS=Homo sapiens GN=TRAPPC13 PE=2 SV=1;>sp|A5PLN9-7|TPC13_HUMAN Isoform 5 of	7	2	2	2	0	0	0	2	0	0	1	0	0	0	1	1	0	0	0	0	0	0	0	0	0	1	0	0	0	0	0	1	0	0	1	0	0	0	0	0	0	0
A5YKK6;A5YKK6-2;A5YKK6-3;A5YKK6-4;B5MDN3;H3BMZ2;H3BNB1;H3BT18;H3BTH2;H3BU44;H3BVC9;H3BMH0	A5YKK6;A5YKK6-2;A5YKK6-3;A5YKK6-4;B5MDN3	40;39;37;24;21;6;4;2;2;2;2;2	40;39;37;24;21;6;4;2;2;2;2;2	38;38;36;22;21;6;4;2;2;2;2;0	CCR4-NOT transcription complex subunit 1	CNOT1	>sp|A5YKK6|CNOT1_HUMAN CCR4-NOT transcription complex subunit 1 OS=Homo sapiens GN=CNOT1 PE=1 SV=2;>sp|A5YKK6-2|CNOT1_HUMAN Isoform 2 of CCR4-NOT transcription complex subunit 1 OS=Homo sapiens GN=CNOT1;>sp|A5YKK6-3|CNOT1_HUMAN Isoform 3 of CCR4-NOT transc	12	40	40	38	8	9	8	12	5	12	8	5	5	7	4	5	0	1	1	0	1	2	11	10	6	5	11	5	5	10	6	4	10	10	10	4	7	6	4	4	6	3
Q10588;A6NC48;H0Y984;H0Y8G4;H0Y9Q9	Q10588;A6NC48;H0Y984	7;7;5;3;2	7;7;5;3;2	7;7;5;3;2	ADP-ribosyl cyclase/cyclic ADP-ribose hydrolase 2	BST1	>sp|Q10588|BST1_HUMAN ADP-ribosyl cyclase 2 OS=Homo sapiens GN=BST1 PE=1 SV=2;>tr|A6NC48|A6NC48_HUMAN ADP-ribosyl cyclase 2 OS=Homo sapiens GN=BST1 PE=2 SV=1;>tr|H0Y984|H0Y984_HUMAN ADP-ribosyl cyclase 2 (Fragment) OS=Homo sapiens GN=BST1 PE=4 SV=1	5	7	7	7	1	1	0	1	1	0	2	1	0	1	1	1	0	0	0	0	0	0	0	0	1	1	0	2	2	1	0	3	2	0	0	2	1	3	0	5	2	3
Q9Y5U2;A6NCC9;E9PME3;C9JHT9;C9JJV1;Q9Y5U2-2	Q9Y5U2;A6NCC9;E9PME3;C9JHT9;C9JJV1;Q9Y5U2-2	1;1;1;1;1;1	1;1;1;1;1;1	1;1;1;1;1;1	Protein TSSC4	TSSC4	>sp|Q9Y5U2|TSSC4_HUMAN Protein TSSC4 OS=Homo sapiens GN=TSSC4 PE=1 SV=3;>tr|A6NCC9|A6NCC9_HUMAN Protein TSSC4 OS=Homo sapiens GN=TSSC4 PE=2 SV=1;>tr|E9PME3|E9PME3_HUMAN Protein TSSC4 (Fragment) OS=Homo sapiens GN=TSSC4 PE=2 SV=1;>tr|C9JHT9|C9JHT9_HUMAN Pro	6	1	1	1	1	1	0	1	1	1	1	1	0	1	1	1	0	0	1	1	0	0	1	1	0	0	1	0	1	1	1	0	0	1	0	0	0	0	0	0	0	0
Q9GZQ8;A6NCE7;H3BTL1	Q9GZQ8;A6NCE7;H3BTL1	4;4;4	4;4;4	1;1;1	Microtubule-associated proteins 1A/1B light chain 3B;Microtubule-associated proteins 1A/1B light chain 3 beta 2	MAP1LC3B;MAP1LC3B2	>sp|Q9GZQ8|MLP3B_HUMAN Microtubule-associated proteins 1A/1B light chain 3B OS=Homo sapiens GN=MAP1LC3B PE=1 SV=3;>sp|A6NCE7|MP3B2_HUMAN Microtubule-associated proteins 1A/1B light chain 3 beta 2 OS=Homo sapiens GN=MAP1LC3B2 PE=2 SV=1;>tr|H3BTL1|H3BTL1_HUM	3	4	4	1	2	3	2	2	2	2	2	3	2	1	2	2	2	1	2	1	2	2	2	2	2	3	2	2	2	2	2	2	2	2	1	1	2	2	2	2	2	2
Q9Y6G3;S4R360;J3KPP0;A6NCI0;S4R2Z7	Q9Y6G3;S4R360;J3KPP0;A6NCI0;S4R2Z7	3;3;3;3;3	3;3;3;3;3	3;3;3;3;3	39S ribosomal protein L42, mitochondrial	MRPL42	>sp|Q9Y6G3|RM42_HUMAN 39S ribosomal protein L42, mitochondrial OS=Homo sapiens GN=MRPL42 PE=1 SV=1;>tr|S4R360|S4R360_HUMAN 39S ribosomal protein L42, mitochondrial OS=Homo sapiens GN=MRPL42 PE=4 SV=1;>tr|J3KPP0|J3KPP0_HUMAN 39S ribosomal protein L42, mitoc	5	3	3	3	0	1	0	0	1	1	0	0	0	0	0	0	0	0	0	0	0	0	0	1	0	0	1	0	0	1	0	0	0	1	0	0	0	0	0	0	0	0
Q9Y3D3;A6ND22;B4E032	Q9Y3D3;A6ND22;B4E032	3;3;3	3;3;3	3;3;3	28S ribosomal protein S16, mitochondrial	MRPS16	>sp|Q9Y3D3|RT16_HUMAN 28S ribosomal protein S16, mitochondrial OS=Homo sapiens GN=MRPS16 PE=1 SV=1;>tr|A6ND22|A6ND22_HUMAN 28S ribosomal protein S16, mitochondrial OS=Homo sapiens GN=MRPS16 PE=2 SV=1;>tr|B4E032|B4E032_HUMAN 28S ribosomal protein S16, mitoc	3	3	3	3	1	2	0	0	1	0	1	1	2	0	1	1	0	0	1	0	0	0	1	1	0	2	0	0	0	1	1	1	1	1	1	2	2	2	1	2	2	2
A6ND36;A6ND36-2	A6ND36	4;1	4;1	4;1	Protein FAM83G	FAM83G	>sp|A6ND36|FA83G_HUMAN Protein FAM83G OS=Homo sapiens GN=FAM83G PE=1 SV=2	2	4	4	4	1	0	0	0	0	0	0	0	0	0	0	0	0	0	0	0	0	0	0	0	1	1	0	0	0	0	2	0	0	0	0	0	0	0	0	0	1	0
A6NDG6;H3BV17	A6NDG6	12;3	12;3	12;3	Phosphoglycolate phosphatase	PGP	>sp|A6NDG6|PGP_HUMAN Phosphoglycolate phosphatase OS=Homo sapiens GN=PGP PE=1 SV=1	2	12	12	12	3	2	3	2	3	1	2	2	3	1	3	1	0	1	2	0	2	1	4	0	4	0	1	1	4	1	2	1	2	3	1	3	3	3	3	2	2	1
Q86YS6;A6NDJ8	Q86YS6;A6NDJ8	4;4	4;4	4;4	Ras-related protein Rab-43	RAB43	>sp|Q86YS6|RAB43_HUMAN Ras-related protein Rab-43 OS=Homo sapiens GN=RAB43 PE=1 SV=1;>sp|A6NDJ8|RB43L_HUMAN Putative Rab-43-like protein ENSP00000330714 OS=Homo sapiens PE=5 SV=3	2	4	4	4	1	2	1	1	0	1	0	1	0	2	1	0	0	0	0	0	1	1	0	1	0	0	0	0	0	0	1	0	1	0	0	1	1	2	1	0	1	0
A6NDU8	A6NDU8	7	7	7	UPF0600 protein C5orf51	C5orf51	>sp|A6NDU8|CE051_HUMAN UPF0600 protein C5orf51 OS=Homo sapiens GN=C5orf51 PE=1 SV=1	1	7	7	7	0	0	3	0	0	0	2	0	3	1	1	2	0	0	0	0	1	4	1	1	0	1	1	0	0	0	1	3	4	0	4	1	1	2	2	3	2	1
A6NDV3;S4R3R0;Q6P3W6;Q3BBV1;Q3BBV0;Q86T75;Q3BBV2;Q5RGN0;Q9H094;P0C2Y1;S4R3W5;F5H1Q5;S4R3V6;S4R2X0;S4R3X8;S4R397;J3QRJ5;A6NDD8;Q5VTG6;F6WBJ6;F8WEB0;C9JC86;B7WNR1;F6WGW4;S4R413;S4R3Y3;S4R3K2;A2BH96;Q9H094-5;Q9H094-2;Q86T75-2;Q9H094-3;Q6P3W6-2;Q3BBW0	A6NDV3;S4R3R0	3;2;1;1;1;1;1;1;1;1;1;1;1;1;1;1;1;1;1;1;1;1;1;1;1;1;1;1;1;1;1;1;1;1	3;2;1;1;1;1;1;1;1;1;1;1;1;1;1;1;1;1;1;1;1;1;1;1;1;1;1;1;1;1;1;1;1;1	3;2;1;1;1;1;1;1;1;1;1;1;1;1;1;1;1;1;1;1;1;1;1;1;1;1;1;1;1;1;1;1;1;1			>tr|A6NDV3|A6NDV3_HUMAN Neuroblastoma breakpoint family member 10 OS=Homo sapiens GN=NBPF10 PE=4 SV=3;>tr|S4R3R0|S4R3R0_HUMAN Neuroblastoma breakpoint family member 10 OS=Homo sapiens GN=NBPF10 PE=4 SV=1	34	3	3	3	0	0	0	1	0	0	0	0	0	0	1	0	0	0	0	0	1	0	0	0	0	0	0	0	0	0	0	0	0	0	0	0	0	0	0	0	0	0
A6NED2	A6NED2	1	1	1	RCC1 domain-containing protein 1	RCCD1	>sp|A6NED2|RCCD1_HUMAN RCC1 domain-containing protein 1 OS=Homo sapiens GN=RCCD1 PE=1 SV=1	1	1	1	1	0	0	0	0	0	0	0	0	0	0	0	0	0	0	0	0	0	0	0	0	0	0	0	0	0	1	0	0	0	0	0	0	0	0	0	0	0	0
P51610;P51610-4;A6NEM2;P51610-2;P51610-3;H7C1C4	P51610;P51610-4;A6NEM2;P51610-2	28;28;28;28;8;7	28;28;28;28;8;7	27;27;27;27;8;6	Host cell factor 1;HCF N-terminal chain 1;HCF N-terminal chain 2;HCF N-terminal chain 3;HCF N-terminal chain 4;HCF N-terminal chain 5;HCF N-terminal chain 6;HCF C-terminal chain 1;HCF C-terminal chain 2;HCF C-terminal chain 3;HCF C-terminal chain 4;HCF C-terminal chain 5;HCF C-terminal chain 6	HCFC1	>sp|P51610|HCFC1_HUMAN Host cell factor 1 OS=Homo sapiens GN=HCFC1 PE=1 SV=2;>sp|P51610-4|HCFC1_HUMAN Isoform 4 of Host cell factor 1 OS=Homo sapiens GN=HCFC1;>tr|A6NEM2|A6NEM2_HUMAN HCF N-terminal chain 5 OS=Homo sapiens GN=HCFC1 PE=2 SV=2;>sp|P51610-2|HC	6	28	28	27	7	11	1	9	7	7	3	7	4	5	2	6	0	5	1	2	7	4	6	2	8	1	5	2	5	8	6	1	3	13	4	0	9	3	2	0	4	3
Q9Y2X9;A6NF48	Q9Y2X9;A6NF48	3;3	3;3	3;3	Zinc finger protein 281	ZNF281	>sp|Q9Y2X9|ZN281_HUMAN Zinc finger protein 281 OS=Homo sapiens GN=ZNF281 PE=1 SV=1;>tr|A6NF48|A6NF48_HUMAN Zinc finger protein 281 OS=Homo sapiens GN=ZNF281 PE=2 SV=1	2	3	3	3	0	0	0	0	0	0	0	0	0	0	1	0	0	0	0	0	0	0	0	0	0	0	0	0	0	0	0	1	0	1	0	0	1	0	0	0	0	0
Q9GZM3;P52435;Q9H1A7;Q9H1A6;E2QRJ6;A6NFM0;F8WF84;D6RAG0;E7EP90;A6NJ25;E7EWC6;Q9GZM3-2	Q9GZM3;P52435;Q9H1A7;Q9H1A6;E2QRJ6;A6NFM0;F8WF84;D6RAG0;E7EP90;A6NJ25;E7EWC6;Q9GZM3-2	4;4;4;4;4;4;3;2;2;2;2;2	4;4;4;4;4;4;3;2;2;2;2;2	3;3;3;3;3;3;3;1;1;1;1;1	DNA-directed RNA polymerase II subunit RPB11-b1;DNA-directed RNA polymerase II subunit RPB11-a;DNA-directed RNA polymerase II subunit RPB11-b2	POLR2J2;POLR2J;POLR2J3;POLR2J1	>sp|Q9GZM3|RPB1B_HUMAN DNA-directed RNA polymerase II subunit RPB11-b1 OS=Homo sapiens GN=POLR2J2 PE=1 SV=2;>sp|P52435|RPB11_HUMAN DNA-directed RNA polymerase II subunit RPB11-a OS=Homo sapiens GN=POLR2J PE=1 SV=1;>sp|Q9H1A7|RPB1C_HUMAN DNA-directed RNA po	12	4	4	3	0	1	0	2	2	1	1	1	1	1	1	0	1	2	0	0	1	2	1	2	2	2	2	1	0	1	1	0	1	2	1	0	1	0	1	0	0	0
Q8IZP0;Q8IZP0-3;Q8IZP0-2;F8WA56;A6NFN2;Q8IZP0-4;Q8IZP0-5;Q8IZP0-6;Q8IZP0-9;F5H1G9;F8WA55;Q8IZP0-10;Q8IZP0-8;Q8IZP0-7;Q8IZP0-12;Q8IZP0-11	Q8IZP0;Q8IZP0-3;Q8IZP0-2;F8WA56;A6NFN2;Q8IZP0-4;Q8IZP0-5;Q8IZP0-6;Q8IZP0-9;F5H1G9;F8WA55;Q8IZP0-10;Q8IZP0-8;Q8IZP0-7;Q8IZP0-12;Q8IZP0-11	12;12;12;12;12;12;12;12;12;11;11;11;11;11;11;7	12;12;12;12;12;12;12;12;12;11;11;11;11;11;11;7	9;9;9;9;9;9;9;9;9;8;8;8;8;8;8;6	Abl interactor 1	ABI1	>sp|Q8IZP0|ABI1_HUMAN Abl interactor 1 OS=Homo sapiens GN=ABI1 PE=1 SV=4;>sp|Q8IZP0-3|ABI1_HUMAN Isoform 3 of Abl interactor 1 OS=Homo sapiens GN=ABI1;>sp|Q8IZP0-2|ABI1_HUMAN Isoform 2 of Abl interactor 1 OS=Homo sapiens GN=ABI1;>tr|F8WA56|F8WA56_HUMAN Abl	16	12	12	9	3	3	3	4	3	5	5	5	4	3	4	4	3	2	0	0	0	1	3	4	3	5	5	3	3	4	3	4	4	3	3	2	3	3	3	3	4	3
Q92599;Q92599-4;A6NMH6;A6NFQ9;F8W8I8;Q92599-2;Q92599-3;C9JV02;H7C604;C9J4G8	Q92599;Q92599-4;A6NMH6;A6NFQ9;F8W8I8;Q92599-2;Q92599-3	11;11;11;11;11;11;9;3;2;2	8;8;8;8;8;8;6;2;2;2	8;8;8;8;8;8;6;2;2;2	Septin-8	SEPT8	>sp|Q92599|SEPT8_HUMAN Septin-8 OS=Homo sapiens GN=SEPT8 PE=1 SV=4;>sp|Q92599-4|SEPT8_HUMAN Isoform 4 of Septin-8 OS=Homo sapiens GN=SEPT8;>tr|A6NMH6|A6NMH6_HUMAN Septin-8 OS=Homo sapiens GN=SEPT8 PE=2 SV=1;>tr|A6NFQ9|A6NFQ9_HUMAN Septin-8 OS=Homo sapiens	10	11	8	8	4	4	3	4	4	4	2	4	2	2	2	4	2	2	1	0	2	2	5	2	3	3	4	2	3	2	3	4	4	4	4	4	3	6	4	5	4	4
Q9UKK9;A6NFX8;A6NJU6;A6NCQ0;C9JYY9;H0YEY4	Q9UKK9;A6NFX8;A6NJU6;A6NCQ0	11;11;8;6;3;3	11;11;8;6;3;3	11;11;8;6;3;3	ADP-sugar pyrophosphatase	NUDT5	>sp|Q9UKK9|NUDT5_HUMAN ADP-sugar pyrophosphatase OS=Homo sapiens GN=NUDT5 PE=1 SV=1;>tr|A6NFX8|A6NFX8_HUMAN ADP-sugar pyrophosphatase OS=Homo sapiens GN=NUDT5 PE=2 SV=1;>tr|A6NJU6|A6NJU6_HUMAN ADP-sugar pyrophosphatase OS=Homo sapiens GN=NUDT5 PE=2 SV=2;>t	6	11	11	11	3	6	6	5	3	5	4	4	6	5	8	3	3	5	3	4	5	4	6	5	6	6	6	3	4	5	6	5	4	5	7	8	3	9	4	5	8	7
Q969T9;K7EIJ0;K7ENL2;A6NG10;K7EMC9;K7EIN1;K7ESN4;B4DFG2;K7EIK1	Q969T9;K7EIJ0;K7ENL2;A6NG10;K7EMC9;K7EIN1;K7ESN4;B4DFG2	4;4;4;4;4;3;3;3;1	4;4;4;4;4;3;3;3;1	4;4;4;4;4;3;3;3;1	WW domain-binding protein 2	WBP2	>sp|Q969T9|WBP2_HUMAN WW domain-binding protein 2 OS=Homo sapiens GN=WBP2 PE=1 SV=1;>tr|K7EIJ0|K7EIJ0_HUMAN WW domain-binding protein 2 (Fragment) OS=Homo sapiens GN=WBP2 PE=4 SV=1;>tr|K7ENL2|K7ENL2_HUMAN WW domain-binding protein 2 OS=Homo sapiens GN=WBP2	9	4	4	4	0	0	2	0	0	1	0	0	1	0	0	1	0	0	0	0	0	1	0	0	1	0	1	1	1	0	0	1	3	0	0	1	1	1	0	2	0	2
Q92733;A6NG79;H0YE12;H0Y679	Q92733;A6NG79	6;6;2;2	6;6;2;2	6;6;2;2	Proline-rich protein PRCC	PRCC	>sp|Q92733|PRCC_HUMAN Proline-rich protein PRCC OS=Homo sapiens GN=PRCC PE=1 SV=1;>tr|A6NG79|A6NG79_HUMAN Proline-rich protein PRCC OS=Homo sapiens GN=PRCC PE=2 SV=1	4	6	6	6	0	2	0	1	0	2	0	0	0	1	0	0	0	0	0	0	1	1	0	0	0	0	0	0	0	2	0	0	0	1	0	0	0	0	0	0	0	1
A6NGC4	A6NGC4	1	1	1	TLC domain-containing protein 2	TLCD2	>sp|A6NGC4|TLCD2_HUMAN TLC domain-containing protein 2 OS=Homo sapiens GN=TLCD2 PE=2 SV=3	1	1	1	1	0	0	0	0	0	0	0	0	0	0	0	0	0	0	0	0	0	0	0	0	0	0	0	0	0	0	0	0	0	0	0	0	0	0	0	0	0	1
P05026;B7Z9S8;A6NGH2;P05026-2;V9GYR2	P05026;B7Z9S8;A6NGH2;P05026-2;V9GYR2	6;6;6;6;4	6;6;6;6;4	6;6;6;6;4	Sodium/potassium-transporting ATPase subunit beta-1	ATP1B1	>sp|P05026|AT1B1_HUMAN Sodium/potassium-transporting ATPase subunit beta-1 OS=Homo sapiens GN=ATP1B1 PE=1 SV=1;>tr|B7Z9S8|B7Z9S8_HUMAN Sodium/potassium-transporting ATPase subunit beta-1 OS=Homo sapiens GN=ATP1B1 PE=2 SV=1;>tr|A6NGH2|A6NGH2_HUMAN Sodium/po	5	6	6	6	3	2	1	3	2	2	3	3	2	1	2	3	0	0	0	0	0	1	1	2	0	2	1	2	1	2	2	3	2	1	2	2	3	0	2	4	2	4
P51808;A6NGJ0;F2Z328	P51808;A6NGJ0;F2Z328	2;2;1	2;2;1	2;2;1	Dynein light chain Tctex-type 3	DYNLT3	>sp|P51808|DYLT3_HUMAN Dynein light chain Tctex-type 3 OS=Homo sapiens GN=DYNLT3 PE=1 SV=1;>tr|A6NGJ0|A6NGJ0_HUMAN Dynein light chain Tctex-type 3 OS=Homo sapiens GN=DYNLT3 PE=2 SV=1;>tr|F2Z328|F2Z328_HUMAN Dynein light chain Tctex-type 3 OS=Homo sapiens G	3	2	2	2	1	1	1	1	1	1	0	1	1	1	1	1	1	1	0	0	1	0	1	0	0	1	0	1	1	1	1	1	1	0	1	1	1	1	1	2	1	1
Q9H910;A6NGP5;B4DLH4;Q9H910-2;H3BU16;H3BMT0;H3BTV5;H3BMV3;H3BMM8;B4E1P3	Q9H910;A6NGP5;B4DLH4;Q9H910-2;H3BU16;H3BMT0;H3BTV5;H3BMV3	7;7;7;7;6;4;4;4;1;1	7;7;7;7;6;4;4;4;1;1	7;7;7;7;6;4;4;4;1;1	Hematological and neurological expressed 1-like protein	HN1L	>sp|Q9H910|HN1L_HUMAN Hematological and neurological expressed 1-like protein OS=Homo sapiens GN=HN1L PE=1 SV=1;>tr|A6NGP5|A6NGP5_HUMAN Hematological and neurological-expressed 1-like protein OS=Homo sapiens GN=HN1L PE=2 SV=2;>tr|B4DLH4|B4DLH4_HUMAN Hemato	10	7	7	7	5	5	5	5	5	5	4	5	4	3	5	5	1	2	0	0	2	2	3	5	5	3	6	3	3	6	7	5	4	5	6	3	7	3	4	3	6	3
O95070;A6NGW1;E9PIZ0;C9JST7;E9PS11	O95070;A6NGW1;E9PIZ0;C9JST7	3;3;2;2;1	3;3;2;2;1	3;3;2;2;1	Protein YIF1A	YIF1A	>sp|O95070|YIF1A_HUMAN Protein YIF1A OS=Homo sapiens GN=YIF1A PE=1 SV=2;>tr|A6NGW1|A6NGW1_HUMAN Protein YIF1A OS=Homo sapiens GN=YIF1A PE=2 SV=1;>tr|E9PIZ0|E9PIZ0_HUMAN Protein YIF1A (Fragment) OS=Homo sapiens GN=YIF1A PE=2 SV=1;>tr|C9JST7|C9JST7_HUMAN Pro	5	3	3	3	2	2	1	2	2	2	2	2	3	1	1	1	2	1	2	2	2	1	1	2	2	2	2	1	1	2	2	3	2	2	2	1	2	2	2	2	2	2
Q9H1C4;A6NGZ7	Q9H1C4;A6NGZ7	1;1	1;1	1;1	Protein unc-93 homolog B1	UNC93B1	>sp|Q9H1C4|UN93B_HUMAN Protein unc-93 homolog B1 OS=Homo sapiens GN=UNC93B1 PE=1 SV=2;>sp|A6NGZ7|U93BL_HUMAN Putative protein unc-93 homolog B1-like protein OS=Homo sapiens PE=5 SV=3	2	1	1	1	0	0	0	0	0	0	0	0	1	1	0	0	0	0	0	0	0	0	1	0	0	0	0	1	1	0	0	0	0	0	1	0	0	0	0	0	0	0
A6NHL2;A6NHL2-2	A6NHL2;A6NHL2-2	5;5	1;1	1;1	Tubulin alpha chain-like 3	TUBAL3	>sp|A6NHL2|TBAL3_HUMAN Tubulin alpha chain-like 3 OS=Homo sapiens GN=TUBAL3 PE=1 SV=2;>sp|A6NHL2-2|TBAL3_HUMAN Isoform 2 of Tubulin alpha chain-like 3 OS=Homo sapiens GN=TUBAL3	2	5	1	1	2	3	3	2	2	3	2	3	3	3	3	3	2	4	3	2	3	3	4	3	4	3	2	3	3	3	3	3	2	3	3	2	3	2	2	2	2	2
Q7Z5H3;Q7Z5H3-5;A6NJ38;A6NHM7;Q7Z5H3-3;Q7Z5H3-2;D6RBJ8;D6R9V6;Q7Z5H3-4	Q7Z5H3;Q7Z5H3-5;A6NJ38;A6NHM7;Q7Z5H3-3;Q7Z5H3-2	3;3;3;3;3;3;1;1;1	3;3;3;3;3;3;1;1;1	3;3;3;3;3;3;1;1;1	Rho GTPase-activating protein 22	ARHGAP22	>sp|Q7Z5H3|RHG22_HUMAN Rho GTPase-activating protein 22 OS=Homo sapiens GN=ARHGAP22 PE=1 SV=1;>sp|Q7Z5H3-5|RHG22_HUMAN Isoform 5 of Rho GTPase-activating protein 22 OS=Homo sapiens GN=ARHGAP22;>tr|A6NJ38|A6NJ38_HUMAN Rho GTPase-activating protein 22 OS=Hom	9	3	3	3	0	0	0	0	0	1	0	0	0	0	0	0	0	0	0	0	0	0	0	0	0	0	0	0	0	0	1	0	0	0	0	0	0	0	0	0	0	0
A6NHQ2;R4GMW7	A6NHQ2;R4GMW7	4;4	1;1	1;1	rRNA/tRNA 2-O-methyltransferase fibrillarin-like protein 1	FBLL1	>sp|A6NHQ2|FBLL1_HUMAN rRNA/tRNA 2-O-methyltransferase fibrillarin-like protein 1 OS=Homo sapiens GN=FBLL1 PE=3 SV=1;>tr|R4GMW7|R4GMW7_HUMAN rRNA/tRNA 2-O-methyltransferase fibrillarin-like protein 1 OS=Homo sapiens GN=FBLL1 PE=3 SV=1	2	4	1	1	4	4	4	4	4	4	3	4	4	4	4	4	3	3	2	1	3	1	4	4	4	4	4	3	3	4	4	4	4	4	4	4	4	4	4	3	4	3
A6NHR9;A6NHR9-2;J3KTL8;A6NHR9-3;J3QSH1	A6NHR9;A6NHR9-2;J3KTL8	23;21;13;6;2	23;21;13;6;2	23;21;13;6;2	Structural maintenance of chromosomes flexible hinge domain-containing protein 1	SMCHD1	>sp|A6NHR9|SMHD1_HUMAN Structural maintenance of chromosomes flexible hinge domain-containing protein 1 OS=Homo sapiens GN=SMCHD1 PE=1 SV=2;>sp|A6NHR9-2|SMHD1_HUMAN Isoform 2 of Structural maintenance of chromosomes flexible hinge domain-containing protein	5	23	23	23	2	6	2	0	2	2	3	2	0	0	2	0	0	0	0	0	0	0	1	4	2	2	7	4	2	3	3	0	1	8	1	0	0	2	0	0	0	0
A6NIH7;Q13432;K7EJU3;K7EN86;C9JSK0;Q13432-2	A6NIH7	5;1;1;1;1;1	5;1;1;1;1;1	5;1;1;1;1;1	Protein unc-119 homolog B	UNC119B	>sp|A6NIH7|U119B_HUMAN Protein unc-119 homolog B OS=Homo sapiens GN=UNC119B PE=1 SV=1	6	5	5	5	0	0	0	0	0	0	1	0	0	0	0	0	0	0	0	0	0	1	0	0	0	0	0	0	0	1	0	0	0	0	0	0	1	0	0	0	1	1
Q5JSL3;A6NIW2	Q5JSL3;A6NIW2	7;7	7;7	7;7	Dedicator of cytokinesis protein 11	DOCK11	>sp|Q5JSL3|DOC11_HUMAN Dedicator of cytokinesis protein 11 OS=Homo sapiens GN=DOCK11 PE=1 SV=2;>tr|A6NIW2|A6NIW2_HUMAN Dedicator of cytokinesis protein 11 OS=Homo sapiens GN=DOCK11 PE=2 SV=2	2	7	7	7	0	0	0	0	0	0	0	0	0	0	0	0	0	0	0	0	0	0	1	1	0	0	0	0	0	0	0	0	1	0	0	0	0	1	0	0	0	1
A6NJ78	A6NJ78	2	2	2	Probable methyltransferase-like protein 15	METTL15	>sp|A6NJ78|MET15_HUMAN Probable methyltransferase-like protein 15 OS=Homo sapiens GN=METTL15 PE=2 SV=1	1	2	2	2	0	0	0	0	0	0	0	0	0	0	1	0	0	0	0	0	0	0	0	0	0	0	0	0	0	0	0	0	0	0	0	0	0	0	0	0	1	0
Q16540;A6NJD9;A8MVT4;A8MYK1;H7C2P7	Q16540;A6NJD9;A8MVT4;A8MYK1;H7C2P7	3;3;3;3;2	3;3;3;3;2	3;3;3;3;2	39S ribosomal protein L23, mitochondrial	MRPL23	>sp|Q16540|RM23_HUMAN 39S ribosomal protein L23, mitochondrial OS=Homo sapiens GN=MRPL23 PE=1 SV=1;>tr|A6NJD9|A6NJD9_HUMAN 39S ribosomal protein L23, mitochondrial OS=Homo sapiens GN=MRPL23 PE=2 SV=1;>tr|A8MVT4|A8MVT4_HUMAN 39S ribosomal protein L23, mitoc	5	3	3	3	0	1	1	0	0	2	1	0	0	1	1	0	1	1	0	0	0	0	1	1	1	0	0	1	0	0	1	0	0	0	0	0	0	1	0	0	1	0
Q8WTT2;A6NJZ9;F5H677	Q8WTT2;A6NJZ9;F5H677	15;15;9	15;15;9	15;15;9	Nucleolar complex protein 3 homolog	NOC3L	>sp|Q8WTT2|NOC3L_HUMAN Nucleolar complex protein 3 homolog OS=Homo sapiens GN=NOC3L PE=1 SV=1;>tr|A6NJZ9|A6NJZ9_HUMAN Nucleolar complex protein 3 homolog OS=Homo sapiens GN=NOC3L PE=2 SV=1;>tr|F5H677|F5H677_HUMAN Nucleolar complex protein 3 homolog OS=Homo	3	15	15	15	3	3	3	0	3	2	1	0	2	2	1	0	0	1	1	0	1	1	0	1	1	2	1	2	1	1	1	1	1	1	0	0	0	1	0	0	1	1
A6NK89	A6NK89	2	2	2	Ras association domain-containing protein 10	RASSF10	>sp|A6NK89|RASFA_HUMAN Ras association domain-containing protein 10 OS=Homo sapiens GN=RASSF10 PE=2 SV=3	1	2	2	2	0	1	1	0	0	1	1	1	1	2	1	0	0	0	0	0	0	0	1	0	0	0	0	0	0	0	1	1	1	0	0	2	1	1	1	1	1	1
A6NKF1;F8WC89	A6NKF1;F8WC89	1;1	1;1	1;1	SAC3 domain-containing protein 1	SAC3D1	>sp|A6NKF1|SAC31_HUMAN SAC3 domain-containing protein 1 OS=Homo sapiens GN=SAC3D1 PE=1 SV=2;>tr|F8WC89|F8WC89_HUMAN SAC3 domain-containing protein 1 OS=Homo sapiens GN=SAC3D1 PE=4 SV=1	2	1	1	1	0	0	0	0	0	0	0	0	0	0	0	0	0	0	0	1	0	0	0	0	0	0	0	0	0	0	0	0	0	0	0	0	0	0	0	0	0	0
A6NKT7;J3KNE0;Q7Z3J3;J3KNY6	A6NKT7;J3KNE0;Q7Z3J3;J3KNY6	29;29;27;27	2;2;2;2	1;1;1;1	RanBP2-like and GRIP domain-containing protein 3;RanBP2-like and GRIP domain-containing protein 4	RGPD3;RGPD4	>sp|A6NKT7|RGPD3_HUMAN RanBP2-like and GRIP domain-containing protein 3 OS=Homo sapiens GN=RGPD3 PE=2 SV=2;>tr|J3KNE0|J3KNE0_HUMAN RanBP2-like and GRIP domain-containing protein 3 OS=Homo sapiens GN=RGPD3 PE=4 SV=1;>sp|Q7Z3J3|RGPD4_HUMAN RanBP2-like and GR	4	29	2	1	8	11	10	7	7	8	5	11	9	13	10	5	1	2	1	1	3	4	10	6	6	6	8	3	9	7	10	7	10	11	8	6	12	7	9	2	7	10
Q8IY57;J3KNM5;A6NL56;Q8IY57-3;Q8IY57-2	Q8IY57;J3KNM5;A6NL56;Q8IY57-3;Q8IY57-2	1;1;1;1;1	1;1;1;1;1	1;1;1;1;1	YY1-associated factor 2	YAF2;F2RL3	>sp|Q8IY57|YAF2_HUMAN YY1-associated factor 2 OS=Homo sapiens GN=YAF2 PE=1 SV=3;>tr|J3KNM5|J3KNM5_HUMAN YY1-associated factor 2 OS=Homo sapiens GN=YAF2 PE=2 SV=1;>tr|A6NL56|A6NL56_HUMAN YY1-associated factor 2 OS=Homo sapiens GN=YAF2 PE=2 SV=2;>sp|Q8IY57-3	5	1	1	1	0	0	0	0	0	0	1	1	1	1	1	1	0	0	0	0	0	0	1	0	0	1	0	0	1	1	0	0	0	0	0	0	1	0	0	0	0	0
P05114;A6NL93;A6NEL0;F2Z2W6;F2Z2Y5;H7BXJ5	P05114;A6NL93;A6NEL0	4;4;3;1;1;1	4;4;3;1;1;1	4;4;3;1;1;1	Non-histone chromosomal protein HMG-14	HMGN1	>sp|P05114|HMGN1_HUMAN Non-histone chromosomal protein HMG-14 OS=Homo sapiens GN=HMGN1 PE=1 SV=3;>tr|A6NL93|A6NL93_HUMAN Non-histone chromosomal protein HMG-14 OS=Homo sapiens GN=HMGN1 PE=4 SV=1;>tr|A6NEL0|A6NEL0_HUMAN Non-histone chromosomal protein HMG-1	6	4	4	4	4	3	4	3	3	4	4	3	3	4	4	4	2	3	2	2	2	3	4	3	0	3	1	3	3	4	4	3	4	4	4	3	4	3	4	4	4	4
A6NLH6;Q9P003	A6NLH6;Q9P003	1;1	1;1	1;1	Protein cornichon homolog 4	CNIH4	>tr|A6NLH6|A6NLH6_HUMAN Protein cornichon homolog 4 OS=Homo sapiens GN=CNIH4 PE=2 SV=1;>sp|Q9P003|CNIH4_HUMAN Protein cornichon homolog 4 OS=Homo sapiens GN=CNIH4 PE=1 SV=1	2	1	1	1	0	0	1	1	1	1	1	0	1	1	1	0	1	0	0	0	0	0	1	1	1	1	1	1	1	1	1	1	0	1	1	1	1	1	1	1	1	1
Q9C035;F8W6N8;A6NLP3;Q9C035-6;Q9C035-5;Q9C035-4;Q9C035-3;Q9C035-2;E7EQQ5;H7C134;C9JWN8	Q9C035;F8W6N8;A6NLP3;Q9C035-6;Q9C035-5;Q9C035-4;Q9C035-3;Q9C035-2;E7EQQ5	7;7;7;7;7;7;7;7;6;3;2	7;7;7;7;7;7;7;7;6;3;2	7;7;7;7;7;7;7;7;6;3;2	Tripartite motif-containing protein 5	TRIM5	>sp|Q9C035|TRIM5_HUMAN Tripartite motif-containing protein 5 OS=Homo sapiens GN=TRIM5 PE=1 SV=1;>tr|F8W6N8|F8W6N8_HUMAN Tripartite motif-containing protein 5 OS=Homo sapiens GN=TRIM5 PE=2 SV=1;>tr|A6NLP3|A6NLP3_HUMAN Tripartite motif-containing protein 5 O	11	7	7	7	1	2	0	0	0	1	0	0	2	0	0	1	1	0	0	0	0	0	0	0	0	0	1	0	3	1	1	1	0	0	0	1	0	0	1	0	0	1
A6NM71;Q9Y484;H0Y329;C9JYH8;G8JLI5;Q9Y484-3;Q9Y484-2;H7C4N7;C9J5L0;C9J0A8;C9JUS5;C9JBX7;C9J471	A6NM71;Q9Y484;H0Y329;C9JYH8;G8JLI5;Q9Y484-3;Q9Y484-2	4;2;2;2;2;2;2;1;1;1;1;1;1	2;2;2;2;2;2;2;1;1;1;1;1;1	2;2;2;2;2;2;2;1;1;1;1;1;1	WD repeat domain phosphoinositide-interacting protein 4	PRAF2;WDR45	>tr|A6NM71|A6NM71_HUMAN Uncharacterized protein OS=Homo sapiens GN=WDR45 PE=4 SV=3;>sp|Q9Y484|WIPI4_HUMAN WD repeat domain phosphoinositide-interacting protein 4 OS=Homo sapiens GN=WDR45 PE=2 SV=1;>tr|H0Y329|H0Y329_HUMAN WD repeat domain phosphoinositide-i	13	4	2	2	2	2	0	1	1	1	0	1	0	2	0	0	0	0	0	0	0	0	0	1	0	0	0	0	0	1	0	0	1	0	1	1	1	1	2	1	3	2
P60033;E9PJK1;E9PRJ8;H0YDL9;H0YDJ9;E9PIF1;A6NMH8;E9PM31;H0YEE2	P60033;E9PJK1;E9PRJ8;H0YDL9;H0YDJ9;E9PIF1;A6NMH8	4;4;4;4;4;4;4;1;1	4;4;4;4;4;4;4;1;1	4;4;4;4;4;4;4;1;1	CD81 antigen	CD81	>sp|P60033|CD81_HUMAN CD81 antigen OS=Homo sapiens GN=CD81 PE=1 SV=1;>tr|E9PJK1|E9PJK1_HUMAN CD81 antigen OS=Homo sapiens GN=CD81 PE=4 SV=1;>tr|E9PRJ8|E9PRJ8_HUMAN CD81 antigen (Fragment) OS=Homo sapiens GN=CD81 PE=2 SV=1;>tr|H0YDL9|H0YDL9_HUMAN CD81 antig	9	4	4	4	2	1	3	2	2	2	2	2	3	4	3	1	1	0	1	1	1	1	3	3	1	2	3	2	2	2	3	2	2	3	2	2	2	2	2	3	2	2
O60879;A6NML8;C9J6U3;K4DI95;O60879-2;O60879-3	O60879;A6NML8;C9J6U3;K4DI95;O60879-2;O60879-3	14;14;14;14;14;14	14;14;14;14;14;14	14;14;14;14;14;14	Protein diaphanous homolog 2	DIAPH2	>sp|O60879|DIAP2_HUMAN Protein diaphanous homolog 2 OS=Homo sapiens GN=DIAPH2 PE=1 SV=1;>tr|A6NML8|A6NML8_HUMAN Diaphanous homolog 2 (Drosophila), isoform CRA_c OS=Homo sapiens GN=DIAPH2 PE=4 SV=3;>tr|C9J6U3|C9J6U3_HUMAN Protein diaphanous homolog 2 OS=Hom	6	14	14	14	2	2	1	0	3	1	1	1	1	0	0	0	0	1	0	0	1	2	0	0	2	0	0	0	2	2	1	0	2	0	2	1	1	6	1	2	1	1
P09884;A6NMQ1	P09884;A6NMQ1	8;8	8;8	8;8	DNA polymerase alpha catalytic subunit;DNA polymerase	POLA1	>sp|P09884|DPOLA_HUMAN DNA polymerase alpha catalytic subunit OS=Homo sapiens GN=POLA1 PE=1 SV=2;>tr|A6NMQ1|A6NMQ1_HUMAN DNA polymerase OS=Homo sapiens GN=POLA1 PE=2 SV=1	2	8	8	8	0	0	0	1	0	0	0	0	0	0	1	1	0	0	0	0	0	0	0	0	0	0	0	0	0	0	0	0	0	2	0	0	0	0	0	0	1	0
O43768;O43768-3;A6NMQ3;C9JUF4;Q5T5H1;O43768-2;O43768-9;O43768-4;O43768-6;O43768-5;O43768-7;O43768-8	O43768;O43768-3;A6NMQ3;C9JUF4;Q5T5H1;O43768-2;O43768-9;O43768-4;O43768-6;O43768-5;O43768-7	8;8;8;8;8;8;8;8;7;7;7;3	8;8;8;8;8;8;8;8;7;7;7;3	7;7;7;7;7;7;7;7;6;6;6;3	Alpha-endosulfine	ENSA	>sp|O43768|ENSA_HUMAN Alpha-endosulfine OS=Homo sapiens GN=ENSA PE=1 SV=1;>sp|O43768-3|ENSA_HUMAN Isoform 3 of Alpha-endosulfine OS=Homo sapiens GN=ENSA;>tr|A6NMQ3|A6NMQ3_HUMAN Alpha-endosulfine OS=Homo sapiens GN=ENSA PE=2 SV=2;>tr|C9JUF4|C9JUF4_HUMAN Alp	12	8	8	7	3	3	3	3	3	6	3	3	3	3	2	2	1	2	1	0	3	1	2	1	2	2	2	2	3	4	2	3	3	4	3	1	5	3	3	4	3	6
O75147;A6NN50;O75147-1;J3KN49;O75147-2;S4R3M6;A8MSZ8	O75147;A6NN50;O75147-1;J3KN49;O75147-2;S4R3M6	10;10;8;8;8;8;3	10;10;8;8;8;8;3	10;10;8;8;8;8;3	Obscurin-like protein 1	OBSL1	>sp|O75147|OBSL1_HUMAN Obscurin-like protein 1 OS=Homo sapiens GN=OBSL1 PE=1 SV=4;>tr|A6NN50|A6NN50_HUMAN Obscurin-like protein 1 OS=Homo sapiens GN=OBSL1 PE=2 SV=1;>sp|O75147-1|OBSL1_HUMAN Isoform 3 of Obscurin-like protein 1 OS=Homo sapiens GN=OBSL1;>tr|	7	10	10	10	0	0	2	1	0	0	1	3	0	0	1	0	0	0	0	0	0	0	1	1	1	0	1	0	0	1	0	0	1	1	1	1	0	1	1	0	1	1
A6NN80;E5RK69	A6NN80;E5RK69	58;39	58;39	3;3	Annexin	ANXA6	>tr|A6NN80|A6NN80_HUMAN Annexin OS=Homo sapiens GN=ANXA6 PE=3 SV=3;>tr|E5RK69|E5RK69_HUMAN Annexin OS=Homo sapiens GN=ANXA6 PE=2 SV=1	2	58	58	3	42	43	40	41	45	44	40	43	45	44	44	41	34	32	33	25	32	18	40	44	31	39	44	44	42	40	43	42	43	40	47	45	44	47	42	42	45	43
P21926;A6NNI4;G8JLH6;F5GXT1	P21926;A6NNI4;G8JLH6	5;5;5;1	5;5;5;1	5;5;5;1	CD9 antigen	CD9	>sp|P21926|CD9_HUMAN CD9 antigen OS=Homo sapiens GN=CD9 PE=1 SV=4;>tr|A6NNI4|A6NNI4_HUMAN CD9 antigen OS=Homo sapiens GN=CD9 PE=2 SV=1;>tr|G8JLH6|G8JLH6_HUMAN CD9 antigen (Fragment) OS=Homo sapiens GN=CD9 PE=2 SV=1	4	5	5	5	2	1	3	1	2	1	2	1	2	3	2	1	1	1	1	1	1	2	3	0	0	0	1	4	2	2	2	4	0	1	2	3	2	1	2	2	2	2
A6PVN5;Q15257-2;Q15257;Q15257-3;B4DZF8;A6PVN9;Q15257-4;Q5T949;Q5T948;A6PVN6;Q68CR8;A6PVN8;B7ZBQ0;A6PVN7;C9IZ76;B7ZBP9;B7ZBP7	A6PVN5;Q15257-2;Q15257;Q15257-3;B4DZF8;A6PVN9;Q15257-4;Q5T949;Q5T948;A6PVN6	13;13;12;11;10;9;9;8;8;7;6;6;4;4;4;2;2	13;13;12;11;10;9;9;8;8;7;6;6;4;4;4;2;2	11;11;10;9;8;7;7;8;8;7;4;6;2;4;4;0;0	Serine/threonine-protein phosphatase 2A activator	PPP2R4	>tr|A6PVN5|A6PVN5_HUMAN Serine/threonine-protein phosphatase 2A activator OS=Homo sapiens GN=PPP2R4 PE=2 SV=1;>sp|Q15257-2|PTPA_HUMAN Isoform 1 of Serine/threonine-protein phosphatase 2A activator OS=Homo sapiens GN=PPP2R4;>sp|Q15257|PTPA_HUMAN Serine/thre	17	13	13	11	4	4	3	3	3	3	2	4	4	6	5	2	5	3	2	0	3	1	3	2	8	5	3	4	3	4	4	2	6	3	2	8	6	7	4	6	5	7
Q9NR82;Q9NR82-3;F8WEA4;Q9NR82-5;Q9NR82-2;A8MSQ5;A6PVT6	Q9NR82;Q9NR82-3;F8WEA4;Q9NR82-5;Q9NR82-2;A8MSQ5;A6PVT6	2;2;2;2;2;2;2	2;2;2;2;2;2;2	2;2;2;2;2;2;2	Potassium voltage-gated channel subfamily KQT member 5	KCNQ5	>sp|Q9NR82|KCNQ5_HUMAN Potassium voltage-gated channel subfamily KQT member 5 OS=Homo sapiens GN=KCNQ5 PE=1 SV=3;>sp|Q9NR82-3|KCNQ5_HUMAN Isoform 3 of Potassium voltage-gated channel subfamily KQT member 5 OS=Homo sapiens GN=KCNQ5;>tr|F8WEA4|F8WEA4_HUMAN P	7	2	2	2	0	0	0	0	0	0	0	0	0	0	0	0	0	0	0	0	0	0	0	1	0	0	0	1	0	0	0	0	0	0	0	0	0	0	0	0	0	0
Q9NNX1;A6PVU8;F5H607;Q9NNX1-3;Q9NNX1-2	Q9NNX1;A6PVU8;F5H607;Q9NNX1-3;Q9NNX1-2	1;1;1;1;1	1;1;1;1;1	1;1;1;1;1	Tuftelin	TUFT1	>sp|Q9NNX1|TUFT1_HUMAN Tuftelin OS=Homo sapiens GN=TUFT1 PE=2 SV=1;>tr|A6PVU8|A6PVU8_HUMAN Tuftelin OS=Homo sapiens GN=TUFT1 PE=2 SV=1;>tr|F5H607|F5H607_HUMAN Tuftelin OS=Homo sapiens GN=TUFT1 PE=2 SV=1;>sp|Q9NNX1-3|TUFT1_HUMAN Isoform 3 of Tuftelin OS=Hom	5	1	1	1	0	0	0	0	0	0	0	0	0	0	0	0	0	0	0	0	0	0	0	0	0	0	0	0	0	0	0	1	1	0	0	0	0	0	0	0	0	0
Q13228;A6PVW9;Q13228-2;Q13228-3;A6PVX1;H0Y532;F2Z2W8;F8WCR4;C9JVL0;F8WBA9	Q13228;A6PVW9;Q13228-2;Q13228-3;A6PVX1	20;20;15;15;11;9;8;8;5;1	20;20;15;15;11;9;8;8;5;1	20;20;15;15;11;9;8;8;5;1	Selenium-binding protein 1	SELENBP1	>sp|Q13228|SBP1_HUMAN Selenium-binding protein 1 OS=Homo sapiens GN=SELENBP1 PE=1 SV=2;>tr|A6PVW9|A6PVW9_HUMAN Selenium-binding protein 1 OS=Homo sapiens GN=SELENBP1 PE=2 SV=2;>sp|Q13228-2|SBP1_HUMAN Isoform 2 of Selenium-binding protein 1 OS=Homo sapiens	10	20	20	20	0	0	1	1	1	0	0	0	1	0	0	0	0	0	0	0	2	1	0	0	2	1	0	0	0	1	0	0	1	0	4	12	0	15	2	12	0	3
Q99755;Q99755-4;A6PW57;Q99755-3;Q99755-2;A6PW58;A2A5X0	Q99755;Q99755-4;A6PW57;Q99755-3;Q99755-2	6;6;6;6;5;1;1	3;3;3;3;2;1;1	3;3;3;3;2;1;1	Phosphatidylinositol 4-phosphate 5-kinase type-1 alpha	PIP5K1A	>sp|Q99755|PI51A_HUMAN Phosphatidylinositol 4-phosphate 5-kinase type-1 alpha OS=Homo sapiens GN=PIP5K1A PE=1 SV=1;>sp|Q99755-4|PI51A_HUMAN Isoform 4 of Phosphatidylinositol 4-phosphate 5-kinase type-1 alpha OS=Homo sapiens GN=PIP5K1A;>tr|A6PW57|A6PW57_HUM	7	6	3	3	1	1	1	1	0	0	2	0	1	1	2	3	0	0	0	0	0	0	1	2	0	1	3	0	1	2	1	0	0	2	0	0	0	1	1	0	0	1
A6ZKI3;Q17RB0;Q9BWD3	A6ZKI3;Q17RB0;Q9BWD3	5;3;3	5;3;3	5;3;3	Protein FAM127A;Protein FAM127C;Protein FAM127B	FAM127A;FAM127C;FAM127B	>sp|A6ZKI3|F127A_HUMAN Protein FAM127A OS=Homo sapiens GN=FAM127A PE=1 SV=1;>sp|Q17RB0|F127C_HUMAN Protein FAM127C OS=Homo sapiens GN=FAM127C PE=2 SV=1;>sp|Q9BWD3|F127B_HUMAN Protein FAM127B OS=Homo sapiens GN=FAM127B PE=1 SV=3	3	5	5	5	1	2	1	1	0	0	1	2	1	0	0	0	0	0	0	0	0	1	0	0	0	1	0	0	0	0	0	1	0	2	1	0	2	1	2	0	1	1
A7E2Y1	A7E2Y1	2	1	1	Myosin-7B	MYH7B	>sp|A7E2Y1|MYH7B_HUMAN Myosin-7B OS=Homo sapiens GN=MYH7B PE=1 SV=3	1	2	1	1	1	0	1	1	1	1	1	1	1	1	1	1	1	1	1	1	1	0	1	1	0	1	1	0	0	1	1	1	1	1	1	1	1	1	1	1	1	0
A8CG34;A6NF01;Q96HA1-2;A8CG34-2;Q96HA1-3	A8CG34;A6NF01;Q96HA1-2;A8CG34-2;Q96HA1-3	4;2;2;2;2	4;2;2;2;2	1;0;0;0;0	Nuclear envelope pore membrane protein POM 121C;Putative nuclear envelope pore membrane protein POM 121B;Nuclear envelope pore membrane protein POM 121	POM121C;POM121B;POM121	>sp|A8CG34|P121C_HUMAN Nuclear envelope pore membrane protein POM 121C OS=Homo sapiens GN=POM121C PE=1 SV=2;>sp|A6NF01|P121B_HUMAN Putative nuclear envelope pore membrane protein POM 121B OS=Homo sapiens GN=POM121B PE=5 SV=2;>sp|Q96HA1-2|P121A_HUMAN Isofor	5	4	4	1	1	2	1	1	1	1	1	2	1	2	1	0	0	0	0	0	0	0	2	0	0	1	1	2	1	1	3	1	1	1	2	0	3	0	1	0	1	0
Q9C0D3;A8DPD7;B4DK95	Q9C0D3;A8DPD7;B4DK95	2;2;1	2;2;1	2;2;1	Protein zyg-11 homolog B	ZYG11B	>sp|Q9C0D3|ZY11B_HUMAN Protein zyg-11 homolog B OS=Homo sapiens GN=ZYG11B PE=1 SV=2;>tr|A8DPD7|A8DPD7_HUMAN Protein zyg-11 homolog B OS=Homo sapiens GN=ZYG11B PE=2 SV=1;>tr|B4DK95|B4DK95_HUMAN Protein zyg-11 homolog B OS=Homo sapiens GN=ZYG11B PE=2 SV=1	3	2	2	2	1	0	0	0	0	0	0	0	0	0	1	0	0	0	0	1	0	0	0	0	1	0	0	0	0	0	0	0	0	0	0	0	0	0	0	0	0	0
Q9Y6D0;F8WAX7;A8K0M9	Q9Y6D0;F8WAX7;A8K0M9	2;2;2	2;2;2	2;2;2	Selenoprotein K	SELK	>sp|Q9Y6D0|SELK_HUMAN Selenoprotein K OS=Homo sapiens GN=SELK PE=1 SV=3;>tr|F8WAX7|F8WAX7_HUMAN Selenoprotein K OS=Homo sapiens GN=SELK PE=2 SV=1;>tr|A8K0M9|A8K0M9_HUMAN Selenoprotein K OS=Homo sapiens GN=SELK PE=4 SV=1	3	2	2	2	0	1	0	0	0	1	1	1	0	0	0	1	0	0	0	0	0	0	0	0	0	1	0	0	0	1	0	0	0	0	0	0	0	0	0	0	0	0
A8K7Q2	A8K7Q2	27	1	1		HSPA8	>tr|A8K7Q2|A8K7Q2_HUMAN Heat shock cognate 71 kDa protein OS=Homo sapiens GN=HSPA8 PE=2 SV=1	1	27	1	1	16	16	18	16	17	18	16	18	19	17	17	18	13	14	13	8	12	11	20	16	14	18	17	18	18	18	19	19	16	18	16	19	18	16	17	14	18	15
P57087;A8MQ45;P57087-2;H0YEX9;P57087-3	P57087;A8MQ45;P57087-2;H0YEX9;P57087-3	4;4;4;3;3	4;4;4;3;3	4;4;4;3;3	Junctional adhesion molecule B	JAM2	>sp|P57087|JAM2_HUMAN Junctional adhesion molecule B OS=Homo sapiens GN=JAM2 PE=1 SV=1;>tr|A8MQ45|A8MQ45_HUMAN Junctional adhesion molecule B OS=Homo sapiens GN=JAM2 PE=2 SV=1;>sp|P57087-2|JAM2_HUMAN Isoform 2 of Junctional adhesion molecule B OS=Homo sapi	5	4	4	4	0	0	0	0	0	0	0	0	0	0	0	0	0	0	0	0	0	0	0	0	0	0	0	0	0	0	0	0	0	0	0	1	0	0	0	4	0	0
Q9BY42;A8MSH5;A2A2L5;A2A2L6	Q9BY42;A8MSH5;A2A2L5	6;6;3;1	6;6;3;1	6;6;3;1	Protein RTF2 homolog	RTFDC1	>sp|Q9BY42|RTF2_HUMAN Protein RTF2 homolog OS=Homo sapiens GN=RTFDC1 PE=1 SV=3;>tr|A8MSH5|A8MSH5_HUMAN Protein RTF2 homolog OS=Homo sapiens GN=RTFDC1 PE=2 SV=2;>tr|A2A2L5|A2A2L5_HUMAN Protein RTF2 homolog (Fragment) OS=Homo sapiens GN=RTFDC1 PE=2 SV=1	4	6	6	6	0	0	0	0	1	0	1	1	2	0	1	3	1	0	1	0	1	3	0	1	1	1	1	0	0	1	1	1	1	1	0	1	1	0	1	0	0	0
P49840;A8MT37;M0QYV0	P49840;A8MT37	5;5;1	2;2;1	2;2;1	Glycogen synthase kinase-3 alpha	GSK3A	>sp|P49840|GSK3A_HUMAN Glycogen synthase kinase-3 alpha OS=Homo sapiens GN=GSK3A PE=1 SV=2;>tr|A8MT37|A8MT37_HUMAN Glycogen synthase kinase-3 alpha OS=Homo sapiens GN=GSK3A PE=2 SV=2	3	5	2	2	2	0	0	1	2	1	0	2	2	0	0	1	0	1	0	0	0	1	1	1	1	1	2	0	2	1	2	1	2	3	2	3	2	3	2	2	4	4
Q8IUR7;B7Z637;A8MTG8;Q8IUR7-3;Q8IUR7-7;Q8IUR7-2;Q8IUR7-8;Q8IUR7-6;G5E9V7;G5E9V6;C9J8P8;C9JAA7;C9JBY2;C9J2I1	Q8IUR7;B7Z637;A8MTG8;Q8IUR7-3;Q8IUR7-7;Q8IUR7-2;Q8IUR7-8;Q8IUR7-6;G5E9V7;G5E9V6;C9J8P8;C9JAA7;C9JBY2	6;6;6;6;6;6;5;4;4;4;3;3;3;2	6;6;6;6;6;6;5;4;4;4;3;3;3;2	6;6;6;6;6;6;5;4;4;4;3;3;3;2	Armadillo repeat-containing protein 8	ARMC8	>sp|Q8IUR7|ARMC8_HUMAN Armadillo repeat-containing protein 8 OS=Homo sapiens GN=ARMC8 PE=1 SV=2;>tr|B7Z637|B7Z637_HUMAN Armadillo repeat containing 8, isoform CRA_g OS=Homo sapiens GN=ARMC8 PE=2 SV=1;>tr|A8MTG8|A8MTG8_HUMAN Armadillo repeat-containing prot	14	6	6	6	1	0	0	0	1	0	1	0	0	0	1	1	0	1	0	0	1	0	0	0	0	0	2	0	0	1	0	0	0	1	0	0	0	0	1	0	0	0
P55854;A8MUA9;A8MU27;B4DUW4;Q6EEV6	P55854;A8MUA9;A8MU27;B4DUW4;Q6EEV6	2;2;2;2;1	1;1;1;1;0	1;1;1;1;0	Small ubiquitin-related modifier 3;Small ubiquitin-related modifier 4	SUMO3;SUMO4	>sp|P55854|SUMO3_HUMAN Small ubiquitin-related modifier 3 OS=Homo sapiens GN=SUMO3 PE=1 SV=2;>tr|A8MUA9|A8MUA9_HUMAN SMT3 suppressor of mif two 3 homolog 3 (Yeast), isoform CRA_d OS=Homo sapiens GN=SUMO3 PE=4 SV=1;>tr|A8MU27|A8MU27_HUMAN Small ubiquitin-re	5	2	1	1	1	2	2	2	2	2	2	1	2	2	1	2	2	2	0	1	2	2	2	2	2	2	2	2	1	0	2	2	2	1	2	2	2	2	2	2	1	2
P68366;A8MUB1;C9JEV8;C9JQ00;C9JJQ8;C9JDS9	P68366;A8MUB1	27;27;9;9;9;8	4;4;3;3;3;0	2;2;1;1;1;0	Tubulin alpha-4A chain	TUBA4A	>sp|P68366|TBA4A_HUMAN Tubulin alpha-4A chain OS=Homo sapiens GN=TUBA4A PE=1 SV=1;>tr|A8MUB1|A8MUB1_HUMAN Tubulin alpha-4A chain OS=Homo sapiens GN=TUBA4A PE=2 SV=1	6	27	4	2	15	18	18	18	16	18	16	18	18	19	17	15	12	15	18	14	16	8	19	16	18	17	16	18	16	16	18	19	17	19	18	18	17	16	17	18	16	16
Q53HC9;A8MUM1;F8WDS8;C9J0U9;D3YTH5;F8WDX0;F8WB12;C9JVR6	Q53HC9;A8MUM1;F8WDS8;C9J0U9;D3YTH5	5;5;3;3;3;2;2;2	5;5;3;3;3;2;2;2	5;5;3;3;3;2;2;2	Protein TSSC1	TSSC1	>sp|Q53HC9|TSSC1_HUMAN Protein TSSC1 OS=Homo sapiens GN=TSSC1 PE=1 SV=2;>tr|A8MUM1|A8MUM1_HUMAN Protein TSSC1 OS=Homo sapiens GN=TSSC1 PE=2 SV=2;>tr|F8WDS8|F8WDS8_HUMAN Protein TSSC1 OS=Homo sapiens GN=TSSC1 PE=2 SV=1;>tr|C9J0U9|C9J0U9_HUMAN Protein TSSC1	8	5	5	5	0	2	0	0	0	1	0	0	0	1	0	0	0	0	0	0	1	0	0	0	1	0	2	1	0	0	1	1	0	0	0	1	0	0	0	0	1	0
P62750;H7BY10;K7EJV9;K7ERT8;A8MUS3;K7EMA7	P62750;H7BY10;K7EJV9;K7ERT8;A8MUS3;K7EMA7	8;8;8;8;8;5	8;8;8;8;8;5	8;8;8;8;8;5	60S ribosomal protein L23a	RPL23A	>sp|P62750|RL23A_HUMAN 60S ribosomal protein L23a OS=Homo sapiens GN=RPL23A PE=1 SV=1;>tr|H7BY10|H7BY10_HUMAN 60S ribosomal protein L23a (Fragment) OS=Homo sapiens GN=RPL23A PE=3 SV=1;>tr|K7EJV9|K7EJV9_HUMAN 60S ribosomal protein L23a (Fragment) OS=Homo sa	6	8	8	8	5	6	7	5	6	6	5	5	6	6	6	6	6	6	6	5	6	7	6	5	6	5	6	6	6	5	5	6	6	5	6	5	6	6	6	6	6	6
Q6NW34;A8MVI8;Q6NW34-2;E9PFF8	Q6NW34;A8MVI8;Q6NW34-2	3;3;3;1	3;3;3;1	3;3;3;1	Uncharacterized protein C3orf17	C3orf17	>sp|Q6NW34|CC017_HUMAN Uncharacterized protein C3orf17 OS=Homo sapiens GN=C3orf17 PE=1 SV=3;>tr|A8MVI8|A8MVI8_HUMAN Chromosome 3 open reading frame 17, isoform CRA_c OS=Homo sapiens GN=C3orf17 PE=4 SV=1;>sp|Q6NW34-2|CC017_HUMAN Isoform 2 of Uncharacterized	4	3	3	3	0	1	0	0	0	0	0	1	1	0	1	0	0	0	0	0	0	0	0	0	0	0	0	0	0	0	0	0	1	0	0	0	1	0	0	0	0	0
Q9Y6Y0;A8MVR0	Q9Y6Y0;A8MVR0	2;2	2;2	2;2	Influenza virus NS1A-binding protein	IVNS1ABP	>sp|Q9Y6Y0|NS1BP_HUMAN Influenza virus NS1A-binding protein OS=Homo sapiens GN=IVNS1ABP PE=1 SV=3;>tr|A8MVR0|A8MVR0_HUMAN Influenza virus NS1A-binding protein OS=Homo sapiens GN=IVNS1ABP PE=2 SV=2	2	2	2	2	0	0	0	0	0	0	1	0	0	0	0	2	0	0	0	0	0	0	0	0	0	0	1	0	0	0	0	2	0	0	0	0	1	0	0	0	0	0
E9PN41;A8MVV6;J3KQ42;O14817;J3KNL1;E9PSH3;E9PPX8	E9PN41;A8MVV6;J3KQ42;O14817;J3KNL1	3;3;3;3;2;1;1	3;3;3;3;2;1;1	3;3;3;3;2;1;1	Tetraspanin-4	TSPAN4	>tr|E9PN41|E9PN41_HUMAN Tetraspanin-4 (Fragment) OS=Homo sapiens GN=TSPAN4 PE=2 SV=1;>tr|A8MVV6|A8MVV6_HUMAN Tetraspanin-4 OS=Homo sapiens GN=TSPAN4 PE=4 SV=1;>tr|J3KQ42|J3KQ42_HUMAN Tetraspanin-4 OS=Homo sapiens GN=TSPAN4 PE=2 SV=1;>sp|O14817|TSN4_HUMAN T	7	3	3	3	1	1	0	0	1	1	1	2	1	1	1	0	0	0	0	0	0	0	1	1	0	0	1	0	0	1	1	1	0	1	2	1	1	0	1	1	0	1
Q96G01;Q96G01-4;Q96G01-3;A8MVZ6	Q96G01;Q96G01-4;Q96G01-3;A8MVZ6	5;5;5;5	2;2;2;2	2;2;2;2	Protein bicaudal D homolog 1	BICD1;GLYAT	>sp|Q96G01|BICD1_HUMAN Protein bicaudal D homolog 1 OS=Homo sapiens GN=BICD1 PE=1 SV=3;>sp|Q96G01-4|BICD1_HUMAN Isoform 4 of Protein bicaudal D homolog 1 OS=Homo sapiens GN=BICD1;>sp|Q96G01-3|BICD1_HUMAN Isoform 3 of Protein bicaudal D homolog 1 OS=Homo sa	4	5	2	2	1	0	0	0	1	0	2	0	0	1	0	1	0	0	0	0	0	0	2	1	0	1	1	0	0	1	1	0	0	1	1	0	0	0	0	0	0	0
O43660;A8MW61;O43660-2;H0YA24;D6RA26;B7Z982;H0YAA2	O43660;A8MW61;O43660-2	14;14;14;5;5;3;2	14;14;14;5;5;3;2	14;14;14;5;5;3;2	Pleiotropic regulator 1	PLRG1	>sp|O43660|PLRG1_HUMAN Pleiotropic regulator 1 OS=Homo sapiens GN=PLRG1 PE=1 SV=1;>tr|A8MW61|A8MW61_HUMAN Pleiotropic regulator 1 OS=Homo sapiens GN=PLRG1 PE=2 SV=1;>sp|O43660-2|PLRG1_HUMAN Isoform 2 of Pleiotropic regulator 1 OS=Homo sapiens GN=PLRG1	7	14	14	14	5	1	1	2	3	3	3	3	4	1	2	4	0	0	0	0	1	1	3	3	4	5	4	3	3	4	0	1	3	7	1	0	4	1	1	2	0	0
P62308;A8MWD9;Q49AN9;F5H013	P62308;A8MWD9;Q49AN9;F5H013	4;4;3;3	4;4;3;3	2;2;2;2	Small nuclear ribonucleoprotein G;Putative small nuclear ribonucleoprotein G-like protein 15	SNRPG;SNRPGP15	>sp|P62308|RUXG_HUMAN Small nuclear ribonucleoprotein G OS=Homo sapiens GN=SNRPG PE=1 SV=1;>sp|A8MWD9|RUXGL_HUMAN Small nuclear ribonucleoprotein G-like protein OS=Homo sapiens PE=3 SV=2;>tr|Q49AN9|Q49AN9_HUMAN SNRPG protein OS=Homo sapiens GN=SNRPG PE=4 S	4	4	4	2	0	0	1	1	0	1	1	2	1	0	2	0	0	0	0	0	0	0	1	1	0	2	0	1	1	0	2	1	1	2	0	0	0	0	0	0	0	0
P04733;A8MWH4;P07438;H3BU80;Q93083	P04733;A8MWH4;P07438;H3BU80;Q93083	2;2;1;1;1	1;1;0;0;0	1;1;0;0;0	Metallothionein-1F;Metallothionein-1B;Metallothionein-1L	MT1F;MT1B;MT1E;MT1L	>sp|P04733|MT1F_HUMAN Metallothionein-1F OS=Homo sapiens GN=MT1F PE=1 SV=1;>tr|A8MWH4|A8MWH4_HUMAN Metallothionein OS=Homo sapiens GN=MT1F PE=2 SV=1;>sp|P07438|MT1B_HUMAN Metallothionein-1B OS=Homo sapiens GN=MT1B PE=2 SV=1;>tr|H3BU80|H3BU80_HUMAN Metallot	5	2	1	1	2	1	1	2	2	1	1	0	1	1	1	0	0	0	0	0	0	0	2	1	0	0	1	1	2	2	1	2	1	1	2	0	2	0	1	0	2	1
P19022;A8MWK3;P55283;P55283-2	P19022;A8MWK3	13;13;2;2	13;13;2;2	13;13;2;2	Cadherin-2	CDH2	>sp|P19022|CADH2_HUMAN Cadherin-2 OS=Homo sapiens GN=CDH2 PE=1 SV=4;>tr|A8MWK3|A8MWK3_HUMAN Cadherin-2 OS=Homo sapiens GN=CDH2 PE=2 SV=1	4	13	13	13	2	3	2	1	2	3	2	3	1	2	2	4	1	1	0	0	1	0	3	4	1	3	2	4	4	3	4	4	3	3	1	0	3	0	1	0	6	2
Q9UMZ2;Q9UMZ2-6;Q9UMZ2-4;Q9UMZ2-3;A8MWU4;Q9UMZ2-5	Q9UMZ2;Q9UMZ2-6;Q9UMZ2-4;Q9UMZ2-3;A8MWU4;Q9UMZ2-5	3;3;3;3;3;3	3;3;3;3;3;3	3;3;3;3;3;3	Synergin gamma	SYNRG	>sp|Q9UMZ2|SYNRG_HUMAN Synergin gamma OS=Homo sapiens GN=SYNRG PE=1 SV=2;>sp|Q9UMZ2-6|SYNRG_HUMAN Isoform 5 of Synergin gamma OS=Homo sapiens GN=SYNRG;>sp|Q9UMZ2-4|SYNRG_HUMAN Isoform 3 of Synergin gamma OS=Homo sapiens GN=SYNRG;>sp|Q9UMZ2-3|SYNRG_HUMAN Is	6	3	3	3	0	1	0	0	1	1	0	0	0	0	0	0	0	1	0	0	0	1	0	0	0	0	0	0	0	0	0	0	0	0	0	0	0	0	0	0	0	0
A8MWY0;H7C2N5;A8MWY0-2;A8MWY0-3;C9JA41	A8MWY0;H7C2N5;A8MWY0-2;A8MWY0-3;C9JA41	3;3;3;3;2	3;3;3;3;2	3;3;3;3;2	UPF0577 protein KIAA1324-like	KIAA1324L	>sp|A8MWY0|K132L_HUMAN UPF0577 protein KIAA1324-like OS=Homo sapiens GN=KIAA1324L PE=2 SV=2;>tr|H7C2N5|H7C2N5_HUMAN UPF0577 protein KIAA1324-like (Fragment) OS=Homo sapiens GN=KIAA1324L PE=4 SV=1;>sp|A8MWY0-2|K132L_HUMAN Isoform 2 of UPF0577 protein KIAA13	5	3	3	3	0	0	0	0	0	0	0	0	0	0	0	0	0	0	0	0	0	0	0	0	0	0	0	0	0	0	0	0	0	0	0	2	0	2	0	1	0	0
P18074;A8MX75;P18074-2;K7EIT8;K7ENL1;K7EKF3;E7EVE9	P18074;A8MX75;P18074-2;K7EIT8	3;3;3;2;1;1;1	3;3;3;2;1;1;1	3;3;3;2;1;1;1	TFIIH basal transcription factor complex helicase XPD subunit	ERCC2	>sp|P18074|ERCC2_HUMAN TFIIH basal transcription factor complex helicase XPD subunit OS=Homo sapiens GN=ERCC2 PE=1 SV=1;>tr|A8MX75|A8MX75_HUMAN TFIIH basal transcription factor complex helicase XPD subunit (Fragment) OS=Homo sapiens GN=ERCC2 PE=2 SV=2;>sp|	7	3	3	3	1	0	0	0	1	1	0	1	0	0	0	0	0	0	0	0	0	0	0	0	0	1	0	0	0	0	1	0	0	0	0	0	1	0	0	1	0	0
A8MXP9;P43243;D6REM6;D6R991;H0Y8T4;B3KM87;P43243-2;D6R8Z5;D6RBI2;D6RBK5;D6RE02;D6RIA2;D6RB45;D6R9F3;D6RAM9;D6RAY2;D6RBS2;D6RCM3;D6REK4	A8MXP9;P43243;D6REM6;D6R991	40;39;36;26;16;16;16;3;3;3;3;3;2;2;2;2;2;2;2	40;39;36;26;16;16;16;3;3;3;3;3;2;2;2;2;2;2;2	40;39;36;26;16;16;16;3;3;3;3;3;2;2;2;2;2;2;2	Matrin-3	MATR3	>tr|A8MXP9|A8MXP9_HUMAN Matrin-3 OS=Homo sapiens GN=MATR3 PE=4 SV=1;>sp|P43243|MATR3_HUMAN Matrin-3 OS=Homo sapiens GN=MATR3 PE=1 SV=2;>tr|D6REM6|D6REM6_HUMAN Matrin-3 OS=Homo sapiens GN=MATR3 PE=2 SV=1;>tr|D6R991|D6R991_HUMAN Matrin-3 (Fragment) OS=Homo s	19	40	40	40	23	30	22	25	22	27	26	25	24	28	28	29	10	10	6	4	14	5	28	22	22	23	24	29	25	28	24	21	29	29	23	14	26	18	20	19	20	21
A8MXV4	A8MXV4	6	6	6	Nucleoside diphosphate-linked moiety X motif 19, mitochondrial	NUDT19	>sp|A8MXV4|NUD19_HUMAN Nucleoside diphosphate-linked moiety X motif 19, mitochondrial OS=Homo sapiens GN=NUDT19 PE=1 SV=1	1	6	6	6	0	0	0	0	0	0	1	1	0	0	0	1	0	0	0	0	0	0	1	0	1	2	1	2	3	1	0	0	0	0	0	0	1	0	0	0	0	0
O14874;Q96G95;A8MY43;H3BTL2;H3BS02;H3BNP3	O14874;Q96G95;A8MY43;H3BTL2;H3BS02	4;4;4;3;3;1	4;4;4;3;3;1	4;4;4;3;3;1	[3-methyl-2-oxobutanoate dehydrogenase [lipoamide]] kinase, mitochondrial	BCKDK	>sp|O14874|BCKD_HUMAN [3-methyl-2-oxobutanoate dehydrogenase [lipoamide]] kinase, mitochondrial OS=Homo sapiens GN=BCKDK PE=1 SV=2;>tr|Q96G95|Q96G95_HUMAN BCKDK protein OS=Homo sapiens GN=BCKDK PE=2 SV=1;>tr|A8MY43|A8MY43_HUMAN Branched chain ketoacid dehy	6	4	4	4	1	0	1	0	1	0	0	1	0	0	2	0	0	0	0	0	0	0	0	1	0	1	0	1	0	0	0	1	2	1	0	2	1	1	1	1	1	0
P61599;A8MZB2;P61599-2	P61599;A8MZB2;P61599-2	2;2;1	2;2;1	2;2;1	N-alpha-acetyltransferase 20	NAA20	>sp|P61599|NAA20_HUMAN N-alpha-acetyltransferase 20 OS=Homo sapiens GN=NAA20 PE=1 SV=1;>tr|A8MZB2|A8MZB2_HUMAN N-acetyltransferase 5 (ARD1 homolog, S. cerevisiae), isoform CRA_a OS=Homo sapiens GN=NAA20 PE=4 SV=1;>sp|P61599-2|NAA20_HUMAN Isoform 2 of N-alp	3	2	2	2	1	1	0	0	0	0	0	0	0	0	0	0	0	0	0	0	0	0	0	0	0	0	1	0	0	1	0	0	0	2	0	0	0	0	0	0	0	0
P53801;A8MZH8;A8MXQ1;B4DPZ0	P53801;A8MZH8;A8MXQ1	4;4;3;1	4;4;3;1	4;4;3;1	Pituitary tumor-transforming gene 1 protein-interacting protein	PTTG1IP	>sp|P53801|PTTG_HUMAN Pituitary tumor-transforming gene 1 protein-interacting protein OS=Homo sapiens GN=PTTG1IP PE=1 SV=1;>tr|A8MZH8|A8MZH8_HUMAN Pituitary tumor-transforming gene 1 protein-interacting protein OS=Homo sapiens GN=PTTG1IP PE=2 SV=1;>tr|A8MX	4	4	4	4	1	1	0	1	0	0	1	1	1	2	1	1	1	0	0	0	0	1	1	1	0	1	1	1	1	0	1	1	1	1	1	0	1	0	1	1	1	1
A9UHW6;J3QRZ6;A9UHW6-2;A9UHW6-3;J3KSB8;J3QLJ5;J3QLD1;J3KSU6;J3QKW3;J3QLN4	A9UHW6;J3QRZ6;A9UHW6-2;A9UHW6-3;J3KSB8;J3QLJ5;J3QLD1;J3KSU6;J3QKW3	6;6;6;6;5;5;4;4;4;2	6;6;6;6;5;5;4;4;4;2	6;6;6;6;5;5;4;4;4;2	MIF4G domain-containing protein	MIF4GD;MEOX1	>sp|A9UHW6|MI4GD_HUMAN MIF4G domain-containing protein OS=Homo sapiens GN=MIF4GD PE=1 SV=1;>tr|J3QRZ6|J3QRZ6_HUMAN MIF4G domain-containing protein (Fragment) OS=Homo sapiens GN=MIF4GD PE=2 SV=1;>sp|A9UHW6-2|MI4GD_HUMAN Isoform 2 of MIF4G domain-containing	10	6	6	6	0	0	0	0	0	0	0	0	0	0	0	1	0	0	0	0	0	0	0	0	0	0	1	0	0	0	0	0	1	0	0	2	0	1	0	1	0	4
Q8IYB3;A9Z1X7;E9PCT1;Q8IYB3-2;M0R088;M0R1E7;B4DED5;M0QXG5	Q8IYB3;A9Z1X7;E9PCT1;Q8IYB3-2;M0R088	13;13;13;13;8;4;3;2	13;13;13;13;8;4;3;2	13;13;13;13;8;4;3;2	Serine/arginine repetitive matrix protein 1	SRRM1	>sp|Q8IYB3|SRRM1_HUMAN Serine/arginine repetitive matrix protein 1 OS=Homo sapiens GN=SRRM1 PE=1 SV=2;>tr|A9Z1X7|A9Z1X7_HUMAN Serine/arginine repetitive matrix protein 1 OS=Homo sapiens GN=SRRM1 PE=2 SV=1;>tr|E9PCT1|E9PCT1_HUMAN Serine/arginine repetitive	8	13	13	13	4	6	6	6	4	4	3	4	4	4	3	4	2	1	0	1	3	2	4	4	3	7	4	3	4	5	4	5	3	4	3	2	4	3	5	5	3	2
O60238;H0YBC7;B0AZS9	O60238;H0YBC7;B0AZS9	4;4;4	3;3;3	3;3;3	BCL2/adenovirus E1B 19 kDa protein-interacting protein 3-like	BNIP3L	>sp|O60238|BNI3L_HUMAN BCL2/adenovirus E1B 19 kDa protein-interacting protein 3-like OS=Homo sapiens GN=BNIP3L PE=1 SV=1;>tr|H0YBC7|H0YBC7_HUMAN BCL2/adenovirus E1B 19 kDa protein-interacting protein 3-like (Fragment) OS=Homo sapiens GN=BNIP3L PE=2 SV=1;>t	3	4	3	3	1	1	4	2	1	1	0	2	2	2	3	1	0	1	0	0	0	1	1	1	0	0	2	3	3	1	1	3	3	2	1	1	3	3	3	3	1	3
B0I1T2;B0I1T2-3;B0I1T2-4	B0I1T2;B0I1T2-3;B0I1T2-4	3;3;3	1;1;1	1;1;1	Unconventional myosin-Ig;Minor histocompatibility antigen HA-2	MYO1G	>sp|B0I1T2|MYO1G_HUMAN Unconventional myosin-Ig OS=Homo sapiens GN=MYO1G PE=1 SV=2;>sp|B0I1T2-3|MYO1G_HUMAN Isoform 3 of Unconventional myosin-Ig OS=Homo sapiens GN=MYO1G;>sp|B0I1T2-4|MYO1G_HUMAN Isoform 4 of Unconventional myosin-Ig OS=Homo sapiens GN=MYO	3	3	1	1	0	0	0	0	0	0	1	0	2	0	2	0	0	0	0	0	0	0	1	0	0	1	0	1	1	0	0	0	2	0	1	2	0	2	2	2	0	2
Q01844;B0QYK0;Q01844-6;Q01844-3;Q01844-5;C9JGE3;Q01844-2;H7BY36;Q01844-4;F8WC90	Q01844;B0QYK0;Q01844-6;Q01844-3;Q01844-5;C9JGE3;Q01844-2;H7BY36	5;5;5;5;5;4;4;3;1;1	5;5;5;5;5;4;4;3;1;1	5;5;5;5;5;4;4;3;1;1	RNA-binding protein EWS	EWSR1	>sp|Q01844|EWS_HUMAN RNA-binding protein EWS OS=Homo sapiens GN=EWSR1 PE=1 SV=1;>tr|B0QYK0|B0QYK0_HUMAN RNA-binding protein EWS OS=Homo sapiens GN=EWSR1 PE=2 SV=1;>sp|Q01844-6|EWS_HUMAN Isoform 6 of RNA-binding protein EWS OS=Homo sapiens GN=EWSR1;>sp|Q018	10	5	5	5	4	5	5	4	5	5	4	5	4	4	4	4	0	0	0	0	1	2	5	4	3	5	5	4	4	5	5	4	5	5	4	2	5	4	5	3	5	4
P63279;H3BQQ9;B0QYN7;H3BPC4;H3BRD1	P63279;H3BQQ9;B0QYN7;H3BPC4	7;7;7;4;1	7;7;7;4;1	7;7;7;4;1	SUMO-conjugating enzyme UBC9	UBE2I	>sp|P63279|UBC9_HUMAN SUMO-conjugating enzyme UBC9 OS=Homo sapiens GN=UBE2I PE=1 SV=1;>tr|H3BQQ9|H3BQQ9_HUMAN SUMO-conjugating enzyme UBC9 (Fragment) OS=Homo sapiens GN=UBE2I PE=2 SV=1;>tr|B0QYN7|B0QYN7_HUMAN SUMO-conjugating enzyme UBC9 OS=Homo sapiens GN	5	7	7	7	4	4	4	4	4	4	4	5	4	3	4	4	3	3	4	3	3	4	3	3	4	5	5	4	4	5	4	2	4	6	4	3	5	3	4	4	3	4
B0QZ43	B0QZ43	12	1	1		ERLIN1	>tr|B0QZ43|B0QZ43_HUMAN Erlin-1 (Fragment) OS=Homo sapiens GN=ERLIN1 PE=2 SV=1	1	12	1	1	5	6	7	7	6	7	2	4	2	2	3	3	2	3	1	1	3	3	4	7	6	4	6	6	6	7	5	5	6	7	7	3	4	8	3	4	6	4
Q14657;B0S8I7	Q14657;B0S8I7	2;2	2;2	2;2	EKC/KEOPS complex subunit LAGE3	LAGE3	>sp|Q14657|LAGE3_HUMAN EKC/KEOPS complex subunit LAGE3 OS=Homo sapiens GN=LAGE3 PE=1 SV=2;>tr|B0S8I7|B0S8I7_HUMAN EKC/KEOPS complex subunit LAGE3 OS=Homo sapiens GN=LAGE3 PE=2 SV=1	2	2	2	2	0	0	0	0	0	0	0	1	0	1	1	0	0	0	0	0	0	0	0	0	1	0	0	0	0	0	0	1	1	0	1	1	0	1	0	0	0	1
P02656;B0YIW2	P02656;B0YIW2	1;1	1;1	1;1	Apolipoprotein C-III	APOC3	>sp|P02656|APOC3_HUMAN Apolipoprotein C-III OS=Homo sapiens GN=APOC3 PE=1 SV=1;>tr|B0YIW2|B0YIW2_HUMAN Apolipoprotein C-III OS=Homo sapiens GN=APOC3 PE=4 SV=1	2	1	1	1	0	0	1	1	0	1	1	1	1	1	1	0	0	0	0	0	0	0	0	0	0	0	0	1	0	0	0	1	1	0	1	1	1	1	0	1	1	0
B0YJ81;A6NP58;B0YJ81-2	B0YJ81;A6NP58;B0YJ81-2	2;1;1	2;1;1	2;1;1	Very-long-chain (3R)-3-hydroxyacyl-CoA dehydratase 1	PTPLA	>sp|B0YJ81|HACD1_HUMAN Very-long-chain (3R)-3-hydroxyacyl-[acyl-carrier protein] dehydratase 1 OS=Homo sapiens GN=PTPLA PE=1 SV=1;>tr|A6NP58|A6NP58_HUMAN Very-long-chain (3R)-3-hydroxyacyl-[acyl-carrier protein] dehydratase 1 OS=Homo sapiens GN=PTPLA PE=2	3	2	2	2	0	0	0	0	0	0	1	1	0	0	0	1	0	0	0	0	0	1	1	0	0	0	1	0	0	0	0	1	0	1	0	0	0	1	0	0	1	0
B1AH87;P30536	B1AH87;P30536	4;4	4;4	4;4	Translocator protein	TSPO	>tr|B1AH87|B1AH87_HUMAN Putative peripheral benzodiazepine receptor-related protein (Fragment) OS=Homo sapiens GN=TSPO PE=2 SV=1;>sp|P30536|TSPOA_HUMAN Translocator protein OS=Homo sapiens GN=TSPO PE=1 SV=3	2	4	4	4	1	3	2	1	2	2	2	3	2	3	3	2	2	2	2	1	1	1	2	2	3	3	1	2	2	2	2	2	2	2	2	3	2	4	2	2	2	2
B1AHC9;F5H1I8	B1AHC9;F5H1I8	33;28	1;0	1;0		XRCC6	>tr|B1AHC9|B1AHC9_HUMAN X-ray repair cross-complementing protein 6 OS=Homo sapiens GN=XRCC6 PE=2 SV=1;>tr|F5H1I8|F5H1I8_HUMAN X-ray repair cross-complementing protein 6 OS=Homo sapiens GN=XRCC6 PE=2 SV=1	2	33	1	1	21	24	22	21	17	19	19	19	18	20	20	17	11	15	10	8	13	11	23	18	18	15	23	13	19	22	20	19	19	23	19	14	23	18	18	11	18	17
Q9UH03;B7Z686;B1AHR1;Q9UH03-2	Q9UH03;B7Z686;B1AHR1;Q9UH03-2	1;1;1;1	1;1;1;1	1;1;1;1	Neuronal-specific septin-3	SEPT3	>sp|Q9UH03|SEPT3_HUMAN Neuronal-specific septin-3 OS=Homo sapiens GN=SEPT3 PE=1 SV=3;>tr|B7Z686|B7Z686_HUMAN Neuronal-specific septin-3 OS=Homo sapiens GN=SEPT3 PE=2 SV=1;>tr|B1AHR1|B1AHR1_HUMAN Neuronal-specific septin-3 OS=Homo sapiens GN=SEPT3 PE=2 SV=1	4	1	1	1	1	1	1	1	1	1	1	1	1	1	1	1	1	1	0	1	1	1	1	1	1	1	1	1	1	1	1	1	1	1	1	1	1	1	1	1	0	1
P35914;B1AK13;P35914-3;P35914-2;H0Y2L7;Q8TB92-2;Q8TB92;G5E9S9;B7Z4D4;B7Z212;Q8TB92-5	P35914;B1AK13;P35914-3;P35914-2	10;10;6;6;4;3;3;3;3;3;3	10;10;6;6;4;3;3;3;3;3;3	10;10;6;6;4;3;3;3;3;3;3	Hydroxymethylglutaryl-CoA lyase, mitochondrial	HMGCL	>sp|P35914|HMGCL_HUMAN Hydroxymethylglutaryl-CoA lyase, mitochondrial OS=Homo sapiens GN=HMGCL PE=1 SV=2;>tr|B1AK13|B1AK13_HUMAN 3-hydroxymethyl-3-methylglutaryl-Coenzyme A lyase (Hydroxymethylglutaricaciduria), isoform CRA_b OS=Homo sapiens GN=HMGCL PE=2	11	10	10	10	0	2	3	1	3	3	3	3	2	1	0	2	0	1	1	0	0	1	0	2	2	2	3	3	1	1	2	5	6	0	2	6	3	3	2	3	3	5
Q9UJF2-2;B1AKC7;Q9UJF2;H0Y638	Q9UJF2-2;B1AKC7;Q9UJF2;H0Y638	9;9;7;5	9;9;7;5	8;8;6;5	Ras GTPase-activating protein nGAP	RASAL2	>sp|Q9UJF2-2|NGAP_HUMAN Isoform 2 of Ras GTPase-activating protein nGAP OS=Homo sapiens GN=RASAL2;>tr|B1AKC7|B1AKC7_HUMAN Ras GTPase-activating protein nGAP OS=Homo sapiens GN=RASAL2 PE=2 SV=1;>sp|Q9UJF2|NGAP_HUMAN Ras GTPase-activating protein nGAP OS=Hom	4	9	9	8	2	2	0	2	2	1	1	2	1	1	2	0	0	0	0	0	0	0	2	0	0	3	2	1	0	3	2	2	1	1	2	1	3	0	1	0	2	0
P29323;P29323-2;B1AKC9;P29323-3;Q6NVW1	P29323;P29323-2;B1AKC9;P29323-3;Q6NVW1	6;6;6;6;3	4;4;4;4;3	4;4;4;4;3	Ephrin type-B receptor 2	EPHB2	>sp|P29323|EPHB2_HUMAN Ephrin type-B receptor 2 OS=Homo sapiens GN=EPHB2 PE=1 SV=5;>sp|P29323-2|EPHB2_HUMAN Isoform 2 of Ephrin type-B receptor 2 OS=Homo sapiens GN=EPHB2;>tr|B1AKC9|B1AKC9_HUMAN Ephrin type-B receptor 2 OS=Homo sapiens GN=EPHB2 PE=2 SV=1;>	5	6	4	4	1	1	0	0	0	1	1	0	0	0	0	1	0	0	0	0	0	0	0	0	1	1	0	1	0	0	0	0	2	1	2	1	2	0	3	1	2	2
O43847;O43847-2;B1AKJ5;G3V1R5;F5H7V1;H0Y5G9	O43847;O43847-2;B1AKJ5;G3V1R5;F5H7V1	33;33;33;31;20;14	33;33;33;31;20;14	33;33;33;31;20;14	Nardilysin	NRD1	>sp|O43847|NRDC_HUMAN Nardilysin OS=Homo sapiens GN=NRD1 PE=1 SV=2;>sp|O43847-2|NRDC_HUMAN Isoform 2 of Nardilysin OS=Homo sapiens GN=NRD1;>tr|B1AKJ5|B1AKJ5_HUMAN Nardilysin OS=Homo sapiens GN=NRD1 PE=3 SV=1;>tr|G3V1R5|G3V1R5_HUMAN Nardilysin OS=Homo sapie	6	33	33	33	7	8	4	14	14	14	6	12	11	9	8	8	5	10	3	3	7	7	10	7	13	6	8	4	12	9	11	7	8	8	8	3	9	8	8	3	14	5
Q96SU4;E9PJW9;B1AKJ6;J3KPA3;Q96SU4-7;Q96SU4-2;Q96SU4-3;Q96SU4-6;Q96SU4-5;Q96SU4-4;H0YE19;E9PKX6;H0YCW0;E9PJ80;E9PLH0;E9PNR1	Q96SU4;E9PJW9;B1AKJ6;J3KPA3;Q96SU4-7;Q96SU4-2;Q96SU4-3;Q96SU4-6;Q96SU4-5;Q96SU4-4;H0YE19	6;6;6;6;6;6;5;5;4;4;3;1;1;1;1;1	6;6;6;6;6;6;5;5;4;4;3;1;1;1;1;1	6;6;6;6;6;6;5;5;4;4;3;1;1;1;1;1	Oxysterol-binding protein-related protein 9;Oxysterol-binding protein	OSBPL9	>sp|Q96SU4|OSBL9_HUMAN Oxysterol-binding protein-related protein 9 OS=Homo sapiens GN=OSBPL9 PE=1 SV=2;>tr|E9PJW9|E9PJW9_HUMAN Oxysterol-binding protein OS=Homo sapiens GN=OSBPL9 PE=2 SV=1;>tr|B1AKJ6|B1AKJ6_HUMAN Oxysterol-binding protein OS=Homo sapiens G	16	6	6	6	1	1	2	1	1	0	0	1	1	1	1	1	1	0	0	0	0	0	2	0	1	0	1	1	1	1	1	2	1	0	1	1	1	1	2	0	0	0
O60636;B1AKP2;B1AKP1;O60636-2	O60636;B1AKP2;B1AKP1;O60636-2	1;1;1;1	1;1;1;1	1;1;1;1	Tetraspanin-2	TSPAN2	>sp|O60636|TSN2_HUMAN Tetraspanin-2 OS=Homo sapiens GN=TSPAN2 PE=2 SV=2;>tr|B1AKP2|B1AKP2_HUMAN Tetraspanin-2 (Fragment) OS=Homo sapiens GN=TSPAN2 PE=2 SV=1;>tr|B1AKP1|B1AKP1_HUMAN Tetraspanin-2 OS=Homo sapiens GN=TSPAN2 PE=2 SV=1;>sp|O60636-2|TSN2_HUMAN I	4	1	1	1	0	0	0	1	0	0	0	0	0	0	0	0	0	0	0	0	0	0	0	0	0	1	0	0	0	0	0	0	0	0	0	0	1	0	1	0	1	0
Q13148;B1AKP7;G3V162;K7EJM5;K7EN94;B4DJ45;K7EJ99;K7EL26	Q13148;B1AKP7;G3V162;K7EJM5;K7EN94	11;11;11;8;7;5;2;1	11;11;11;8;7;5;2;1	11;11;11;8;7;5;2;1	TAR DNA-binding protein 43	TARDBP	>sp|Q13148|TADBP_HUMAN TAR DNA-binding protein 43 OS=Homo sapiens GN=TARDBP PE=1 SV=1;>tr|B1AKP7|B1AKP7_HUMAN TAR DNA-binding protein 43 OS=Homo sapiens GN=TARDBP PE=2 SV=1;>tr|G3V162|G3V162_HUMAN TAR DNA binding protein, isoform CRA_d OS=Homo sapiens GN=T	8	11	11	11	5	7	6	5	6	5	6	6	5	7	6	6	2	2	2	3	3	2	6	6	6	6	7	4	4	8	3	3	5	8	4	6	7	4	4	4	5	4
P50993;B1AKY9	P50993;B1AKY9	16;16	2;2	2;2	Sodium/potassium-transporting ATPase subunit alpha-2	ATP1A2	>sp|P50993|AT1A2_HUMAN Sodium/potassium-transporting ATPase subunit alpha-2 OS=Homo sapiens GN=ATP1A2 PE=1 SV=1;>tr|B1AKY9|B1AKY9_HUMAN Sodium/potassium-transporting ATPase subunit alpha-2 OS=Homo sapiens GN=ATP1A2 PE=2 SV=1	2	16	2	2	11	10	12	10	12	12	9	10	12	9	11	12	7	6	3	3	5	3	12	13	10	12	10	11	11	10	11	12	10	11	10	11	10	13	10	11	11	10
Q7L3B6;B1AL69	Q7L3B6;B1AL69	3;3	3;3	3;3	Hsp90 co-chaperone Cdc37-like 1	CDC37L1	>sp|Q7L3B6|CD37L_HUMAN Hsp90 co-chaperone Cdc37-like 1 OS=Homo sapiens GN=CDC37L1 PE=1 SV=1;>tr|B1AL69|B1AL69_HUMAN Hsp90 co-chaperone Cdc37-like 1 OS=Homo sapiens GN=CDC37L1 PE=2 SV=1	2	3	3	3	1	0	0	0	0	0	1	0	1	0	0	0	0	0	0	0	0	0	0	0	1	0	0	0	0	0	0	0	0	0	1	0	0	0	0	0	0	0
B1AL88	B1AL88	1	1	1	Transmembrane protein FAM155A	FAM155A	>sp|B1AL88|F155A_HUMAN Transmembrane protein FAM155A OS=Homo sapiens GN=FAM155A PE=2 SV=1	1	1	1	1	0	0	0	0	0	0	0	0	0	0	0	0	0	0	0	0	0	0	0	1	0	0	0	0	0	0	0	0	0	0	0	0	0	0	0	0	0	0
B1ALA1	B1ALA1	1	1	1		FRY	>tr|B1ALA1|B1ALA1_HUMAN Protein furry homolog (Fragment) OS=Homo sapiens GN=FRY PE=2 SV=1	1	1	1	1	0	0	0	0	0	0	0	0	0	0	0	0	0	0	1	0	1	0	0	0	0	0	0	0	0	0	0	0	0	0	0	0	0	0	0	0	0	0
Q15063;B1ALD8	Q15063;B1ALD8	27;27	27;27	0;0	Periostin	POSTN	>sp|Q15063|POSTN_HUMAN Periostin OS=Homo sapiens GN=POSTN PE=1 SV=2;>tr|B1ALD8|B1ALD8_HUMAN Periostin OS=Homo sapiens GN=POSTN PE=2 SV=1	2	27	27	0	3	0	0	1	3	0	2	1	0	8	4	1	0	0	0	0	0	0	0	0	0	7	5	1	2	11	0	6	17	9	0	0	0	0	0	0	0	4
B1ALD9;Q15063-3	B1ALD9;Q15063-3	25;25	1;1	0;0	Periostin	POSTN	>tr|B1ALD9|B1ALD9_HUMAN Periostin OS=Homo sapiens GN=POSTN PE=2 SV=1;>sp|Q15063-3|POSTN_HUMAN Isoform 3 of Periostin OS=Homo sapiens GN=POSTN	2	25	1	0	4	0	0	1	3	0	2	1	0	9	5	1	0	0	0	0	0	0	0	0	0	8	6	1	2	10	0	6	17	10	0	0	0	0	0	0	0	4
Q14155-1;B1ALK7;B7Z6G2;Q14155-5;Q14155-6;Q14155;Q14155-2;Q14155-3;E7EUY6;E9PDQ5;E7EU80;C9JDI6;B1ANY6;C9JAD7;E7ENL8;B7Z6D9	Q14155-1;B1ALK7;B7Z6G2;Q14155-5;Q14155-6;Q14155;Q14155-2;Q14155-3;E7EUY6;E9PDQ5	19;19;18;18;14;13;13;13;11;10;4;3;3;2;2;1	19;19;18;18;14;13;13;13;11;10;4;3;3;2;2;1	16;16;15;15;12;11;11;11;10;9;3;2;2;2;1;1	Rho guanine nucleotide exchange factor 7	ARHGEF7	>sp|Q14155-1|ARHG7_HUMAN Isoform 1 of Rho guanine nucleotide exchange factor 7 OS=Homo sapiens GN=ARHGEF7;>tr|B1ALK7|B1ALK7_HUMAN Rho guanine nucleotide exchange factor 7 OS=Homo sapiens GN=ARHGEF7 PE=2 SV=1;>tr|B7Z6G2|B7Z6G2_HUMAN Rho guanine nucleotide e	16	19	19	16	4	5	2	4	7	6	4	3	8	4	3	4	1	0	0	1	1	3	3	5	5	8	6	1	3	6	5	5	5	7	6	3	5	6	4	4	4	4
O95490;O95490-2;H0Y5C0;B1ALU1;B1ALU3;O95490-3;O95490-4;O95490-5;O95490-7;O95490-6	O95490;O95490-2;H0Y5C0;B1ALU1;B1ALU3;O95490-3;O95490-4;O95490-5;O95490-7;O95490-6	3;3;3;3;3;3;3;3;3;3	3;3;3;3;3;3;3;3;3;3	3;3;3;3;3;3;3;3;3;3	Latrophilin-2	LPHN2	>sp|O95490|LPHN2_HUMAN Latrophilin-2 OS=Homo sapiens GN=LPHN2 PE=1 SV=2;>sp|O95490-2|LPHN2_HUMAN Isoform 2 of Latrophilin-2 OS=Homo sapiens GN=LPHN2;>tr|H0Y5C0|H0Y5C0_HUMAN Latrophilin-2 (Fragment) OS=Homo sapiens GN=LPHN2 PE=4 SV=1;>tr|B1ALU1|B1ALU1_HUMAN	10	3	3	3	0	0	0	0	1	0	0	0	0	0	0	0	0	0	0	0	0	0	0	0	0	0	0	2	0	0	0	1	0	0	0	0	0	0	0	0	0	0
B1ALY0	B1ALY0	12	4	0		PALM2-AKAP2	>tr|B1ALY0|B1ALY0_HUMAN Protein PALM2-AKAP2 (Fragment) OS=Homo sapiens GN=PALM2-AKAP2 PE=4 SV=1	1	12	4	0	1	1	1	1	1	1	3	2	0	1	2	1	0	0	0	0	0	0	0	0	2	2	0	0	0	5	1	5	4	1	0	0	8	1	4	3	4	5
Q8N2K1-3;Q8N2K1;B1AMF0;Q8N2K1-2;D6RD90;A6NGS0;D6RB84;B1AMF1	Q8N2K1-3;Q8N2K1;B1AMF0;Q8N2K1-2;D6RD90;A6NGS0	3;3;3;3;2;2;1;1	3;3;3;3;2;2;1;1	3;3;3;3;2;2;1;1	Ubiquitin-conjugating enzyme E2 J2	UBE2J2	>sp|Q8N2K1-3|UB2J2_HUMAN Isoform 3 of Ubiquitin-conjugating enzyme E2 J2 OS=Homo sapiens GN=UBE2J2;>sp|Q8N2K1|UB2J2_HUMAN Ubiquitin-conjugating enzyme E2 J2 OS=Homo sapiens GN=UBE2J2 PE=1 SV=3;>tr|B1AMF0|B1AMF0_HUMAN Ubiquitin-conjugating enzyme E2 J2 (Fra	8	3	3	3	0	0	0	0	0	0	0	0	0	0	0	0	0	0	0	0	0	0	0	0	0	0	0	1	1	1	0	0	0	0	0	0	0	0	0	0	0	0
Q14141;B1AMS2;F5H1J5;Q14141-2;Q14141-4;B4E049;Q14141-3	Q14141;B1AMS2;F5H1J5;Q14141-2;Q14141-4;B4E049	11;11;11;11;11;9;4	3;3;3;3;3;2;2	3;3;3;3;3;2;2	Septin-6	SEPT6	>sp|Q14141|SEPT6_HUMAN Septin-6 OS=Homo sapiens GN=SEPT6 PE=1 SV=4;>tr|B1AMS2|B1AMS2_HUMAN Septin 6, isoform CRA_b OS=Homo sapiens GN=SEPT6 PE=3 SV=1;>tr|F5H1J5|F5H1J5_HUMAN Septin-6 OS=Homo sapiens GN=SEPT6 PE=2 SV=1;>sp|Q14141-2|SEPT6_HUMAN Isoform I of	7	11	3	3	7	7	8	6	7	8	4	5	4	4	6	5	5	5	4	1	4	3	5	7	6	3	6	3	5	6	5	5	6	7	7	8	6	7	5	5	7	7
Q9Y3B2;R4GNH9;R4GMQ7;B1AMU3;B1AMU4;B1AMU7	Q9Y3B2;R4GNH9;R4GMQ7;B1AMU3;B1AMU4;B1AMU7	2;2;2;2;2;1	2;2;2;2;2;1	2;2;2;2;2;1	Exosome complex component CSL4	EXOSC1	>sp|Q9Y3B2|EXOS1_HUMAN Exosome complex component CSL4 OS=Homo sapiens GN=EXOSC1 PE=1 SV=1;>tr|R4GNH9|R4GNH9_HUMAN Exosome complex component CSL4 OS=Homo sapiens GN=EXOSC1 PE=4 SV=1;>tr|R4GMQ7|R4GMQ7_HUMAN Exosome complex component CSL4 (Fragment) OS=Homo s	6	2	2	2	0	0	1	1	1	1	1	1	1	1	1	0	0	0	0	0	0	0	1	1	1	0	0	0	1	1	1	0	0	1	1	0	1	0	0	0	0	0
P19256-3;P19256;H0YDI1;B1AMW1;P19256-2	P19256-3;P19256;H0YDI1;B1AMW1;P19256-2	1;1;1;1;1	1;1;1;1;1	1;1;1;1;1	Lymphocyte function-associated antigen 3	CD58	>sp|P19256-3|LFA3_HUMAN Isoform 3 of Lymphocyte function-associated antigen 3 OS=Homo sapiens GN=CD58;>sp|P19256|LFA3_HUMAN Lymphocyte function-associated antigen 3 OS=Homo sapiens GN=CD58 PE=1 SV=1;>tr|H0YDI1|H0YDI1_HUMAN Lymphocyte function-associated an	5	1	1	1	0	1	1	1	0	0	1	1	0	1	0	0	0	1	0	0	1	0	1	1	0	1	1	1	0	0	1	0	1	1	1	0	0	1	0	1	0	0
Q16774;B1ANH0;B1ANH2;Q16774-2;B1ANG9;B1ANH6;Q16774-3;B1ANH5;B1ANH3	Q16774;B1ANH0;B1ANH2;Q16774-2;B1ANG9;B1ANH6;Q16774-3;B1ANH5;B1ANH3	8;8;8;8;7;7;7;6;4	8;8;8;8;7;7;7;6;4	8;8;8;8;7;7;7;6;4	Guanylate kinase	GUK1	>sp|Q16774|KGUA_HUMAN Guanylate kinase OS=Homo sapiens GN=GUK1 PE=1 SV=2;>tr|B1ANH0|B1ANH0_HUMAN Guanylate kinase (Fragment) OS=Homo sapiens GN=GUK1 PE=2 SV=1;>tr|B1ANH2|B1ANH2_HUMAN Guanylate kinase (Fragment) OS=Homo sapiens GN=GUK1 PE=2 SV=1;>sp|Q16774-	9	8	8	8	1	1	1	2	0	1	0	1	2	3	1	1	2	2	0	1	1	0	0	0	4	0	1	0	0	1	1	3	0	0	1	1	3	2	1	1	3	2
Q9UNN5;Q9UNN5-2;B1ANM7;B4DEJ6;B3KT28	Q9UNN5;Q9UNN5-2;B1ANM7;B4DEJ6;B3KT28	9;9;9;7;6	9;9;9;7;6	9;9;9;7;6	FAS-associated factor 1	FAF1	>sp|Q9UNN5|FAF1_HUMAN FAS-associated factor 1 OS=Homo sapiens GN=FAF1 PE=1 SV=2;>sp|Q9UNN5-2|FAF1_HUMAN Isoform Short of FAS-associated factor 1 OS=Homo sapiens GN=FAF1;>tr|B1ANM7|B1ANM7_HUMAN FAS-associated factor 1 OS=Homo sapiens GN=FAF1 PE=4 SV=1;>tr|B	5	9	9	9	1	1	2	1	0	2	1	2	3	4	1	2	0	0	0	1	0	1	2	2	0	0	2	0	2	1	4	1	1	1	0	1	1	0	1	1	1	1
P15941;P15941-6;B1AVQ7;B1AVQ5;P15941-13;P15941-15;P15941-7;P15941-17;P15941-11;P15941-8;P15941-4;P15941-3;P15941-2	P15941;P15941-6;B1AVQ7;B1AVQ5;P15941-13;P15941-15;P15941-7;P15941-17;P15941-11;P15941-8;P15941-4;P15941-3;P15941-2	1;1;1;1;1;1;1;1;1;1;1;1;1	1;1;1;1;1;1;1;1;1;1;1;1;1	1;1;1;1;1;1;1;1;1;1;1;1;1	Mucin-1;Mucin-1 subunit alpha;Mucin-1 subunit beta	MUC1	>sp|P15941|MUC1_HUMAN Mucin-1 OS=Homo sapiens GN=MUC1 PE=1 SV=3;>sp|P15941-6|MUC1_HUMAN Isoform 6 of Mucin-1 OS=Homo sapiens GN=MUC1;>tr|B1AVQ7|B1AVQ7_HUMAN Mucin-1 subunit alpha OS=Homo sapiens GN=MUC1 PE=2 SV=1;>tr|B1AVQ5|B1AVQ5_HUMAN Mucin-1 subunit alp	13	1	1	1	0	0	0	0	0	0	0	0	0	0	0	0	0	0	0	0	0	0	0	0	0	0	0	0	0	0	0	0	0	0	0	0	0	0	0	1	0	0
P07602;C9JIZ6;B1AVU8;P07602-2;P07602-3	P07602;C9JIZ6;B1AVU8;P07602-2;P07602-3	15;15;15;15;15	15;15;15;15;15	15;15;15;15;15	Prosaposin;Saposin-A;Saposin-B-Val;Saposin-B;Saposin-C;Saposin-D	PSAP	>sp|P07602|SAP_HUMAN Prosaposin OS=Homo sapiens GN=PSAP PE=1 SV=2;>tr|C9JIZ6|C9JIZ6_HUMAN Prosaposin OS=Homo sapiens GN=PSAP PE=2 SV=1;>tr|B1AVU8|B1AVU8_HUMAN Saposin-D OS=Homo sapiens GN=PSAP PE=4 SV=1;>sp|P07602-2|SAP_HUMAN Isoform Sap-mu-6 of Prosaposin	5	15	15	15	4	5	4	3	6	5	4	3	7	5	4	3	2	2	1	1	2	3	4	4	3	5	5	5	5	3	3	6	7	2	7	8	5	12	5	6	5	9
Q6NYC1;B2WTI3;B2WTI4;K7EJU9;Q6NYC1-2;Q6NYC1-3	Q6NYC1;B2WTI3;B2WTI4;K7EJU9;Q6NYC1-2;Q6NYC1-3	2;2;2;2;2;2	2;2;2;2;2;2	2;2;2;2;2;2	Bifunctional arginine demethylase and lysyl-hydroxylase JMJD6	JMJD6	>sp|Q6NYC1|JMJD6_HUMAN Bifunctional arginine demethylase and lysyl-hydroxylase JMJD6 OS=Homo sapiens GN=JMJD6 PE=1 SV=1;>tr|B2WTI3|B2WTI3_HUMAN Bifunctional arginine demethylase and lysyl-hydroxylase JMJD6 OS=Homo sapiens GN=JMJD6 PE=2 SV=1;>tr|B2WTI4|B2WT	6	2	2	2	1	0	0	0	1	1	0	0	0	0	0	0	0	0	0	0	0	0	0	0	0	0	0	0	0	0	0	0	0	0	0	0	0	0	0	0	0	0
Q53HC0;B3KNQ0;F5H7P8;F5H2Z7;F5H285	Q53HC0;B3KNQ0;F5H7P8;F5H2Z7;F5H285	4;4;2;2;2	4;4;2;2;2	4;4;2;2;2	Coiled-coil domain-containing protein 92	CCDC92	>sp|Q53HC0|CCD92_HUMAN Coiled-coil domain-containing protein 92 OS=Homo sapiens GN=CCDC92 PE=1 SV=2;>tr|B3KNQ0|B3KNQ0_HUMAN Coiled-coil domain-containing protein 92 OS=Homo sapiens GN=CCDC92 PE=2 SV=1;>tr|F5H7P8|F5H7P8_HUMAN Coiled-coil domain-containing p	5	4	4	4	1	0	0	0	2	0	1	0	0	1	1	0	0	0	0	0	0	0	0	0	0	0	0	0	0	0	1	0	0	0	0	0	1	0	0	0	0	0
Q8IXK0;B3KPJ4;Q8IXK0-2;Q8IXK0-4;Q8IXK0-5;C9J3D2;Q8IXK0-3;H7C528	Q8IXK0;B3KPJ4;Q8IXK0-2;Q8IXK0-4;Q8IXK0-5;C9J3D2;Q8IXK0-3	3;3;3;3;3;2;2;1	3;3;3;3;3;2;2;1	2;2;2;2;2;2;2;0	Polyhomeotic-like protein 2	PHC2	>sp|Q8IXK0|PHC2_HUMAN Polyhomeotic-like protein 2 OS=Homo sapiens GN=PHC2 PE=1 SV=1;>tr|B3KPJ4|B3KPJ4_HUMAN Polyhomeotic-like protein 2 OS=Homo sapiens GN=PHC2 PE=2 SV=1;>sp|Q8IXK0-2|PHC2_HUMAN Isoform 2 of Polyhomeotic-like protein 2 OS=Homo sapiens GN=PH	8	3	3	2	0	0	0	0	0	0	0	1	0	1	0	0	0	0	0	0	0	0	0	0	0	0	1	0	1	0	0	0	0	0	0	0	1	0	0	0	0	0
Q04727;Q04724;B3KQ29;G8JLG4;F8W9R0;Q04727-2;F8W6T6;Q04727-3;Q04725;B4DE62;K7EMK7;Q04725-2;K7EJR7;Q04725-3	Q04727;Q04724;B3KQ29;G8JLG4;F8W9R0;Q04727-2;F8W6T6;Q04727-3;Q04725;B4DE62;K7EMK7;Q04725-2	4;4;4;4;4;4;4;4;3;3;3;3;1;1	1;1;1;1;1;1;1;1;0;0;0;0;0;0	1;1;1;1;1;1;1;1;0;0;0;0;0;0	Transducin-like enhancer protein 4;Transducin-like enhancer protein 1;Transducin-like enhancer protein 2	TLE4;TLE1;TLE2;DRD2	>sp|Q04727|TLE4_HUMAN Transducin-like enhancer protein 4 OS=Homo sapiens GN=TLE4 PE=1 SV=3;>sp|Q04724|TLE1_HUMAN Transducin-like enhancer protein 1 OS=Homo sapiens GN=TLE1 PE=1 SV=2;>tr|B3KQ29|B3KQ29_HUMAN Transducin-like enhancer protein 4 OS=Homo sapiens	14	4	1	1	0	0	0	0	0	0	0	0	0	0	0	0	0	0	0	0	0	0	2	1	0	0	1	0	0	1	0	0	0	1	1	0	0	0	0	0	0	0
Q9UL03;G5E9X1;B3KQH5;Q9UL03-3;C9J0C6;C9JAV7	Q9UL03;G5E9X1;B3KQH5;Q9UL03-3;C9J0C6	4;4;4;4;3;1	4;4;4;4;3;1	4;4;4;4;3;1	Integrator complex subunit 6	INTS6	>sp|Q9UL03|INT6_HUMAN Integrator complex subunit 6 OS=Homo sapiens GN=INTS6 PE=1 SV=1;>tr|G5E9X1|G5E9X1_HUMAN Integrator complex subunit 6 OS=Homo sapiens GN=INTS6 PE=4 SV=1;>tr|B3KQH5|B3KQH5_HUMAN Integrator complex subunit 6 OS=Homo sapiens GN=INTS6 PE=2	6	4	4	4	1	0	0	0	0	1	0	0	1	1	1	0	0	0	0	0	0	0	1	0	0	1	0	0	1	0	1	0	0	0	1	0	0	0	0	0	0	0
I3L3C2;B3KQJ8;H3BUD5;Q96MX0	I3L3C2;B3KQJ8;H3BUD5;Q96MX0	1;1;1;1	1;1;1;1	1;1;1;1	CKLF-like MARVEL transmembrane domain-containing protein 3	CMTM3	>tr|I3L3C2|I3L3C2_HUMAN CKLF-like MARVEL transmembrane domain-containing protein 3 OS=Homo sapiens GN=CMTM3 PE=2 SV=1;>tr|B3KQJ8|B3KQJ8_HUMAN CKLF-like MARVEL transmembrane domain containing 3, isoform CRA_b OS=Homo sapiens GN=CMTM3 PE=4 SV=1;>tr|H3BUD5|H3	4	1	1	1	0	0	0	0	0	0	0	0	0	0	0	0	0	0	0	0	0	0	0	0	0	0	0	0	0	0	0	0	0	0	0	1	0	1	0	1	0	0
Q99808;B3KQV7	Q99808;B3KQV7	2;2	2;2	2;2	Equilibrative nucleoside transporter 1	SLC29A1	>sp|Q99808|S29A1_HUMAN Equilibrative nucleoside transporter 1 OS=Homo sapiens GN=SLC29A1 PE=1 SV=3;>tr|B3KQV7|B3KQV7_HUMAN Equilibrative nucleoside transporter 1 OS=Homo sapiens GN=SLC29A1 PE=2 SV=1	2	2	2	2	0	0	0	1	0	0	2	1	0	0	1	1	0	0	0	0	0	0	1	0	0	1	2	0	0	1	0	2	1	0	0	2	1	1	0	1	0	1
Q96AG3;E7EVY2;B4DY98;B3KRE6;B7Z6C8;B4DTA3	Q96AG3;E7EVY2;B4DY98;B3KRE6;B7Z6C8;B4DTA3	3;3;3;3;2;2	3;3;3;3;2;2	3;3;3;3;2;2	Solute carrier family 25 member 46	SLC25A46	>sp|Q96AG3|S2546_HUMAN Solute carrier family 25 member 46 OS=Homo sapiens GN=SLC25A46 PE=1 SV=1;>tr|E7EVY2|E7EVY2_HUMAN Solute carrier family 25 member 46 OS=Homo sapiens GN=SLC25A46 PE=2 SV=1;>tr|B4DY98|B4DY98_HUMAN Solute carrier family 25 member 46 OS=H	6	3	3	3	0	0	0	0	0	0	1	0	0	0	0	0	0	0	0	0	0	0	0	0	0	0	1	0	0	0	0	0	1	0	0	0	0	0	0	0	0	0
O75251;F5H5N1;B3KRI2;F5GXJ1	O75251;F5H5N1;B3KRI2;F5GXJ1	4;4;4;4	4;4;4;4	4;4;4;4	NADH dehydrogenase [ubiquinone] iron-sulfur protein 7, mitochondrial	NDUFS7	>sp|O75251|NDUS7_HUMAN NADH dehydrogenase [ubiquinone] iron-sulfur protein 7, mitochondrial OS=Homo sapiens GN=NDUFS7 PE=1 SV=3;>tr|F5H5N1|F5H5N1_HUMAN NADH dehydrogenase [ubiquinone] iron-sulfur protein 7, mitochondrial OS=Homo sapiens GN=NDUFS7 PE=2 SV=1	4	4	4	4	2	1	1	1	2	1	1	0	1	1	1	1	0	0	0	0	0	0	3	0	1	1	2	3	1	1	1	1	3	0	3	2	2	2	1	1	1	3
O15372;B3KS98;E5RJT0;E5RGU4;E5RFW7;E5RFH0;E5RHC7;E5RH59	O15372;B3KS98;E5RJT0	14;14;7;4;2;2;1;1	14;14;7;4;2;2;1;1	14;14;7;4;2;2;1;1	Eukaryotic translation initiation factor 3 subunit H	EIF3H;EIF3S3	>sp|O15372|EIF3H_HUMAN Eukaryotic translation initiation factor 3 subunit H OS=Homo sapiens GN=EIF3H PE=1 SV=1;>tr|B3KS98|B3KS98_HUMAN Eukaryotic translation initiation factor 3 subunit H OS=Homo sapiens GN=EIF3S3 PE=2 SV=1;>tr|E5RJT0|E5RJT0_HUMAN Eukaryot	8	14	14	14	5	5	6	6	5	6	9	9	6	8	7	5	4	2	3	2	2	2	8	4	4	7	8	6	7	7	6	3	6	5	5	6	9	5	6	5	9	2
O00303;B3KSH1;B4DEW9;H0YDT6;E9PQV8	O00303;B3KSH1;B4DEW9	16;16;13;4;1	16;16;13;4;1	16;16;13;4;1	Eukaryotic translation initiation factor 3 subunit F	EIF3F	>sp|O00303|EIF3F_HUMAN Eukaryotic translation initiation factor 3 subunit F OS=Homo sapiens GN=EIF3F PE=1 SV=1;>tr|B3KSH1|B3KSH1_HUMAN Eukaryotic translation initiation factor 3 subunit F OS=Homo sapiens GN=EIF3F PE=2 SV=1;>tr|B4DEW9|B4DEW9_HUMAN Eukaryoti	5	16	16	16	10	9	11	7	8	9	10	9	6	10	12	9	6	7	5	3	6	1	9	7	10	10	7	7	7	10	9	7	8	9	8	3	10	6	4	3	8	3
O75925;O75928;B4DGW0;O75928-3;O75928-2;B3KSY9	O75925;O75928;B4DGW0;O75928-3;O75928-2;B3KSY9	1;1;1;1;1;1	1;1;1;1;1;1	1;1;1;1;1;1	E3 SUMO-protein ligase PIAS1;E3 SUMO-protein ligase PIAS2	PIAS1;PIAS2	>sp|O75925|PIAS1_HUMAN E3 SUMO-protein ligase PIAS1 OS=Homo sapiens GN=PIAS1 PE=1 SV=2;>sp|O75928|PIAS2_HUMAN E3 SUMO-protein ligase PIAS2 OS=Homo sapiens GN=PIAS2 PE=1 SV=3;>tr|B4DGW0|B4DGW0_HUMAN E3 SUMO-protein ligase PIAS2 OS=Homo sapiens GN=PIAS2 PE=2	6	1	1	1	0	0	0	0	0	0	0	0	0	1	1	0	0	0	0	0	0	0	1	0	0	0	0	0	1	1	1	0	0	0	0	0	1	0	0	0	0	0
P49959;B3KTC7;P49959-2;F8W7U8;F5GXT0;F5H742;F5H256	P49959;B3KTC7;P49959-2;F8W7U8	18;18;17;17;3;1;1	18;18;17;17;3;1;1	18;18;17;17;3;1;1	Double-strand break repair protein MRE11A	MRE11A	>sp|P49959|MRE11_HUMAN Double-strand break repair protein MRE11A OS=Homo sapiens GN=MRE11A PE=1 SV=3;>tr|B3KTC7|B3KTC7_HUMAN Double-strand break repair protein MRE11A OS=Homo sapiens GN=MRE11A PE=2 SV=1;>sp|P49959-2|MRE11_HUMAN Isoform 2 of Double-strand b	7	18	18	18	4	4	3	3	4	6	2	2	4	8	5	2	2	1	0	1	1	2	5	2	4	2	4	6	4	5	6	2	4	4	4	3	4	7	5	6	4	5
Q9UBU8;B3KTM8;Q9UBU8-2;H0YMJ0;H0YLJ3;Q9UBU8-3;H0YNE0;H0YM21;H0YNX3;H0YLV1;H0YMT8	Q9UBU8;B3KTM8;Q9UBU8-2;H0YMJ0;H0YLJ3;Q9UBU8-3	7;7;7;5;5;4;3;2;1;1;1	5;5;5;4;3;2;3;1;1;1;1	5;5;5;4;3;2;3;1;1;1;1	Mortality factor 4-like protein 1	MORF4L1	>sp|Q9UBU8|MO4L1_HUMAN Mortality factor 4-like protein 1 OS=Homo sapiens GN=MORF4L1 PE=1 SV=2;>tr|B3KTM8|B3KTM8_HUMAN Mortality factor 4-like protein 1 OS=Homo sapiens GN=MORF4L1 PE=2 SV=1;>sp|Q9UBU8-2|MO4L1_HUMAN Isoform 2 of Mortality factor 4-like prote	11	7	5	5	3	2	1	2	1	1	3	0	0	0	1	1	0	0	1	0	1	0	1	2	0	0	3	1	2	2	2	0	0	2	1	0	3	1	1	0	2	0
O95965;B3KTP1;B4DQ02;U3KPX5	O95965;B3KTP1;B4DQ02;U3KPX5	5;5;5;3	5;5;5;3	5;5;5;3	Integrin beta-like protein 1	ITGBL1	>sp|O95965|ITGBL_HUMAN Integrin beta-like protein 1 OS=Homo sapiens GN=ITGBL1 PE=2 SV=1;>tr|B3KTP1|B3KTP1_HUMAN Integrin beta-like protein 1 OS=Homo sapiens GN=ITGBL1 PE=2 SV=1;>tr|B4DQ02|B4DQ02_HUMAN Integrin beta-like protein 1 OS=Homo sapiens GN=ITGBL1	4	5	5	5	0	0	0	0	0	0	1	0	1	0	0	0	0	0	0	0	0	0	0	0	0	0	0	0	0	0	0	4	0	0	0	0	0	0	2	2	1	2
Q9BRK3;B3KTR6;Q9BRK3-2	Q9BRK3;B3KTR6;Q9BRK3-2	22;22;21	22;22;21	22;22;21	Matrix-remodeling-associated protein 8	MXRA8	>sp|Q9BRK3|MXRA8_HUMAN Matrix-remodeling-associated protein 8 OS=Homo sapiens GN=MXRA8 PE=2 SV=1;>tr|B3KTR6|B3KTR6_HUMAN Matrix-remodeling-associated protein 8 OS=Homo sapiens GN=MXRA8 PE=2 SV=1;>sp|Q9BRK3-2|MXRA8_HUMAN Isoform 2 of Matrix-remodeling-assoc	3	22	22	22	8	9	10	9	8	13	10	18	5	10	7	4	5	3	0	1	3	1	9	8	5	3	7	7	4	6	8	3	9	12	6	1	10	2	7	4	11	9
O43570;B3KUB4;O43570-2	O43570;B3KUB4;O43570-2	2;2;2	2;2;2	2;2;2	Carbonic anhydrase 12	CA12	>sp|O43570|CAH12_HUMAN Carbonic anhydrase 12 OS=Homo sapiens GN=CA12 PE=1 SV=1;>tr|B3KUB4|B3KUB4_HUMAN Carbonic anhydrase 12 OS=Homo sapiens GN=CA12 PE=2 SV=1;>sp|O43570-2|CAH12_HUMAN Isoform 2 of Carbonic anhydrase 12 OS=Homo sapiens GN=CA12	3	2	2	2	0	0	0	0	0	0	0	0	0	0	0	0	0	0	0	0	0	0	0	0	0	0	0	1	0	0	0	0	0	2	0	0	0	0	0	0	0	0
F8W118;B3KV44;F8VV59;B7Z9C2;F8VRJ2	F8W118;B3KV44;F8VV59;B7Z9C2;F8VRJ2	10;10;10;10;6	1;1;1;1;1	1;1;1;1;1		NAP1L1	>tr|F8W118|F8W118_HUMAN Nucleosome assembly protein 1-like 1 (Fragment) OS=Homo sapiens GN=NAP1L1 PE=2 SV=1;>tr|B3KV44|B3KV44_HUMAN Nucleosome assembly protein 1-like 1 OS=Homo sapiens GN=NAP1L1 PE=2 SV=1;>tr|F8VV59|F8VV59_HUMAN Nucleosome assembly protein	5	10	1	1	7	9	8	8	5	7	3	3	6	7	6	3	6	7	7	4	6	4	7	6	5	4	6	6	6	7	8	7	7	7	6	6	7	7	7	4	7	6
Q9UGL1;B3KV94;Q9UGL1-2	Q9UGL1;B3KV94;Q9UGL1-2	1;1;1	1;1;1	1;1;1	Lysine-specific demethylase 5B	KDM5B	>sp|Q9UGL1|KDM5B_HUMAN Lysine-specific demethylase 5B OS=Homo sapiens GN=KDM5B PE=1 SV=3;>tr|B3KV94|B3KV94_HUMAN Jumonji, AT rich interactive domain 1B (RBP2-like), isoform CRA_a (Fragment) OS=Homo sapiens GN=KDM5B PE=2 SV=1;>sp|Q9UGL1-2|KDM5B_HUMAN Isofor	3	1	1	1	0	0	0	0	0	0	0	0	0	0	0	0	0	0	0	0	0	0	0	0	0	0	0	0	0	0	0	0	0	0	0	0	0	0	0	0	0	0
Q8TBK6-2;Q8TBK6;B3KVL5	Q8TBK6-2;Q8TBK6;B3KVL5	1;1;1	1;1;1	1;1;1	Zinc finger CCHC domain-containing protein 10	ZCCHC10	>sp|Q8TBK6-2|ZCH10_HUMAN Isoform 2 of Zinc finger CCHC domain-containing protein 10 OS=Homo sapiens GN=ZCCHC10;>sp|Q8TBK6|ZCH10_HUMAN Zinc finger CCHC domain-containing protein 10 OS=Homo sapiens GN=ZCCHC10 PE=2 SV=1;>tr|B3KVL5|B3KVL5_HUMAN Zinc finger CCH	3	1	1	1	0	0	0	0	0	0	0	0	0	0	0	0	0	0	0	0	0	0	1	0	0	0	0	0	0	0	0	0	0	0	0	0	0	0	0	0	0	0
P14678;P63162;P14678-2;B3KVR1;J3QLE5;P14678-3;J3KRY3;S4R3P3	P14678;P63162;P14678-2;B3KVR1;J3QLE5;P14678-3;J3KRY3;S4R3P3	6;6;6;6;6;6;4;4	6;6;6;6;6;6;4;4	6;6;6;6;6;6;4;4	Small nuclear ribonucleoprotein-associated proteins B and B;Small nuclear ribonucleoprotein-associated protein N	SNRPB;SNRPN	>sp|P14678|RSMB_HUMAN Small nuclear ribonucleoprotein-associated proteins B and B OS=Homo sapiens GN=SNRPB PE=1 SV=2;>sp|P63162|RSMN_HUMAN Small nuclear ribonucleoprotein-associated protein N OS=Homo sapiens GN=SNRPN PE=1 SV=1;>sp|P14678-2|RSMB_HUMAN Isof	8	6	6	6	5	4	5	3	5	4	4	6	3	3	3	4	2	2	2	2	2	1	5	5	4	3	5	3	3	5	3	3	2	3	3	1	5	3	1	1	3	2
D6REB5;B3KWK6;P35475;D6R9D5;H0Y9B3;D6RBD5	D6REB5;B3KWK6;P35475	7;7;7;2;2;1	7;7;7;2;2;1	7;7;7;2;2;1	Alpha-L-iduronidase	IDUA	>tr|D6REB5|D6REB5_HUMAN Alpha-L-iduronidase OS=Homo sapiens GN=IDUA PE=2 SV=1;>tr|B3KWK6|B3KWK6_HUMAN Alpha-L-iduronidase OS=Homo sapiens GN=IDUA PE=2 SV=1;>sp|P35475|IDUA_HUMAN Alpha-L-iduronidase OS=Homo sapiens GN=IDUA PE=1 SV=2	6	7	7	7	0	0	0	0	0	0	1	0	1	0	0	0	0	0	0	0	0	0	0	0	0	0	0	0	0	0	0	1	1	0	0	2	0	0	1	3	0	1
Q8WU10;B3KWN8	Q8WU10;B3KWN8	1;1	1;1	1;1	Pyridine nucleotide-disulfide oxidoreductase domain-containing protein 1	PYROXD1	>sp|Q8WU10|PYRD1_HUMAN Pyridine nucleotide-disulfide oxidoreductase domain-containing protein 1 OS=Homo sapiens GN=PYROXD1 PE=1 SV=1;>tr|B3KWN8|B3KWN8_HUMAN Pyridine nucleotide-disulfide oxidoreductase domain-containing protein 1 OS=Homo sapiens GN=PYROXD1	2	1	1	1	0	0	0	0	0	0	0	0	0	0	0	0	0	0	0	0	0	0	0	0	0	0	1	0	0	0	0	0	0	0	0	0	0	0	0	0	0	0
Q03113;E7EUG4;E9PC54;B3KXS2;P19086	Q03113;E7EUG4;E9PC54;B3KXS2	4;4;4;4;1	3;3;3;3;0	1;1;1;1;0	Guanine nucleotide-binding protein subunit alpha-12	GNA12	>sp|Q03113|GNA12_HUMAN Guanine nucleotide-binding protein subunit alpha-12 OS=Homo sapiens GN=GNA12 PE=1 SV=4;>tr|E7EUG4|E7EUG4_HUMAN Guanine nucleotide-binding protein subunit alpha-12 OS=Homo sapiens GN=GNA12 PE=2 SV=1;>tr|E9PC54|E9PC54_HUMAN Guanine nuc	5	4	3	1	1	1	1	1	0	1	0	1	1	0	1	1	0	0	0	0	0	0	1	1	1	1	1	1	2	1	1	1	2	1	2	2	1	1	1	1	1	1
O43747;J3KQU9;B3KXW5;O43747-2;H3BNR4;H3BR36;H3BUN9;B4DGE1;H3BN71;H3BRM7;H3BN75;H3BS13;H3BV30;H3BNN2;B3KNW1	O43747;J3KQU9;B3KXW5;O43747-2	25;25;25;25;9;8;8;6;5;4;2;2;2;1;1	25;25;25;25;9;8;8;6;5;4;2;2;2;1;1	25;25;25;25;9;8;8;6;5;4;2;2;2;1;1	AP-1 complex subunit gamma-1	AP1G1	>sp|O43747|AP1G1_HUMAN AP-1 complex subunit gamma-1 OS=Homo sapiens GN=AP1G1 PE=1 SV=5;>tr|J3KQU9|J3KQU9_HUMAN AP-1 complex subunit gamma-1 OS=Homo sapiens GN=AP1G1 PE=2 SV=1;>tr|B3KXW5|B3KXW5_HUMAN AP-1 complex subunit gamma-1 OS=Homo sapiens GN=AP1G1 PE=	15	25	25	25	13	14	10	12	12	13	7	5	9	12	10	7	4	4	3	4	6	1	10	12	5	7	7	5	9	9	9	7	12	10	15	3	10	7	11	8	11	8
Q9UHW9;Q9UHW9-2;B3KXX3;Q9UHW9-6;Q9UHW9-5;Q9UHW9-3;Q9UHW9-4;H0YMQ9;H0YKQ8;H0YNJ5	Q9UHW9;Q9UHW9-2;B3KXX3;Q9UHW9-6;Q9UHW9-5;Q9UHW9-3;Q9UHW9-4;H0YMQ9;H0YKQ8	7;7;7;7;7;7;7;6;6;1	1;1;1;1;1;1;1;1;1;1	1;1;1;1;1;1;1;1;1;1	Solute carrier family 12 member 6	SLC12A6	>sp|Q9UHW9|S12A6_HUMAN Solute carrier family 12 member 6 OS=Homo sapiens GN=SLC12A6 PE=1 SV=2;>sp|Q9UHW9-2|S12A6_HUMAN Isoform 2 of Solute carrier family 12 member 6 OS=Homo sapiens GN=SLC12A6;>tr|B3KXX3|B3KXX3_HUMAN Solute carrier family 12 member 6 OS=Ho	10	7	1	1	1	2	1	1	3	3	1	1	0	2	2	1	0	0	0	1	0	0	1	1	0	1	1	2	1	2	1	2	1	4	1	3	0	1	1	1	1	2
Q8IZ73;B4DDD1	Q8IZ73;B4DDD1	2;2	2;2	2;2	RNA pseudouridylate synthase domain-containing protein 2	RPUSD2	>sp|Q8IZ73|RUSD2_HUMAN RNA pseudouridylate synthase domain-containing protein 2 OS=Homo sapiens GN=RPUSD2 PE=1 SV=2;>tr|B4DDD1|B4DDD1_HUMAN RNA pseudouridylate synthase domain-containing protein 2 OS=Homo sapiens GN=RPUSD2 PE=2 SV=1	2	2	2	2	0	0	0	0	0	0	1	0	0	0	0	1	0	0	0	0	2	0	0	0	0	1	0	0	0	1	0	0	0	0	0	0	1	0	0	0	0	0
Q9NWW5;H3BNF1;H3BUV4;H3BUT1;B4DDH6	Q9NWW5;H3BNF1;H3BUV4;H3BUT1;B4DDH6	1;1;1;1;1	1;1;1;1;1	1;1;1;1;1	Ceroid-lipofuscinosis neuronal protein 6	CLN6	>sp|Q9NWW5|CLN6_HUMAN Ceroid-lipofuscinosis neuronal protein 6 OS=Homo sapiens GN=CLN6 PE=1 SV=1;>tr|H3BNF1|H3BNF1_HUMAN Ceroid-lipofuscinosis neuronal protein 6 OS=Homo sapiens GN=CLN6 PE=2 SV=1;>tr|H3BUV4|H3BUV4_HUMAN Ceroid-lipofuscinosis neuronal prote	5	1	1	1	1	0	0	0	1	0	0	0	0	0	0	1	0	0	0	1	1	0	1	0	0	0	1	0	0	0	1	0	1	1	0	0	0	0	0	0	0	0
Q9H0V1;H7C268;B4DDS0	Q9H0V1;H7C268;B4DDS0	1;1;1	1;1;1	1;1;1	Transmembrane protein 168	TMEM168;FLJ13576	>sp|Q9H0V1|TM168_HUMAN Transmembrane protein 168 OS=Homo sapiens GN=TMEM168 PE=1 SV=2;>tr|H7C268|H7C268_HUMAN Transmembrane protein 168 (Fragment) OS=Homo sapiens GN=TMEM168 PE=2 SV=1;>tr|B4DDS0|B4DDS0_HUMAN Putative uncharacterized protein FLJ13576 OS=Hom	3	1	1	1	0	0	0	0	0	0	0	0	0	0	1	0	0	0	0	0	0	0	0	0	0	0	0	0	1	0	0	0	0	0	0	0	0	0	0	0	0	0
Q5T4K2;Q5T4K4;Q5T4K3;B4DDY7;Q9NY26	Q5T4K2;Q5T4K4;Q5T4K3;B4DDY7;Q9NY26	1;1;1;1;1	1;1;1;1;1	1;1;1;1;1	Zinc transporter ZIP1	SLC39A1	>tr|Q5T4K2|Q5T4K2_HUMAN Zinc transporter ZIP1 (Fragment) OS=Homo sapiens GN=SLC39A1 PE=2 SV=1;>tr|Q5T4K4|Q5T4K4_HUMAN Zinc transporter ZIP1 (Fragment) OS=Homo sapiens GN=SLC39A1 PE=2 SV=1;>tr|Q5T4K3|Q5T4K3_HUMAN Zinc transporter ZIP1 (Fragment) OS=Homo sap	5	1	1	1	1	0	0	0	1	1	0	1	1	0	0	1	0	0	0	0	0	0	1	0	1	1	0	1	1	0	0	1	1	0	0	1	1	0	1	1	0	1
P49590;B4DDY8;E9PG66;C9JV49;B4DQ67;C9JHI8;D6RJE6;D6RB22	P49590;B4DDY8;E9PG66;C9JV49;B4DQ67;C9JHI8	11;11;9;9;7;7;4;2	4;4;4;2;2;2;2;2	4;4;4;2;2;2;2;2	Probable histidine--tRNA ligase, mitochondrial	HARS2	>sp|P49590|SYHM_HUMAN Probable histidine--tRNA ligase, mitochondrial OS=Homo sapiens GN=HARS2 PE=1 SV=1;>tr|B4DDY8|B4DDY8_HUMAN Histidyl-tRNA synthetase-like, isoform CRA_a OS=Homo sapiens GN=HARS2 PE=2 SV=1;>tr|E9PG66|E9PG66_HUMAN Probable histidine--tRNA	8	11	4	4	3	3	4	4	5	6	5	5	5	4	3	4	2	3	1	2	4	0	4	3	5	4	4	1	2	4	1	5	4	6	7	3	6	6	4	2	5	4
Q9H944;B4DE08;B7ZBQ3;A6PVP4	Q9H944;B4DE08;B7ZBQ3;A6PVP4	2;2;2;1	2;2;2;1	2;2;2;1	Mediator of RNA polymerase II transcription subunit 20	MED20	>sp|Q9H944|MED20_HUMAN Mediator of RNA polymerase II transcription subunit 20 OS=Homo sapiens GN=MED20 PE=1 SV=1;>tr|B4DE08|B4DE08_HUMAN Mediator of RNA polymerase II transcription subunit 20 OS=Homo sapiens GN=MED20 PE=2 SV=1;>tr|B7ZBQ3|B7ZBQ3_HUMAN Media	4	2	2	2	0	0	2	0	0	0	0	0	1	1	0	0	0	0	0	0	0	0	1	0	0	0	0	0	0	0	0	0	0	0	0	0	0	0	0	0	0	0
P48651;B4DE85;Q9BUQ5	P48651;B4DE85;Q9BUQ5	4;4;4	4;4;4	4;4;4	Phosphatidylserine synthase 1	PTDSS1	>sp|P48651|PTSS1_HUMAN Phosphatidylserine synthase 1 OS=Homo sapiens GN=PTDSS1 PE=1 SV=1;>tr|B4DE85|B4DE85_HUMAN Phosphatidylserine synthase 1 OS=Homo sapiens GN=PTDSS1 PE=2 SV=1;>tr|Q9BUQ5|Q9BUQ5_HUMAN PTDSS1 protein OS=Homo sapiens GN=PTDSS1 PE=2 SV=2	3	4	4	4	0	2	0	0	1	2	0	0	1	1	0	0	0	0	0	0	0	0	1	2	0	1	2	2	1	1	2	2	0	0	0	0	1	1	0	1	1	1
Q9BUK6;B4DF47;Q9BUK6-7;Q9BUK6-3;Q9BUK6-2;Q9BUK6-5;B4DHK3;Q9BUK6-4	Q9BUK6;B4DF47;Q9BUK6-7;Q9BUK6-3;Q9BUK6-2;Q9BUK6-5	6;6;6;6;6;3;1;1	6;6;6;6;6;3;1;1	6;6;6;6;6;3;1;1	Protein misato homolog 1	MSTO1	>sp|Q9BUK6|MSTO1_HUMAN Protein misato homolog 1 OS=Homo sapiens GN=MSTO1 PE=1 SV=1;>tr|B4DF47|B4DF47_HUMAN Protein misato homolog 1 OS=Homo sapiens GN=MSTO1 PE=2 SV=1;>sp|Q9BUK6-7|MSTO1_HUMAN Isoform 7 of Protein misato homolog 1 OS=Homo sapiens GN=MSTO1;>	8	6	6	6	0	1	0	0	0	0	0	0	0	0	0	1	0	0	0	0	2	0	0	1	0	0	0	0	0	0	0	0	0	1	0	0	1	1	0	0	1	0
B4DFK6;E9PDU6	B4DFK6;E9PDU6	15;12	1;1	1;1	Calponin-3	CNN3	>tr|B4DFK6|B4DFK6_HUMAN Calponin-3 OS=Homo sapiens GN=CNN3 PE=2 SV=1;>tr|E9PDU6|E9PDU6_HUMAN Calponin-3 (Fragment) OS=Homo sapiens GN=CNN3 PE=2 SV=1	2	15	1	1	10	11	7	10	10	11	9	9	10	12	10	11	7	6	2	2	6	6	11	10	11	8	10	11	9	11	8	12	11	10	11	9	11	10	11	11	11	11
B4DFK7	B4DFK7	11	1	1	Carbonyl reductase [NADPH] 1	CBR1	>tr|B4DFK7|B4DFK7_HUMAN Carbonyl reductase 1, isoform CRA_c OS=Homo sapiens GN=CBR1 PE=2 SV=1	1	11	1	1	8	8	7	7	8	9	7	9	5	5	7	8	6	6	3	3	5	4	6	7	8	6	8	6	7	8	6	6	6	6	6	6	6	8	6	7	7	7
O60936-2;H3BUP2;H3BUN4;B4DFL0;H3BM67;O60936;J3QLT7;H3BQJ5	O60936-2;H3BUP2;H3BUN4;B4DFL0;H3BM67;O60936	6;6;6;6;5;3;2;1	6;6;6;6;5;3;2;1	6;6;6;6;5;3;2;1	Nucleolar protein 3	NOL3	>sp|O60936-2|NOL3_HUMAN Isoform 2 of Nucleolar protein 3 OS=Homo sapiens GN=NOL3;>tr|H3BUP2|H3BUP2_HUMAN Nucleolar protein 3 (Fragment) OS=Homo sapiens GN=NOL3 PE=2 SV=1;>tr|H3BUN4|H3BUN4_HUMAN Nucleolar protein 3 (Fragment) OS=Homo sapiens GN=NOL3 PE=2 SV	8	6	6	6	0	0	1	1	0	0	0	0	1	1	0	1	0	0	0	0	0	0	0	0	1	0	1	0	1	0	2	0	0	0	3	3	2	0	1	3	1	1
Q9BXR0;B4DFM7;K7ESP6;K7EJ21	Q9BXR0;B4DFM7;K7ESP6;K7EJ21	2;2;1;1	2;2;1;1	2;2;1;1	Queuine tRNA-ribosyltransferase	QTRT1	>sp|Q9BXR0|TGT_HUMAN Queuine tRNA-ribosyltransferase OS=Homo sapiens GN=QTRT1 PE=1 SV=3;>tr|B4DFM7|B4DFM7_HUMAN Queuine tRNA-ribosyltransferase OS=Homo sapiens GN=QTRT1 PE=2 SV=1;>tr|K7ESP6|K7ESP6_HUMAN Queuine tRNA-ribosyltransferase (Fragment) OS=Homo sa	4	2	2	2	0	0	1	0	0	1	0	0	0	1	2	1	0	0	0	0	1	0	1	1	1	0	1	0	1	1	1	1	1	0	0	0	1	2	1	0	0	1
Q8N668;B4DFQ4;E9PE85;H7C169	Q8N668;B4DFQ4;E9PE85	6;6;3;1	6;6;3;1	6;6;3;1	COMM domain-containing protein 1	COMMD1	>sp|Q8N668|COMD1_HUMAN COMM domain-containing protein 1 OS=Homo sapiens GN=COMMD1 PE=1 SV=1;>tr|B4DFQ4|B4DFQ4_HUMAN COMM domain-containing protein 1 OS=Homo sapiens GN=COMMD1 PE=2 SV=1;>tr|E9PE85|E9PE85_HUMAN COMM domain-containing protein 1 OS=Homo sapien	4	6	6	6	1	3	3	1	1	1	0	2	1	4	4	1	0	1	0	0	0	1	2	1	2	1	1	1	1	1	3	1	2	0	2	2	3	1	3	3	1	3
Q96CM8;E9PF16;B4DHT5;B4DFQ6;B4DUF5;D6RF87	Q96CM8;E9PF16;B4DHT5;B4DFQ6;B4DUF5	10;10;10;10;7;3	10;10;10;10;7;3	10;10;10;10;7;3	Acyl-CoA synthetase family member 2, mitochondrial	ACSF2	>sp|Q96CM8|ACSF2_HUMAN Acyl-CoA synthetase family member 2, mitochondrial OS=Homo sapiens GN=ACSF2 PE=1 SV=2;>tr|E9PF16|E9PF16_HUMAN Acyl-CoA synthetase family member 2, mitochondrial OS=Homo sapiens GN=ACSF2 PE=2 SV=1;>tr|B4DHT5|B4DHT5_HUMAN Acyl-CoA synt	6	10	10	10	1	1	1	0	1	1	0	0	0	0	0	1	0	0	0	0	0	0	1	2	0	1	1	1	2	0	1	0	3	0	2	6	1	6	2	3	0	2
B4DH50;H3BSB7;B4DFZ0;F5H152;Q96S06;H3BQC9;H3BUN8	B4DH50;H3BSB7;B4DFZ0;F5H152;Q96S06;H3BQC9;H3BUN8	2;2;2;2;2;1;1	2;2;2;2;2;1;1	2;2;2;2;2;1;1	Lipase maturation factor 1	LMF1	>tr|B4DH50|B4DH50_HUMAN Lipase maturation factor 1 OS=Homo sapiens GN=LMF1 PE=2 SV=1;>tr|H3BSB7|H3BSB7_HUMAN Lipase maturation factor 1 (Fragment) OS=Homo sapiens GN=LMF1 PE=4 SV=1;>tr|B4DFZ0|B4DFZ0_HUMAN Lipase maturation factor 1 OS=Homo sapiens GN=LMF1	7	2	2	2	1	1	0	1	1	1	1	0	1	1	1	0	0	0	0	0	0	0	1	1	0	0	1	1	1	2	0	0	1	0	1	0	1	1	0	0	1	1
Q99081;Q99081-3;B4E1W1;F5GY10;B4DGI9;E9PGY0;Q99081-2;B4DZP2;H0YNP8	Q99081;Q99081-3;B4E1W1;F5GY10;B4DGI9;E9PGY0;Q99081-2;B4DZP2;H0YNP8	3;3;3;3;3;3;3;2;2	3;3;3;3;3;3;3;2;2	2;2;2;2;2;2;2;1;1	Transcription factor 12	TCF12	>sp|Q99081|HTF4_HUMAN Transcription factor 12 OS=Homo sapiens GN=TCF12 PE=1 SV=1;>sp|Q99081-3|HTF4_HUMAN Isoform 3 of Transcription factor 12 OS=Homo sapiens GN=TCF12;>tr|B4E1W1|B4E1W1_HUMAN Transcription factor 12 OS=Homo sapiens GN=TCF12 PE=2 SV=1;>tr|F5	9	3	3	2	2	3	0	2	1	2	2	3	2	0	1	2	1	0	0	0	1	0	1	2	0	0	1	2	2	2	3	0	1	2	2	2	3	1	0	1	0	1
Q969G3;B4DGM3;Q969G3-2;Q969G3-6;Q969G3-5;Q969G3-3;Q969G3-4;J3QKS7;J3QR61;H7C048;K7EMQ8;J3KT85;J3QKX6;J3KS99;J3QL66	Q969G3;B4DGM3;Q969G3-2;Q969G3-6;Q969G3-5;Q969G3-3;Q969G3-4;J3QKS7;J3QR61;H7C048;K7EMQ8	14;14;14;13;13;13;13;11;7;7;7;6;4;1;1	13;13;13;12;12;12;12;10;7;6;6;6;4;1;1	13;13;13;12;12;12;12;10;7;6;6;6;4;1;1	SWI/SNF-related matrix-associated actin-dependent regulator of chromatin subfamily E member 1	SMARCE1	>sp|Q969G3|SMCE1_HUMAN SWI/SNF-related matrix-associated actin-dependent regulator of chromatin subfamily E member 1 OS=Homo sapiens GN=SMARCE1 PE=1 SV=2;>tr|B4DGM3|B4DGM3_HUMAN SWI/SNF-related matrix-associated actin-dependent regulator of chromatin subfa	15	14	13	13	3	3	2	2	3	3	6	5	3	5	4	4	0	0	0	0	0	0	2	4	1	4	3	3	4	2	2	2	4	3	3	2	5	4	4	3	3	3
P27824;B4DGP8;B4E2T8;H0Y9Q7;D6RGY2;D6RDP7;D6RB85;D6RAU8;D6RFL1;H0Y9H1;D6RAQ8;D6RHJ3;D6RD16;D6RG29	P27824;B4DGP8;B4E2T8	43;43;35;14;14;13;12;10;9;8;6;2;2;1	43;43;35;14;14;13;12;10;9;8;6;2;2;1	43;43;35;14;14;13;12;10;9;8;6;2;2;1	Calnexin	CANX	>sp|P27824|CALX_HUMAN Calnexin OS=Homo sapiens GN=CANX PE=1 SV=2;>tr|B4DGP8|B4DGP8_HUMAN Calnexin OS=Homo sapiens GN=CANX PE=2 SV=1;>tr|B4E2T8|B4E2T8_HUMAN Calnexin OS=Homo sapiens GN=CANX PE=2 SV=1	14	43	43	43	34	34	33	32	34	33	30	30	32	31	29	33	26	23	19	16	24	18	33	33	25	31	32	34	30	35	32	35	34	34	32	30	30	32	33	34	33	35
P48426;B4DGX2;Q5JUT3;H7BXS3;S4R320;Q5JUT2	P48426;B4DGX2;Q5JUT3	11;11;6;5;3;2	11;11;6;5;3;2	8;8;5;3;2;1	Phosphatidylinositol 5-phosphate 4-kinase type-2 alpha	PIP4K2A	>sp|P48426|PI42A_HUMAN Phosphatidylinositol 5-phosphate 4-kinase type-2 alpha OS=Homo sapiens GN=PIP4K2A PE=1 SV=2;>tr|B4DGX2|B4DGX2_HUMAN Phosphatidylinositol 5-phosphate 4-kinase type-2 alpha OS=Homo sapiens GN=PIP4K2A PE=2 SV=1;>tr|Q5JUT3|Q5JUT3_HUMAN P	6	11	11	8	3	5	4	4	3	4	3	3	2	3	4	1	1	0	0	0	0	0	2	3	3	4	4	5	4	3	3	2	4	5	3	3	3	3	2	2	4	3
Q66K74;B4DH53;M0QXQ9;M0QY41;M0QZ50;M0R1M7;M0R1J2	Q66K74;B4DH53	17;17;4;4;2;2;2	17;17;4;4;2;2;2	17;17;4;4;2;2;2	Microtubule-associated protein 1S;MAP1S heavy chain;MAP1S light chain	MAP1S	>sp|Q66K74|MAP1S_HUMAN Microtubule-associated protein 1S OS=Homo sapiens GN=MAP1S PE=1 SV=2;>tr|B4DH53|B4DH53_HUMAN MAP1S light chain OS=Homo sapiens GN=MAP1S PE=2 SV=1	7	17	17	17	3	2	2	3	5	0	6	3	1	4	4	2	2	1	0	0	1	0	4	3	2	3	4	2	4	4	3	2	3	1	2	0	2	1	3	2	2	2
Q12983;B4DHJ7	Q12983;B4DHJ7	5;5	5;5	4;4	BCL2/adenovirus E1B 19 kDa protein-interacting protein 3	BNIP3	>sp|Q12983|BNIP3_HUMAN BCL2/adenovirus E1B 19 kDa protein-interacting protein 3 OS=Homo sapiens GN=BNIP3 PE=1 SV=2;>tr|B4DHJ7|B4DHJ7_HUMAN BCL2/adenovirus E1B 19 kDa protein-interacting protein 3 OS=Homo sapiens GN=BNIP3 PE=2 SV=1	2	5	5	4	0	0	4	1	3	1	0	2	1	1	1	0	0	1	0	0	0	1	0	1	0	0	1	2	1	1	2	2	2	1	1	1	2	1	3	5	1	2
O00534;B4DHS6;O00534-3;O00534-2;O00534-4	O00534;B4DHS6;O00534-3;O00534-2;O00534-4	3;3;3;3;2	3;3;3;3;2	3;3;3;3;2	von Willebrand factor A domain-containing protein 5A	VWA5A	>sp|O00534|VMA5A_HUMAN von Willebrand factor A domain-containing protein 5A OS=Homo sapiens GN=VWA5A PE=2 SV=2;>tr|B4DHS6|B4DHS6_HUMAN cDNA FLJ55206, highly similar to Loss of heterozygosity 11 chromosomal region 2 gene A protein OS=Homo sapiens GN=VWA5A P	5	3	3	3	0	0	0	0	0	0	0	0	0	0	0	0	0	0	0	0	0	0	0	0	0	0	0	0	0	0	0	0	0	0	0	0	0	3	0	0	0	0
Q9UIS9;Q9UIS9-4;Q9UIS9-5;B4DI41;K7EQZ4;Q9UIS9-8;Q9UIS9-7;Q9UIS9-6;K7ELI2;Q9UIS9-2;Q9UIS9-9;K7ESN0	Q9UIS9;Q9UIS9-4;Q9UIS9-5;B4DI41;K7EQZ4;Q9UIS9-8;Q9UIS9-7;Q9UIS9-6;K7ELI2;Q9UIS9-2;Q9UIS9-9;K7ESN0	1;1;1;1;1;1;1;1;1;1;1;1	1;1;1;1;1;1;1;1;1;1;1;1	1;1;1;1;1;1;1;1;1;1;1;1	Methyl-CpG-binding domain protein 1	MBD1	>sp|Q9UIS9|MBD1_HUMAN Methyl-CpG-binding domain protein 1 OS=Homo sapiens GN=MBD1 PE=1 SV=2;>sp|Q9UIS9-4|MBD1_HUMAN Isoform 4 of Methyl-CpG-binding domain protein 1 OS=Homo sapiens GN=MBD1;>sp|Q9UIS9-5|MBD1_HUMAN Isoform 5 of Methyl-CpG-binding domain prot	12	1	1	1	0	0	1	0	0	0	0	0	1	0	1	0	0	0	0	0	0	0	0	1	0	1	0	1	1	0	1	0	0	1	0	0	0	1	0	0	0	1
Q9Y6A1;Q5JT02;B4DI80;F5H3Z3;B4DTW4;Q9Y6A1-4;Q9Y6A1-3;Q9Y6A1-2	Q9Y6A1;Q5JT02;B4DI80;F5H3Z3;B4DTW4;Q9Y6A1-4;Q9Y6A1-3;Q9Y6A1-2	2;2;2;2;2;2;2;2	2;2;2;2;2;2;2;2	2;2;2;2;2;2;2;2	Protein O-mannosyl-transferase 1	POMT1	>sp|Q9Y6A1|POMT1_HUMAN Protein O-mannosyl-transferase 1 OS=Homo sapiens GN=POMT1 PE=1 SV=3;>tr|Q5JT02|Q5JT02_HUMAN Protein O-mannosyl-transferase 1 (Fragment) OS=Homo sapiens GN=POMT1 PE=2 SV=1;>tr|B4DI80|B4DI80_HUMAN Protein O-mannosyl-transferase 1 OS=Ho	8	2	2	2	0	0	1	0	0	0	0	0	0	0	0	0	0	0	0	0	0	0	0	0	0	0	0	1	0	0	1	0	0	0	0	0	0	0	0	0	0	0
Q99504;Q99504-2;B4DNZ7;B4DIR7;Q8IVX7;B1APR7	Q99504;Q99504-2;B4DNZ7;B4DIR7;Q8IVX7;B1APR7	2;2;2;2;2;1	2;2;2;2;2;1	2;2;2;2;2;1	Eyes absent homolog 3	EYA3	>sp|Q99504|EYA3_HUMAN Eyes absent homolog 3 OS=Homo sapiens GN=EYA3 PE=1 SV=3;>sp|Q99504-2|EYA3_HUMAN Isoform 2 of Eyes absent homolog 3 OS=Homo sapiens GN=EYA3;>tr|B4DNZ7|B4DNZ7_HUMAN Eyes absent homolog 3 OS=Homo sapiens GN=EYA3 PE=2 SV=1;>tr|B4DIR7|B4DI	6	2	2	2	0	0	0	0	0	0	0	1	0	0	0	1	0	0	0	0	0	0	0	0	0	1	0	0	0	0	0	1	0	1	1	0	1	0	0	0	0	0
Q9UPT5;B4DJ07;Q9UPT5-2;Q9UPT5-5;Q9UPT5-1;Q9UPT5-6;Q9UPT5-4;C9JME6;B5MCY9;K7ERQ5;C9JKC2	Q9UPT5;B4DJ07;Q9UPT5-2;Q9UPT5-5;Q9UPT5-1;Q9UPT5-6	23;23;23;23;23;23;9;6;5;5;4	23;23;23;23;23;23;9;6;5;5;4	23;23;23;23;23;23;9;6;5;5;4	Exocyst complex component 7	EXOC7	>sp|Q9UPT5|EXOC7_HUMAN Exocyst complex component 7 OS=Homo sapiens GN=EXOC7 PE=1 SV=3;>tr|B4DJ07|B4DJ07_HUMAN Exocyst complex component 7 OS=Homo sapiens GN=EXOC7 PE=2 SV=1;>sp|Q9UPT5-2|EXOC7_HUMAN Isoform 2 of Exocyst complex component 7 OS=Homo sapiens G	11	23	23	23	5	6	7	4	3	8	6	7	5	3	5	5	3	1	1	0	0	1	0	4	5	4	4	2	2	3	5	3	4	4	8	11	4	8	6	10	9	6
O43281;B4DJ56;O43281-2	O43281;B4DJ56;O43281-2	1;1;1	1;1;1	1;1;1	Embryonal Fyn-associated substrate	EFS	>sp|O43281|EFS_HUMAN Embryonal Fyn-associated substrate OS=Homo sapiens GN=EFS PE=2 SV=1;>tr|B4DJ56|B4DJ56_HUMAN Embryonal Fyn-associated substrate OS=Homo sapiens GN=EFS PE=2 SV=1;>sp|O43281-2|EFS_HUMAN Isoform Efs2 of Embryonal Fyn-associated substrate O	3	1	1	1	0	0	0	0	0	0	0	0	0	0	0	0	0	0	0	0	0	0	0	0	0	0	0	0	0	0	0	0	0	0	0	0	0	0	0	0	0	0
P20339;B4DJA5;F8VVZ0;F8WCY6;F8WD79;F8VPW9;F8VWZ7	P20339;B4DJA5	9;9;3;1;1;1;1	6;6;0;0;0;0;0	6;6;0;0;0;0;0	Ras-related protein Rab-5A	RAB5A	>sp|P20339|RAB5A_HUMAN Ras-related protein Rab-5A OS=Homo sapiens GN=RAB5A PE=1 SV=2;>tr|B4DJA5|B4DJA5_HUMAN Ras-related protein Rab-5A OS=Homo sapiens GN=RAB5A PE=2 SV=1	7	9	6	6	4	6	6	6	5	5	7	6	6	5	6	4	1	2	1	3	1	1	6	6	3	6	6	7	5	4	6	6	6	4	6	6	6	6	6	6	6	6
Q9NXE8;B4DJK2;Q9NXE8-2	Q9NXE8;B4DJK2;Q9NXE8-2	1;1;1	1;1;1	1;1;1	Pre-mRNA-splicing factor CWC25 homolog	CWC25	>sp|Q9NXE8|CWC25_HUMAN Pre-mRNA-splicing factor CWC25 homolog OS=Homo sapiens GN=CWC25 PE=1 SV=1;>tr|B4DJK2|B4DJK2_HUMAN Pre-mRNA-splicing factor CWC25 homolog OS=Homo sapiens GN=CWC25 PE=2 SV=1;>sp|Q9NXE8-2|CWC25_HUMAN Isoform 2 of Pre-mRNA-splicing facto	3	1	1	1	0	0	0	0	0	0	0	0	0	0	0	0	0	0	0	0	0	0	1	0	0	0	0	0	0	0	0	0	0	0	0	0	0	0	0	0	0	0
Q96SY0;H3BRY6;B4DVT3;B4DJL6;Q96SY0-4;Q96SY0-3	Q96SY0;H3BRY6;B4DVT3;B4DJL6;Q96SY0-4;Q96SY0-3	3;3;3;3;3;3	3;3;3;3;3;3	3;3;3;3;3;3	von Willebrand factor A domain-containing protein 9	VWA9	>sp|Q96SY0|VWA9_HUMAN von Willebrand factor A domain-containing protein 9 OS=Homo sapiens GN=VWA9 PE=1 SV=2;>tr|H3BRY6|H3BRY6_HUMAN von Willebrand factor A domain-containing protein 9 OS=Homo sapiens GN=VWA9 PE=2 SV=1;>tr|B4DVT3|B4DVT3_HUMAN cDNA FLJ50705	6	3	3	3	0	0	0	0	0	0	0	0	0	1	0	0	0	0	0	0	0	1	0	0	0	0	0	0	0	1	0	1	0	1	0	0	0	0	0	0	0	0
P62318;B4DJP7;H3BT13	P62318;B4DJP7;H3BT13	6;6;4	6;6;4	6;6;4	Small nuclear ribonucleoprotein Sm D3	SNRPD3	>sp|P62318|SMD3_HUMAN Small nuclear ribonucleoprotein Sm D3 OS=Homo sapiens GN=SNRPD3 PE=1 SV=1;>tr|B4DJP7|B4DJP7_HUMAN Small nuclear ribonucleoprotein Sm D3 OS=Homo sapiens GN=SNRPD3 PE=2 SV=1;>tr|H3BT13|H3BT13_HUMAN Small nuclear ribonucleoprotein Sm D3	3	6	6	6	3	3	5	4	4	5	3	4	2	4	4	3	3	2	3	0	2	1	5	2	3	3	3	2	4	4	3	2	3	4	3	3	5	1	4	3	4	2
Q6UX15;B4DJU0;Q6UX15-2	Q6UX15;B4DJU0;Q6UX15-2	1;1;1	1;1;1	1;1;1	Layilin	LAYN	>sp|Q6UX15|LAYN_HUMAN Layilin OS=Homo sapiens GN=LAYN PE=2 SV=1;>tr|B4DJU0|B4DJU0_HUMAN Layilin OS=Homo sapiens GN=LAYN PE=2 SV=1;>sp|Q6UX15-2|LAYN_HUMAN Isoform 2 of Layilin OS=Homo sapiens GN=LAYN	3	1	1	1	0	0	0	0	0	1	0	1	0	0	0	0	0	0	0	0	0	0	0	0	0	0	0	0	0	0	0	0	0	0	0	0	0	0	0	0	0	0
O75390;B4DJV2;H0YIC4;F8VRI6;F8VPF9;F8VPA1;F8W1S4;F8W4S1;F8VRP1;F8VX68;F8VTT8;F8VZK9;F8VX07;F8VWQ5;F8VR34;F8W642;F8VU34;F8W0J2	O75390;B4DJV2	17;17;6;5;5;5;5;5;4;4;4;3;3;3;3;2;2;1	17;17;6;5;5;5;5;5;4;4;4;3;3;3;3;2;2;1	10;10;6;1;0;0;0;0;0;0;0;0;0;0;0;0;0;0	Citrate synthase, mitochondrial;Citrate synthase	CS	>sp|O75390|CISY_HUMAN Citrate synthase, mitochondrial OS=Homo sapiens GN=CS PE=1 SV=2;>tr|B4DJV2|B4DJV2_HUMAN Citrate synthase OS=Homo sapiens GN=CS PE=2 SV=1	18	17	17	10	11	10	9	11	9	11	9	9	11	9	9	6	7	9	4	4	7	3	10	9	6	10	10	10	10	10	13	8	7	10	9	7	8	7	9	5	10	9
O95260;B4DK25;B4E107;F5GXE4;H0Y5C2;O95260-2;Q5SQQ1;B3KWA3	O95260;B4DK25;B4E107;F5GXE4;H0Y5C2;O95260-2;Q5SQQ1	5;5;5;5;5;5;4;1	5;5;5;5;5;5;4;1	5;5;5;5;5;5;4;1	Arginyl-tRNA--protein transferase 1	ATE1	>sp|O95260|ATE1_HUMAN Arginyl-tRNA--protein transferase 1 OS=Homo sapiens GN=ATE1 PE=1 SV=2;>tr|B4DK25|B4DK25_HUMAN Arginyl-tRNA--protein transferase 1 OS=Homo sapiens GN=ATE1 PE=2 SV=1;>tr|B4E107|B4E107_HUMAN Arginyl-tRNA--protein transferase 1 OS=Homo sa	8	5	5	5	1	0	0	0	0	0	0	0	0	0	0	0	0	0	0	0	0	1	0	0	0	0	0	0	0	0	0	0	0	0	0	1	0	1	0	1	0	0
Q92633;B4DQ18;B4DK36;B1AP63	Q92633;B4DQ18;B4DK36	4;4;4;1	4;4;4;1	4;4;4;1	Lysophosphatidic acid receptor 1	LPAR1	>sp|Q92633|LPAR1_HUMAN Lysophosphatidic acid receptor 1 OS=Homo sapiens GN=LPAR1 PE=1 SV=3;>tr|B4DQ18|B4DQ18_HUMAN Lysophosphatidic acid receptor 1 OS=Homo sapiens GN=LPAR1 PE=2 SV=1;>tr|B4DK36|B4DK36_HUMAN Lysophosphatidic acid receptor 1 OS=Homo sapiens	4	4	4	4	1	0	1	0	2	0	2	1	2	1	1	1	0	0	0	0	0	1	2	0	1	0	0	2	2	0	1	1	2	3	1	2	1	3	2	2	0	2
Q92947;B4DK85;Q92947-2;K7ESA6;K7EQ99;K7EKH1;K7EKT3	Q92947;B4DK85;Q92947-2;K7ESA6	3;3;3;2;1;1;1	3;3;3;2;1;1;1	3;3;3;2;1;1;1	Glutaryl-CoA dehydrogenase, mitochondrial	GCDH	>sp|Q92947|GCDH_HUMAN Glutaryl-CoA dehydrogenase, mitochondrial OS=Homo sapiens GN=GCDH PE=1 SV=1;>tr|B4DK85|B4DK85_HUMAN Glutaryl-CoA dehydrogenase, mitochondrial OS=Homo sapiens GN=GCDH PE=2 SV=1;>sp|Q92947-2|GCDH_HUMAN Isoform Short of Glutaryl-CoA dehy	7	3	3	3	0	1	0	0	0	0	1	0	2	1	0	1	0	0	0	0	0	0	0	1	0	1	1	0	0	0	0	0	0	1	0	0	0	1	0	0	0	0
P42892;P42892-3;B4DKB2;P42892-4;P42892-2;E9PJG1;E9PHZ1;E9PN99	P42892;P42892-3;B4DKB2;P42892-4;P42892-2	24;24;24;24;23;2;2;1	24;24;24;24;23;2;2;1	24;24;24;24;23;2;2;1	Endothelin-converting enzyme 1	ECE1	>sp|P42892|ECE1_HUMAN Endothelin-converting enzyme 1 OS=Homo sapiens GN=ECE1 PE=1 SV=2;>sp|P42892-3|ECE1_HUMAN Isoform C of Endothelin-converting enzyme 1 OS=Homo sapiens GN=ECE1;>tr|B4DKB2|B4DKB2_HUMAN Endothelin-converting enzyme 1 OS=Homo sapiens GN=ECE	8	24	24	24	5	6	12	4	9	7	4	11	6	3	6	4	0	2	0	0	1	1	6	6	7	8	5	13	7	9	9	1	5	7	7	3	8	7	3	3	4	4
Q7L099;Q7L099-3;Q7L099-2;B4DKC2;Q7L099-4;D6REM9;D6RCQ1	Q7L099;Q7L099-3;Q7L099-2;B4DKC2;Q7L099-4	5;5;5;5;5;2;2	4;4;4;4;4;2;2	4;4;4;4;4;2;2	Protein RUFY3	RUFY3	>sp|Q7L099|RUFY3_HUMAN Protein RUFY3 OS=Homo sapiens GN=RUFY3 PE=1 SV=1;>sp|Q7L099-3|RUFY3_HUMAN Isoform 3 of Protein RUFY3 OS=Homo sapiens GN=RUFY3;>sp|Q7L099-2|RUFY3_HUMAN Isoform 2 of Protein RUFY3 OS=Homo sapiens GN=RUFY3;>tr|B4DKC2|B4DKC2_HUMAN Protei	7	5	4	4	1	2	0	0	0	1	1	1	2	1	2	1	0	0	0	0	0	0	1	0	2	0	0	0	0	0	0	0	1	1	1	1	2	1	1	1	1	2
G3XAP6;B4DKJ3;P49747;CON__ENSEMBL:ENSBTAP00000006074;P35443;E7ES19	G3XAP6;B4DKJ3;P49747;CON__ENSEMBL:ENSBTAP00000006074	7;7;7;4;2;2	7;7;7;4;2;2	7;7;7;4;2;2	Cartilage oligomeric matrix protein	COMP	>tr|G3XAP6|G3XAP6_HUMAN Cartilage oligomeric matrix protein OS=Homo sapiens GN=COMP PE=4 SV=1;>tr|B4DKJ3|B4DKJ3_HUMAN Cartilage oligomeric matrix protein OS=Homo sapiens GN=COMP PE=2 SV=1;>sp|P49747|COMP_HUMAN Cartilage oligomeric matrix protein OS=Homo sa	6	7	7	7	0	0	0	0	0	0	0	0	0	0	0	0	0	0	0	0	0	0	0	0	0	0	0	0	0	0	0	7	0	0	0	0	0	0	0	0	0	0
B4DL14;P36542-2;P36542	B4DL14;P36542-2;P36542	12;12;11	12;12;11	12;12;11	ATP synthase subunit gamma;ATP synthase subunit gamma, mitochondrial	ATP5C1	>tr|B4DL14|B4DL14_HUMAN ATP synthase subunit gamma OS=Homo sapiens GN=ATP5C1 PE=2 SV=1;>sp|P36542-2|ATPG_HUMAN Isoform Heart of ATP synthase subunit gamma, mitochondrial OS=Homo sapiens GN=ATP5C1;>sp|P36542|ATPG_HUMAN ATP synthase subunit gamma, mitochondr	3	12	12	12	6	7	6	7	9	7	7	8	7	5	6	7	6	6	2	2	4	1	8	7	4	8	7	7	8	7	7	9	11	7	7	9	7	11	6	8	9	10
B4DL37	B4DL37	11	1	1	Aldo-keto reductase family 1 member C3	AKR1C3	>tr|B4DL37|B4DL37_HUMAN Aldo-keto reductase family 1 member C3 OS=Homo sapiens GN=AKR1C3 PE=2 SV=1	1	11	1	1	0	1	0	1	2	1	3	1	3	0	0	0	0	0	1	0	1	0	0	0	1	1	2	1	1	1	2	1	3	1	4	9	1	7	3	6	1	6
B4DL54;H0YHI0	B4DL54;H0YHI0	4;4	1;1	0;0		CHURC1-FNTB	>tr|B4DL54|B4DL54_HUMAN Protein farnesyltransferase subunit beta OS=Homo sapiens GN=FNTB PE=2 SV=1;>tr|H0YHI0|H0YHI0_HUMAN Protein CHURC1-FNTB (Fragment) OS=Homo sapiens GN=CHURC1-FNTB PE=4 SV=1	2	4	1	0	1	0	0	1	0	0	1	0	1	0	0	0	0	0	0	0	0	0	0	0	1	0	1	0	1	1	0	0	1	0	1	2	0	1	0	1	1	0
P30260;P30260-2;B4DL80;G5EA36;I3L328;I3L394;F6QPS0;I3L2Z8;I3L3H6	P30260;P30260-2;B4DL80;G5EA36	9;9;9;9;3;2;2;1;1	9;9;9;9;3;2;2;1;1	9;9;9;9;3;2;2;1;1	Cell division cycle protein 27 homolog	CDC27	>sp|P30260|CDC27_HUMAN Cell division cycle protein 27 homolog OS=Homo sapiens GN=CDC27 PE=1 SV=2;>sp|P30260-2|CDC27_HUMAN Isoform 2 of Cell division cycle protein 27 homolog OS=Homo sapiens GN=CDC27;>tr|B4DL80|B4DL80_HUMAN Cell division cycle protein 27 ho	9	9	9	9	2	1	1	2	1	3	4	0	0	2	1	1	0	0	0	0	1	0	3	1	2	3	3	0	0	3	1	0	0	1	0	0	1	0	0	0	0	0
B4DLE8	B4DLE8	1	1	1			>tr|B4DLE8|B4DLE8_HUMAN Beta/gamma crystallin domain-containing protein 3 (Fragment) OS=Homo sapiens GN=CRYBG3 PE=2 SV=1	1	1	1	1	0	0	0	0	0	0	0	0	0	0	0	0	0	0	0	0	0	0	0	0	0	0	0	0	0	0	0	0	0	0	0	0	0	0	0	0	0	0
Q15853;M0QYU7;M0QXT0;B4DLJ1;Q15853-4;Q15853-3;Q15853-2	Q15853;M0QYU7;M0QXT0;B4DLJ1;Q15853-4;Q15853-3;Q15853-2	3;3;3;3;3;3;3	3;3;3;3;3;3;3	1;1;1;1;1;1;1	Upstream stimulatory factor 2	USF2	>sp|Q15853|USF2_HUMAN Upstream stimulatory factor 2 OS=Homo sapiens GN=USF2 PE=2 SV=1;>tr|M0QYU7|M0QYU7_HUMAN Upstream stimulatory factor 2 (Fragment) OS=Homo sapiens GN=USF2 PE=4 SV=1;>tr|M0QXT0|M0QXT0_HUMAN Upstream stimulatory factor 2 (Fragment) OS=Hom	7	3	3	1	0	1	0	0	0	1	1	1	0	0	0	0	0	0	0	0	0	0	0	0	0	1	0	0	0	2	0	0	0	1	0	0	0	0	0	0	0	0
B4DLN1;B4E1E9;I3L1E8	B4DLN1;B4E1E9	10;5;1	10;5;1	0;0;0		MRPL12;SLC25A10	>tr|B4DLN1|B4DLN1_HUMAN Mitochondrial dicarboxylate carrier OS=Homo sapiens GN=SLC25A10 PE=2 SV=1;>tr|B4E1E9|B4E1E9_HUMAN Mitochondrial dicarboxylate carrier OS=Homo sapiens GN=SLC25A10 PE=2 SV=1	3	10	10	0	3	5	4	3	4	4	3	3	3	3	3	3	1	2	0	0	2	1	2	2	2	3	3	4	4	3	4	2	1	4	2	2	2	2	3	2	2	2
P23443;P23443-2;Q7Z721;B4DLT4;F6UYM1	P23443;P23443-2;Q7Z721;B4DLT4;F6UYM1	2;2;2;2;2	2;2;2;2;2	1;1;1;1;1	Ribosomal protein S6 kinase beta-1	RPS6KB1	>sp|P23443|KS6B1_HUMAN Ribosomal protein S6 kinase beta-1 OS=Homo sapiens GN=RPS6KB1 PE=1 SV=2;>sp|P23443-2|KS6B1_HUMAN Isoform Alpha II of Ribosomal protein S6 kinase beta-1 OS=Homo sapiens GN=RPS6KB1;>tr|Q7Z721|Q7Z721_HUMAN Ribosomal protein S6 kinase OS	5	2	2	1	1	0	0	1	0	0	0	0	0	1	0	1	0	1	0	0	0	0	0	0	0	0	0	0	0	0	0	0	0	1	1	1	0	0	0	1	0	1
Q9BW27;B4DMQ3;J3QL54;J3KT10;B4DPW1;J3QLD4;F5H0W7;J3QLH0;J3QLV0;J3QS63;J3KS87;J3KTC7;J3QL91;J3KSH3;J3KRC0	Q9BW27;B4DMQ3;J3QL54;J3KT10;B4DPW1;J3QLD4;F5H0W7;J3QLH0	10;10;9;9;8;6;5;5;4;1;1;1;1;1;1	10;10;9;9;8;6;5;5;4;1;1;1;1;1;1	10;10;9;9;8;6;5;5;4;1;1;1;1;1;1	Nuclear pore complex protein Nup85	NUP85	>sp|Q9BW27|NUP85_HUMAN Nuclear pore complex protein Nup85 OS=Homo sapiens GN=NUP85 PE=1 SV=1;>tr|B4DMQ3|B4DMQ3_HUMAN Nuclear pore complex protein Nup85 OS=Homo sapiens GN=NUP85 PE=2 SV=1;>tr|J3QL54|J3QL54_HUMAN Nuclear pore complex protein Nup85 OS=Homo sa	15	10	10	10	5	2	2	3	4	3	2	2	3	2	4	3	0	1	0	0	1	0	2	3	0	4	3	3	2	5	3	1	2	4	1	1	4	1	2	1	1	0
P29558;E7ETU5;B4DN88;P29558-2;E7EPF2	P29558;E7ETU5;B4DN88;P29558-2;E7EPF2	8;8;8;8;4	5;5;5;5;2	3;3;3;3;1	RNA-binding motif, single-stranded-interacting protein 1	RBMS1	>sp|P29558|RBMS1_HUMAN RNA-binding motif, single-stranded-interacting protein 1 OS=Homo sapiens GN=RBMS1 PE=1 SV=3;>tr|E7ETU5|E7ETU5_HUMAN RNA-binding motif, single-stranded-interacting protein 1 OS=Homo sapiens GN=RBMS1 PE=4 SV=1;>tr|B4DN88|B4DN88_HUMAN R	5	8	5	3	5	4	6	5	3	5	4	5	4	4	6	3	2	1	0	0	1	3	3	4	6	4	4	4	5	5	5	5	4	6	3	4	5	4	5	4	5	3
Q9Y3F4;B4DNJ6;B0AZV0;H0YH33	Q9Y3F4;B4DNJ6;B0AZV0	18;18;14;5	18;18;14;5	18;18;14;5	Serine-threonine kinase receptor-associated protein	STRAP	>sp|Q9Y3F4|STRAP_HUMAN Serine-threonine kinase receptor-associated protein OS=Homo sapiens GN=STRAP PE=1 SV=1;>tr|B4DNJ6|B4DNJ6_HUMAN Serine-threonine kinase receptor-associated protein OS=Homo sapiens GN=STRAP PE=2 SV=1;>tr|B0AZV0|B0AZV0_HUMAN Serine-thre	4	18	18	18	12	11	16	15	14	13	12	13	10	14	15	13	11	9	7	5	10	8	14	12	12	11	12	13	13	11	12	14	12	13	10	10	11	11	13	9	12	11
Q9NVM9;B4DNK1;H0YIA9;H0YI01;H0YH12	Q9NVM9;B4DNK1;H0YIA9;H0YI01	7;7;4;4;3	7;7;4;4;3	7;7;4;4;3	Protein asunder homolog	ASUN	>sp|Q9NVM9|ASUN_HUMAN Protein asunder homolog OS=Homo sapiens GN=ASUN PE=1 SV=2;>tr|B4DNK1|B4DNK1_HUMAN Protein asunder homolog OS=Homo sapiens GN=ASUN PE=2 SV=1;>tr|H0YIA9|H0YIA9_HUMAN Protein asunder homolog (Fragment) OS=Homo sapiens GN=ASUN PE=4 SV=1;>	5	7	7	7	1	1	0	1	1	0	0	0	0	0	0	0	0	0	0	0	0	1	0	1	0	0	1	0	2	1	2	0	0	1	0	0	0	0	0	0	0	0
Q03154;B4DNW0;Q03154-2;Q03154-4;C9JMV9;Q03154-3;F8WC59;C9JYZ0	Q03154;B4DNW0;Q03154-2;Q03154-4;C9JMV9;Q03154-3	6;6;6;6;5;4;2;2	6;6;6;6;5;4;2;2	6;6;6;6;5;4;2;2	Aminoacylase-1	ACY1;ABHD14A;ABHD14A-ACY1	>sp|Q03154|ACY1_HUMAN Aminoacylase-1 OS=Homo sapiens GN=ACY1 PE=1 SV=1;>tr|B4DNW0|B4DNW0_HUMAN Aminoacylase-1 OS=Homo sapiens GN=ACY1 PE=2 SV=1;>sp|Q03154-2|ACY1_HUMAN Isoform 2 of Aminoacylase-1 OS=Homo sapiens GN=ACY1;>sp|Q03154-4|ACY1_HUMAN Isoform 4 of	8	6	6	6	1	0	0	0	0	1	1	0	1	0	0	1	0	0	1	0	0	0	0	0	0	1	0	0	0	0	0	1	1	1	0	2	1	3	2	1	1	4
Q14592;B4DNX9	Q14592;B4DNX9	2;2	2;2	0;0	Zinc finger protein 460	ZNF460	>sp|Q14592|ZN460_HUMAN Zinc finger protein 460 OS=Homo sapiens GN=ZNF460 PE=1 SV=2;>tr|B4DNX9|B4DNX9_HUMAN Zinc finger protein 460 OS=Homo sapiens GN=ZNF460 PE=2 SV=1	2	2	2	0	0	0	0	0	0	0	0	0	0	0	0	0	0	0	0	0	0	0	0	0	0	0	0	0	0	0	0	0	0	2	0	0	0	0	0	0	0	0
Q15185;B4DP11;B4DP21;B4DDC6;B4DHP2	Q15185;B4DP11;B4DP21;B4DDC6;B4DHP2	8;8;6;5;4	8;8;6;5;4	8;8;6;5;4	Prostaglandin E synthase 3	PTGES3	>sp|Q15185|TEBP_HUMAN Prostaglandin E synthase 3 OS=Homo sapiens GN=PTGES3 PE=1 SV=1;>tr|B4DP11|B4DP11_HUMAN Prostaglandin E synthase 3 OS=Homo sapiens GN=PTGES3 PE=2 SV=1;>tr|B4DP21|B4DP21_HUMAN Prostaglandin E synthase 3 OS=Homo sapiens GN=PTGES3 PE=2 SV	5	8	8	8	3	6	4	5	6	6	6	4	5	5	4	6	4	4	5	2	3	4	6	5	4	5	5	3	5	4	5	5	6	4	6	4	6	5	5	5	4	5
P12694;F5H5P2;B4DP47;F5GXU9;H0YH31	P12694;F5H5P2;B4DP47	9;9;9;3;2	9;9;9;3;2	9;9;9;3;2	2-oxoisovalerate dehydrogenase subunit alpha, mitochondrial	BCKDHA	>sp|P12694|ODBA_HUMAN 2-oxoisovalerate dehydrogenase subunit alpha, mitochondrial OS=Homo sapiens GN=BCKDHA PE=1 SV=2;>tr|F5H5P2|F5H5P2_HUMAN 2-oxoisovalerate dehydrogenase subunit alpha, mitochondrial OS=Homo sapiens GN=BCKDHA PE=4 SV=1;>tr|B4DP47|B4DP47_	5	9	9	9	0	3	0	0	1	1	1	0	2	2	1	0	0	0	0	0	0	0	1	3	0	3	1	0	0	1	2	0	0	1	2	1	0	2	0	0	0	0
Q8TAP6;K7EII2;B4DP81;Q8TAP6-2	Q8TAP6;K7EII2;B4DP81;Q8TAP6-2	1;1;1;1	1;1;1;1	1;1;1;1	Centrosomal protein of 76 kDa	CEP76	>sp|Q8TAP6|CEP76_HUMAN Centrosomal protein of 76 kDa OS=Homo sapiens GN=CEP76 PE=1 SV=1;>tr|K7EII2|K7EII2_HUMAN Centrosomal protein of 76 kDa OS=Homo sapiens GN=CEP76 PE=4 SV=1;>tr|B4DP81|B4DP81_HUMAN Centrosomal protein of 76 kDa OS=Homo sapiens GN=CEP76	4	1	1	1	0	0	0	0	0	0	0	0	0	0	0	0	1	1	1	0	1	1	0	0	0	0	0	0	0	0	0	0	0	0	0	0	0	0	0	0	0	0
Q9H000;C9J494;B4DPR4	Q9H000;C9J494;B4DPR4	5;5;5	5;5;5	5;5;5	Probable E3 ubiquitin-protein ligase makorin-2	MKRN2	>sp|Q9H000|MKRN2_HUMAN Probable E3 ubiquitin-protein ligase makorin-2 OS=Homo sapiens GN=MKRN2 PE=1 SV=2;>tr|C9J494|C9J494_HUMAN Probable E3 ubiquitin-protein ligase makorin-2 OS=Homo sapiens GN=MKRN2 PE=2 SV=1;>tr|B4DPR4|B4DPR4_HUMAN Makorin, ring finger	3	5	5	5	0	1	1	1	0	3	1	0	2	1	0	1	0	0	0	0	0	1	0	0	0	0	1	0	0	1	1	1	0	0	1	0	1	0	1	1	1	0
B4DPS5;F8VRY7	B4DPS5	10;3	1;1	1;1	3(2),5-bisphosphate nucleotidase 1	BPNT1	>tr|B4DPS5|B4DPS5_HUMAN 3(2),5-bisphosphate nucleotidase 1 OS=Homo sapiens GN=BPNT1 PE=2 SV=1	2	10	1	1	3	0	1	3	4	1	1	1	3	1	1	2	1	0	0	0	0	2	0	1	5	3	2	0	2	1	3	3	4	2	2	5	1	3	3	5	3	3
Q9BY44;B4DQ14;F8WAE5;B4DF96;Q9BY44-2;C9IZE1;H7C5R5;H7C5Q3;F8WF18;F8WAT3	Q9BY44;B4DQ14;F8WAE5;B4DF96;Q9BY44-2	23;23;22;20;12;10;9;6;2;2	23;23;22;20;12;10;9;6;2;2	23;23;22;20;12;10;9;6;2;2	Eukaryotic translation initiation factor 2A;Eukaryotic translation initiation factor 2A, N-terminally processed	EIF2A	>sp|Q9BY44|EIF2A_HUMAN Eukaryotic translation initiation factor 2A OS=Homo sapiens GN=EIF2A PE=1 SV=3;>tr|B4DQ14|B4DQ14_HUMAN Eukaryotic translation initiation factor 2A OS=Homo sapiens GN=EIF2A PE=2 SV=1;>tr|F8WAE5|F8WAE5_HUMAN Eukaryotic translation init	10	23	23	23	13	15	13	15	10	11	12	14	8	12	12	10	4	6	2	1	7	7	11	15	7	12	16	14	17	15	16	11	13	14	15	3	14	6	11	7	13	11
P45954;B4DQ51;H0Y6T4	P45954;B4DQ51	9;9;1	9;9;1	9;9;1	Short/branched chain specific acyl-CoA dehydrogenase, mitochondrial	ACADSB	>sp|P45954|ACDSB_HUMAN Short/branched chain specific acyl-CoA dehydrogenase, mitochondrial OS=Homo sapiens GN=ACADSB PE=1 SV=1;>tr|B4DQ51|B4DQ51_HUMAN Short/branched chain-specific acyl-CoA dehydrogenase, mitochondrial OS=Homo sapiens GN=ACADSB PE=2 SV=1	3	9	9	9	2	3	2	1	3	1	3	1	3	0	1	1	0	0	0	0	0	0	0	4	0	3	2	1	2	1	1	1	2	1	1	3	1	5	3	4	2	3
Q7L8J4;B4DQ94	Q7L8J4;B4DQ94	5;5	5;5	5;5	SH3 domain-binding protein 5-like	SH3BP5L	>sp|Q7L8J4|3BP5L_HUMAN SH3 domain-binding protein 5-like OS=Homo sapiens GN=SH3BP5L PE=1 SV=1;>tr|B4DQ94|B4DQ94_HUMAN SH3 domain-binding protein 5-like OS=Homo sapiens GN=SH3BP5L PE=2 SV=1	2	5	5	5	2	2	0	1	0	1	2	0	0	0	1	1	0	0	0	0	0	0	1	2	0	0	0	0	2	2	0	0	0	0	1	0	0	0	0	0	0	0
Q6VN20;R4GMX7;R4GNA3;R4GN91;R4GMX8;B4DQH9	Q6VN20;R4GMX7;R4GNA3;R4GN91;R4GMX8;B4DQH9	1;1;1;1;1;1	1;1;1;1;1;1	1;1;1;1;1;1	Ran-binding protein 10	RANBP10	>sp|Q6VN20|RBP10_HUMAN Ran-binding protein 10 OS=Homo sapiens GN=RANBP10 PE=1 SV=1;>tr|R4GMX7|R4GMX7_HUMAN Ran-binding protein 10 OS=Homo sapiens GN=RANBP10 PE=4 SV=1;>tr|R4GNA3|R4GNA3_HUMAN Ran-binding protein 10 OS=Homo sapiens GN=RANBP10 PE=4 SV=1;>tr|R	6	1	1	1	0	0	0	0	0	0	0	0	0	0	0	0	0	0	0	0	0	0	0	0	0	0	0	0	0	0	0	0	0	0	0	1	0	0	0	0	0	0
Q13595;B4DQI6;B4DUA9;Q13595-2	Q13595;B4DQI6;B4DUA9;Q13595-2	7;7;7;5	5;5;5;3	5;5;5;3	Transformer-2 protein homolog alpha	TRA2A	>sp|Q13595|TRA2A_HUMAN Transformer-2 protein homolog alpha OS=Homo sapiens GN=TRA2A PE=1 SV=1;>tr|B4DQI6|B4DQI6_HUMAN Transformer-2 protein homolog alpha OS=Homo sapiens GN=TRA2A PE=2 SV=1;>tr|B4DUA9|B4DUA9_HUMAN Transformer-2 protein homolog alpha OS=Homo	4	7	5	5	1	3	0	1	1	1	1	1	2	0	1	1	0	0	0	0	0	0	2	2	2	2	3	1	0	2	1	2	1	3	1	1	3	3	2	0	2	1
P52209;B4DQJ8;F5H7U0;K7EPF6;K7EM49;K7EMN2;K7ELN9	P52209;B4DQJ8;F5H7U0	26;26;24;12;11;9;9	26;26;24;12;11;9;9	26;26;24;12;11;9;9	6-phosphogluconate dehydrogenase, decarboxylating	PGD	>sp|P52209|6PGD_HUMAN 6-phosphogluconate dehydrogenase, decarboxylating OS=Homo sapiens GN=PGD PE=1 SV=3;>tr|B4DQJ8|B4DQJ8_HUMAN 6-phosphogluconate dehydrogenase, decarboxylating OS=Homo sapiens GN=PGD PE=2 SV=1;>tr|F5H7U0|F5H7U0_HUMAN Uncharacterized prot	7	26	26	26	16	14	19	12	17	14	19	7	12	16	18	14	11	10	4	4	9	9	17	19	13	14	13	10	10	16	19	13	19	14	12	13	15	16	16	18	15	19
Q8NFH8;B4DQQ8;Q8NFH8-3;Q8NFH8-2;Q8NFH8-4;H0YE89	Q8NFH8;B4DQQ8;Q8NFH8-3;Q8NFH8-2;Q8NFH8-4;H0YE89	2;2;2;2;2;1	1;1;1;1;1;0	1;1;1;1;1;0	RalBP1-associated Eps domain-containing protein 2	REPS2;REPS1	>sp|Q8NFH8|REPS2_HUMAN RalBP1-associated Eps domain-containing protein 2 OS=Homo sapiens GN=REPS2 PE=1 SV=2;>tr|B4DQQ8|B4DQQ8_HUMAN RalBP1-associated Eps domain-containing protein 2 OS=Homo sapiens GN=REPS2 PE=2 SV=1;>sp|Q8NFH8-3|REPS2_HUMAN Isoform 3 of R	6	2	1	1	0	1	1	1	0	1	0	1	0	1	0	1	0	0	0	0	0	0	0	0	1	0	0	1	1	0	1	1	1	0	1	1	1	2	1	1	1	1
B4DQT1;D6RID6	B4DQT1;D6RID6	3;2	3;2	1;1		MAEA	>tr|B4DQT1|B4DQT1_HUMAN Macrophage erythroblast attacher OS=Homo sapiens GN=MAEA PE=2 SV=1;>tr|D6RID6|D6RID6_HUMAN Macrophage erythroblast attacher (Fragment) OS=Homo sapiens GN=MAEA PE=2 SV=1	2	3	3	1	0	1	1	1	0	1	1	1	0	0	0	1	0	1	0	0	0	0	0	0	0	0	0	0	1	0	0	0	0	0	0	0	0	0	0	0	0	0
Q93079;Q99879;Q99877;Q5QNW6;P58876;O60814;P62807;P57053;U3KQK0;B4DR52;Q5QNW6-2	Q93079;Q99879;Q99877;Q5QNW6;P58876;O60814;P62807;P57053;U3KQK0;B4DR52;Q5QNW6-2	8;8;8;8;8;8;8;8;8;8;8	8;8;8;8;8;8;8;8;8;8;8	0;0;0;0;0;0;0;0;0;0;0	Histone H2B type 1-H;Histone H2B type 1-M;Histone H2B type 1-N;Histone H2B type 2-F;Histone H2B type 1-D;Histone H2B type 1-K;Histone H2B type 1-C/E/F/G/I;Histone H2B type F-S;Histone H2B	HIST1H2BH;HIST1H2BM;HIST1H2BN;HIST2H2BF;HIST1H2BD;HIST1H2BK;HIST1H2BC;H2BFS	>sp|Q93079|H2B1H_HUMAN Histone H2B type 1-H OS=Homo sapiens GN=HIST1H2BH PE=1 SV=3;>sp|Q99879|H2B1M_HUMAN Histone H2B type 1-M OS=Homo sapiens GN=HIST1H2BM PE=1 SV=3;>sp|Q99877|H2B1N_HUMAN Histone H2B type 1-N OS=Homo sapiens GN=HIST1H2BN PE=1 SV=3;>sp|Q5Q	11	8	8	0	6	7	6	7	6	7	8	8	6	6	5	8	4	5	5	5	5	3	5	5	6	6	6	6	5	7	7	7	7	7	6	6	7	6	5	7	6	6
P61619;B4DR61;Q9H9S3;Q9H9S3-3;F8W776;Q8TC24;P61619-3;Q9H9S3-2;H7C1Q9;C9JXC6;H7C069;A6NK38;F2Z2C7;A6NIF9;C9JJV4;H7C1S8	P61619;B4DR61;Q9H9S3;Q9H9S3-3;F8W776;Q8TC24;P61619-3;Q9H9S3-2	12;12;6;6;6;6;6;6;4;4;4;4;4;4;4;1	12;12;6;6;6;6;6;6;4;4;4;4;4;4;4;1	12;12;6;6;6;6;6;6;4;4;4;4;4;4;4;1	Protein transport protein Sec61 subunit alpha isoform 1;Protein transport protein Sec61 subunit alpha isoform 2	SEC61A1;SEC61A2	>sp|P61619|S61A1_HUMAN Protein transport protein Sec61 subunit alpha isoform 1 OS=Homo sapiens GN=SEC61A1 PE=1 SV=2;>tr|B4DR61|B4DR61_HUMAN Protein transport protein Sec61 subunit alpha isoform 1 OS=Homo sapiens GN=SEC61A1 PE=2 SV=1;>sp|Q9H9S3|S61A2_HUMAN	16	12	12	12	7	9	9	7	7	6	6	6	7	9	9	5	3	5	4	2	3	1	9	6	7	8	7	9	9	8	6	7	8	7	7	6	8	7	7	7	7	7
B4DR63;G3V4X1	B4DR63	21;2	1;0	1;0	26S protease regulatory subunit 4	PSMC1	>tr|B4DR63|B4DR63_HUMAN 26S protease regulatory subunit 4 OS=Homo sapiens GN=PSMC1 PE=2 SV=1	2	21	1	1	13	12	13	15	16	14	14	8	9	10	12	12	4	2	3	2	4	4	12	12	9	11	9	9	14	13	14	11	11	10	10	10	12	5	9	15	11	12
Q9Y6E0-2;B4DR80;H0Y630;Q5JV98;Q5JV99;C9JJV0	Q9Y6E0-2;B4DR80;H0Y630;Q5JV98	15;15;10;8;3;1	15;15;10;8;3;1	1;1;0;0;0;0	Serine/threonine-protein kinase 24;Serine/threonine-protein kinase 24 36 kDa subunit;Serine/threonine-protein kinase 24 12 kDa subunit	STK24	>sp|Q9Y6E0-2|STK24_HUMAN Isoform A of Serine/threonine-protein kinase 24 OS=Homo sapiens GN=STK24;>tr|B4DR80|B4DR80_HUMAN Serine/threonine-protein kinase 24 12 kDa subunit OS=Homo sapiens GN=STK24 PE=2 SV=1;>tr|H0Y630|H0Y630_HUMAN Serine/threonine-protein	6	15	15	1	8	7	7	6	6	9	8	7	7	7	7	6	3	5	0	0	6	3	7	6	4	6	5	4	7	7	7	7	10	8	8	5	6	7	9	6	8	8
Q02809;B4DR87;Q5JXB7;Q5JXB9;Q5JXB8	Q02809;B4DR87	35;35;10;9;6	35;35;10;9;6	35;35;10;9;6	Procollagen-lysine,2-oxoglutarate 5-dioxygenase 1	PLOD1	>sp|Q02809|PLOD1_HUMAN Procollagen-lysine,2-oxoglutarate 5-dioxygenase 1 OS=Homo sapiens GN=PLOD1 PE=1 SV=2;>tr|B4DR87|B4DR87_HUMAN Procollagen-lysine,2-oxoglutarate 5-dioxygenase 1 OS=Homo sapiens GN=PLOD1 PE=2 SV=1	5	35	35	35	18	17	22	17	17	17	13	15	16	18	16	14	12	12	6	5	8	2	20	20	19	17	17	18	18	18	20	25	15	18	18	9	16	21	19	21	22	14
Q8IZD4;F5GZK9;B4DRD1	Q8IZD4;F5GZK9;B4DRD1	2;2;2	2;2;2	2;2;2	mRNA-decapping enzyme 1B	DCP1B	>sp|Q8IZD4|DCP1B_HUMAN mRNA-decapping enzyme 1B OS=Homo sapiens GN=DCP1B PE=1 SV=2;>tr|F5GZK9|F5GZK9_HUMAN mRNA-decapping enzyme 1B OS=Homo sapiens GN=DCP1B PE=2 SV=1;>tr|B4DRD1|B4DRD1_HUMAN cDNA FLJ59742, highly similar to mRNA decapping enzyme 1B (EC 3.-	3	2	2	2	0	0	0	0	0	0	0	0	1	1	0	0	0	0	0	0	0	0	0	0	1	0	0	0	0	0	0	0	0	0	0	0	0	1	0	0	0	1
Q96JJ3;Q5JVZ5;B4DRL5;Q7Z5G9;B4DZ20;F5GZP8;H0YCM7;Q5JW01;Q5JVZ8;Q5JVZ4;H7C0S6;H7C0N5;H7C3P3	Q96JJ3;Q5JVZ5;B4DRL5;Q7Z5G9;B4DZ20;F5GZP8;H0YCM7	15;15;15;13;12;12;11;7;6;5;2;1;1	15;15;15;13;12;12;11;7;6;5;2;1;1	12;12;12;10;9;9;8;6;4;4;0;0;0	Engulfment and cell motility protein 2	ELMO2	>sp|Q96JJ3|ELMO2_HUMAN Engulfment and cell motility protein 2 OS=Homo sapiens GN=ELMO2 PE=1 SV=2;>tr|Q5JVZ5|Q5JVZ5_HUMAN Engulfment and cell motility protein 2 OS=Homo sapiens GN=ELMO2 PE=4 SV=1;>tr|B4DRL5|B4DRL5_HUMAN Engulfment and cell motility protein	13	15	15	12	3	5	4	3	3	3	5	6	4	0	1	4	1	1	0	0	1	0	1	4	1	4	3	2	4	2	3	5	2	2	4	2	2	4	2	3	2	3
Q86YS7;Q86YS7-2;F5H3N1;B4DRN7;F5H2A1;F5H5R1;H0YGJ3;H0YFE9;H0YGU7;H0YFC4	Q86YS7;Q86YS7-2;F5H3N1;B4DRN7;F5H2A1;F5H5R1	3;3;3;3;3;3;1;1;1;1	3;3;3;3;3;3;1;1;1;1	3;3;3;3;3;3;1;1;1;1	C2 domain-containing protein 5	C2CD5	>sp|Q86YS7|C2CD5_HUMAN C2 domain-containing protein 5 OS=Homo sapiens GN=C2CD5 PE=1 SV=1;>sp|Q86YS7-2|C2CD5_HUMAN Isoform 2 of C2 domain-containing protein 5 OS=Homo sapiens GN=C2CD5;>tr|F5H3N1|F5H3N1_HUMAN C2 domain-containing protein 5 OS=Homo sapiens GN	10	3	3	3	0	0	0	0	0	0	2	1	0	0	0	1	0	0	0	0	0	0	0	0	0	2	0	0	0	0	0	0	1	0	0	0	0	0	1	1	0	1
Q5W0Z9;B4DRN8;Q2TB82;Q5W0Z9-3;Q5W0Z9-2	Q5W0Z9;B4DRN8;Q2TB82;Q5W0Z9-3	5;5;4;4;2	5;5;4;4;2	5;5;4;4;2	Probable palmitoyltransferase ZDHHC20;Palmitoyltransferase	ZDHHC20	>sp|Q5W0Z9|ZDH20_HUMAN Probable palmitoyltransferase ZDHHC20 OS=Homo sapiens GN=ZDHHC20 PE=1 SV=1;>tr|B4DRN8|B4DRN8_HUMAN Palmitoyltransferase OS=Homo sapiens GN=ZDHHC20 PE=2 SV=1;>tr|Q2TB82|Q2TB82_HUMAN Palmitoyltransferase OS=Homo sapiens GN=ZDHHC20 PE=2	5	5	5	5	0	0	0	1	0	1	1	2	0	0	0	0	0	0	0	0	0	0	0	0	0	3	1	1	0	0	0	0	0	1	0	0	1	1	0	1	0	1
Q92552;B4DRT2;G5EA06;D6RH20;E5RJ73;D6RJC7;REV__H0Y546	Q92552;B4DRT2;G5EA06;D6RH20	15;15;14;12;5;5;1	15;15;14;12;5;5;1	15;15;14;12;5;5;1	28S ribosomal protein S27, mitochondrial	MRPS27	>sp|Q92552|RT27_HUMAN 28S ribosomal protein S27, mitochondrial OS=Homo sapiens GN=MRPS27 PE=1 SV=3;>tr|B4DRT2|B4DRT2_HUMAN 28S ribosomal protein S27, mitochondrial OS=Homo sapiens GN=MRPS27 PE=2 SV=1;>tr|G5EA06|G5EA06_HUMAN 28S ribosomal protein S27, mitoc	7	15	15	15	3	2	1	3	5	3	3	3	5	3	4	4	0	0	1	0	0	0	2	3	2	5	0	3	1	3	6	4	4	1	4	2	4	6	1	1	3	3
Q96J42;B4DS52;H0Y997;Q96J42-2;H0Y928;D6RBD9;D6RB48	Q96J42;B4DS52;H0Y997;Q96J42-2	3;3;3;3;1;1;1	3;3;3;3;1;1;1	3;3;3;3;1;1;1	Thioredoxin domain-containing protein 15	TXNDC15	>sp|Q96J42|TXD15_HUMAN Thioredoxin domain-containing protein 15 OS=Homo sapiens GN=TXNDC15 PE=1 SV=1;>tr|B4DS52|B4DS52_HUMAN Thioredoxin domain-containing protein 15 OS=Homo sapiens GN=TXNDC15 PE=2 SV=1;>tr|H0Y997|H0Y997_HUMAN Thioredoxin domain-containing	7	3	3	3	1	1	2	1	1	2	1	1	0	1	2	1	0	0	0	0	0	0	2	1	1	1	1	1	1	0	2	1	0	0	1	1	1	1	1	0	1	0
Q9NRZ5;B4DSF9;H0Y5R3;Q6AI25;G3XAF1;Q5TEE8	Q9NRZ5;B4DSF9;H0Y5R3	4;4;2;1;1;1	4;4;2;1;1;1	4;4;2;1;1;1	1-acyl-sn-glycerol-3-phosphate acyltransferase delta	AGPAT4	>sp|Q9NRZ5|PLCD_HUMAN 1-acyl-sn-glycerol-3-phosphate acyltransferase delta OS=Homo sapiens GN=AGPAT4 PE=1 SV=1;>tr|B4DSF9|B4DSF9_HUMAN 1-acyl-sn-glycerol-3-phosphate acyltransferase delta OS=Homo sapiens GN=AGPAT4 PE=2 SV=1;>tr|H0Y5R3|H0Y5R3_HUMAN 1-acyl-s	6	4	4	4	0	0	0	0	0	0	0	1	0	1	0	0	0	0	0	0	0	0	0	0	0	1	0	1	1	0	0	0	0	0	2	0	2	0	0	0	0	0
O60942;B4DSJ8;Q5TCW7;O60942-3;O60942-4;O60942-2	O60942;B4DSJ8;Q5TCW7;O60942-3;O60942-4;O60942-2	2;2;2;2;2;2	2;2;2;2;2;2	2;2;2;2;2;2	mRNA-capping enzyme;Polynucleotide 5-triphosphatase;mRNA guanylyltransferase	RNGTT	>sp|O60942|MCE1_HUMAN mRNA-capping enzyme OS=Homo sapiens GN=RNGTT PE=1 SV=1;>tr|B4DSJ8|B4DSJ8_HUMAN cDNA FLJ50195, highly similar to mRNA capping enzyme OS=Homo sapiens GN=RNGTT PE=2 SV=1;>tr|Q5TCW7|Q5TCW7_HUMAN mRNA-capping enzyme OS=Homo sapiens GN=RNGT	6	2	2	2	0	0	0	0	0	0	0	1	0	0	0	0	0	0	0	0	0	0	0	0	1	0	0	0	0	0	0	0	0	0	0	0	0	0	0	0	0	0
O60268;O60268-2;B4DSS5	O60268;O60268-2;B4DSS5	1;1;1	1;1;1	1;1;1	Uncharacterized protein KIAA0513	KIAA0513	>sp|O60268|K0513_HUMAN Uncharacterized protein KIAA0513 OS=Homo sapiens GN=KIAA0513 PE=2 SV=1;>sp|O60268-2|K0513_HUMAN Isoform 2 of Uncharacterized protein KIAA0513 OS=Homo sapiens GN=KIAA0513;>tr|B4DSS5|B4DSS5_HUMAN Uncharacterized protein KIAA0513 OS=Hom	3	1	1	1	0	0	0	0	0	0	0	0	0	0	0	0	0	0	0	0	0	0	0	0	0	0	0	0	0	0	0	0	0	0	0	0	0	0	0	0	0	0
B4DST5	B4DST5	28	1	1			>tr|B4DST5|B4DST5_HUMAN Tyrosine-protein phosphatase non-receptor type 23 OS=Homo sapiens GN=PTPN23 PE=2 SV=1	1	28	1	1	6	7	4	6	2	6	7	5	4	2	3	6	0	0	0	0	0	0	4	3	5	4	2	0	5	4	3	6	7	2	2	3	2	9	4	7	7	10
Q7Z7G0;Q7Z7G0-4;B4DSV9;H0Y897;D3YTG3;Q7Z7G0-2;Q7Z7G0-3;H7C5S3;H7C556	Q7Z7G0;Q7Z7G0-4;B4DSV9;H0Y897;D3YTG3;Q7Z7G0-2;Q7Z7G0-3;H7C5S3;H7C556	2;2;2;2;2;2;2;1;1	2;2;2;2;2;2;2;1;1	2;2;2;2;2;2;2;1;1	Target of Nesh-SH3	ABI3BP	>sp|Q7Z7G0|TARSH_HUMAN Target of Nesh-SH3 OS=Homo sapiens GN=ABI3BP PE=1 SV=1;>sp|Q7Z7G0-4|TARSH_HUMAN Isoform 4 of Target of Nesh-SH3 OS=Homo sapiens GN=ABI3BP;>tr|B4DSV9|B4DSV9_HUMAN Target of Nesh-SH3 OS=Homo sapiens GN=ABI3BP PE=2 SV=1;>tr|H0Y897|H0Y89	9	2	2	2	0	0	0	0	0	0	0	0	0	0	0	0	0	0	0	0	0	0	0	0	1	0	0	0	0	0	0	1	0	0	0	0	0	0	0	0	0	0
Q7Z3B4;B4DT35;E7EUM5;Q7Z3B4-2	Q7Z3B4;B4DT35;E7EUM5;Q7Z3B4-2	15;15;13;11	15;15;13;11	15;15;13;11	Nucleoporin p54	NUP54	>sp|Q7Z3B4|NUP54_HUMAN Nucleoporin p54 OS=Homo sapiens GN=NUP54 PE=1 SV=2;>tr|B4DT35|B4DT35_HUMAN Nucleoporin p54 OS=Homo sapiens GN=NUP54 PE=2 SV=1;>tr|E7EUM5|E7EUM5_HUMAN Nucleoporin p54 OS=Homo sapiens GN=NUP54 PE=2 SV=2;>sp|Q7Z3B4-2|NUP54_HUMAN Isoform	4	15	15	15	6	4	5	4	4	5	6	5	5	7	5	3	0	0	0	0	1	1	6	7	4	5	4	6	7	9	6	2	5	6	6	3	7	5	6	5	6	7
O75352;J3QS48;I3L295;J3KT75;J3QW43;J3QRD5;B4DT74;J3KSI4;I3L1D2;I3L4E0;J3KTK8;J3QQZ4;I3L405;I3L261	O75352;J3QS48;I3L295;J3KT75;J3QW43;J3QRD5;B4DT74;J3KSI4;I3L1D2;I3L4E0;J3KTK8;J3QQZ4	3;3;3;3;3;3;3;2;2;2;2;2;1;1	3;3;3;3;3;3;3;2;2;2;2;2;1;1	3;3;3;3;3;3;3;2;2;2;2;2;1;1	Mannose-P-dolichol utilization defect 1 protein	MPDU1	>sp|O75352|MPU1_HUMAN Mannose-P-dolichol utilization defect 1 protein OS=Homo sapiens GN=MPDU1 PE=1 SV=2;>tr|J3QS48|J3QS48_HUMAN Mannose-P-dolichol utilization defect 1 protein OS=Homo sapiens GN=MPDU1 PE=2 SV=1;>tr|I3L295|I3L295_HUMAN Mannose-P-dolichol u	14	3	3	3	2	0	0	1	1	0	0	0	0	1	1	0	0	1	0	1	0	1	1	2	1	1	1	1	1	0	0	0	0	2	0	1	0	0	0	0	1	0
P20073;B4DT77;P20073-2	P20073;B4DT77;P20073-2	20;20;20	20;20;20	20;20;20	Annexin A7;Annexin	ANXA7	>sp|P20073|ANXA7_HUMAN Annexin A7 OS=Homo sapiens GN=ANXA7 PE=1 SV=3;>tr|B4DT77|B4DT77_HUMAN Annexin OS=Homo sapiens GN=ANXA7 PE=2 SV=1;>sp|P20073-2|ANXA7_HUMAN Isoform 2 of Annexin A7 OS=Homo sapiens GN=ANXA7	3	20	20	20	9	13	9	11	16	13	13	14	12	8	14	10	8	10	4	4	6	0	9	11	13	10	10	9	9	12	11	15	15	8	15	13	14	15	14	16	15	17
Q8ND56;B4DTG6;Q8ND56-2;K7EMZ9;I3L4Q1	Q8ND56;B4DTG6;Q8ND56-2;K7EMZ9	10;10;10;6;2	10;10;10;6;2	10;10;10;6;2	Protein LSM14 homolog A	LSM14A	>sp|Q8ND56|LS14A_HUMAN Protein LSM14 homolog A OS=Homo sapiens GN=LSM14A PE=1 SV=3;>tr|B4DTG6|B4DTG6_HUMAN Protein LSM14 homolog A OS=Homo sapiens GN=LSM14A PE=2 SV=1;>sp|Q8ND56-2|LS14A_HUMAN Isoform 2 of Protein LSM14 homolog A OS=Homo sapiens GN=LSM14A;>	5	10	10	10	3	2	2	2	3	1	2	2	1	3	2	0	0	0	1	0	0	2	2	1	2	3	3	2	3	2	2	1	3	2	2	1	2	3	1	1	2	2
Q92759;B4DTJ5;A2ABL5	Q92759;B4DTJ5	3;3;1	3;3;1	3;3;1	General transcription factor IIH subunit 4	GTF2H4	>sp|Q92759|TF2H4_HUMAN General transcription factor IIH subunit 4 OS=Homo sapiens GN=GTF2H4 PE=2 SV=1;>tr|B4DTJ5|B4DTJ5_HUMAN General transcription factor IIH subunit 4 OS=Homo sapiens GN=GTF2H4 PE=2 SV=1	3	3	3	3	0	1	1	1	0	1	0	0	0	0	1	0	0	0	0	0	0	0	0	0	0	0	0	0	0	2	0	0	0	1	0	1	0	0	0	0	0	0
P20936;B4DTL2;E9PGC0;P20936-2;Q68CU6	P20936;B4DTL2;E9PGC0;P20936-2	24;24;24;24;9	24;24;24;24;9	24;24;24;24;9	Ras GTPase-activating protein 1	RASA1	>sp|P20936|RASA1_HUMAN Ras GTPase-activating protein 1 OS=Homo sapiens GN=RASA1 PE=1 SV=1;>tr|B4DTL2|B4DTL2_HUMAN Ras GTPase-activating protein 1 OS=Homo sapiens GN=RASA1 PE=2 SV=1;>tr|E9PGC0|E9PGC0_HUMAN Ras GTPase-activating protein 1 OS=Homo sapiens GN=	5	24	24	24	3	3	4	4	3	1	2	3	2	3	3	7	1	2	1	1	2	2	4	2	4	1	3	1	2	7	10	2	3	3	7	0	3	1	3	2	3	2
P18858;B4DTU4;M0R0Q7;Q2TB12;F5GZ28;B4E135;M0QY71;M0R1G7	P18858;B4DTU4;M0R0Q7;Q2TB12;F5GZ28;B4E135	12;12;11;11;10;6;2;2	12;12;11;11;10;6;2;2	12;12;11;11;10;6;2;2	DNA ligase 1;DNA ligase	LIG1	>sp|P18858|DNLI1_HUMAN DNA ligase 1 OS=Homo sapiens GN=LIG1 PE=1 SV=1;>tr|B4DTU4|B4DTU4_HUMAN DNA ligase OS=Homo sapiens GN=LIG1 PE=2 SV=1;>tr|M0R0Q7|M0R0Q7_HUMAN DNA ligase OS=Homo sapiens GN=LIG1 PE=2 SV=1;>tr|Q2TB12|Q2TB12_HUMAN DNA ligase OS=Homo sapie	8	12	12	12	0	1	1	2	0	1	1	1	0	1	0	1	0	0	1	0	2	0	0	0	0	0	5	0	1	0	1	0	0	0	0	0	1	0	0	0	0	0
B4DUC5	B4DUC5	33	1	1			>tr|B4DUC5|B4DUC5_HUMAN Uncharacterized protein OS=Homo sapiens GN=CSE1L PE=2 SV=1	1	33	1	1	17	19	20	19	16	18	13	17	16	21	25	15	10	9	9	5	12	7	18	15	18	14	20	12	17	18	14	11	13	18	18	11	18	8	12	11	12	13
Q13126;B4DUC8;Q13126-4;Q13126-3;Q13126-2;J3QSB7;Q13126-7;Q13126-6;Q13126-5;F2Z2F3	Q13126;B4DUC8;Q13126-4;Q13126-3;Q13126-2;J3QSB7;Q13126-7;Q13126-6;Q13126-5	17;17;16;16;16;13;13;13;13;8	17;17;16;16;16;13;13;13;13;8	14;14;13;13;13;10;10;10;10;5	S-methyl-5-thioadenosine phosphorylase;Purine nucleoside phosphorylase	MTAP	>sp|Q13126|MTAP_HUMAN S-methyl-5-thioadenosine phosphorylase OS=Homo sapiens GN=MTAP PE=1 SV=2;>tr|B4DUC8|B4DUC8_HUMAN S-methyl-5-thioadenosine phosphorylase OS=Homo sapiens GN=MTAP PE=2 SV=1;>sp|Q13126-4|MTAP_HUMAN Isoform 4 of S-methyl-5-thioadenosine	10	17	17	14	5	4	1	4	7	6	7	5	3	3	5	7	2	3	0	2	3	6	2	1	6	7	3	1	5	6	4	1	4	2	5	4	3	4	2	6	8	2
Q969X1;C9JEN3;C9IYT2;F8WDY4;C9IZ27;C9JW19;C9JWV9;B4DUD2;C9JAP5	Q969X1;C9JEN3;C9IYT2;F8WDY4;C9IZ27;C9JW19;C9JWV9;B4DUD2;C9JAP5	2;2;2;2;2;2;2;2;1	2;2;2;2;2;2;2;2;1	2;2;2;2;2;2;2;2;1	Protein lifeguard 3	TMBIM1	>sp|Q969X1|LFG3_HUMAN Protein lifeguard 3 OS=Homo sapiens GN=TMBIM1 PE=1 SV=2;>tr|C9JEN3|C9JEN3_HUMAN Protein lifeguard 3 (Fragment) OS=Homo sapiens GN=TMBIM1 PE=2 SV=1;>tr|C9IYT2|C9IYT2_HUMAN Protein lifeguard 3 (Fragment) OS=Homo sapiens GN=TMBIM1 PE=2 S	9	2	2	2	1	1	1	1	1	1	1	1	2	1	1	1	2	2	0	0	1	0	1	1	1	1	1	2	1	1	1	2	2	1	1	1	1	1	1	1	1	1
Q13530;B4DUE9;Q5H936	Q13530;B4DUE9	7;7;1	7;7;1	6;6;1	Serine incorporator 3	SERINC3	>sp|Q13530|SERC3_HUMAN Serine incorporator 3 OS=Homo sapiens GN=SERINC3 PE=2 SV=2;>tr|B4DUE9|B4DUE9_HUMAN Serine incorporator 3 OS=Homo sapiens GN=SERINC3 PE=2 SV=1	3	7	7	6	0	1	0	0	0	2	1	1	0	0	0	0	0	0	0	0	0	1	0	1	1	0	0	1	0	0	0	0	0	2	0	1	0	1	0	0	0	3
Q99439;B4DUT8;B4DDF4;Q99439-2;H3BVI6;K7ES69;H3BQH0;U3KPS3	Q99439;B4DUT8;B4DDF4;Q99439-2;H3BVI6	15;15;14;12;9;7;5;2	14;14;13;11;9;6;5;2	14;14;13;11;9;6;5;2	Calponin-2	CNN2	>sp|Q99439|CNN2_HUMAN Calponin-2 OS=Homo sapiens GN=CNN2 PE=1 SV=4;>tr|B4DUT8|B4DUT8_HUMAN Calponin-2 OS=Homo sapiens GN=CNN2 PE=2 SV=1;>tr|B4DDF4|B4DDF4_HUMAN Calponin-2 OS=Homo sapiens GN=CNN2 PE=2 SV=1;>sp|Q99439-2|CNN2_HUMAN Isoform 2 of Calponin-2 OS=	8	15	14	14	8	10	10	10	10	12	9	8	12	13	12	9	7	6	3	3	5	6	11	7	9	7	10	13	12	10	9	10	9	10	11	8	11	8	13	11	11	13
Q9UJA5;B4DUV6;Q9UJA5-3;Q9UJA5-2	Q9UJA5;B4DUV6;Q9UJA5-3;Q9UJA5-2	4;4;3;3	4;4;3;3	4;4;3;3	tRNA (adenine(58)-N(1))-methyltransferase non-catalytic subunit TRM6	TRMT6	>sp|Q9UJA5|TRM6_HUMAN tRNA (adenine(58)-N(1))-methyltransferase non-catalytic subunit TRM6 OS=Homo sapiens GN=TRMT6 PE=1 SV=1;>tr|B4DUV6|B4DUV6_HUMAN cDNA FLJ51319, highly similar to tRNA (adenine-N(1)-)-methyltransferase non-catalytic subunit TRM6 OS=Homo	4	4	4	4	1	1	0	1	0	0	0	0	0	0	0	0	0	0	0	0	0	1	0	0	0	0	0	0	0	0	2	0	1	1	0	0	1	0	0	0	3	0
Q8N5B7;B4DV54;Q49AQ3;H0YI10;F8VXY1	Q8N5B7;B4DV54;Q49AQ3;H0YI10;F8VXY1	3;3;2;2;2	3;3;2;2;2	3;3;2;2;2	Ceramide synthase 5	CERS5;LASS5;CCDC97	>sp|Q8N5B7|CERS5_HUMAN Ceramide synthase 5 OS=Homo sapiens GN=CERS5 PE=2 SV=1;>tr|B4DV54|B4DV54_HUMAN Ceramide synthase 5 OS=Homo sapiens GN=LASS5 PE=2 SV=1;>tr|Q49AQ3|Q49AQ3_HUMAN Ceramide synthase 5 OS=Homo sapiens GN=LASS5 PE=2 SV=1;>tr|H0YI10|H0YI10_HU	5	3	3	3	0	0	0	0	1	0	1	2	0	0	0	0	0	0	0	0	0	0	0	0	1	1	0	1	1	0	0	0	1	0	0	0	1	0	0	0	0	1
Q9P2K3;Q9P2K3-2;B4DV59;Q9P2K3-4;Q9P2K3-3;H0YDD7	Q9P2K3;Q9P2K3-2;B4DV59;Q9P2K3-4;Q9P2K3-3	3;3;3;3;3;1	3;3;3;3;3;1	1;1;1;1;1;1	REST corepressor 3	RCOR3	>sp|Q9P2K3|RCOR3_HUMAN REST corepressor 3 OS=Homo sapiens GN=RCOR3 PE=1 SV=2;>sp|Q9P2K3-2|RCOR3_HUMAN Isoform 2 of REST corepressor 3 OS=Homo sapiens GN=RCOR3;>tr|B4DV59|B4DV59_HUMAN REST corepressor 3 OS=Homo sapiens GN=RCOR3 PE=2 SV=1;>sp|Q9P2K3-4|RCOR3_	6	3	3	1	1	0	0	1	1	0	0	2	1	0	0	0	0	0	0	0	0	0	0	1	0	2	1	0	0	1	1	1	1	0	2	1	2	2	1	0	2	0
P50995;B4DVE7;H0Y6E1;E5RIN3;Q5T0G9	P50995;B4DVE7	26;26;7;1;1	26;26;7;1;1	25;25;7;0;1	Annexin A11	ANXA11	>sp|P50995|ANX11_HUMAN Annexin A11 OS=Homo sapiens GN=ANXA11 PE=1 SV=1;>tr|B4DVE7|B4DVE7_HUMAN Annexin OS=Homo sapiens GN=ANXA11 PE=2 SV=1	5	26	26	25	10	11	11	8	11	13	14	14	15	12	15	12	6	8	5	4	4	4	11	8	15	15	13	10	13	12	13	11	14	8	14	11	13	15	13	13	13	15
O15371;B4DVY1;B0QYA5;B0QYA6;B0QYA7;B0QYA8;B0QYA4	O15371;B4DVY1	22;22;10;7;4;3;2	22;22;10;7;4;3;2	22;22;10;7;4;3;2	Eukaryotic translation initiation factor 3 subunit D	EIF3D	>sp|O15371|EIF3D_HUMAN Eukaryotic translation initiation factor 3 subunit D OS=Homo sapiens GN=EIF3D PE=1 SV=1;>tr|B4DVY1|B4DVY1_HUMAN Eukaryotic translation initiation factor 3 subunit D OS=Homo sapiens GN=EIF3D PE=2 SV=1	7	22	22	22	9	13	11	10	12	12	12	14	8	11	11	10	3	3	3	4	3	2	13	12	9	9	11	6	7	11	11	13	12	15	14	9	14	11	10	8	14	11
O43524;B4DVZ6	O43524;B4DVZ6	1;1	1;1	1;1	Forkhead box protein O3	FOXO3	>sp|O43524|FOXO3_HUMAN Forkhead box protein O3 OS=Homo sapiens GN=FOXO3 PE=1 SV=1;>tr|B4DVZ6|B4DVZ6_HUMAN Forkhead box protein O3 OS=Homo sapiens GN=FOXO3 PE=2 SV=1	2	1	1	1	1	0	0	1	1	0	0	0	0	1	0	0	0	0	0	0	0	0	1	0	0	0	0	0	0	0	1	0	0	1	0	0	1	0	0	0	1	0
Q86WQ0;B4DW92;U3KQ53;F5H0B6	Q86WQ0;B4DW92;U3KQ53	3;3;2;1	3;3;2;1	3;3;2;1	Nuclear receptor 2C2-associated protein	NR2C2AP	>sp|Q86WQ0|NR2CA_HUMAN Nuclear receptor 2C2-associated protein OS=Homo sapiens GN=NR2C2AP PE=1 SV=1;>tr|B4DW92|B4DW92_HUMAN Nuclear receptor 2C2-associated protein OS=Homo sapiens GN=NR2C2AP PE=2 SV=1;>tr|U3KQ53|U3KQ53_HUMAN Nuclear receptor 2C2-associated	4	3	3	3	0	1	0	0	0	1	1	2	0	0	0	0	0	0	0	0	1	0	0	1	1	0	0	0	0	0	0	0	0	0	0	0	1	0	0	0	0	0
Q8TB37;B4DWB0;F8W0A2	Q8TB37;B4DWB0;F8W0A2	1;1;1	1;1;1	1;1;1	Iron-sulfur protein NUBPL	NUBPL	>sp|Q8TB37|NUBPL_HUMAN Iron-sulfur protein NUBPL OS=Homo sapiens GN=NUBPL PE=1 SV=3;>tr|B4DWB0|B4DWB0_HUMAN Iron-sulfur protein NUBPL OS=Homo sapiens GN=NUBPL PE=2 SV=1;>tr|F8W0A2|F8W0A2_HUMAN Iron-sulfur protein NUBPL (Fragment) OS=Homo sapiens GN=NUBPL P	3	1	1	1	0	1	0	0	0	0	0	0	0	0	0	0	0	0	0	0	0	0	0	0	0	0	0	0	0	0	0	0	0	0	0	0	0	1	0	0	0	1
P40616;B4DWW1;F8VYN9;B4DZG7;F8VP99;F8W1Z8;F8VP63	P40616;B4DWW1;F8VYN9;B4DZG7	5;5;4;3;1;1;1	5;5;4;3;1;1;1	5;5;4;3;1;1;1	ADP-ribosylation factor-like protein 1	ARL1	>sp|P40616|ARL1_HUMAN ADP-ribosylation factor-like protein 1 OS=Homo sapiens GN=ARL1 PE=1 SV=1;>tr|B4DWW1|B4DWW1_HUMAN ADP-ribosylation factor-like protein 1 OS=Homo sapiens GN=ARL1 PE=2 SV=1;>tr|F8VYN9|F8VYN9_HUMAN ADP-ribosylation factor-like protein 1 O	7	5	5	5	3	3	4	2	3	2	4	4	3	4	4	1	2	3	3	2	2	1	4	4	3	4	3	4	4	3	4	4	3	3	4	4	4	4	4	4	4	4
O43772;B4DWZ5;C9JPE1	O43772;B4DWZ5;C9JPE1	8;8;6	8;8;6	8;8;6	Mitochondrial carnitine/acylcarnitine carrier protein	SLC25A20	>sp|O43772|MCAT_HUMAN Mitochondrial carnitine/acylcarnitine carrier protein OS=Homo sapiens GN=SLC25A20 PE=1 SV=1;>tr|B4DWZ5|B4DWZ5_HUMAN Mitochondrial carnitine/acylcarnitine carrier protein OS=Homo sapiens GN=SLC25A20 PE=2 SV=1;>tr|C9JPE1|C9JPE1_HUMAN Mi	3	8	8	8	1	2	2	1	2	1	2	1	2	2	2	1	1	0	0	0	0	0	2	2	1	3	2	4	2	1	3	0	0	1	3	4	1	5	2	2	3	0
Q96KB5;B4DX68;E5RIE1	Q96KB5;B4DX68	10;10;1	10;10;1	10;10;1	Lymphokine-activated killer T-cell-originated protein kinase	PBK	>sp|Q96KB5|TOPK_HUMAN Lymphokine-activated killer T-cell-originated protein kinase OS=Homo sapiens GN=PBK PE=1 SV=3;>tr|B4DX68|B4DX68_HUMAN Lymphokine-activated killer T-cell-originated protein kinase OS=Homo sapiens GN=PBK PE=2 SV=1	3	10	10	10	2	3	0	2	0	1	0	2	0	0	2	3	0	0	1	0	1	1	0	0	2	0	3	0	0	1	2	0	0	1	1	0	3	0	0	0	0	0
Q13286;Q9UBD8;H3BPM8;B4DXL3;Q13286-5;Q13286-4;Q13286-2;Q13286-3;Q13286-6;H3BPL0;H3BRU8;Q9UBH5;O95090;H3BR84;H3BNK7;Q2TA70;B4DFF3	Q13286;Q9UBD8;H3BPM8;B4DXL3;Q13286-5;Q13286-4;Q13286-2;Q13286-3;Q13286-6;H3BPL0;H3BRU8;Q9UBH5;O95090;H3BR84	3;3;3;3;3;3;3;3;2;2;2;2;2;2;1;1;1	3;3;3;3;3;3;3;3;2;2;2;2;2;2;1;1;1	3;3;3;3;3;3;3;3;2;2;2;2;2;2;1;1;1	Battenin	CLN3	>sp|Q13286|CLN3_HUMAN Battenin OS=Homo sapiens GN=CLN3 PE=1 SV=1;>tr|Q9UBD8|Q9UBD8_HUMAN Battenin OS=Homo sapiens GN=CLN3 PE=2 SV=1;>tr|H3BPM8|H3BPM8_HUMAN Battenin OS=Homo sapiens GN=CLN3 PE=3 SV=1;>tr|B4DXL3|B4DXL3_HUMAN Battenin OS=Homo sapiens GN=CLN3	17	3	3	3	0	0	0	0	0	0	1	0	0	0	0	0	0	0	0	0	0	0	0	0	0	0	0	0	0	0	0	0	0	0	0	1	0	3	0	1	0	2
P36897;B4DY26;P36897-3;P36897-2;F8W1R9;P36896;Q8NER5;Q8NER5-3;Q8NER5-4;P36896-5;P36896-2;P36896-3;P36896-4	P36897;B4DY26;P36897-3;P36897-2;F8W1R9	3;3;3;3;2;1;1;1;1;1;1;1;1	3;3;3;3;2;1;1;1;1;1;1;1;1	3;3;3;3;2;1;1;1;1;1;1;1;1	TGF-beta receptor type-1	TGFBR1	>sp|P36897|TGFR1_HUMAN TGF-beta receptor type-1 OS=Homo sapiens GN=TGFBR1 PE=1 SV=1;>tr|B4DY26|B4DY26_HUMAN TGF-beta receptor type-1 OS=Homo sapiens GN=TGFBR1 PE=2 SV=1;>sp|P36897-3|TGFR1_HUMAN Isoform 3 of TGF-beta receptor type-1 OS=Homo sapiens GN=TGFBR	13	3	3	3	0	1	0	0	0	1	0	1	0	0	0	0	0	0	0	0	0	0	0	1	0	2	1	0	0	0	0	0	2	1	0	1	1	1	0	1	1	2
Q8NFH5;B4DYB4;B4DP57;C9IYQ7;F8WCF5;F8WEL4;C9JIY9	Q8NFH5;B4DYB4;B4DP57	7;7;5;2;2;2;1	7;7;5;2;2;2;1	7;7;5;2;2;2;1	Nucleoporin NUP53	NUP35	>sp|Q8NFH5|NUP53_HUMAN Nucleoporin NUP53 OS=Homo sapiens GN=NUP35 PE=1 SV=1;>tr|B4DYB4|B4DYB4_HUMAN Nucleoporin NUP53 OS=Homo sapiens GN=NUP35 PE=2 SV=1;>tr|B4DP57|B4DP57_HUMAN Nucleoporin NUP53 OS=Homo sapiens GN=NUP35 PE=2 SV=1	7	7	7	7	1	5	4	3	1	2	1	1	1	3	3	1	0	1	0	0	1	0	3	2	2	3	1	2	3	3	1	0	1	4	0	0	1	0	0	0	0	0
B4DYH1	B4DYH1	44	1	1	Heat shock protein 105 kDa	HSPH1	>tr|B4DYH1|B4DYH1_HUMAN Heat shock 105kDa/110kDa protein 1, isoform CRA_b OS=Homo sapiens GN=HSPH1 PE=2 SV=1	1	44	1	1	25	23	16	23	26	21	29	26	22	21	30	25	10	12	7	4	12	12	28	25	21	24	26	19	23	26	23	25	20	24	22	19	27	20	21	13	27	16
B4DYR7;Q5VXT5-2;Q5VXT5	B4DYR7;Q5VXT5-2;Q5VXT5	1;1;1	1;1;1	1;1;1	Synaptophysin-like protein 2	SYPL2	>tr|B4DYR7|B4DYR7_HUMAN Synaptophysin-like protein 2 OS=Homo sapiens GN=SYPL2 PE=2 SV=1;>sp|Q5VXT5-2|SYPL2_HUMAN Isoform 2 of Synaptophysin-like protein 2 OS=Homo sapiens GN=SYPL2;>sp|Q5VXT5|SYPL2_HUMAN Synaptophysin-like protein 2 OS=Homo sapiens GN=SYPL2	3	1	1	1	0	0	0	0	0	0	0	0	0	0	0	0	0	0	0	0	0	0	0	0	0	0	0	0	0	0	0	0	0	0	0	0	0	0	0	0	0	0
P18615;B4DYX9;A2ABK2;A2ABK1;A2ABK4;E9PD43;B4DUN1	P18615;B4DYX9;A2ABK2;A2ABK1;A2ABK4;E9PD43;B4DUN1	6;6;5;5;4;4;4	6;6;5;5;4;4;4	6;6;5;5;4;4;4	Negative elongation factor E	NELFE	>sp|P18615|NELFE_HUMAN Negative elongation factor E OS=Homo sapiens GN=NELFE PE=1 SV=3;>tr|B4DYX9|B4DYX9_HUMAN Negative elongation factor E OS=Homo sapiens GN=NELFE PE=2 SV=1;>tr|A2ABK2|A2ABK2_HUMAN Negative elongation factor E (Fragment) OS=Homo sapiens G	7	6	6	6	4	2	1	1	3	1	1	2	1	1	2	2	0	0	0	0	0	0	2	0	0	2	1	0	0	4	4	0	2	2	1	0	3	0	1	0	2	2
Q9UBN7;B4DZH6;C9JEF4;C9J172;E9PEH1;E7EP63;E7ER52;A6NDI8;E7EPS2;Q9UBN7-2	Q9UBN7;B4DZH6;C9JEF4;C9J172;E9PEH1;E7EP63;E7ER52;A6NDI8;E7EPS2;Q9UBN7-2	2;2;1;1;1;1;1;1;1;1	2;2;1;1;1;1;1;1;1;1	2;2;1;1;1;1;1;1;1;1	Histone deacetylase 6	HDAC6	>sp|Q9UBN7|HDAC6_HUMAN Histone deacetylase 6 OS=Homo sapiens GN=HDAC6 PE=1 SV=2;>tr|B4DZH6|B4DZH6_HUMAN Histone deacetylase 6 OS=Homo sapiens GN=HDAC6 PE=2 SV=1;>tr|C9JEF4|C9JEF4_HUMAN Histone deacetylase 6 (Fragment) OS=Homo sapiens GN=HDAC6 PE=2 SV=1;>tr	10	2	2	2	0	0	0	1	0	0	0	0	0	0	0	0	0	0	0	0	0	0	0	0	1	0	0	0	0	0	0	0	0	0	0	0	0	0	0	0	0	0
P35606;B4DZI8;H0YAC7;D6R997;D6RBT6;H0Y938;D6RBZ7;D6RCL6;D6RBG7	P35606;B4DZI8	52;52;7;6;5;5;4;4;4	52;52;7;6;5;5;4;4;4	52;52;7;6;5;5;4;4;4	Coatomer subunit beta	COPB2	>sp|P35606|COPB2_HUMAN Coatomer subunit beta OS=Homo sapiens GN=COPB2 PE=1 SV=2;>tr|B4DZI8|B4DZI8_HUMAN Coatomer protein complex, subunit beta 2 (Beta prime), isoform CRA_b OS=Homo sapiens GN=COPB2 PE=2 SV=1	9	52	52	52	27	27	35	25	30	26	26	25	27	21	25	24	14	14	10	9	16	9	25	29	25	21	29	27	25	25	26	26	24	26	30	26	27	22	25	25	28	28
Q9UJ41;E9PFK9;Q9UJ41-2;B4DZM7;Q9UJ41-3;E7ERJ8;V9GYI8;E9PHB8;C9JDA2	Q9UJ41;E9PFK9;Q9UJ41-2;B4DZM7;Q9UJ41-3;E7ERJ8	13;13;13;13;13;12;3;2;1	13;13;13;13;13;12;3;2;1	13;13;13;13;13;12;3;2;1	Rab5 GDP/GTP exchange factor	RABGEF1	>sp|Q9UJ41|RABX5_HUMAN Rab5 GDP/GTP exchange factor OS=Homo sapiens GN=RABGEF1 PE=1 SV=2;>tr|E9PFK9|E9PFK9_HUMAN Rab5 GDP/GTP exchange factor OS=Homo sapiens GN=RABGEF1 PE=4 SV=1;>sp|Q9UJ41-2|RABX5_HUMAN Isoform 2 of Rab5 GDP/GTP exchange factor OS=Homo sa	9	13	13	13	0	2	1	1	1	1	1	1	1	3	0	0	0	0	0	1	0	2	3	0	2	2	1	2	1	1	0	1	1	1	1	0	3	2	0	1	5	3
P11234;B4E040;C9J6B1;Q6ZS74;C9JQB3;C9JYR1;F8WEQ6	P11234;B4E040;C9J6B1;Q6ZS74;C9JQB3	8;8;7;7;6;3;2	5;5;5;5;4;1;1	5;5;5;5;4;1;1	Ras-related protein Ral-B	RALB	>sp|P11234|RALB_HUMAN Ras-related protein Ral-B OS=Homo sapiens GN=RALB PE=1 SV=1;>tr|B4E040|B4E040_HUMAN Ras-related protein Ral-B OS=Homo sapiens GN=RALB PE=2 SV=1;>tr|C9J6B1|C9J6B1_HUMAN Ras-related protein Ral-B (Fragment) OS=Homo sapiens GN=RALB PE=2	7	8	5	5	5	4	5	3	6	4	5	4	2	4	4	4	3	2	2	0	3	4	5	5	2	6	6	5	4	4	3	5	4	5	5	4	4	3	4	3	4	3
P08138;B4E096	P08138;B4E096	2;2	2;2	2;2	Tumor necrosis factor receptor superfamily member 16	NGFR	>sp|P08138|TNR16_HUMAN Tumor necrosis factor receptor superfamily member 16 OS=Homo sapiens GN=NGFR PE=1 SV=1;>tr|B4E096|B4E096_HUMAN Tumor necrosis factor receptor superfamily member 16 OS=Homo sapiens GN=NGFR PE=2 SV=1	2	2	2	2	0	1	0	0	0	0	0	0	0	1	0	0	0	0	0	0	0	0	0	0	0	2	0	0	0	0	0	0	0	0	0	0	1	0	0	0	0	0
Q8IWS0;B4E0G4;Q8IWS0-3;Q5JRC6;Q8IWS0-2;Q8IWS0-4	Q8IWS0;B4E0G4;Q8IWS0-3;Q5JRC6;Q8IWS0-2;Q8IWS0-4	10;10;10;8;6;6	10;10;10;8;6;6	10;10;10;8;6;6	PHD finger protein 6	PHF6	>sp|Q8IWS0|PHF6_HUMAN PHD finger protein 6 OS=Homo sapiens GN=PHF6 PE=1 SV=1;>tr|B4E0G4|B4E0G4_HUMAN PHD finger protein 6 OS=Homo sapiens GN=PHF6 PE=2 SV=1;>sp|Q8IWS0-3|PHF6_HUMAN Isoform 3 of PHD finger protein 6 OS=Homo sapiens GN=PHF6;>tr|Q5JRC6|Q5JRC6_	6	10	10	10	1	0	0	2	1	0	0	1	0	2	0	1	0	0	0	0	0	0	1	2	0	0	2	0	1	3	0	0	0	4	3	0	0	0	0	0	0	0
Q15629;G3XAN4;B4E0K2	Q15629;G3XAN4;B4E0K2	4;4;4	4;4;4	4;4;4	Translocating chain-associated membrane protein 1	TRAM1	>sp|Q15629|TRAM1_HUMAN Translocating chain-associated membrane protein 1 OS=Homo sapiens GN=TRAM1 PE=1 SV=3;>tr|G3XAN4|G3XAN4_HUMAN Translocating chain-associated membrane protein 1 OS=Homo sapiens GN=TRAM1 PE=4 SV=1;>tr|B4E0K2|B4E0K2_HUMAN Translocating c	3	4	4	4	2	2	3	3	2	3	3	3	3	2	2	0	0	1	0	0	0	0	2	1	1	3	1	3	2	1	2	3	2	0	1	3	1	3	2	2	3	3
P50542;B4E0T2;P50542-3;P50542-4;P50542-2;F5H3X7;F5GZ41;F5H0L9;F5GYB4;F5H5C0;J3KPV0	P50542;B4E0T2;P50542-3;P50542-4;P50542-2	7;7;7;7;6;3;2;2;2;2;2	7;7;7;7;6;3;2;2;2;2;2	7;7;7;7;6;3;2;2;2;2;2	Peroxisomal targeting signal 1 receptor	PEX5	>sp|P50542|PEX5_HUMAN Peroxisomal targeting signal 1 receptor OS=Homo sapiens GN=PEX5 PE=1 SV=3;>tr|B4E0T2|B4E0T2_HUMAN Peroxisomal targeting signal 1 receptor OS=Homo sapiens GN=PEX5 PE=2 SV=1;>sp|P50542-3|PEX5_HUMAN Isoform 3 of Peroxisomal targeting sig	11	7	7	7	0	0	1	0	0	0	0	0	0	0	1	0	1	0	0	0	0	0	0	0	0	0	0	0	0	0	0	0	2	0	1	1	2	4	0	0	1	2
Q96II8;B4E0T7;Q96II8-2;Q96II8-3;E9PD99;F5H3V2;H7C0J8;H7C0F9;H7C1G3;F8WFB5	Q96II8;B4E0T7;Q96II8-2;Q96II8-3;E9PD99	10;10;10;8;7;4;3;2;2;1	10;10;10;8;7;4;3;2;2;1	8;8;8;7;6;3;2;1;1;1	Leucine-rich repeat and calponin homology domain-containing protein 3	LRCH3	>sp|Q96II8|LRCH3_HUMAN Leucine-rich repeat and calponin homology domain-containing protein 3 OS=Homo sapiens GN=LRCH3 PE=1 SV=2;>tr|B4E0T7|B4E0T7_HUMAN Leucine-rich repeat and calponin homology domain-containing protein 3 OS=Homo sapiens GN=LRCH3 PE=2 SV=1	10	10	10	8	2	3	2	1	1	3	1	0	1	2	1	2	0	1	0	0	1	1	2	2	1	0	2	1	3	1	2	0	1	1	0	1	1	0	1	0	0	0
P04049;B4E1N6;H7C155;B4E0X2;P04049-2;H7C4S5	P04049;B4E1N6;H7C155;B4E0X2;P04049-2	4;4;4;4;4;1	1;1;1;1;1;0	1;1;1;1;1;0	RAF proto-oncogene serine/threonine-protein kinase	RAF1	>sp|P04049|RAF1_HUMAN RAF proto-oncogene serine/threonine-protein kinase OS=Homo sapiens GN=RAF1 PE=1 SV=1;>tr|B4E1N6|B4E1N6_HUMAN RAF proto-oncogene serine/threonine-protein kinase OS=Homo sapiens GN=RAF1 PE=2 SV=1;>tr|H7C155|H7C155_HUMAN RAF proto-oncoge	6	4	1	1	0	3	0	0	1	0	1	1	0	1	1	0	0	0	0	0	0	1	2	0	0	1	1	1	1	0	0	1	0	0	0	1	0	2	0	0	0	1
Q9P289;Q8NBY1;B4E0Y9;Q9P289-2;Q9P289-3;C9JDH9	Q9P289;Q8NBY1;B4E0Y9;Q9P289-2;Q9P289-3	7;7;7;6;5;3	1;1;1;1;1;0	1;1;1;1;1;0	Serine/threonine-protein kinase MST4	MST4;RBM4B	>sp|Q9P289|MST4_HUMAN Serine/threonine-protein kinase MST4 OS=Homo sapiens GN=MST4 PE=1 SV=2;>tr|Q8NBY1|Q8NBY1_HUMAN Serine/threonine-protein kinase MST4 OS=Homo sapiens GN=MST4 PE=2 SV=1;>tr|B4E0Y9|B4E0Y9_HUMAN Serine/threonine-protein kinase MST4 OS=Homo	6	7	1	1	4	4	3	3	2	3	2	2	3	3	3	3	2	2	0	0	4	1	4	4	3	1	3	2	4	3	4	2	4	3	3	3	2	2	4	3	3	3
Q9NVS9;B4E1D7;B4E0V0;B4E152;J3QQV6	Q9NVS9;B4E1D7;B4E0V0;B4E152	9;9;8;6;4	9;9;8;6;4	9;9;8;6;4	Pyridoxine-5-phosphate oxidase	PNPO	>sp|Q9NVS9|PNPO_HUMAN Pyridoxine-5-phosphate oxidase OS=Homo sapiens GN=PNPO PE=1 SV=1;>tr|B4E1D7|B4E1D7_HUMAN Pyridoxine-5-phosphate oxidase OS=Homo sapiens GN=PNPO PE=2 SV=1;>tr|B4E0V0|B4E0V0_HUMAN Pyridoxine-5-phosphate oxidase OS=Homo sapiens GN=PNP	5	9	9	9	1	3	1	2	2	2	3	1	5	1	3	1	2	1	0	0	0	0	1	1	4	1	1	2	1	2	1	2	5	1	3	6	3	3	4	5	1	3
P05155;H9KV48;E9PGN7;B4E1H2;B4E1F0;H0YCA1	P05155;H9KV48;E9PGN7;B4E1H2;B4E1F0	5;5;5;5;5;1	4;4;4;4;4;1	4;4;4;4;4;1	Plasma protease C1 inhibitor	SERPING1	>sp|P05155|IC1_HUMAN Plasma protease C1 inhibitor OS=Homo sapiens GN=SERPING1 PE=1 SV=2;>tr|H9KV48|H9KV48_HUMAN Plasma protease C1 inhibitor OS=Homo sapiens GN=SERPING1 PE=2 SV=1;>tr|E9PGN7|E9PGN7_HUMAN Plasma protease C1 inhibitor OS=Homo sapiens GN=SERPI	6	5	4	4	0	0	0	0	1	0	0	0	0	0	0	0	0	0	0	0	0	0	0	0	0	0	0	0	0	0	0	0	0	0	0	2	0	1	0	0	0	0
Q9BUN8;B4E1G1;Q9BUN8-2;E5RGY0	Q9BUN8;B4E1G1;Q9BUN8-2;E5RGY0	4;4;4;2	4;4;4;2	4;4;4;2	Derlin-1	DERL1	>sp|Q9BUN8|DERL1_HUMAN Derlin-1 OS=Homo sapiens GN=DERL1 PE=1 SV=1;>tr|B4E1G1|B4E1G1_HUMAN Derlin-1 OS=Homo sapiens GN=DERL1 PE=2 SV=1;>sp|Q9BUN8-2|DERL1_HUMAN Isoform 2 of Derlin-1 OS=Homo sapiens GN=DERL1;>tr|E5RGY0|E5RGY0_HUMAN Derlin-1 OS=Homo sapiens	4	4	4	4	0	1	1	1	0	1	0	0	0	1	1	0	0	0	0	0	0	0	1	0	1	0	0	1	1	1	0	0	0	1	2	0	0	2	1	1	1	0
P51570;B4E1G6;K7ERJ9;K7EII7;K7ERN9	P51570;B4E1G6	15;15;6;5;2	15;15;6;5;2	15;15;6;5;2	Galactokinase	GALK1	>sp|P51570|GALK1_HUMAN Galactokinase OS=Homo sapiens GN=GALK1 PE=1 SV=1;>tr|B4E1G6|B4E1G6_HUMAN Galactokinase OS=Homo sapiens GN=GALK1 PE=2 SV=1	5	15	15	15	3	2	3	3	3	3	0	2	3	2	4	4	1	1	0	0	0	0	0	1	6	0	0	0	1	2	2	1	2	2	2	7	3	8	3	4	3	3
Q9BQQ3;B4E1H8;Q9BQQ3-3	Q9BQQ3;B4E1H8;Q9BQQ3-3	2;2;2	2;2;2	2;2;2	Golgi reassembly-stacking protein 1	GORASP1	>sp|Q9BQQ3|GORS1_HUMAN Golgi reassembly-stacking protein 1 OS=Homo sapiens GN=GORASP1 PE=1 SV=3;>tr|B4E1H8|B4E1H8_HUMAN Golgi reassembly-stacking protein 1 OS=Homo sapiens GN=GORASP1 PE=2 SV=1;>sp|Q9BQQ3-3|GORS1_HUMAN Isoform 3 of Golgi reassembly-stacking	3	2	2	2	0	0	0	1	0	0	0	0	0	0	0	0	0	0	1	0	0	0	0	0	1	0	0	0	0	0	0	1	0	0	0	0	0	0	1	0	0	0
O14730;B4E1Q4;O14730-2;J3QLP4;J3QQL5	O14730;B4E1Q4;O14730-2	5;5;4;1;1	5;5;4;1;1	5;5;4;1;1	Serine/threonine-protein kinase RIO3	RIOK3	>sp|O14730|RIOK3_HUMAN Serine/threonine-protein kinase RIO3 OS=Homo sapiens GN=RIOK3 PE=1 SV=2;>tr|B4E1Q4|B4E1Q4_HUMAN Serine/threonine-protein kinase RIO3 OS=Homo sapiens GN=RIOK3 PE=2 SV=1;>sp|O14730-2|RIOK3_HUMAN Isoform 2 of Serine/threonine-protein ki	5	5	5	5	1	0	0	1	0	0	0	0	0	1	0	0	0	0	0	0	0	0	1	0	1	0	0	1	1	0	1	0	0	0	0	0	0	0	0	0	1	0
P31431;B4E1S6;P31431-2	P31431;B4E1S6;P31431-2	7;7;4	7;7;4	7;7;4	Syndecan-4;Syndecan	SDC4	>sp|P31431|SDC4_HUMAN Syndecan-4 OS=Homo sapiens GN=SDC4 PE=1 SV=2;>tr|B4E1S6|B4E1S6_HUMAN Syndecan OS=Homo sapiens GN=SDC4 PE=2 SV=1;>sp|P31431-2|SDC4_HUMAN Isoform 2 of Syndecan-4 OS=Homo sapiens GN=SDC4	3	7	7	7	0	3	0	1	1	5	1	4	2	1	0	0	1	0	0	0	0	0	1	0	0	0	0	3	1	0	1	0	2	3	4	0	1	0	1	1	0	0
P29972;B4E220;K7N7A8;P29972-4;P29972-2;P29972-3	P29972;B4E220;K7N7A8;P29972-4;P29972-2;P29972-3	2;2;2;1;1;1	2;2;2;1;1;1	2;2;2;1;1;1	Aquaporin-1	AQP1	>sp|P29972|AQP1_HUMAN Aquaporin-1 OS=Homo sapiens GN=AQP1 PE=1 SV=3;>tr|B4E220|B4E220_HUMAN Aquaporin-1 OS=Homo sapiens GN=AQP1 PE=2 SV=1;>tr|K7N7A8|K7N7A8_HUMAN Uncharacterized protein (Fragment) OS=Homo sapiens PE=3 SV=1;>sp|P29972-4|AQP1_HUMAN Isoform 4	6	2	2	2	0	0	0	0	0	0	0	0	2	0	0	0	0	0	0	0	0	0	0	0	0	0	0	0	0	0	0	1	0	0	0	0	0	0	0	0	0	0
P84103;B4E241	P84103;B4E241	10;10	10;10	9;9	Serine/arginine-rich splicing factor 3	SRSF3	>sp|P84103|SRSF3_HUMAN Serine/arginine-rich splicing factor 3 OS=Homo sapiens GN=SRSF3 PE=1 SV=1;>tr|B4E241|B4E241_HUMAN Serine/arginine-rich-splicing factor 3 OS=Homo sapiens GN=SRSF3 PE=2 SV=1	2	10	10	9	7	6	6	6	6	5	5	3	6	6	6	3	2	3	3	1	1	2	6	5	4	4	6	6	6	7	5	6	5	7	5	5	7	5	4	4	4	4
Q9HAD4;D6RJA5;B4E2L4;H0YAA3;Q9HAD4-2	Q9HAD4;D6RJA5;B4E2L4;H0YAA3;Q9HAD4-2	1;1;1;1;1	1;1;1;1;1	1;1;1;1;1	WD repeat-containing protein 41	WDR41	>sp|Q9HAD4|WDR41_HUMAN WD repeat-containing protein 41 OS=Homo sapiens GN=WDR41 PE=2 SV=3;>tr|D6RJA5|D6RJA5_HUMAN WD repeat-containing protein 41 (Fragment) OS=Homo sapiens GN=WDR41 PE=2 SV=1;>tr|B4E2L4|B4E2L4_HUMAN WD repeat-containing protein 41 OS=Homo	5	1	1	1	0	0	0	0	0	0	1	0	0	0	0	0	0	0	0	0	0	0	0	0	0	0	0	0	0	0	0	0	0	0	0	0	0	0	0	0	0	0
Q8WZA0;B4E2N0;K7ES95	Q8WZA0;B4E2N0;K7ES95	9;9;5	9;9;5	9;9;5	Protein LZIC	LZIC	>sp|Q8WZA0|LZIC_HUMAN Protein LZIC OS=Homo sapiens GN=LZIC PE=1 SV=1;>tr|B4E2N0|B4E2N0_HUMAN Protein LZIC OS=Homo sapiens GN=LZIC PE=2 SV=1;>tr|K7ES95|K7ES95_HUMAN Protein LZIC (Fragment) OS=Homo sapiens GN=LZIC PE=2 SV=1	3	9	9	9	1	1	2	2	0	0	3	3	5	2	4	2	3	2	2	2	2	3	2	3	3	3	2	0	1	1	2	2	4	2	3	4	3	5	4	3	3	4
Q9BZ67;B4E2P1;Q9BZ67-2;E9PS62;E9PRP1;E9PRA3;Q9BZ68;Q8N4M4	Q9BZ67;B4E2P1;Q9BZ67-2;E9PS62	8;8;7;5;3;2;2;1	8;8;7;5;3;2;2;1	8;8;7;5;3;2;2;1	FERM domain-containing protein 8	FRMD8	>sp|Q9BZ67|FRMD8_HUMAN FERM domain-containing protein 8 OS=Homo sapiens GN=FRMD8 PE=1 SV=1;>tr|B4E2P1|B4E2P1_HUMAN FERM domain-containing protein 8 OS=Homo sapiens GN=FRMD8 PE=2 SV=1;>sp|Q9BZ67-2|FRMD8_HUMAN Isoform 2 of FERM domain-containing protein 8 OS	8	8	8	8	0	1	0	0	0	0	0	0	1	0	0	0	0	0	0	0	0	0	0	0	0	2	0	0	0	0	0	1	0	0	1	1	1	3	2	2	1	1
Q9UNL2;C9JA28;B4E2P2;C9J365	Q9UNL2;C9JA28;B4E2P2;C9J365	4;4;4;3	4;4;4;3	4;4;4;3	Translocon-associated protein subunit gamma	SSR3	>sp|Q9UNL2|SSRG_HUMAN Translocon-associated protein subunit gamma OS=Homo sapiens GN=SSR3 PE=1 SV=1;>tr|C9JA28|C9JA28_HUMAN Translocon-associated protein subunit gamma OS=Homo sapiens GN=SSR3 PE=2 SV=1;>tr|B4E2P2|B4E2P2_HUMAN Translocon-associated protein	4	4	4	4	3	3	2	3	3	2	2	4	2	2	1	3	1	0	0	0	1	1	3	3	0	3	3	3	3	3	3	2	3	2	3	3	3	3	2	1	3	1
P13473-2;B4E2S7;P13473-3;B7Z2R9;H0YCG2	P13473-2;B4E2S7;P13473-3;B7Z2R9;H0YCG2	9;9;8;7;6	9;9;8;7;6	1;1;0;0;1	Lysosome-associated membrane glycoprotein 2	LAMP2	>sp|P13473-2|LAMP2_HUMAN Isoform LAMP-2B of Lysosome-associated membrane glycoprotein 2 OS=Homo sapiens GN=LAMP2;>tr|B4E2S7|B4E2S7_HUMAN Lysosome-associated membrane glycoprotein 2 OS=Homo sapiens GN=LAMP2 PE=2 SV=1;>sp|P13473-3|LAMP2_HUMAN Isoform LAMP-2C	5	9	9	1	4	4	4	5	4	4	3	3	4	5	4	4	3	3	3	3	3	2	5	5	2	3	5	5	3	4	4	4	4	4	5	6	4	4	3	5	4	6
Q8N6R0;B4E2X3;Q8N6R0-3;Q8N6R0-4;Q8N6R0-1;Q8N6R0-2	Q8N6R0;B4E2X3;Q8N6R0-3;Q8N6R0-4;Q8N6R0-1;Q8N6R0-2	10;10;10;9;7;5	10;10;10;9;7;5	10;10;10;9;7;5	Methyltransferase-like protein 13	METTL13	>sp|Q8N6R0|MET13_HUMAN Methyltransferase-like protein 13 OS=Homo sapiens GN=METTL13 PE=1 SV=1;>tr|B4E2X3|B4E2X3_HUMAN Methyltransferase-like protein 13 OS=Homo sapiens GN=METTL13 PE=2 SV=1;>sp|Q8N6R0-3|MET13_HUMAN Isoform 3 of Methyltransferase-like protei	6	10	10	10	1	3	1	1	0	4	2	0	0	3	1	0	0	1	0	0	0	0	1	0	0	2	2	0	0	1	0	0	0	2	0	0	0	1	0	0	0	0
Q9P287;Q9P287-2;B4E318;Q9P287-4;Q9P287-3	Q9P287;Q9P287-2;B4E318;Q9P287-4;Q9P287-3	8;8;8;8;8	8;8;8;8;8	8;8;8;8;8	BRCA2 and CDKN1A-interacting protein	BCCIP	>sp|Q9P287|BCCIP_HUMAN BRCA2 and CDKN1A-interacting protein OS=Homo sapiens GN=BCCIP PE=1 SV=1;>sp|Q9P287-2|BCCIP_HUMAN Isoform 2 of BRCA2 and CDKN1A-interacting protein OS=Homo sapiens GN=BCCIP;>tr|B4E318|B4E318_HUMAN BRCA2 and CDKN1A-interacting protein	5	8	8	8	4	3	1	3	1	2	4	0	1	1	2	3	0	1	1	0	1	1	2	3	1	1	2	1	2	2	2	0	1	3	1	0	1	0	0	1	1	1
P22692;B4E351	P22692;B4E351	5;5	5;5	5;5	Insulin-like growth factor-binding protein 4	IGFBP4	>sp|P22692|IBP4_HUMAN Insulin-like growth factor-binding protein 4 OS=Homo sapiens GN=IGFBP4 PE=1 SV=2;>tr|B4E351|B4E351_HUMAN Insulin-like growth factor-binding protein 4 OS=Homo sapiens GN=IGFBP4 PE=2 SV=1	2	5	5	5	0	1	2	0	0	1	1	0	2	1	1	1	0	0	0	0	0	0	0	0	1	1	0	1	1	0	1	3	3	0	2	2	0	0	0	1	0	0
Q93062-3;F5H357;B4E3T4;Q93062-4;Q93062-5;Q93062;Q93062-2;H0YBU9;H0YC46	Q93062-3;F5H357;B4E3T4;Q93062-4;Q93062-5;Q93062;Q93062-2;H0YBU9	4;4;4;4;4;4;4;2;1	4;4;4;4;4;4;4;2;1	4;4;4;4;4;4;4;2;1	RNA-binding protein with multiple splicing	RBPMS	>sp|Q93062-3|RBPMS_HUMAN Isoform C of RNA-binding protein with multiple splicing OS=Homo sapiens GN=RBPMS;>tr|F5H357|F5H357_HUMAN RNA-binding protein with multiple-splicing OS=Homo sapiens GN=RBPMS PE=2 SV=1;>tr|B4E3T4|B4E3T4_HUMAN HCG2043421, isoform CRA_	9	4	4	4	1	2	1	1	3	1	2	3	3	2	2	1	0	0	0	0	0	0	1	2	0	2	2	1	2	1	1	2	1	2	2	1	1	1	1	2	1	2
Q96FF9;B5MBX0	Q96FF9;B5MBX0	2;2	2;2	2;2	Sororin	CDCA5	>sp|Q96FF9|CDCA5_HUMAN Sororin OS=Homo sapiens GN=CDCA5 PE=1 SV=1;>tr|B5MBX0|B5MBX0_HUMAN Sororin OS=Homo sapiens GN=CDCA5 PE=2 SV=1	2	2	2	2	0	0	0	0	0	0	0	0	0	0	0	1	0	0	0	0	0	0	0	0	0	0	0	0	0	0	0	0	0	0	0	0	1	0	0	0	0	0
Q53QV2;B5MBX5;B5MCP4	Q53QV2;B5MBX5;B5MCP4	2;2;2	2;2;2	2;2;2	Protein LBH	LBH	>sp|Q53QV2|LBH_HUMAN Protein LBH OS=Homo sapiens GN=LBH PE=1 SV=1;>tr|B5MBX5|B5MBX5_HUMAN Protein LBH OS=Homo sapiens GN=LBH PE=2 SV=1;>tr|B5MCP4|B5MCP4_HUMAN Protein LBH OS=Homo sapiens GN=LBH PE=2 SV=1	3	2	2	2	0	0	0	0	1	0	0	0	1	0	0	0	0	0	1	0	0	0	0	0	0	0	0	0	0	0	1	1	1	0	1	2	1	1	2	0	0	1
Q8NFT2;B5MC02;Q8NFT2-3;Q8NFT2-2;C9JHX5;C9JLP2	Q8NFT2;B5MC02;Q8NFT2-3;Q8NFT2-2	4;4;4;4;1;1	4;4;4;4;1;1	4;4;4;4;1;1	Metalloreductase STEAP2	STEAP2	>sp|Q8NFT2|STEA2_HUMAN Metalloreductase STEAP2 OS=Homo sapiens GN=STEAP2 PE=1 SV=3;>tr|B5MC02|B5MC02_HUMAN Metalloreductase STEAP2 OS=Homo sapiens GN=STEAP2 PE=2 SV=1;>sp|Q8NFT2-3|STEA2_HUMAN Isoform 3 of Metalloreductase STEAP2 OS=Homo sapiens GN=STEAP2;>	6	4	4	4	0	1	1	1	0	1	0	1	1	0	0	0	0	0	0	0	0	0	0	0	0	0	1	1	0	1	0	0	1	0	1	0	0	3	0	2	0	0
G5E9F5;B5MC53;B5MCF8;P39210;E7EX18;F8WEL3;B5MC10;A8MTD3;C9J473;H0Y6M5	G5E9F5;B5MC53;B5MCF8;P39210;E7EX18	3;3;3;3;2;1;1;1;1;1	3;3;3;3;2;1;1;1;1;1	3;3;3;3;2;1;1;1;1;1	Protein Mpv17	MPV17	>tr|G5E9F5|G5E9F5_HUMAN MpV17 transgene, murine homolog, glomerulosclerosis, isoform CRA_d OS=Homo sapiens GN=MPV17 PE=4 SV=1;>tr|B5MC53|B5MC53_HUMAN MpV17 transgene, murine homolog, glomerulosclerosis, isoform CRA_f OS=Homo sapiens GN=MPV17 PE=4 SV=1;>tr|	10	3	3	3	1	0	1	0	0	1	0	0	0	0	0	1	0	0	0	0	0	0	0	0	0	1	0	1	0	1	0	0	0	0	0	2	0	1	0	1	0	0
O00541;B5MCF9;O00541-2;B3KXD6;H7C267	O00541;B5MCF9;O00541-2;B3KXD6	19;19;18;14;5	19;19;18;14;5	19;19;18;14;5	Pescadillo homolog	PES1	>sp|O00541|PESC_HUMAN Pescadillo homolog OS=Homo sapiens GN=PES1 PE=1 SV=1;>tr|B5MCF9|B5MCF9_HUMAN Pescadillo homolog OS=Homo sapiens GN=PES1 PE=2 SV=1;>sp|O00541-2|PESC_HUMAN Isoform 2 of Pescadillo homolog OS=Homo sapiens GN=PES1;>tr|B3KXD6|B3KXD6_HUMAN	5	19	19	19	7	8	5	7	9	4	3	4	3	5	5	4	0	0	1	0	2	2	5	7	2	6	7	7	3	9	8	5	4	8	4	1	3	2	3	1	6	3
Q15084;B7Z254;F8WA83;B5MCQ5;Q15084-2	Q15084;B7Z254;F8WA83;B5MCQ5;Q15084-2	18;18;18;18;18	18;18;18;18;18	18;18;18;18;18	Protein disulfide-isomerase A6	PDIA6	>sp|Q15084|PDIA6_HUMAN Protein disulfide-isomerase A6 OS=Homo sapiens GN=PDIA6 PE=1 SV=1;>tr|B7Z254|B7Z254_HUMAN Protein disulfide-isomerase A6 OS=Homo sapiens GN=PDIA6 PE=2 SV=1;>tr|F8WA83|F8WA83_HUMAN Protein disulfide-isomerase A6 OS=Homo sapiens GN=PDI	5	18	18	18	12	12	13	13	10	11	8	10	14	13	13	13	10	10	9	9	10	5	14	13	15	10	13	14	13	13	12	13	13	11	13	14	14	14	13	13	13	9
Q6NXT1;F8WB76;B5MCX7;H7C3L3;D3YTC9;Q6NXT1-2	Q6NXT1;F8WB76;B5MCX7;H7C3L3;D3YTC9;Q6NXT1-2	1;1;1;1;1;1	1;1;1;1;1;1	1;1;1;1;1;1	Ankyrin repeat domain-containing protein 54	ANKRD54	>sp|Q6NXT1|ANR54_HUMAN Ankyrin repeat domain-containing protein 54 OS=Homo sapiens GN=ANKRD54 PE=1 SV=2;>tr|F8WB76|F8WB76_HUMAN Ankyrin repeat domain-containing protein 54 (Fragment) OS=Homo sapiens GN=ANKRD54 PE=4 SV=1;>tr|B5MCX7|B5MCX7_HUMAN Ankyrin repe	6	1	1	1	0	0	0	0	0	0	0	0	1	1	0	1	0	0	0	0	0	0	0	0	0	0	0	0	0	0	0	0	0	1	0	0	0	0	0	0	0	0
B5MD23;O75954	B5MD23;O75954	3;3	3;3	3;3	Tetraspanin-9	TSPAN9	>tr|B5MD23|B5MD23_HUMAN Tetraspanin-9 OS=Homo sapiens GN=TSPAN9 PE=2 SV=1;>sp|O75954|TSN9_HUMAN Tetraspanin-9 OS=Homo sapiens GN=TSPAN9 PE=1 SV=1	2	3	3	3	0	0	0	0	0	0	0	0	0	0	0	0	0	0	0	0	0	0	0	0	0	0	0	0	0	0	0	0	0	0	0	2	0	1	0	1	0	1
Q96AA3;B5MDE0;C9JP01	Q96AA3;B5MDE0	4;4;1	4;4;1	4;4;1	Protein RFT1 homolog	RFT1	>sp|Q96AA3|RFT1_HUMAN Protein RFT1 homolog OS=Homo sapiens GN=RFT1 PE=1 SV=1;>tr|B5MDE0|B5MDE0_HUMAN Protein RFT1 homolog OS=Homo sapiens GN=RFT1 PE=4 SV=1	3	4	4	4	1	1	2	2	1	1	2	1	2	1	0	0	0	0	0	0	0	0	1	1	0	1	0	0	0	0	0	1	1	1	0	1	0	1	1	0	0	0
P62826;B5MDF5;J3KQE5;F5H018;H0YFC6;B4DV51	P62826;B5MDF5;J3KQE5;F5H018	13;13;12;11;6;6	13;13;12;11;6;6	13;13;12;11;6;6	GTP-binding nuclear protein Ran	RAN	>sp|P62826|RAN_HUMAN GTP-binding nuclear protein Ran OS=Homo sapiens GN=RAN PE=1 SV=3;>tr|B5MDF5|B5MDF5_HUMAN GTP-binding nuclear protein Ran OS=Homo sapiens GN=RAN PE=4 SV=1;>tr|J3KQE5|J3KQE5_HUMAN GTP-binding nuclear protein Ran (Fragment) OS=Homo sapien	6	13	13	13	9	10	8	10	11	10	9	11	9	8	11	9	6	7	7	5	8	7	9	9	9	11	10	8	10	9	8	10	10	10	10	10	10	10	9	10	8	9
Q2NKX8;B5MDQ0	Q2NKX8;B5MDQ0	8;8	8;8	8;8	DNA excision repair protein ERCC-6-like	ERCC6L	>sp|Q2NKX8|ERC6L_HUMAN DNA excision repair protein ERCC-6-like OS=Homo sapiens GN=ERCC6L PE=1 SV=1;>tr|B5MDQ0|B5MDQ0_HUMAN DNA excision repair protein ERCC-6-like OS=Homo sapiens GN=ERCC6L PE=4 SV=1	2	8	8	8	1	2	1	2	0	1	1	1	0	3	1	1	0	0	0	0	1	0	1	1	0	0	0	1	1	1	1	0	0	1	0	0	2	0	0	0	0	0
Q9H6V9;Q9H6V9-2;B5MDU6;B5MCE2;C9JUM0;B4DRG3;B7ZAJ5;C9JHU6;D3YTH1;B5MCU4;B7ZA47	Q9H6V9;Q9H6V9-2;B5MDU6;B5MCE2;C9JUM0;B4DRG3;B7ZAJ5	3;3;3;2;2;2;2;1;1;1;1	3;3;3;2;2;2;2;1;1;1;1	3;3;3;2;2;2;2;1;1;1;1	UPF0554 protein C2orf43	C2orf43;FLJ21820	>sp|Q9H6V9|CB043_HUMAN UPF0554 protein C2orf43 OS=Homo sapiens GN=C2orf43 PE=1 SV=1;>sp|Q9H6V9-2|CB043_HUMAN Isoform 2 of UPF0554 protein C2orf43 OS=Homo sapiens GN=C2orf43;>tr|B5MDU6|B5MDU6_HUMAN UPF0554 protein C2orf43 OS=Homo sapiens GN=C2orf43 PE=2 SV=	11	3	3	3	0	0	0	0	0	0	1	1	0	0	0	1	0	0	0	0	0	0	0	0	0	0	0	0	1	0	1	0	1	0	1	0	0	0	0	0	1	0
Q9P0V9;E7EW69;E7EX04;B5ME97;Q9P0V9-2;Q9P0V9-3;B7Z371;B7Z277;C9JEW2;C9JNR7;F5GYV2;F5H1F2	Q9P0V9;E7EW69;E7EX04;B5ME97;Q9P0V9-2;Q9P0V9-3;B7Z371;B7Z277	10;10;10;10;10;9;6;5;2;2;1;1	9;9;9;9;9;8;5;4;2;2;1;1	9;9;9;9;9;8;5;4;2;2;1;1	Septin-10	SEPT10	>sp|Q9P0V9|SEP10_HUMAN Septin-10 OS=Homo sapiens GN=SEPT10 PE=1 SV=2;>tr|E7EW69|E7EW69_HUMAN Septin-10 OS=Homo sapiens GN=SEPT10 PE=2 SV=1;>tr|E7EX04|E7EX04_HUMAN Septin-10 OS=Homo sapiens GN=SEPT10 PE=2 SV=1;>tr|B5ME97|B5ME97_HUMAN Septin 10, isoform CRA_	12	10	9	9	2	1	3	2	3	1	2	2	3	2	3	2	0	1	0	0	1	1	4	1	1	3	3	2	3	2	3	1	4	3	2	3	3	8	1	3	1	2
O94966-7;E7EST9;B5MEG5;O94966-6;O94966-5;O94966;O94966-3;E7ESU0;O94966-4;C9J8M4;O94966-2	O94966-7;E7EST9;B5MEG5;O94966-6;O94966-5;O94966;O94966-3;E7ESU0;O94966-4	5;5;5;5;5;4;4;4;4;2;2	5;5;5;5;5;4;4;4;4;2;2	5;5;5;5;5;4;4;4;4;2;2	Ubiquitin carboxyl-terminal hydrolase 19;Ubiquitin carboxyl-terminal hydrolase	USP19	>sp|O94966-7|UBP19_HUMAN Isoform 7 of Ubiquitin carboxyl-terminal hydrolase 19 OS=Homo sapiens GN=USP19;>tr|E7EST9|E7EST9_HUMAN Ubiquitin carboxyl-terminal hydrolase OS=Homo sapiens GN=USP19 PE=2 SV=1;>tr|B5MEG5|B5MEG5_HUMAN Ubiquitin carboxyl-terminal hyd	11	5	5	5	0	1	0	0	0	0	0	1	1	0	0	0	0	0	0	0	0	0	0	0	0	0	0	0	0	1	0	0	0	0	0	0	1	0	0	0	0	0
Q86XK2;B5MEH7;C9IYF0;Q86XK2-4;Q86XK2-3;Q86XK2-6;Q86XK2-5	Q86XK2;B5MEH7;C9IYF0;Q86XK2-4;Q86XK2-3;Q86XK2-6;Q86XK2-5	1;1;1;1;1;1;1	1;1;1;1;1;1;1	1;1;1;1;1;1;1	F-box only protein 11	FBXO11	>sp|Q86XK2|FBX11_HUMAN F-box only protein 11 OS=Homo sapiens GN=FBXO11 PE=1 SV=3;>tr|B5MEH7|B5MEH7_HUMAN F-box only protein 11 OS=Homo sapiens GN=FBXO11 PE=2 SV=2;>tr|C9IYF0|C9IYF0_HUMAN F-box only protein 11 (Fragment) OS=Homo sapiens GN=FBXO11 PE=2 SV=1;	7	1	1	1	0	0	0	0	0	0	0	0	0	0	0	0	0	0	0	0	0	0	0	0	0	0	0	0	0	1	0	0	0	0	0	0	0	0	0	0	0	0
Q9BQ49;M0R0R3;M0R2G5;B7WNH4;E9PP42;E9PNA8;E9PLH2;M0QYU9	Q9BQ49;M0R0R3;M0R2G5;B7WNH4;E9PP42;E9PNA8;E9PLH2;M0QYU9	2;2;2;2;1;1;1;1	2;2;2;2;1;1;1;1	2;2;2;2;1;1;1;1	Small integral membrane protein 7	SMIM7	>sp|Q9BQ49|SMIM7_HUMAN Small integral membrane protein 7 OS=Homo sapiens GN=SMIM7 PE=1 SV=2;>tr|M0R0R3|M0R0R3_HUMAN Small integral membrane protein 7 OS=Homo sapiens GN=SMIM7 PE=4 SV=1;>tr|M0R2G5|M0R2G5_HUMAN Uncharacterized protein (Fragment) OS=Homo sapi	8	2	2	2	1	1	0	1	0	0	1	2	0	0	0	0	0	0	0	0	0	0	0	0	0	0	1	0	0	2	1	1	1	1	1	1	0	1	0	1	0	1
Q9HCG8;B7WP74;B7WP27	Q9HCG8;B7WP74;B7WP27	5;5;5	5;5;5	5;5;5	Pre-mRNA-splicing factor CWC22 homolog	CWC22	>sp|Q9HCG8|CWC22_HUMAN Pre-mRNA-splicing factor CWC22 homolog OS=Homo sapiens GN=CWC22 PE=1 SV=3;>tr|B7WP74|B7WP74_HUMAN Pre-mRNA-splicing factor CWC22 homolog (Fragment) OS=Homo sapiens GN=CWC22 PE=2 SV=1;>tr|B7WP27|B7WP27_HUMAN Pre-mRNA-splicing factor C	3	5	5	5	1	2	1	0	1	0	2	1	0	1	1	1	0	0	0	0	0	0	1	1	0	2	1	0	0	0	0	0	1	0	1	1	2	1	0	1	1	1
Q2KJY2;B7WPD9;Q2KJY2-2	Q2KJY2;B7WPD9;Q2KJY2-2	2;2;2	2;2;2	2;2;2	Kinesin-like protein KIF26B	KIF26B	>sp|Q2KJY2|KI26B_HUMAN Kinesin-like protein KIF26B OS=Homo sapiens GN=KIF26B PE=2 SV=1;>tr|B7WPD9|B7WPD9_HUMAN Kinesin-like protein KIF26B OS=Homo sapiens GN=KIF26B PE=2 SV=1;>sp|Q2KJY2-2|KI26B_HUMAN Isoform 2 of Kinesin-like protein KIF26B OS=Homo sapiens	3	2	2	2	0	0	0	0	0	0	0	0	0	0	0	0	0	0	0	0	0	1	0	0	0	0	0	1	0	0	0	0	0	0	0	0	0	0	0	0	0	0
Q32P44;B7WPE2;H0Y3M3;Q32P44-2;G3V1D0;G3V195;C9J6V3;E9PJV5;E9PSB4;Q32P44-3;H7C355	Q32P44;B7WPE2;H0Y3M3;Q32P44-2;G3V1D0;G3V195	12;12;10;10;9;7;2;2;2;2;1	12;12;10;10;9;7;2;2;2;2;1	12;12;10;10;9;7;2;2;2;2;1	Echinoderm microtubule-associated protein-like 3	EML3	>sp|Q32P44|EMAL3_HUMAN Echinoderm microtubule-associated protein-like 3 OS=Homo sapiens GN=EML3 PE=1 SV=1;>tr|B7WPE2|B7WPE2_HUMAN Echinoderm microtubule associated protein like 3, isoform CRA_e OS=Homo sapiens GN=EML3 PE=4 SV=1;>tr|H0Y3M3|H0Y3M3_HUMAN Echi	11	12	12	12	3	2	1	3	5	3	0	4	1	1	1	0	1	1	0	0	0	0	1	1	1	3	1	0	0	2	0	0	2	3	2	2	1	2	3	0	1	1
Q03426;B7Z1C2;F5H8H2	Q03426;B7Z1C2;F5H8H2	5;5;5	5;5;5	5;5;5	Mevalonate kinase	MVK	>sp|Q03426|KIME_HUMAN Mevalonate kinase OS=Homo sapiens GN=MVK PE=1 SV=1;>tr|B7Z1C2|B7Z1C2_HUMAN Mevalonate kinase OS=Homo sapiens GN=MVK PE=2 SV=1;>tr|F5H8H2|F5H8H2_HUMAN Mevalonate kinase OS=Homo sapiens GN=MVK PE=3 SV=1	3	5	5	5	1	2	0	1	1	1	1	1	1	1	1	1	1	1	0	0	0	1	1	1	1	1	1	1	0	1	0	1	1	0	2	1	1	1	1	0	1	0
Q02297;Q02297-6;B7Z1E3;F8W9E3;H7BXY2;H0YBA3;Q02297-11;Q02297-7;Q02297-2;E7EX30;Q02297-12;Q02297-3	Q02297;Q02297-6;B7Z1E3;F8W9E3;H7BXY2;H0YBA3;Q02297-11;Q02297-7;Q02297-2;E7EX30;Q02297-12;Q02297-3	2;2;2;2;2;2;2;2;2;1;1;1	2;2;2;2;2;2;2;2;2;1;1;1	2;2;2;2;2;2;2;2;2;1;1;1	Pro-neuregulin-1, membrane-bound isoform;Neuregulin-1	NRG1	>sp|Q02297|NRG1_HUMAN Pro-neuregulin-1, membrane-bound isoform OS=Homo sapiens GN=NRG1 PE=1 SV=3;>sp|Q02297-6|NRG1_HUMAN Isoform 6 of Pro-neuregulin-1, membrane-bound isoform OS=Homo sapiens GN=NRG1;>tr|B7Z1E3|B7Z1E3_HUMAN Neuregulin-1 OS=Homo sapiens GN=N	12	2	2	2	0	0	0	0	0	0	0	0	0	0	0	0	0	0	0	0	0	0	0	0	0	0	0	0	0	1	0	0	0	0	0	0	0	0	0	0	0	1
Q92600;B7Z1E5;B5MDQ4;F8WBZ6	Q92600;B7Z1E5;B5MDQ4	7;7;4;2	7;7;4;2	7;7;4;2	Cell differentiation protein RCD1 homolog	RQCD1	>sp|Q92600|RCD1_HUMAN Cell differentiation protein RCD1 homolog OS=Homo sapiens GN=RQCD1 PE=1 SV=1;>tr|B7Z1E5|B7Z1E5_HUMAN Cell differentiation protein RCD1 homolog OS=Homo sapiens GN=RQCD1 PE=2 SV=1;>tr|B5MDQ4|B5MDQ4_HUMAN Cell differentiation protein RCD	4	7	7	7	1	1	1	2	1	2	0	2	2	2	2	1	0	0	0	0	0	0	0	2	0	0	1	1	1	2	2	2	2	3	2	2	2	3	1	1	1	3
O75787;H0Y750;B7Z1I9;B7Z9I3;B7Z413;H7C240;H7C3E1	O75787;H0Y750;B7Z1I9;B7Z9I3;B7Z413	3;3;3;3;2;1;1	3;3;3;3;2;1;1	3;3;3;3;2;1;1	Renin receptor	ATP6AP2	>sp|O75787|RENR_HUMAN Renin receptor OS=Homo sapiens GN=ATP6AP2 PE=1 SV=2;>tr|H0Y750|H0Y750_HUMAN Renin receptor (Fragment) OS=Homo sapiens GN=ATP6AP2 PE=4 SV=1;>tr|B7Z1I9|B7Z1I9_HUMAN Renin receptor OS=Homo sapiens GN=ATP6AP2 PE=2 SV=1;>tr|B7Z9I3|B7Z9I3_H	7	3	3	3	1	1	1	2	1	2	1	1	1	1	1	1	2	1	1	1	0	1	2	1	0	1	2	1	1	2	1	0	2	2	2	0	1	1	1	2	1	2
P18433;P18433-2;J3KP22;B7Z2A4;P18433-4;P18433-3;Q5JWG0	P18433;P18433-2;J3KP22;B7Z2A4;P18433-4;P18433-3	7;7;7;7;7;7;2	7;7;7;7;7;7;2	7;7;7;7;7;7;2	Receptor-type tyrosine-protein phosphatase alpha	PTPRA	>sp|P18433|PTPRA_HUMAN Receptor-type tyrosine-protein phosphatase alpha OS=Homo sapiens GN=PTPRA PE=1 SV=2;>sp|P18433-2|PTPRA_HUMAN Isoform 2 of Receptor-type tyrosine-protein phosphatase alpha OS=Homo sapiens GN=PTPRA;>tr|J3KP22|J3KP22_HUMAN Receptor-type	7	7	7	7	0	0	0	0	0	0	0	0	0	0	0	0	0	0	0	0	0	0	0	0	0	0	0	0	0	0	0	0	0	0	0	0	0	4	0	0	0	0
Q969H0;B7Z2C8;Q969H0-4;Q969H0-3;Q969H0-2	Q969H0;B7Z2C8;Q969H0-4;Q969H0-3;Q969H0-2	1;1;1;1;1	1;1;1;1;1	1;1;1;1;1	F-box/WD repeat-containing protein 7	FBXW7	>sp|Q969H0|FBXW7_HUMAN F-box/WD repeat-containing protein 7 OS=Homo sapiens GN=FBXW7 PE=1 SV=1;>tr|B7Z2C8|B7Z2C8_HUMAN F-box/WD repeat-containing protein 7 OS=Homo sapiens GN=FBXW7 PE=2 SV=1;>sp|Q969H0-4|FBXW7_HUMAN Isoform 4 of F-box/WD repeat-containing	5	1	1	1	0	0	0	0	0	0	0	0	0	0	0	0	0	0	0	0	0	0	0	0	0	0	0	0	0	0	0	0	0	0	0	0	0	0	1	0	0	0
Q53GT1;C9J191;B7Z2G1;C9JHG1;C9J2T1;C9J5F8	Q53GT1;C9J191;B7Z2G1;C9JHG1	3;3;3;2;1;1	3;3;3;2;1;1	3;3;3;2;1;1	Kelch-like protein 22	KLHL22	>sp|Q53GT1|KLH22_HUMAN Kelch-like protein 22 OS=Homo sapiens GN=KLHL22 PE=1 SV=2;>tr|C9J191|C9J191_HUMAN Kelch-like protein 22 (Fragment) OS=Homo sapiens GN=KLHL22 PE=2 SV=1;>tr|B7Z2G1|B7Z2G1_HUMAN Kelch-like protein 22 OS=Homo sapiens GN=KLHL22 PE=2 SV=1;	6	3	3	3	0	0	0	0	1	1	0	0	1	0	0	0	0	0	0	0	0	0	0	0	0	0	0	0	0	0	0	0	1	1	1	0	0	1	0	0	0	0
Q6ZVM7;B7Z2L7;B7Z2U2;Q6ZVM7-3;Q6ZVM7-2;F5H3S6;K7ENB0;Q6ZVM7-4	Q6ZVM7;B7Z2L7;B7Z2U2;Q6ZVM7-3;Q6ZVM7-2	11;11;8;8;7;5;3;3	11;11;8;8;7;5;3;3	11;11;8;8;7;5;3;3	TOM1-like protein 2	TOM1L2	>sp|Q6ZVM7|TM1L2_HUMAN TOM1-like protein 2 OS=Homo sapiens GN=TOM1L2 PE=1 SV=1;>tr|B7Z2L7|B7Z2L7_HUMAN TOM1-like protein 2 OS=Homo sapiens GN=TOM1L2 PE=2 SV=1;>tr|B7Z2U2|B7Z2U2_HUMAN TOM1-like protein 2 OS=Homo sapiens GN=TOM1L2 PE=2 SV=1;>sp|Q6ZVM7-3|TM1L	8	11	11	11	1	2	2	2	4	2	1	1	2	2	2	2	1	4	0	1	0	1	2	3	1	1	2	3	2	0	2	1	3	0	2	2	2	1	3	3	1	2
O43556;E9PEH6;B7Z2R4;O43556-4;C9JR67;O43556-3	O43556;E9PEH6;B7Z2R4;O43556-4;C9JR67;O43556-3	2;2;2;2;1;1	2;2;2;2;1;1	2;2;2;2;1;1	Epsilon-sarcoglycan	SGCE	>sp|O43556|SGCE_HUMAN Epsilon-sarcoglycan OS=Homo sapiens GN=SGCE PE=1 SV=6;>tr|E9PEH6|E9PEH6_HUMAN Epsilon-sarcoglycan OS=Homo sapiens GN=SGCE PE=2 SV=1;>tr|B7Z2R4|B7Z2R4_HUMAN Epsilon-sarcoglycan OS=Homo sapiens GN=SGCE PE=2 SV=1;>sp|O43556-4|SGCE_HUMAN	6	2	2	2	0	1	0	0	0	1	1	1	2	1	0	1	0	0	0	0	0	0	0	1	0	2	1	1	1	0	1	0	1	0	1	2	0	1	2	2	1	2
Q16881;Q16881-3;B7Z2S5;Q16881-4;B2R5P6;E2QRB9;E9PNQ6;E7ESI6;E7EW10;Q16881-5;Q16881-2;Q16881-6;E9PIR7;Q16881-7;E9PKD3;E9PIZ5;E9PLT3;E9PKI4;E9PQI3;E9PRI8;E9PJU2	Q16881;Q16881-3;B7Z2S5;Q16881-4;B2R5P6;E2QRB9;E9PNQ6;E7ESI6;E7EW10;Q16881-5;Q16881-2;Q16881-6;E9PIR7;Q16881-7	22;22;22;22;21;21;21;21;21;21;21;21;20;18;8;5;4;4;3;1;1	22;22;22;22;21;21;21;21;21;21;21;21;20;18;8;5;4;4;3;1;1	21;21;21;21;20;20;20;20;20;20;20;20;19;17;7;4;3;3;3;1;1	Thioredoxin reductase 1, cytoplasmic	TXNRD1;GML	>sp|Q16881|TRXR1_HUMAN Thioredoxin reductase 1, cytoplasmic OS=Homo sapiens GN=TXNRD1 PE=1 SV=3;>sp|Q16881-3|TRXR1_HUMAN Isoform 3 of Thioredoxin reductase 1, cytoplasmic OS=Homo sapiens GN=TXNRD1;>tr|B7Z2S5|B7Z2S5_HUMAN Thioredoxin reductase 1, cytoplasmi	21	22	22	21	11	11	14	12	11	15	14	9	16	9	14	13	5	8	7	4	6	3	10	8	8	7	13	11	13	13	14	14	16	12	13	7	11	9	13	14	9	13
P51965;C9J2P0;H7C061;B7Z306;P51965-2	P51965;C9J2P0;H7C061;B7Z306;P51965-2	3;3;3;3;3	1;1;1;1;1	1;1;1;1;1	Ubiquitin-conjugating enzyme E2 E1	UBE2E1	>sp|P51965|UB2E1_HUMAN Ubiquitin-conjugating enzyme E2 E1 OS=Homo sapiens GN=UBE2E1 PE=1 SV=1;>tr|C9J2P0|C9J2P0_HUMAN Ubiquitin-conjugating enzyme E2 E1 (Fragment) OS=Homo sapiens GN=UBE2E1 PE=2 SV=1;>tr|H7C061|H7C061_HUMAN Ubiquitin-conjugating enzyme E2	5	3	1	1	0	1	1	1	1	1	0	0	1	0	0	0	0	0	0	0	1	0	0	1	1	0	2	0	1	2	1	0	0	0	0	1	1	2	1	0	0	0
Q9UL40;B7Z367;Q9UL40-2;B7Z4J8;D6RJ07;B7Z4N4;B7Z6B6;B7Z6Q2	Q9UL40;B7Z367;Q9UL40-2;B7Z4J8;D6RJ07	3;3;3;2;2;1;1;1	3;3;3;2;2;1;1;1	3;3;3;2;2;1;1;1	Zinc finger protein 346	ZNF346	>sp|Q9UL40|ZN346_HUMAN Zinc finger protein 346 OS=Homo sapiens GN=ZNF346 PE=1 SV=1;>tr|B7Z367|B7Z367_HUMAN Zinc finger protein 346 OS=Homo sapiens GN=ZNF346 PE=2 SV=1;>sp|Q9UL40-2|ZN346_HUMAN Isoform 2 of Zinc finger protein 346 OS=Homo sapiens GN=ZNF346;>	8	3	3	3	0	0	0	0	0	0	0	0	0	0	0	0	0	0	0	0	0	0	0	1	1	0	0	0	0	1	0	0	0	0	0	0	0	0	0	0	0	0
Q13480;Q13480-2;B7Z3B9	Q13480;Q13480-2;B7Z3B9	2;2;2	2;2;2	2;2;2	GRB2-associated-binding protein 1	GAB1	>sp|Q13480|GAB1_HUMAN GRB2-associated-binding protein 1 OS=Homo sapiens GN=GAB1 PE=1 SV=2;>sp|Q13480-2|GAB1_HUMAN Isoform 2 of GRB2-associated-binding protein 1 OS=Homo sapiens GN=GAB1;>tr|B7Z3B9|B7Z3B9_HUMAN GRB2-associated-binding protein 1 OS=Homo sapie	3	2	2	2	0	0	0	0	0	0	0	0	0	0	0	0	0	0	0	0	0	0	0	0	0	0	0	0	0	0	0	0	0	0	0	0	0	0	0	0	0	2
Q15052;B7Z3C7;Q15052-2	Q15052;B7Z3C7;Q15052-2	6;6;6	3;3;3	3;3;3	Rho guanine nucleotide exchange factor 6	ARHGEF6	>sp|Q15052|ARHG6_HUMAN Rho guanine nucleotide exchange factor 6 OS=Homo sapiens GN=ARHGEF6 PE=1 SV=2;>tr|B7Z3C7|B7Z3C7_HUMAN Rho guanine nucleotide exchange factor 6 OS=Homo sapiens GN=ARHGEF6 PE=2 SV=1;>sp|Q15052-2|ARHG6_HUMAN Isoform 2 of Rho guanine nuc	3	6	3	3	1	1	1	1	2	2	1	1	2	2	1	1	1	0	0	1	0	2	1	2	1	1	1	1	1	2	1	1	2	2	0	1	2	1	1	1	1	2
Q13613;Q8NEC6;F6X5S1;H0YDX3;B7Z3D5;F8WA39;Q13613-2;F8W764;F8W8S8;E9PIH9	Q13613;Q8NEC6;F6X5S1;H0YDX3;B7Z3D5;F8WA39;Q13613-2;F8W764;F8W8S8;E9PIH9	2;2;2;2;2;2;2;1;1;1	2;2;2;2;2;2;2;1;1;1	2;2;2;2;2;2;2;1;1;1	Myotubularin-related protein 1	MTMR1	>sp|Q13613|MTMR1_HUMAN Myotubularin-related protein 1 OS=Homo sapiens GN=MTMR1 PE=1 SV=4;>tr|Q8NEC6|Q8NEC6_HUMAN MTMR1 protein OS=Homo sapiens GN=MTMR1 PE=2 SV=1;>tr|F6X5S1|F6X5S1_HUMAN Myotubularin-related protein 1 OS=Homo sapiens GN=MTMR1 PE=2 SV=1;>tr|	10	2	2	2	0	0	0	0	0	0	0	0	0	0	0	0	0	0	0	0	0	0	0	0	0	0	0	0	0	0	0	0	0	0	0	1	1	0	0	0	0	1
B7Z3F7	B7Z3F7	4	1	1	Guanine nucleotide-binding protein subunit alpha-12	GNA12	>tr|B7Z3F7|B7Z3F7_HUMAN Guanine nucleotide-binding protein subunit alpha-12 OS=Homo sapiens GN=GNA12 PE=2 SV=1	1	4	1	1	1	1	1	1	0	1	0	1	1	0	1	1	0	0	0	0	0	0	1	1	1	1	1	1	3	1	1	1	2	1	1	2	1	1	1	1	1	1
P13716;P13716-2;B7Z3I9;B7ZBK6	P13716;P13716-2;B7Z3I9	8;8;8;2	8;8;8;2	8;8;8;2	Delta-aminolevulinic acid dehydratase	ALAD	>sp|P13716|HEM2_HUMAN Delta-aminolevulinic acid dehydratase OS=Homo sapiens GN=ALAD PE=1 SV=1;>sp|P13716-2|HEM2_HUMAN Isoform 2 of Delta-aminolevulinic acid dehydratase OS=Homo sapiens GN=ALAD;>tr|B7Z3I9|B7Z3I9_HUMAN Delta-aminolevulinic acid dehydratase O	4	8	8	8	2	1	1	2	1	1	0	0	3	1	1	1	0	0	1	1	0	0	1	1	1	0	0	1	0	1	1	1	3	2	3	2	2	7	0	1	1	0
B7Z3K1;D3DVS1;Q5BJH2	B7Z3K1;D3DVS1;Q5BJH2	2;2;1	2;2;1	2;2;1	Transmembrane protein 128	TMEM128	>tr|B7Z3K1|B7Z3K1_HUMAN Transmembrane protein 128 OS=Homo sapiens GN=TMEM128 PE=2 SV=1;>tr|D3DVS1|D3DVS1_HUMAN Transmembrane protein 128 OS=Homo sapiens GN=TMEM128 PE=4 SV=1;>sp|Q5BJH2|TM128_HUMAN Transmembrane protein 128 OS=Homo sapiens GN=TMEM128 PE=2 S	3	2	2	2	0	0	0	0	0	0	0	0	0	1	0	1	0	0	0	0	0	0	1	0	0	0	0	0	1	1	1	0	0	0	0	1	0	0	0	1	0	0
Q8N653;B7Z3T9;H7BZQ9	Q8N653;B7Z3T9	4;4;1	4;4;1	4;4;1	Leucine-zipper-like transcriptional regulator 1	LZTR1	>sp|Q8N653|LZTR1_HUMAN Leucine-zipper-like transcriptional regulator 1 OS=Homo sapiens GN=LZTR1 PE=1 SV=2;>tr|B7Z3T9|B7Z3T9_HUMAN Leucine-zipper-like transcriptional regulator 1 OS=Homo sapiens GN=LZTR1 PE=2 SV=1	3	4	4	4	1	0	0	0	0	0	1	2	0	1	0	1	0	0	0	0	0	0	0	0	0	0	0	0	1	0	1	0	0	0	0	0	0	0	0	0	2	1
B7Z403	B7Z403	12	1	1		GLOD4	>tr|B7Z403|B7Z403_HUMAN Glyoxalase domain-containing protein 4 OS=Homo sapiens GN=GLOD4 PE=2 SV=1	1	12	1	1	2	6	5	6	6	3	3	3	5	4	5	4	2	1	0	0	1	2	5	6	6	7	4	2	3	8	6	2	4	5	5	4	2	6	5	9	3	7
Q9NZ52;J3QS87;B7Z456;J3KSS7;Q9NZ52-3;Q9NZ52-4;Q9NZ52-2	Q9NZ52;J3QS87;B7Z456;J3KSS7;Q9NZ52-3;Q9NZ52-4;Q9NZ52-2	1;1;1;1;1;1;1	1;1;1;1;1;1;1	1;1;1;1;1;1;1	ADP-ribosylation factor-binding protein GGA3	GGA3	>sp|Q9NZ52|GGA3_HUMAN ADP-ribosylation factor-binding protein GGA3 OS=Homo sapiens GN=GGA3 PE=1 SV=1;>tr|J3QS87|J3QS87_HUMAN ADP-ribosylation factor-binding protein GGA3 (Fragment) OS=Homo sapiens GN=GGA3 PE=4 SV=1;>tr|B7Z456|B7Z456_HUMAN ADP-ribosylation	7	1	1	1	0	0	0	0	0	0	0	0	0	0	0	0	0	0	0	0	0	1	0	0	0	0	0	0	0	0	0	0	0	0	0	0	0	0	0	0	0	0
Q13496;B7Z491;B7Z499;C9J2A2;F5H1N3	Q13496;B7Z491;B7Z499	3;3;2;1;1	3;3;2;1;1	2;2;1;1;0	Myotubularin	MTM1	>sp|Q13496|MTM1_HUMAN Myotubularin OS=Homo sapiens GN=MTM1 PE=1 SV=2;>tr|B7Z491|B7Z491_HUMAN Myotubularin OS=Homo sapiens GN=MTM1 PE=2 SV=1;>tr|B7Z499|B7Z499_HUMAN Myotubularin OS=Homo sapiens GN=MTM1 PE=2 SV=1	5	3	3	2	0	1	1	2	1	1	0	0	0	0	2	0	0	0	0	0	0	0	0	0	0	0	0	0	0	2	0	1	0	0	0	0	0	0	0	0	0	0
Q96M96;B7Z493;E9PJX4;F8VWL3;F8W1R0;G3XA97;E9PQT1;E9PNX0;Q96M96-3;Q96M96-2	Q96M96;B7Z493;E9PJX4;F8VWL3;F8W1R0	5;5;5;5;4;2;1;1;1;1	5;5;5;5;4;2;1;1;1;1	5;5;5;5;4;2;1;1;1;1	FYVE, RhoGEF and PH domain-containing protein 4	FGD4	>sp|Q96M96|FGD4_HUMAN FYVE, RhoGEF and PH domain-containing protein 4 OS=Homo sapiens GN=FGD4 PE=1 SV=2;>tr|B7Z493|B7Z493_HUMAN FYVE, RhoGEF and PH domain-containing protein 4 OS=Homo sapiens GN=FGD4 PE=2 SV=1;>tr|E9PJX4|E9PJX4_HUMAN FYVE, RhoGEF and PH do	10	5	5	5	0	0	0	0	5	0	1	0	0	0	0	0	0	0	0	0	0	0	0	0	0	0	0	0	0	0	0	1	0	0	0	0	0	0	0	0	0	0
P34910;B7Z4A7	P34910;B7Z4A7	1;1	1;1	1;1	Protein EVI2B	EVI2B	>sp|P34910|EVI2B_HUMAN Protein EVI2B OS=Homo sapiens GN=EVI2B PE=1 SV=2;>tr|B7Z4A7|B7Z4A7_HUMAN Protein EVI2B OS=Homo sapiens GN=EVI2B PE=2 SV=1	2	1	1	1	0	0	0	0	0	0	0	0	0	0	0	0	0	0	0	0	0	0	0	0	0	0	0	0	0	0	0	0	0	0	0	1	0	1	0	0	0	0
Q9BUJ2;B7Z4B8;Q9BUJ2-4;Q9BUJ2-2;Q9BUJ2-3;M0R3F1;M0QYZ0;M0R203;M0QZV6;M0R0K8;M0QYI8;Q9BUJ2-5;M0QYM5	Q9BUJ2;B7Z4B8;Q9BUJ2-4;Q9BUJ2-2;Q9BUJ2-3;M0R3F1;M0QYZ0	20;20;20;20;17;16;12;5;5;5;4;3;2	20;20;20;20;17;16;12;5;5;5;4;3;2	20;20;20;20;17;16;12;5;5;5;4;3;2	Heterogeneous nuclear ribonucleoprotein U-like protein 1	HNRNPUL1	>sp|Q9BUJ2|HNRL1_HUMAN Heterogeneous nuclear ribonucleoprotein U-like protein 1 OS=Homo sapiens GN=HNRNPUL1 PE=1 SV=2;>tr|B7Z4B8|B7Z4B8_HUMAN Heterogeneous nuclear ribonucleoprotein U-like protein 1 OS=Homo sapiens GN=HNRNPUL1 PE=2 SV=1;>sp|Q9BUJ2-4|HNRL1_	13	20	20	20	14	13	9	14	13	12	7	11	12	7	9	10	1	2	0	1	4	1	6	14	5	11	12	6	8	14	9	7	11	17	11	6	12	9	9	6	9	11
O00115;B7Z4K6;K7ENE5	O00115;B7Z4K6;K7ENE5	5;5;3	5;5;3	5;5;3	Deoxyribonuclease-2-alpha	DNASE2	>sp|O00115|DNS2A_HUMAN Deoxyribonuclease-2-alpha OS=Homo sapiens GN=DNASE2 PE=1 SV=2;>tr|B7Z4K6|B7Z4K6_HUMAN Deoxyribonuclease-2-alpha OS=Homo sapiens GN=DNASE2 PE=2 SV=1;>tr|K7ENE5|K7ENE5_HUMAN Deoxyribonuclease-2-alpha (Fragment) OS=Homo sapiens GN=DNASE	3	5	5	5	1	2	1	2	1	1	0	0	1	2	2	0	1	1	0	0	1	0	2	3	2	1	1	2	3	1	1	1	2	1	2	3	2	4	3	3	1	5
Q9NRC1;B7Z4U3;B7Z4L1;C9JU30;E7EPD9;H7BXS2;Q9NRC1-4;Q8TDW4;B7Z7D4;E7EPW5;F5H2P3;G3XAH9;E9PCV1;E7ENZ9;Q8TDW4-4;Q9NRC1-6;Q9NRC1-5;Q8TDW4-6;Q8TDW4-2;Q9NRC1-3;Q9NRC1-2;Q8TDW4-7;Q8TDW4-5;Q8TDW4-3;H0Y7M0;B7Z8V6;Q8TDW4-8;Q9NRC1-7	Q9NRC1;B7Z4U3;B7Z4L1;C9JU30;E7EPD9;H7BXS2;Q9NRC1-4;Q8TDW4;B7Z7D4;E7EPW5;F5H2P3;G3XAH9;E9PCV1;E7ENZ9;Q8TDW4-4;Q9NRC1-6;Q9NRC1-5;Q8TDW4-6;Q8TDW4-2;Q9NRC1-3;Q9NRC1-2;Q8TDW4-7;Q8TDW4-5;Q8TDW4-3	3;3;3;3;3;3;3;2;2;2;2;2;2;2;2;2;2;2;2;2;2;2;2;2;1;1;1;1	3;3;3;3;3;3;3;2;2;2;2;2;2;2;2;2;2;2;2;2;2;2;2;2;1;1;1;1	3;3;3;3;3;3;3;2;2;2;2;2;2;2;2;2;2;2;2;2;2;2;2;2;1;1;1;1	Suppressor of tumorigenicity 7 protein;Suppressor of tumorigenicity 7 protein-like	ST7;ST7L	>sp|Q9NRC1|ST7_HUMAN Suppressor of tumorigenicity 7 protein OS=Homo sapiens GN=ST7 PE=1 SV=1;>tr|B7Z4U3|B7Z4U3_HUMAN Suppressor of tumorigenicity 7 protein OS=Homo sapiens GN=ST7 PE=2 SV=1;>tr|B7Z4L1|B7Z4L1_HUMAN Suppression of tumorigenicity 7, isoform CR	28	3	3	3	0	0	1	1	0	0	0	1	0	0	0	1	0	0	0	0	0	0	0	0	0	0	1	0	0	0	0	1	0	0	0	0	0	0	0	0	1	0
P50548;B7Z4R0	P50548;B7Z4R0	2;2	2;2	2;2	ETS domain-containing transcription factor ERF	ERF	>sp|P50548|ERF_HUMAN ETS domain-containing transcription factor ERF OS=Homo sapiens GN=ERF PE=1 SV=2;>tr|B7Z4R0|B7Z4R0_HUMAN ETS domain-containing transcription factor ERF OS=Homo sapiens GN=ERF PE=2 SV=1	2	2	2	2	1	0	1	0	1	0	0	0	0	0	0	0	0	0	0	0	0	0	0	1	0	1	0	1	1	0	1	0	0	1	0	0	0	0	0	0	1	0
Q9BT40;C9JZB0;B7Z4V9;Q9BT40-2;F5GXZ0;K7EPG6;I3L0Y0;I3L2L1	Q9BT40;C9JZB0;B7Z4V9;Q9BT40-2;F5GXZ0	4;4;4;4;2;1;1;1	4;4;4;4;2;1;1;1	4;4;4;4;2;1;1;1	Inositol polyphosphate 5-phosphatase K	INPP5K	>sp|Q9BT40|INP5K_HUMAN Inositol polyphosphate 5-phosphatase K OS=Homo sapiens GN=INPP5K PE=1 SV=3;>tr|C9JZB0|C9JZB0_HUMAN Inositol polyphosphate 5-phosphatase K (Fragment) OS=Homo sapiens GN=INPP5K PE=2 SV=1;>tr|B7Z4V9|B7Z4V9_HUMAN Inositol polyphosphate 5	8	4	4	4	2	1	1	0	1	0	1	0	2	1	1	0	0	0	0	0	0	0	1	1	0	0	0	2	1	0	2	1	1	1	1	1	0	0	0	0	0	1
O14763;B7Z588;O14763-2	O14763;B7Z588;O14763-2	2;2;2	2;2;2	2;2;2	Tumor necrosis factor receptor superfamily member 10B	TNFRSF10B	>sp|O14763|TR10B_HUMAN Tumor necrosis factor receptor superfamily member 10B OS=Homo sapiens GN=TNFRSF10B PE=1 SV=2;>tr|B7Z588|B7Z588_HUMAN Tumor necrosis factor receptor superfamily member 10B OS=Homo sapiens GN=TNFRSF10B PE=2 SV=1;>sp|O14763-2|TR10B_HUMA	3	2	2	2	0	1	0	0	0	1	0	1	0	1	0	0	0	0	0	0	0	0	1	0	0	0	0	1	0	0	1	0	1	1	1	1	0	1	0	0	1	0
P48067;P48067-3;B7Z589;P48067-2	P48067;P48067-3;B7Z589;P48067-2	2;2;2;2	2;2;2;2	2;2;2;2	Sodium- and chloride-dependent glycine transporter 1;Transporter	SLC6A9	>sp|P48067|SC6A9_HUMAN Sodium- and chloride-dependent glycine transporter 1 OS=Homo sapiens GN=SLC6A9 PE=2 SV=3;>sp|P48067-3|SC6A9_HUMAN Isoform GlyT-1B of Sodium- and chloride-dependent glycine transporter 1 OS=Homo sapiens GN=SLC6A9;>tr|B7Z589|B7Z589_HUM	4	2	2	2	0	0	0	0	0	0	0	0	0	0	0	0	0	0	0	0	0	0	0	0	0	1	0	0	0	0	0	0	0	0	0	0	0	0	0	0	0	0
Q9UI42;B7Z5J4;Q9UI42-2	Q9UI42;B7Z5J4;Q9UI42-2	2;2;2	2;2;2	2;2;2	Carboxypeptidase A4	CPA4	>sp|Q9UI42|CBPA4_HUMAN Carboxypeptidase A4 OS=Homo sapiens GN=CPA4 PE=1 SV=2;>tr|B7Z5J4|B7Z5J4_HUMAN Carboxypeptidase A4 OS=Homo sapiens GN=CPA4 PE=2 SV=1;>sp|Q9UI42-2|CBPA4_HUMAN Isoform 2 of Carboxypeptidase A4 OS=Homo sapiens GN=CPA4	3	2	2	2	0	0	0	0	0	0	0	0	0	0	0	0	0	0	0	0	0	0	0	0	0	0	0	0	0	0	0	0	0	0	0	0	0	0	0	0	0	0
Q15796;B7Z5N5;Q15796-2;K7EJX0;K7ERC7;K7ESI8;K7EL92	Q15796;B7Z5N5;Q15796-2;K7EJX0	8;8;8;7;3;2;2	8;8;8;7;3;2;2	4;4;4;3;2;2;2	Mothers against decapentaplegic homolog 2	SMAD2	>sp|Q15796|SMAD2_HUMAN Mothers against decapentaplegic homolog 2 OS=Homo sapiens GN=SMAD2 PE=1 SV=1;>tr|B7Z5N5|B7Z5N5_HUMAN Mothers against decapentaplegic homolog 2 OS=Homo sapiens GN=SMAD2 PE=2 SV=1;>sp|Q15796-2|SMAD2_HUMAN Isoform Short of Mothers again	7	8	8	4	1	3	0	2	2	3	1	1	3	3	0	2	0	0	0	0	1	0	1	1	0	1	2	1	0	2	1	0	1	2	1	1	2	2	0	3	3	0
P62070;B7Z5Z2;P62070-3;P62070-2;E9PK85;E9PQ87;E9PQK5;E9PQC5	P62070;B7Z5Z2;P62070-3;P62070-2;E9PK85	12;12;11;9;8;3;1;1	12;12;11;9;8;3;1;1	10;10;10;9;7;3;0;0	Ras-related protein R-Ras2	RRAS2	>sp|P62070|RRAS2_HUMAN Ras-related protein R-Ras2 OS=Homo sapiens GN=RRAS2 PE=1 SV=1;>tr|B7Z5Z2|B7Z5Z2_HUMAN Ras-related protein R-Ras2 OS=Homo sapiens GN=RRAS2 PE=2 SV=1;>sp|P62070-3|RRAS2_HUMAN Isoform 3 of Ras-related protein R-Ras2 OS=Homo sapiens GN=R	8	12	12	10	4	8	6	10	10	8	6	7	8	6	7	5	2	1	1	1	3	1	6	7	6	8	7	6	7	8	6	7	10	8	10	10	6	8	10	11	10	10
O43929;B7Z632;O43929-2;O43929-3	O43929;B7Z632;O43929-2;O43929-3	1;1;1;1	1;1;1;1	1;1;1;1	Origin recognition complex subunit 4	ORC4;ORC4L	>sp|O43929|ORC4_HUMAN Origin recognition complex subunit 4 OS=Homo sapiens GN=ORC4 PE=1 SV=2;>tr|B7Z632|B7Z632_HUMAN Origin recognition complex subunit 4 OS=Homo sapiens GN=ORC4L PE=2 SV=1;>sp|O43929-2|ORC4_HUMAN Isoform 2 of Origin recognition complex sub	4	1	1	1	0	0	0	0	0	0	0	0	0	0	0	1	0	0	0	0	0	0	0	0	0	0	0	0	0	0	0	0	0	0	0	0	0	0	0	0	0	0
Q16698;B7Z6B8;E5RJG7;E5RFV2;E5RJD2;E5RID6;H0YAW3	Q16698;B7Z6B8;E5RJG7;E5RFV2	16;16;8;8;6;3;1	16;16;8;8;6;3;1	16;16;8;8;6;3;1	2,4-dienoyl-CoA reductase, mitochondrial	DECR1	>sp|Q16698|DECR_HUMAN 2,4-dienoyl-CoA reductase, mitochondrial OS=Homo sapiens GN=DECR1 PE=1 SV=1;>tr|B7Z6B8|B7Z6B8_HUMAN 2,4-dienoyl-CoA reductase, mitochondrial OS=Homo sapiens GN=DECR1 PE=2 SV=1;>tr|E5RJG7|E5RJG7_HUMAN 2,4-dienoyl-CoA reductase, mitocho	7	16	16	16	6	9	9	5	9	6	6	5	7	8	6	4	1	1	0	0	2	5	10	7	3	7	10	12	9	6	5	6	7	9	7	8	7	10	4	6	3	7
Q99661;B7Z6Q6;Q99661-2;B7Z7M6;Q5JR91;Q5JR89	Q99661;B7Z6Q6;Q99661-2;B7Z7M6;Q5JR91	10;10;8;7;5;3	9;9;7;6;5;3	8;8;6;5;5;3	Kinesin-like protein KIF2C	KIF2C	>sp|Q99661|KIF2C_HUMAN Kinesin-like protein KIF2C OS=Homo sapiens GN=KIF2C PE=1 SV=2;>tr|B7Z6Q6|B7Z6Q6_HUMAN Kinesin-like protein KIF2C OS=Homo sapiens GN=KIF2C PE=2 SV=1;>sp|Q99661-2|KIF2C_HUMAN Isoform 2 of Kinesin-like protein KIF2C OS=Homo sapiens GN=K	6	10	9	8	0	1	0	1	2	1	3	1	1	0	3	2	0	0	0	0	2	0	0	2	0	0	5	0	0	4	0	1	0	4	0	0	2	0	0	0	0	0
Q9UL01;B7Z765	Q9UL01;B7Z765	8;8	8;8	8;8	Dermatan-sulfate epimerase	DSE	>sp|Q9UL01|DSE_HUMAN Dermatan-sulfate epimerase OS=Homo sapiens GN=DSE PE=1 SV=1;>tr|B7Z765|B7Z765_HUMAN Dermatan-sulfate epimerase OS=Homo sapiens GN=DSE PE=2 SV=1	2	8	8	8	2	1	1	3	0	2	0	1	0	1	0	1	0	0	0	0	0	0	1	0	0	0	4	2	1	1	2	1	1	2	0	0	0	0	0	1	0	1
Q9H6Z4-2;B7Z7F3;K7EIJ4;K7ESQ0;K7EMH9;K7ENJ2;K7EID7;K7ENB9;K7EPW1;K7EMT3;K7EJV3	Q9H6Z4-2;B7Z7F3	15;15;7;5;1;1;1;1;1;1;1	1;1;0;0;0;0;0;0;0;0;0	1;1;0;0;0;0;0;0;0;0;0	Ran-binding protein 3	RANBP3;ZNF8	>sp|Q9H6Z4-2|RANB3_HUMAN Isoform 2 of Ran-binding protein 3 OS=Homo sapiens GN=RANBP3;>tr|B7Z7F3|B7Z7F3_HUMAN Ran-binding protein 3 OS=Homo sapiens GN=RANBP3 PE=2 SV=1	11	15	1	1	4	3	3	4	2	4	2	5	4	4	5	5	1	2	0	0	0	1	3	2	3	1	1	0	3	4	3	3	3	3	3	2	4	6	2	3	5	4
P48739;B7Z7Q0;P48739-2;B3KYB6;B3KYB7	P48739;B7Z7Q0;P48739-2;B3KYB6;B3KYB7	16;16;15;10;10	16;16;15;10;10	14;14;13;8;9	Phosphatidylinositol transfer protein beta isoform	PITPNB	>sp|P48739|PIPNB_HUMAN Phosphatidylinositol transfer protein beta isoform OS=Homo sapiens GN=PITPNB PE=1 SV=2;>tr|B7Z7Q0|B7Z7Q0_HUMAN Phosphatidylinositol transfer protein beta isoform OS=Homo sapiens GN=PITPNB PE=2 SV=1;>sp|P48739-2|PIPNB_HUMAN Isoform 2	5	16	16	14	5	6	5	6	6	5	5	5	6	3	4	6	3	4	2	3	4	4	6	4	6	6	7	4	3	5	5	6	5	5	7	5	4	5	4	5	7	6
Q8NHH9;B7Z7X8;Q8NHH9-3;Q8NHH9-4;Q8NHH9-2;B5MCN0;C9JQQ5;H7C3A2;C9JC25	Q8NHH9;B7Z7X8;Q8NHH9-3;Q8NHH9-4;Q8NHH9-2;B5MCN0;C9JQQ5;H7C3A2	8;8;7;7;7;6;4;4;1	8;8;7;7;7;6;4;4;1	8;8;7;7;7;6;4;4;1	Atlastin-2	ATL2	>sp|Q8NHH9|ATLA2_HUMAN Atlastin-2 OS=Homo sapiens GN=ATL2 PE=1 SV=2;>tr|B7Z7X8|B7Z7X8_HUMAN Atlastin-2 OS=Homo sapiens GN=ATL2 PE=2 SV=1;>sp|Q8NHH9-3|ATLA2_HUMAN Isoform 3 of Atlastin-2 OS=Homo sapiens GN=ATL2;>sp|Q8NHH9-4|ATLA2_HUMAN Isoform 4 of Atlastin	9	8	8	8	3	1	1	3	2	2	1	0	1	2	1	0	1	1	1	1	1	1	1	0	1	2	2	3	2	2	1	1	2	3	1	1	3	0	1	1	2	0
Q13451;B7Z7Z8;Q13451-2	Q13451;B7Z7Z8	5;5;1	5;5;1	5;5;1	Peptidyl-prolyl cis-trans isomerase FKBP5	FKBP5	>sp|Q13451|FKBP5_HUMAN Peptidyl-prolyl cis-trans isomerase FKBP5 OS=Homo sapiens GN=FKBP5 PE=1 SV=2;>tr|B7Z7Z8|B7Z7Z8_HUMAN Peptidyl-prolyl cis-trans isomerase FKBP5 OS=Homo sapiens GN=FKBP5 PE=2 SV=1	3	5	5	5	0	2	0	2	0	3	1	1	0	0	0	1	0	0	0	0	0	1	1	0	0	0	0	0	0	0	1	0	1	0	2	0	0	0	0	0	0	0
Q15392;B7Z817;F5H0H1;H7C4B7	Q15392;B7Z817;F5H0H1	9;9;6;4	9;9;6;4	9;9;6;4	Delta(24)-sterol reductase	DHCR24	>sp|Q15392|DHC24_HUMAN Delta(24)-sterol reductase OS=Homo sapiens GN=DHCR24 PE=1 SV=2;>tr|B7Z817|B7Z817_HUMAN Delta(24)-sterol reductase OS=Homo sapiens GN=DHCR24 PE=2 SV=1;>tr|F5H0H1|F5H0H1_HUMAN Delta(24)-sterol reductase OS=Homo sapiens GN=DHCR24 PE=2 S	4	9	9	9	3	6	1	5	4	6	3	6	6	4	2	3	0	0	1	1	3	2	5	0	4	6	0	4	1	5	3	3	5	3	7	7	5	6	1	2	6	7
Q9UPN6;B7Z888	Q9UPN6;B7Z888	12;12	12;12	9;9	Protein SCAF8	SCAF8	>sp|Q9UPN6|SCAF8_HUMAN Protein SCAF8 OS=Homo sapiens GN=SCAF8 PE=1 SV=1;>tr|B7Z888|B7Z888_HUMAN Protein SCAF8 OS=Homo sapiens GN=SCAF8 PE=2 SV=1	2	12	12	9	6	3	1	4	3	2	2	3	2	1	4	1	0	0	0	0	1	0	3	4	2	1	4	0	2	3	3	0	0	3	1	1	4	1	2	1	2	1
Q16875;F2Z2I2;Q5W015;Q5VX20;Q16875-3;Q16875-2;B7Z955	Q16875;F2Z2I2;Q5W015;Q5VX20;Q16875-3;Q16875-2;B7Z955	1;1;1;1;1;1;1	1;1;1;1;1;1;1	1;1;1;1;1;1;1	6-phosphofructo-2-kinase/fructose-2,6-bisphosphatase 3;6-phosphofructo-2-kinase;Fructose-2,6-bisphosphatase	PFKFB3	>sp|Q16875|F263_HUMAN 6-phosphofructo-2-kinase/fructose-2,6-bisphosphatase 3 OS=Homo sapiens GN=PFKFB3 PE=1 SV=1;>tr|F2Z2I2|F2Z2I2_HUMAN 6-phosphofructo-2-kinase OS=Homo sapiens GN=PFKFB3 PE=4 SV=1;>tr|Q5W015|Q5W015_HUMAN 6-phosphofructo-2-kinase OS=Homo s	7	1	1	1	0	0	0	0	0	0	0	0	0	0	0	0	0	0	0	0	0	0	0	0	0	0	0	0	0	0	0	1	0	0	0	0	0	0	0	0	0	0
B7Z9I1;P11310;Q5T4U5;P11310-2;B4DJE7;E9PJM9;E9PRX4	B7Z9I1;P11310;Q5T4U5;P11310-2	11;10;10;10;5;4;3	11;10;10;10;5;4;3	11;10;10;10;5;4;3	Medium-chain specific acyl-CoA dehydrogenase, mitochondrial	ACADM	>tr|B7Z9I1|B7Z9I1_HUMAN Medium-chain-specific acyl-CoA dehydrogenase, mitochondrial OS=Homo sapiens GN=ACADM PE=2 SV=1;>sp|P11310|ACADM_HUMAN Medium-chain specific acyl-CoA dehydrogenase, mitochondrial OS=Homo sapiens GN=ACADM PE=1 SV=1;>tr|Q5T4U5|Q5T4U5_H	7	11	11	11	1	4	6	7	1	2	6	6	3	1	4	3	1	1	1	0	1	1	4	5	2	5	4	7	6	4	3	2	3	3	4	1	3	6	1	2	0	0
Q13409;Q13409-3;F8W8S0;B7ZA04;Q13409-2;Q13409-6;Q13409-5;E7EQL5;E7EV09;E7EQU2;E7ESD3;E7EMU4;E7ET01;E7ETL8;E9PGG1;E7EUM4;E7ERR6;E7ERH4;E7EU01;E5RFE1;C9J3E7;E5RJ75	Q13409;Q13409-3;F8W8S0;B7ZA04;Q13409-2;Q13409-6;Q13409-5;E7EQL5	21;21;21;21;21;20;20;11;10;8;8;8;7;7;3;3;3;3;2;1;1;1	21;21;21;21;21;20;20;11;10;8;8;8;7;7;3;3;3;3;2;1;1;1	20;20;20;20;20;19;19;10;9;7;7;7;6;6;2;2;2;2;1;0;0;0	Cytoplasmic dynein 1 intermediate chain 2	DYNC1I2	>sp|Q13409|DC1I2_HUMAN Cytoplasmic dynein 1 intermediate chain 2 OS=Homo sapiens GN=DYNC1I2 PE=1 SV=3;>sp|Q13409-3|DC1I2_HUMAN Isoform 2C of Cytoplasmic dynein 1 intermediate chain 2 OS=Homo sapiens GN=DYNC1I2;>tr|F8W8S0|F8W8S0_HUMAN Cytoplasmic dynein 1 i	22	21	21	20	13	13	12	11	10	11	11	11	9	13	12	9	7	7	5	4	6	6	13	11	9	12	10	11	10	11	10	10	10	12	9	9	9	10	10	9	10	9
P28332;B7ZAL1;P28332-2	P28332;B7ZAL1;P28332-2	1;1;1	1;1;1	1;1;1	Alcohol dehydrogenase 6	ADH6	>sp|P28332|ADH6_HUMAN Alcohol dehydrogenase 6 OS=Homo sapiens GN=ADH6 PE=2 SV=2;>tr|B7ZAL1|B7ZAL1_HUMAN Alcohol dehydrogenase 6 OS=Homo sapiens GN=ADH6 PE=2 SV=1;>sp|P28332-2|ADH6_HUMAN Isoform 2 of Alcohol dehydrogenase 6 OS=Homo sapiens GN=ADH6	3	1	1	1	0	0	0	0	0	0	0	0	0	0	0	0	1	0	0	0	0	0	0	0	0	0	0	0	0	0	0	0	0	0	0	0	0	0	0	0	0	0
Q9NR46;B7ZC39;B7ZC38;Q9NR46-2;F8WFB9;G5E9J1;H7C1Z6	Q9NR46;B7ZC39;B7ZC38;Q9NR46-2;F8WFB9	9;9;9;9;5;1;1	8;8;8;8;4;1;1	8;8;8;8;4;1;1	Endophilin-B2	SH3GLB2	>sp|Q9NR46|SHLB2_HUMAN Endophilin-B2 OS=Homo sapiens GN=SH3GLB2 PE=1 SV=1;>tr|B7ZC39|B7ZC39_HUMAN Endophilin-B2 OS=Homo sapiens GN=SH3GLB2 PE=2 SV=1;>tr|B7ZC38|B7ZC38_HUMAN Endophilin-B2 OS=Homo sapiens GN=SH3GLB2 PE=2 SV=1;>sp|Q9NR46-2|SHLB2_HUMAN Isoform	7	9	8	8	2	1	2	2	2	1	2	3	2	2	1	2	1	2	0	0	1	0	3	1	3	2	1	0	1	3	2	4	2	1	3	1	0	2	0	5	1	3
Q16537;B7ZKK9;J3KQN6	Q16537;B7ZKK9;J3KQN6	10;10;8	9;9;7	8;8;6	Serine/threonine-protein phosphatase 2A 56 kDa regulatory subunit epsilon isoform	PPP2R5E	>sp|Q16537|2A5E_HUMAN Serine/threonine-protein phosphatase 2A 56 kDa regulatory subunit epsilon isoform OS=Homo sapiens GN=PPP2R5E PE=1 SV=1;>tr|B7ZKK9|B7ZKK9_HUMAN PPP2R5E protein OS=Homo sapiens GN=PPP2R5E PE=2 SV=1;>tr|J3KQN6|J3KQN6_HUMAN Serine/threoni	3	10	9	8	4	2	3	1	2	4	5	7	1	3	5	2	1	0	0	1	2	2	2	1	2	3	1	1	3	2	4	3	2	2	0	4	2	2	1	2	0	2
O95487;O95487-2;B7ZKM8	O95487;O95487-2;B7ZKM8	18;18;18	18;18;18	16;16;16	Protein transport protein Sec24B	SEC24B	>sp|O95487|SC24B_HUMAN Protein transport protein Sec24B OS=Homo sapiens GN=SEC24B PE=1 SV=2;>sp|O95487-2|SC24B_HUMAN Isoform 2 of Protein transport protein Sec24B OS=Homo sapiens GN=SEC24B;>tr|B7ZKM8|B7ZKM8_HUMAN Protein transport protein Sec24B OS=Homo sa	3	18	18	16	3	5	2	8	5	7	6	3	5	6	5	5	2	1	0	1	1	1	4	4	7	1	5	2	2	5	1	5	7	3	3	1	1	2	3	3	2	5
Q86UV5;Q86UV5-2;B7ZKS7;Q86UV5-3;Q86UV5-7;Q86UV5-4;Q86UV5-5;H3BLX5	Q86UV5;Q86UV5-2;B7ZKS7;Q86UV5-3;Q86UV5-7	7;7;7;5;4;3;3;2	7;7;7;5;4;3;3;2	7;7;7;5;4;3;3;2	Ubiquitin carboxyl-terminal hydrolase 48	USP48	>sp|Q86UV5|UBP48_HUMAN Ubiquitin carboxyl-terminal hydrolase 48 OS=Homo sapiens GN=USP48 PE=1 SV=1;>sp|Q86UV5-2|UBP48_HUMAN Isoform 2 of Ubiquitin carboxyl-terminal hydrolase 48 OS=Homo sapiens GN=USP48;>tr|B7ZKS7|B7ZKS7_HUMAN USP48 protein OS=Homo sapiens	8	7	7	7	2	0	1	2	1	1	0	1	0	0	2	0	0	0	0	0	0	1	1	1	0	0	1	1	1	1	1	0	0	1	1	0	1	1	1	0	0	0
Q9BQS8;B7ZKT7;Q9BQS8-3;Q9BQS8-2;C9J2W6;H7BZ74	Q9BQS8;B7ZKT7	40;40;9;9;2;2	40;40;9;9;2;2	40;40;9;9;2;2	FYVE and coiled-coil domain-containing protein 1	FYCO1	>sp|Q9BQS8|FYCO1_HUMAN FYVE and coiled-coil domain-containing protein 1 OS=Homo sapiens GN=FYCO1 PE=1 SV=3;>tr|B7ZKT7|B7ZKT7_HUMAN FYVE and coiled-coil domain-containing protein 1 OS=Homo sapiens GN=FYCO1 PE=2 SV=1	6	40	40	40	0	7	8	2	7	9	6	4	4	3	3	3	1	0	0	0	0	0	3	6	0	6	2	2	4	2	2	3	7	2	4	17	2	27	2	2	2	13
Q9BZ95;Q9BZ95-4;Q9BZ95-2;B7ZL11;Q9BZ95-3;H0YE68	Q9BZ95;Q9BZ95-4;Q9BZ95-2;B7ZL11;Q9BZ95-3	6;6;6;6;4;1	6;6;6;6;4;1	6;6;6;6;4;1	Histone-lysine N-methyltransferase NSD3	WHSC1L1	>sp|Q9BZ95|NSD3_HUMAN Histone-lysine N-methyltransferase NSD3 OS=Homo sapiens GN=WHSC1L1 PE=1 SV=1;>sp|Q9BZ95-4|NSD3_HUMAN Isoform 4 of Histone-lysine N-methyltransferase NSD3 OS=Homo sapiens GN=WHSC1L1;>sp|Q9BZ95-2|NSD3_HUMAN Isoform 2 of Histone-lysine N	6	6	6	6	1	1	0	1	1	0	0	0	0	0	1	0	0	0	0	0	0	0	0	0	0	0	0	0	0	1	0	0	0	2	2	0	0	0	0	0	0	0
Q9C0E8;Q9C0E8-2;B7ZLA8;F5H2Q7;Q9C0E8-3;C9JL94;C9JM95	Q9C0E8;Q9C0E8-2;B7ZLA8;F5H2Q7;Q9C0E8-3	16;16;16;10;10;5;4	16;16;16;10;10;5;4	16;16;16;10;10;5;4	Protein lunapark	LNP	>sp|Q9C0E8|LNP_HUMAN Protein lunapark OS=Homo sapiens GN=LNP PE=1 SV=2;>sp|Q9C0E8-2|LNP_HUMAN Isoform 2 of Protein lunapark OS=Homo sapiens GN=LNP;>tr|B7ZLA8|B7ZLA8_HUMAN KIAA1715 protein OS=Homo sapiens GN=KIAA1715 PE=2 SV=1;>tr|F5H2Q7|F5H2Q7_HUMAN Protei	7	16	16	16	8	6	8	9	9	7	7	8	6	7	10	7	4	4	0	3	1	4	8	7	4	7	7	11	10	9	8	8	8	8	9	9	8	11	8	12	9	10
Q17RY0;E5RFP2;E5RJM0;B7ZLQ8;Q17RY0-3;Q17RY0-2	Q17RY0;E5RFP2;E5RJM0;B7ZLQ8;Q17RY0-3;Q17RY0-2	1;1;1;1;1;1	1;1;1;1;1;1	1;1;1;1;1;1	Cytoplasmic polyadenylation element-binding protein 4	CPEB4	>sp|Q17RY0|CPEB4_HUMAN Cytoplasmic polyadenylation element-binding protein 4 OS=Homo sapiens GN=CPEB4 PE=1 SV=1;>tr|E5RFP2|E5RFP2_HUMAN Cytoplasmic polyadenylation element-binding protein 4 OS=Homo sapiens GN=CPEB4 PE=2 SV=1;>tr|E5RJM0|E5RJM0_HUMAN Cytopla	6	1	1	1	0	0	0	0	0	0	0	0	0	0	0	0	0	0	0	0	0	0	0	0	0	0	0	0	0	0	0	0	0	0	0	0	0	0	0	0	0	0
B7ZLX3;Q7Z460;Q7Z460-3;F5GWS0;F8WA11;Q7Z460-2;F5H2E2;F5GWM7;H0Y5T1;C9JP76;C9J151;H0YHV8	B7ZLX3;Q7Z460;Q7Z460-3;F5GWS0;F8WA11;Q7Z460-2;F5H2E2;F5GWM7	24;23;23;23;23;23;18;18;8;2;2;1	24;23;23;23;23;23;18;18;8;2;2;1	19;18;18;18;18;18;13;13;7;2;2;1	CLIP-associating protein 1	CLASP1	>tr|B7ZLX3|B7ZLX3_HUMAN CLASP1 protein OS=Homo sapiens GN=CLASP1 PE=2 SV=1;>sp|Q7Z460|CLAP1_HUMAN CLIP-associating protein 1 OS=Homo sapiens GN=CLASP1 PE=1 SV=1;>sp|Q7Z460-3|CLAP1_HUMAN Isoform 3 of CLIP-associating protein 1 OS=Homo sapiens GN=CLASP1;>tr|	12	24	24	19	1	3	4	5	3	5	1	4	2	7	7	2	1	3	0	1	1	2	1	3	4	0	4	5	6	6	4	0	6	8	5	0	4	1	5	1	2	1
Q9BZQ6;B7ZLZ2;H0Y498	Q9BZQ6;B7ZLZ2	9;9;4	9;9;4	9;9;4	ER degradation-enhancing alpha-mannosidase-like protein 3	EDEM3	>sp|Q9BZQ6|EDEM3_HUMAN ER degradation-enhancing alpha-mannosidase-like protein 3 OS=Homo sapiens GN=EDEM3 PE=1 SV=2;>tr|B7ZLZ2|B7ZLZ2_HUMAN ER degradation-enhancing alpha-mannosidase-like protein 3 OS=Homo sapiens GN=EDEM3 PE=2 SV=1	3	9	9	9	2	0	0	0	0	2	0	0	0	0	1	0	0	0	0	0	0	0	0	0	1	0	3	1	0	0	1	2	0	0	2	0	0	0	0	0	2	0
M0QXA7;B7ZM82;O95785;B3KVH1;O95785-2	M0QXA7;B7ZM82;O95785;B3KVH1;O95785-2	6;6;5;5;3	6;6;5;5;3	6;6;5;5;3	Protein Wiz	WIZ	>tr|M0QXA7|M0QXA7_HUMAN Protein Wiz OS=Homo sapiens GN=WIZ PE=2 SV=1;>tr|B7ZM82|B7ZM82_HUMAN Protein Wiz OS=Homo sapiens GN=WIZ PE=2 SV=1;>sp|O95785|WIZ_HUMAN Protein Wiz OS=Homo sapiens GN=WIZ PE=1 SV=2;>tr|B3KVH1|B3KVH1_HUMAN Protein Wiz OS=Homo sapiens	5	6	6	6	1	3	0	1	0	0	1	2	0	1	1	0	0	0	0	0	0	1	1	0	0	0	0	0	1	1	1	0	0	0	1	0	1	0	1	0	0	0
F5GXI4;Q5TG12;E9PGC5;Q15262-2;Q15262-3;B7ZMG0;Q15262;H0Y6P5;H0Y6V4;H0YDP9	F5GXI4;Q5TG12;E9PGC5;Q15262-2;Q15262-3;B7ZMG0;Q15262	8;8;8;8;8;8;7;3;2;1	8;8;8;8;8;8;7;3;2;1	8;8;8;8;8;8;7;3;2;1	Receptor-type tyrosine-protein phosphatase kappa	PTPRK	>tr|F5GXI4|F5GXI4_HUMAN Receptor-type tyrosine-protein phosphatase kappa OS=Homo sapiens GN=PTPRK PE=2 SV=1;>tr|Q5TG12|Q5TG12_HUMAN Receptor-type tyrosine-protein phosphatase kappa OS=Homo sapiens GN=PTPRK PE=2 SV=1;>tr|E9PGC5|E9PGC5_HUMAN Receptor-type ty	10	8	8	8	0	0	0	1	0	2	1	0	0	0	0	0	0	0	0	0	0	0	1	1	0	2	0	2	1	0	0	0	1	1	0	0	1	1	0	1	0	1
O60573;B9A044;B8ZZ50;B8ZZJ9;B4E1E4;B9A023;B8ZZL3;C9JEL3	O60573;B9A044;B8ZZ50;B8ZZJ9;B4E1E4;B9A023;B8ZZL3;C9JEL3	7;7;7;7;6;6;6;6	7;7;7;7;6;6;6;6	7;7;7;7;6;6;6;6	Eukaryotic translation initiation factor 4E type 2	EIF4E2	>sp|O60573|IF4E2_HUMAN Eukaryotic translation initiation factor 4E type 2 OS=Homo sapiens GN=EIF4E2 PE=1 SV=1;>tr|B9A044|B9A044_HUMAN Eukaryotic translation initiation factor 4E type 2 OS=Homo sapiens GN=EIF4E2 PE=2 SV=1;>tr|B8ZZ50|B8ZZ50_HUMAN Eukaryotic	8	7	7	7	1	1	0	0	1	0	1	0	1	1	1	3	1	0	0	0	0	0	1	0	1	1	1	1	2	0	2	0	1	1	2	0	1	1	0	0	1	0
Q6NZ67;B8ZZ87;Q6P582;H7C173;H7BZ50;H7C202;H7C293	Q6NZ67;B8ZZ87;Q6P582;H7C173;H7BZ50;H7C202	6;6;4;4;3;3;1	6;6;4;4;3;3;1	6;6;4;4;3;3;1	Mitotic-spindle organizing protein 2B;Mitotic-spindle organizing protein 2A	MZT2B;MZT2A	>sp|Q6NZ67|MZT2B_HUMAN Mitotic-spindle organizing protein 2B OS=Homo sapiens GN=MZT2B PE=1 SV=1;>tr|B8ZZ87|B8ZZ87_HUMAN Mitotic-spindle organizing protein 2B OS=Homo sapiens GN=MZT2B PE=2 SV=1;>sp|Q6P582|MZT2A_HUMAN Mitotic-spindle organizing protein 2A OS	7	6	6	6	1	3	0	1	2	2	1	2	0	0	0	0	0	0	0	0	0	0	1	1	1	1	1	0	0	1	1	0	0	2	1	0	0	1	0	0	1	0
B8ZZB8;Q96F85-2;Q96F85	B8ZZB8;Q96F85-2;Q96F85	6;6;6	6;6;6	6;6;6	CB1 cannabinoid receptor-interacting protein 1	CNRIP1	>tr|B8ZZB8|B8ZZB8_HUMAN CB1 cannabinoid receptor-interacting protein 1 OS=Homo sapiens GN=CNRIP1 PE=2 SV=1;>sp|Q96F85-2|CNRP1_HUMAN Isoform 2 of CB1 cannabinoid receptor-interacting protein 1 OS=Homo sapiens GN=CNRIP1;>sp|Q96F85|CNRP1_HUMAN CB1 cannabinoid	3	6	6	6	2	2	3	2	3	2	1	4	3	0	2	1	2	1	1	1	1	1	2	1	2	2	3	1	3	0	2	1	1	0	1	2	2	2	1	2	0	1
Q9NRN9;B8ZZY8;B8ZZE3;B8ZZC8;F5H4E8;E7EMN2	Q9NRN9;B8ZZY8;B8ZZE3;B8ZZC8;F5H4E8;E7EMN2	2;2;2;2;1;1	2;2;2;2;1;1	2;2;2;2;1;1	Methyltransferase-like protein 5	METTL5	>sp|Q9NRN9|METL5_HUMAN Methyltransferase-like protein 5 OS=Homo sapiens GN=METTL5 PE=1 SV=1;>tr|B8ZZY8|B8ZZY8_HUMAN Methyltransferase-like protein 5 OS=Homo sapiens GN=METTL5 PE=2 SV=1;>tr|B8ZZE3|B8ZZE3_HUMAN Methyltransferase like 5, isoform CRA_b OS=Homo	6	2	2	2	0	0	1	0	0	0	0	0	0	0	1	0	0	0	0	0	1	0	0	0	0	0	0	0	0	0	0	0	0	0	0	0	0	0	0	0	0	0
O75688;O75688-2;B8ZZF0;C9JIR6;O75688-4;O75688-5;O75688-3	O75688;O75688-2;B8ZZF0;C9JIR6;O75688-4;O75688-5	4;4;4;4;4;3;1	2;2;2;2;2;1;1	2;2;2;2;2;1;1	Protein phosphatase 1B	PPM1B	>sp|O75688|PPM1B_HUMAN Protein phosphatase 1B OS=Homo sapiens GN=PPM1B PE=1 SV=1;>sp|O75688-2|PPM1B_HUMAN Isoform Beta-2 of Protein phosphatase 1B OS=Homo sapiens GN=PPM1B;>tr|B8ZZF0|B8ZZF0_HUMAN Protein phosphatase 1B (Fragment) OS=Homo sapiens GN=PPM1B P	7	4	2	2	0	0	0	0	0	0	0	0	0	0	0	0	0	0	0	0	0	0	0	1	0	0	0	0	1	0	0	0	1	0	0	1	2	1	0	0	0	0
Q9H8M9;B8ZZF5;C9J5M4	Q9H8M9;B8ZZF5;C9J5M4	1;1;1	1;1;1	1;1;1	Protein eva-1 homolog A	EVA1A	>sp|Q9H8M9|EVA1A_HUMAN Protein eva-1 homolog A OS=Homo sapiens GN=EVA1A PE=2 SV=1;>tr|B8ZZF5|B8ZZF5_HUMAN Protein eva-1 homolog A OS=Homo sapiens GN=EVA1A PE=2 SV=1;>tr|C9J5M4|C9J5M4_HUMAN Protein eva-1 homolog A (Fragment) OS=Homo sapiens GN=EVA1A PE=2 SV	3	1	1	1	0	1	0	0	0	0	0	0	0	0	0	0	0	0	0	0	0	0	0	0	0	1	0	0	0	0	0	0	0	0	0	0	0	0	0	0	0	0
Q9NZW5;B8ZZG1;C9J4Q3	Q9NZW5;B8ZZG1;C9J4Q3	7;7;4	6;6;3	6;6;3	MAGUK p55 subfamily member 6	MPP6	>sp|Q9NZW5|MPP6_HUMAN MAGUK p55 subfamily member 6 OS=Homo sapiens GN=MPP6 PE=1 SV=2;>tr|B8ZZG1|B8ZZG1_HUMAN MAGUK p55 subfamily member 6 OS=Homo sapiens GN=MPP6 PE=4 SV=1;>tr|C9J4Q3|C9J4Q3_HUMAN MAGUK p55 subfamily member 6 (Fragment) OS=Homo sapiens GN=M	3	7	6	6	2	0	0	1	0	1	1	1	0	0	1	0	0	0	0	0	0	0	1	0	0	1	1	0	0	1	0	0	0	1	0	0	0	0	1	0	1	0
Q6ULP2;B8ZZI9;Q6ULP2-3;Q6ULP2-5;Q6ULP2-2;Q6ULP2-4	Q6ULP2;B8ZZI9;Q6ULP2-3;Q6ULP2-5;Q6ULP2-2;Q6ULP2-4	1;1;1;1;1;1	1;1;1;1;1;1	1;1;1;1;1;1	Aftiphilin	AFTPH	>sp|Q6ULP2|AFTIN_HUMAN Aftiphilin OS=Homo sapiens GN=AFTPH PE=1 SV=2;>tr|B8ZZI9|B8ZZI9_HUMAN Uncharacterized protein OS=Homo sapiens GN=AFTPH PE=4 SV=1;>sp|Q6ULP2-3|AFTIN_HUMAN Isoform 3 of Aftiphilin OS=Homo sapiens GN=AFTPH;>sp|Q6ULP2-5|AFTIN_HUMAN Isofo	6	1	1	1	0	0	0	0	0	0	0	1	0	0	0	0	0	0	0	0	0	0	1	0	0	0	0	0	0	0	0	0	0	0	0	0	0	0	0	0	0	0
B8ZZJ1;H7C0W7;B8ZZA2	B8ZZJ1;H7C0W7	6;5;2	6;5;2	1;1;0		FAM126A	>tr|B8ZZJ1|B8ZZJ1_HUMAN Uncharacterized protein OS=Homo sapiens GN=FAM126A PE=4 SV=1;>tr|H7C0W7|H7C0W7_HUMAN Hyccin (Fragment) OS=Homo sapiens GN=FAM126A PE=4 SV=1	3	6	6	1	0	1	0	0	0	0	1	0	1	1	0	0	0	0	0	0	0	0	1	1	1	1	0	1	1	0	0	0	2	0	0	4	1	3	0	4	0	3
P63165;B8ZZN6;B8ZZJ0;B9A032;P63165-2;B8ZZ67	P63165;B8ZZN6;B8ZZJ0;B9A032	8;8;5;5;3;3	8;8;5;5;3;3	8;8;5;5;3;3	Small ubiquitin-related modifier 1	SUMO1	>sp|P63165|SUMO1_HUMAN Small ubiquitin-related modifier 1 OS=Homo sapiens GN=SUMO1 PE=1 SV=1;>tr|B8ZZN6|B8ZZN6_HUMAN Small ubiquitin-related modifier 1 OS=Homo sapiens GN=SUMO1 PE=2 SV=1;>tr|B8ZZJ0|B8ZZJ0_HUMAN Small ubiquitin-related modifier 1 OS=Homo sa	6	8	8	8	3	5	2	2	3	3	3	2	3	3	3	2	1	0	0	0	0	1	2	2	3	2	2	1	2	1	2	0	0	3	2	1	1	1	0	3	0	1
P06454;P06454-2;B8ZZQ6;B8ZZA1;B8ZZW7;H7C2N1	P06454;P06454-2;B8ZZQ6;B8ZZA1;B8ZZW7;H7C2N1	7;7;7;6;6;6	7;7;7;6;6;6	7;7;7;6;6;6	Prothymosin alpha;Prothymosin alpha, N-terminally processed;Thymosin alpha-1	PTMA	>sp|P06454|PTMA_HUMAN Prothymosin alpha OS=Homo sapiens GN=PTMA PE=1 SV=2;>sp|P06454-2|PTMA_HUMAN Isoform 2 of Prothymosin alpha OS=Homo sapiens GN=PTMA;>tr|B8ZZQ6|B8ZZQ6_HUMAN Uncharacterized protein OS=Homo sapiens GN=PTMA PE=4 SV=1;>tr|B8ZZA1|B8ZZA1_HUM	6	7	7	7	4	5	5	5	4	5	4	4	4	5	5	6	5	5	5	4	5	3	6	5	4	5	3	3	5	5	4	4	4	5	5	4	5	4	4	4	4	3
Q9NYM9;H7BXT7;B8ZZS0;E9PHY4;E9PQJ6	Q9NYM9;H7BXT7;B8ZZS0;E9PHY4	3;3;3;2;1	3;3;3;2;1	3;3;3;2;1	BET1-like protein	BET1L	>sp|Q9NYM9|BET1L_HUMAN BET1-like protein OS=Homo sapiens GN=BET1L PE=1 SV=1;>tr|H7BXT7|H7BXT7_HUMAN BET1-like protein OS=Homo sapiens GN=BET1L PE=2 SV=1;>tr|B8ZZS0|B8ZZS0_HUMAN BET1-like protein OS=Homo sapiens GN=BET1L PE=2 SV=1;>tr|E9PHY4|E9PHY4_HUMAN BE	5	3	3	3	0	1	2	1	2	1	1	1	2	1	0	1	0	0	0	0	0	0	0	2	0	1	1	1	2	2	0	1	2	1	2	0	1	0	2	0	1	0
P15336;E9PEK8;H7C2N6;F5H629;B8ZZU6;E9PBF9;P15336-3;P15336-7;P15336-5	P15336;E9PEK8;H7C2N6;F5H629;B8ZZU6;E9PBF9;P15336-3;P15336-7;P15336-5	2;2;2;2;2;2;2;2;2	1;1;1;1;1;1;1;1;1	1;1;1;1;1;1;1;1;1	Cyclic AMP-dependent transcription factor ATF-2	ATF2	>sp|P15336|ATF2_HUMAN Cyclic AMP-dependent transcription factor ATF-2 OS=Homo sapiens GN=ATF2 PE=1 SV=4;>tr|E9PEK8|E9PEK8_HUMAN Cyclic AMP-dependent transcription factor ATF-2 OS=Homo sapiens GN=ATF2 PE=2 SV=1;>tr|H7C2N6|H7C2N6_HUMAN Cyclic AMP-dependent t	9	2	1	1	0	0	0	0	0	0	1	2	0	1	1	0	0	0	0	0	0	0	1	0	0	1	0	0	0	0	0	0	0	0	0	0	0	0	0	0	0	1
Q8NBF6;B8ZZW5;Q8NBF6-2;Q8N6Z3;H7C0I1	Q8NBF6;B8ZZW5;Q8NBF6-2;Q8N6Z3;H7C0I1	3;3;3;2;2	3;3;3;2;2	3;3;3;2;2	Late secretory pathway protein AVL9 homolog	AVL9	>sp|Q8NBF6|AVL9_HUMAN Late secretory pathway protein AVL9 homolog OS=Homo sapiens GN=AVL9 PE=1 SV=1;>tr|B8ZZW5|B8ZZW5_HUMAN Late secretory pathway protein AVL9 homolog OS=Homo sapiens GN=AVL9 PE=2 SV=1;>sp|Q8NBF6-2|AVL9_HUMAN Isoform 2 of Late secretory pa	5	3	3	3	0	0	0	0	0	0	0	1	0	0	0	0	0	0	0	0	0	0	0	0	0	0	0	0	0	0	0	0	1	0	0	0	0	0	0	0	0	0
Q96G21;B9A008;E7ENR5;H0Y714;B8ZZ47	Q96G21;B9A008;E7ENR5;H0Y714;B8ZZ47	5;5;5;5;4	5;5;5;5;4	5;5;5;5;4	U3 small nucleolar ribonucleoprotein protein IMP4	IMP4	>sp|Q96G21|IMP4_HUMAN U3 small nucleolar ribonucleoprotein protein IMP4 OS=Homo sapiens GN=IMP4 PE=1 SV=1;>tr|B9A008|B9A008_HUMAN U3 small nucleolar ribonucleoprotein protein IMP4 (Fragment) OS=Homo sapiens GN=IMP4 PE=2 SV=1;>tr|E7ENR5|E7ENR5_HUMAN U3 smal	5	5	5	5	0	0	0	0	0	0	0	0	0	0	0	0	0	0	0	0	0	0	2	1	0	0	0	0	0	1	0	0	0	1	0	0	0	0	0	0	0	0
P51790;P51790-4;B9EGJ9;E9PE15;P51793;H0Y8Z8;G3XAG5;B7Z5Z4	P51790;P51790-4;B9EGJ9;E9PE15	4;4;4;3;1;1;1;1	4;4;4;3;1;1;1;1	0;0;0;0;0;0;0;0	H(+)/Cl(-) exchange transporter 3	CLCN3	>sp|P51790|CLCN3_HUMAN H(+)/Cl(-) exchange transporter 3 OS=Homo sapiens GN=CLCN3 PE=1 SV=2;>sp|P51790-4|CLCN3_HUMAN Isoform 3 of H(+)/Cl(-) exchange transporter 3 OS=Homo sapiens GN=CLCN3;>tr|B9EGJ9|B9EGJ9_HUMAN CLCN3 protein OS=Homo sapiens GN=CLCN3 PE=2	8	4	4	0	0	2	1	2	1	1	0	0	0	0	0	0	0	0	0	0	0	0	0	1	0	0	2	0	0	1	0	0	1	2	0	0	0	2	0	0	1	1
Q7Z3U7;F8VWA6;B9EGP5;Q7Z3U7-4;F8W1Z6;Q7Z3U7-2;F8VZV1;Q7Z3U7-3;F8VZQ3;F8VZV6;F8VQS2	Q7Z3U7;F8VWA6;B9EGP5;Q7Z3U7-4;F8W1Z6;Q7Z3U7-2;F8VZV1	31;31;31;31;30;30;17;11;2;1;1	31;31;31;31;30;30;17;11;2;1;1	31;31;31;31;30;30;17;11;2;1;1	Protein MON2 homolog	MON2	>sp|Q7Z3U7|MON2_HUMAN Protein MON2 homolog OS=Homo sapiens GN=MON2 PE=1 SV=2;>tr|F8VWA6|F8VWA6_HUMAN Protein MON2 homolog OS=Homo sapiens GN=MON2 PE=2 SV=1;>tr|B9EGP5|B9EGP5_HUMAN MON2 protein OS=Homo sapiens GN=MON2 PE=2 SV=1;>sp|Q7Z3U7-4|MON2_HUMAN Isofo	11	31	31	31	3	3	5	3	8	4	4	5	2	3	5	1	0	1	0	1	1	1	2	1	4	2	6	0	3	2	4	3	3	6	1	0	5	1	4	3	5	3
O95602;B9ZVN9	O95602;B9ZVN9	8;8	8;8	8;8	DNA-directed RNA polymerase I subunit RPA1;DNA-directed RNA polymerase	POLR1A	>sp|O95602|RPA1_HUMAN DNA-directed RNA polymerase I subunit RPA1 OS=Homo sapiens GN=POLR1A PE=1 SV=2;>tr|B9ZVN9|B9ZVN9_HUMAN DNA-directed RNA polymerase OS=Homo sapiens GN=POLR1A PE=2 SV=1	2	8	8	8	0	2	0	1	1	1	0	1	1	0	0	1	1	1	0	0	0	0	0	2	1	0	3	1	0	2	1	1	2	3	0	0	0	0	0	0	0	0
Q8IXT5;B9ZVT1;E5RJW8;E5RHG1;E5RJ83;E5RJV8	Q8IXT5;B9ZVT1	11;11;1;1;1;1	11;11;1;1;1;1	11;11;1;1;1;1	RNA-binding protein 12B	RBM12B	>sp|Q8IXT5|RB12B_HUMAN RNA-binding protein 12B OS=Homo sapiens GN=RBM12B PE=1 SV=2;>tr|B9ZVT1|B9ZVT1_HUMAN RNA-binding protein 12B OS=Homo sapiens GN=RBM12B PE=2 SV=2	6	11	11	11	0	3	0	2	2	1	0	0	1	0	0	0	0	0	0	0	0	0	0	4	1	1	3	0	1	2	0	0	0	4	2	0	0	0	1	0	1	1
O60610;O60610-2;B9ZVX0;E9PHQ0;E7ET75;E9PEZ3;H9KV28;O60610-3;E7ERW8;E7EMV0;B4E2I7	O60610;O60610-2;B9ZVX0;E9PHQ0;E7ET75;E9PEZ3;H9KV28;O60610-3;E7ERW8;E7EMV0	36;36;36;36;36;36;36;36;34;25;2	36;36;36;36;36;36;36;36;34;25;2	36;36;36;36;36;36;36;36;34;25;2	Protein diaphanous homolog 1	DIAPH1	>sp|O60610|DIAP1_HUMAN Protein diaphanous homolog 1 OS=Homo sapiens GN=DIAPH1 PE=1 SV=2;>sp|O60610-2|DIAP1_HUMAN Isoform 2 of Protein diaphanous homolog 1 OS=Homo sapiens GN=DIAPH1;>tr|B9ZVX0|B9ZVX0_HUMAN Diaphanous homolog 1 (Drosophila), isoform CRA_a OS	11	36	36	36	12	12	6	15	16	11	8	16	12	11	10	10	5	6	3	0	5	6	14	6	5	10	16	7	17	10	16	7	14	11	9	5	20	5	10	3	9	4
Q92764;C4AM86;CON__Q92764	Q92764;C4AM86;CON__Q92764	6;6;5	2;2;1	1;1;1	Keratin, type I cuticular Ha5	KRT35	>sp|Q92764|KRT35_HUMAN Keratin, type I cuticular Ha5 OS=Homo sapiens GN=KRT35 PE=2 SV=5;>tr|C4AM86|C4AM86_HUMAN Keratin, type I cuticular Ha5 OS=Homo sapiens GN=KRT35 PE=2 SV=1;>Q92764 SWISS-PROT:Q92764 Keratin, type I cuticular HA5 (Hair keratin, type I H	3	6	2	1	3	0	3	1	1	1	1	0	0	0	0	1	0	0	0	0	1	0	0	0	1	0	1	1	0	0	2	1	1	0	0	1	1	2	0	0	2	0
C4AMC7;Q6VEQ5;A8K0Z3	C4AMC7;Q6VEQ5;A8K0Z3	12;12;9	12;12;9	4;4;2	Putative WAS protein family homolog 3;WAS protein family homolog 2;WAS protein family homolog 1	WASH3P;WASH2P;WASH1	>sp|C4AMC7|WASH3_HUMAN Putative WAS protein family homolog 3 OS=Homo sapiens GN=WASH3P PE=2 SV=2;>sp|Q6VEQ5|WASH2_HUMAN WAS protein family homolog 2 OS=Homo sapiens GN=WASH2P PE=2 SV=2;>sp|A8K0Z3|WASH1_HUMAN WAS protein family homolog 1 OS=Homo sapiens GN=	3	12	12	4	0	1	3	1	1	1	1	1	0	2	1	4	0	1	0	0	1	0	1	1	1	2	0	1	3	1	0	1	1	0	1	3	1	3	1	2	1	0
O00189;H7C0A0;H7BZV3;C9JWL4;C9IZL5;C9JC87	O00189;H7C0A0;H7BZV3;C9JWL4;C9IZL5;C9JC87	1;1;1;1;1;1	1;1;1;1;1;1	1;1;1;1;1;1	AP-4 complex subunit mu-1	AP4M1	>sp|O00189|AP4M1_HUMAN AP-4 complex subunit mu-1 OS=Homo sapiens GN=AP4M1 PE=1 SV=2;>tr|H7C0A0|H7C0A0_HUMAN AP-4 complex subunit mu-1 (Fragment) OS=Homo sapiens GN=AP4M1 PE=4 SV=1;>tr|H7BZV3|H7BZV3_HUMAN AP-4 complex subunit mu-1 (Fragment) OS=Homo sapiens	6	1	1	1	0	0	1	0	0	0	0	0	0	0	0	0	0	0	0	0	0	0	0	0	0	0	0	0	0	1	0	0	0	0	0	0	0	0	0	0	0	1
P57723;C9J0A4;P57723-2;C9JTY5;C9JZY3;B3KM64;Q9GZT1;H3BSP4;C9K0A2;F8WC71;C9IZV9;C9J7A9;C9JSA6;C9J5V4	P57723;C9J0A4;P57723-2;C9JTY5;C9JZY3;B3KM64;Q9GZT1	3;3;3;2;2;2;2;1;1;1;1;1;1;1	2;2;2;1;1;2;2;0;0;0;0;0;0;0	2;2;2;1;1;2;2;0;0;0;0;0;0;0	Poly(rC)-binding protein 4	PCBP4	>sp|P57723|PCBP4_HUMAN Poly(rC)-binding protein 4 OS=Homo sapiens GN=PCBP4 PE=2 SV=1;>tr|C9J0A4|C9J0A4_HUMAN Poly(rC)-binding protein 4 OS=Homo sapiens GN=PCBP4 PE=2 SV=1;>sp|P57723-2|PCBP4_HUMAN Isoform 2 of Poly(rC)-binding protein 4 OS=Homo sapiens GN=P	14	3	2	2	0	1	1	2	0	0	2	1	1	1	0	1	0	1	0	0	0	0	1	0	2	1	2	2	2	1	1	1	0	2	0	1	2	0	1	1	0	1
Q99424;C9J0G0;H7C4Q2;C9JY29	Q99424;C9J0G0	4;4;1;1	4;4;1;1	4;4;1;1	Peroxisomal acyl-coenzyme A oxidase 2;Acyl-coenzyme A oxidase	ACOX2	>sp|Q99424|ACOX2_HUMAN Peroxisomal acyl-coenzyme A oxidase 2 OS=Homo sapiens GN=ACOX2 PE=1 SV=1;>tr|C9J0G0|C9J0G0_HUMAN Acyl-coenzyme A oxidase OS=Homo sapiens GN=ACOX2 PE=2 SV=1	4	4	4	4	0	0	0	0	0	0	0	0	0	0	0	0	0	0	0	0	0	0	0	1	0	1	0	2	0	0	0	1	0	0	0	0	0	0	1	0	0	1
Q86WB0;C9J0I9;Q86WB0-3;Q86WB0-2;C9J672;F8WAU5;F8WBD7;F8WDK5;F8WF13	Q86WB0;C9J0I9;Q86WB0-3;Q86WB0-2	9;9;7;7;3;2;1;1;1	9;9;7;7;3;2;1;1;1	9;9;7;7;3;2;1;1;1	Nuclear-interacting partner of ALK	ZC3HC1	>sp|Q86WB0|NIPA_HUMAN Nuclear-interacting partner of ALK OS=Homo sapiens GN=ZC3HC1 PE=1 SV=1;>tr|C9J0I9|C9J0I9_HUMAN Nuclear-interacting partner of ALK OS=Homo sapiens GN=ZC3HC1 PE=2 SV=1;>sp|Q86WB0-3|NIPA_HUMAN Isoform 3 of Nuclear-interacting partner of	9	9	9	9	0	2	0	1	2	1	1	2	0	3	2	0	0	0	1	0	0	1	2	0	1	3	0	1	1	1	2	1	1	3	3	1	2	2	1	1	1	3
P30626;C9J0K6;P30626-2;B4DKK2;B4DHQ6;E9PG82	P30626;C9J0K6;P30626-2;B4DKK2;B4DHQ6	12;12;12;11;7;1	12;12;12;11;7;1	12;12;12;11;7;1	Sorcin	SRI	>sp|P30626|SORCN_HUMAN Sorcin OS=Homo sapiens GN=SRI PE=1 SV=1;>tr|C9J0K6|C9J0K6_HUMAN Sorcin OS=Homo sapiens GN=SRI PE=2 SV=1;>sp|P30626-2|SORCN_HUMAN Isoform 2 of Sorcin OS=Homo sapiens GN=SRI;>tr|B4DKK2|B4DKK2_HUMAN Sorcin OS=Homo sapiens GN=SRI PE=2 SV	6	12	12	12	6	7	8	9	8	9	6	3	7	6	8	7	3	2	1	1	2	1	6	8	6	7	7	4	5	8	6	7	7	7	9	8	8	10	7	8	9	8
Q9Y618;C9J7T7;C9JE98;C9J239;C9J0Q5;Q9Y618-5;Q9Y618-4;Q9Y618-3;C9JFD3;C9JQE8;Q9Y618-2;H7C0P3;H7C1J7	Q9Y618;C9J7T7;C9JE98;C9J239;C9J0Q5;Q9Y618-5;Q9Y618-4;Q9Y618-3;C9JFD3;C9JQE8	20;20;20;20;20;20;20;19;19;13;3;2;2	20;20;20;20;20;20;20;19;19;13;3;2;2	20;20;20;20;20;20;20;19;19;13;3;2;2	Nuclear receptor corepressor 2	NCOR2	>sp|Q9Y618|NCOR2_HUMAN Nuclear receptor corepressor 2 OS=Homo sapiens GN=NCOR2 PE=1 SV=2;>tr|C9J7T7|C9J7T7_HUMAN Nuclear receptor corepressor 2 OS=Homo sapiens GN=NCOR2 PE=2 SV=2;>tr|C9JE98|C9JE98_HUMAN Nuclear receptor corepressor 2 OS=Homo sapiens GN=NCO	13	20	20	20	2	2	1	2	2	1	0	3	0	2	2	6	0	0	0	0	0	2	5	0	2	0	2	0	0	2	1	0	0	1	1	0	4	1	0	0	2	0
Q9P0P0;C9J1C6;F8WBU5;C9J391;H7C426	Q9P0P0;C9J1C6;F8WBU5;C9J391	3;3;2;2;1	3;3;2;2;1	3;3;2;2;1	E3 ubiquitin-protein ligase RNF181	RNF181	>sp|Q9P0P0|RN181_HUMAN E3 ubiquitin-protein ligase RNF181 OS=Homo sapiens GN=RNF181 PE=1 SV=1;>tr|C9J1C6|C9J1C6_HUMAN E3 ubiquitin-protein ligase RNF181 OS=Homo sapiens GN=RNF181 PE=2 SV=1;>tr|F8WBU5|F8WBU5_HUMAN E3 ubiquitin-protein ligase RNF181 OS=Homo	5	3	3	3	0	1	1	0	0	1	0	0	0	0	0	2	1	1	0	0	0	0	0	0	0	0	1	0	1	1	1	0	0	0	0	0	1	0	0	0	0	0
Q9Y6K9;C9J1R1;Q9Y6K9-2;F8W9A9;A8MV29;E7EU78;Q9Y6K9-3;C9JZ85;C9JN51;C9J2V2;C9JH59;C9JCG6	Q9Y6K9;C9J1R1;Q9Y6K9-2;F8W9A9;A8MV29;E7EU78;Q9Y6K9-3;C9JZ85	11;11;11;10;10;10;8;6;5;4;4;2	11;11;11;10;10;10;8;6;5;4;4;2	11;11;11;10;10;10;8;6;5;4;4;2	NF-kappa-B essential modulator	IKBKG	>sp|Q9Y6K9|NEMO_HUMAN NF-kappa-B essential modulator OS=Homo sapiens GN=IKBKG PE=1 SV=2;>tr|C9J1R1|C9J1R1_HUMAN NF-kappa-B essential modulator OS=Homo sapiens GN=IKBKG PE=2 SV=1;>sp|Q9Y6K9-2|NEMO_HUMAN Isoform 2 of NF-kappa-B essential modulator OS=Homo sa	12	11	11	11	3	1	0	2	3	2	3	3	2	1	4	1	0	0	0	0	0	1	1	1	1	2	3	0	3	2	2	2	2	1	4	2	2	2	1	1	2	3
Q969M7;C9J9P8;C9J212;Q969M7-2;H3BUI7;F8WB39;F8WDQ9;F8WD80;H3BSR4;C9JF62;C9JFD2;C9JSK8;C9IZ93;Q969M7-5;Q969M7-4;Q969M7-3;F2Z363;F8WFB7;G5E9R6;H9KVB9	Q969M7;C9J9P8;C9J212;Q969M7-2;H3BUI7;F8WB39;F8WDQ9;F8WD80;H3BSR4;C9JF62;C9JFD2;C9JSK8;C9IZ93;Q969M7-5;Q969M7-4;Q969M7-3	3;3;3;3;2;2;2;2;2;2;2;2;2;2;2;2;1;1;1;1	3;3;3;3;2;2;2;2;2;2;2;2;2;2;2;2;1;1;1;1	3;3;3;3;2;2;2;2;2;2;2;2;2;2;2;2;1;1;1;1	NEDD8-conjugating enzyme UBE2F	UBE2F;UBE2F-SCLY	>sp|Q969M7|UBE2F_HUMAN NEDD8-conjugating enzyme UBE2F OS=Homo sapiens GN=UBE2F PE=1 SV=1;>tr|C9J9P8|C9J9P8_HUMAN NEDD8-conjugating enzyme UBE2F (Fragment) OS=Homo sapiens GN=UBE2F PE=2 SV=1;>tr|C9J212|C9J212_HUMAN NEDD8-conjugating enzyme UBE2F OS=Homo sap	20	3	3	3	0	0	0	0	0	1	1	1	0	1	0	0	1	0	0	0	0	0	0	0	0	0	0	0	0	1	0	0	1	0	1	1	1	1	0	0	1	3
Q7L592;C9J236;C9JS27;Q7L592-2;C9JEL7;C9JP36	Q7L592;C9J236;C9JS27;Q7L592-2;C9JEL7;C9JP36	2;2;2;2;1;1	2;2;2;2;1;1	2;2;2;2;1;1	NADH dehydrogenase [ubiquinone] complex I, assembly factor 7	NDUFAF7	>sp|Q7L592|NDUF7_HUMAN NADH dehydrogenase [ubiquinone] complex I, assembly factor 7 OS=Homo sapiens GN=NDUFAF7 PE=1 SV=1;>tr|C9J236|C9J236_HUMAN NADH dehydrogenase [ubiquinone] complex I, assembly factor 7 (Fragment) OS=Homo sapiens GN=NDUFAF7 PE=2 SV=1;>t	6	2	2	2	1	0	1	0	0	1	0	0	1	1	1	0	0	0	0	0	0	0	1	0	0	0	0	0	1	0	1	1	1	0	0	1	0	1	1	1	1	0
Q9NY65;C9J2C0;Q9NY65-2;V9GZ17;Q9H853;C9K0S6	Q9NY65;C9J2C0;Q9NY65-2	13;13;13;5;2;2	1;1;1;0;0;0	1;1;1;0;0;0	Tubulin alpha-8 chain	TUBA8	>sp|Q9NY65|TBA8_HUMAN Tubulin alpha-8 chain OS=Homo sapiens GN=TUBA8 PE=1 SV=1;>tr|C9J2C0|C9J2C0_HUMAN Tubulin alpha-8 chain (Fragment) OS=Homo sapiens GN=TUBA8 PE=3 SV=1;>sp|Q9NY65-2|TBA8_HUMAN Isoform 2 of Tubulin alpha-8 chain OS=Homo sapiens GN=TUBA8	6	13	1	1	10	10	10	10	10	10	10	10	10	9	10	9	8	10	9	9	10	4	10	10	10	10	10	10	10	10	10	10	10	10	11	10	10	10	10	10	11	10
Q9NWU1;C9J2G3;C9JQQ2;Q9NWU1-2;F8VNS3	Q9NWU1;C9J2G3;C9JQQ2;Q9NWU1-2;F8VNS3	2;2;2;2;1	2;2;2;2;1	2;2;2;2;1	3-oxoacyl-[acyl-carrier-protein] synthase, mitochondrial	OXSM	>sp|Q9NWU1|OXSM_HUMAN 3-oxoacyl-[acyl-carrier-protein] synthase, mitochondrial OS=Homo sapiens GN=OXSM PE=1 SV=1;>tr|C9J2G3|C9J2G3_HUMAN 3-oxoacyl-[acyl-carrier-protein] synthase, mitochondrial (Fragment) OS=Homo sapiens GN=OXSM PE=2 SV=1;>tr|C9JQQ2|C9JQQ2	5	2	2	2	0	0	0	0	0	0	0	0	1	0	0	0	0	0	0	0	0	0	0	0	0	0	0	0	0	0	0	0	0	0	0	1	0	1	0	0	0	0
Q96BW9;Q96BW9-2;C9J2U4;H7C1A2	Q96BW9;Q96BW9-2;C9J2U4	5;5;5;1	5;5;5;1	5;5;5;1	Phosphatidate cytidylyltransferase, mitochondrial	TAMM41	>sp|Q96BW9|TAM41_HUMAN Mitochondrial translocator assembly and maintenance protein 41 homolog OS=Homo sapiens GN=TAMM41 PE=1 SV=2;>sp|Q96BW9-2|TAM41_HUMAN Isoform 2 of Mitochondrial translocator assembly and maintenance protein 41 homolog OS=Homo sapiens G	4	5	5	5	0	1	1	0	1	0	0	0	0	0	0	0	0	0	0	0	0	0	1	1	0	1	0	1	0	0	1	0	0	1	0	0	0	0	0	0	0	0
P30876;C9J2Y9;C9J4M6	P30876;C9J2Y9;C9J4M6	30;30;29	30;30;29	30;30;29	DNA-directed RNA polymerase II subunit RPB2;DNA-directed RNA polymerase	POLR2B	>sp|P30876|RPB2_HUMAN DNA-directed RNA polymerase II subunit RPB2 OS=Homo sapiens GN=POLR2B PE=1 SV=1;>tr|C9J2Y9|C9J2Y9_HUMAN DNA-directed RNA polymerase OS=Homo sapiens GN=POLR2B PE=2 SV=2;>tr|C9J4M6|C9J4M6_HUMAN DNA-directed RNA polymerase OS=Homo sapien	3	30	30	30	8	13	5	6	2	7	6	5	3	11	11	5	0	1	1	1	0	0	10	7	4	7	7	4	8	12	7	4	6	9	8	4	8	6	3	2	4	5
Q9UKG9;C9J3D7;Q9UKG9-3;Q9UKG9-2	Q9UKG9;C9J3D7;Q9UKG9-3;Q9UKG9-2	2;2;2;1	2;2;2;1	2;2;2;1	Peroxisomal carnitine O-octanoyltransferase	CROT	>sp|Q9UKG9|OCTC_HUMAN Peroxisomal carnitine O-octanoyltransferase OS=Homo sapiens GN=CROT PE=1 SV=2;>tr|C9J3D7|C9J3D7_HUMAN Peroxisomal carnitine O-octanoyltransferase OS=Homo sapiens GN=CROT PE=2 SV=1;>sp|Q9UKG9-3|OCTC_HUMAN Isoform 3 of Peroxisomal carni	4	2	2	2	0	1	0	0	0	0	0	0	0	0	0	0	0	0	0	0	0	0	0	0	0	0	0	0	0	0	0	0	0	0	0	0	0	0	0	1	0	0
C9J3I9;G3V135	C9J3I9;G3V135	1;1	1;1	1;1	Putative uncharacterized protein C5orf58	C5orf58	>sp|C9J3I9|CE058_HUMAN Putative uncharacterized protein C5orf58 OS=Homo sapiens GN=C5orf58 PE=4 SV=1;>tr|G3V135|G3V135_HUMAN HCG1978966, isoform CRA_c OS=Homo sapiens GN=C5orf58 PE=4 SV=1	2	1	1	1	0	0	0	0	0	1	0	0	1	0	0	1	1	1	0	0	0	0	0	0	0	1	0	0	0	1	0	1	1	1	0	0	1	0	0	0	0	0
O60513;C9J3R8;C9J4S5;E7ETS9;C9J5S0	O60513;C9J3R8;C9J4S5;E7ETS9	3;3;2;2;1	3;3;2;2;1	3;3;2;2;1	Beta-1,4-galactosyltransferase 4;N-acetyllactosamine synthase;Lactotriaosylceramide beta-1,4-galactosyltransferase	B4GALT4	>sp|O60513|B4GT4_HUMAN Beta-1,4-galactosyltransferase 4 OS=Homo sapiens GN=B4GALT4 PE=1 SV=1;>tr|C9J3R8|C9J3R8_HUMAN N-acetyllactosamine synthase OS=Homo sapiens GN=B4GALT4 PE=2 SV=1;>tr|C9J4S5|C9J4S5_HUMAN N-acetyllactosamine synthase (Fragment) OS=Homo s	5	3	3	3	1	2	0	1	0	1	0	1	0	1	0	1	1	1	0	0	1	0	0	1	1	1	2	2	1	1	2	1	0	1	1	0	0	1	0	0	1	1
C9J406;H7C463	C9J406;H7C463	46;41	3;0	1;0		IMMT	>tr|C9J406|C9J406_HUMAN Mitochondrial inner membrane protein OS=Homo sapiens GN=IMMT PE=2 SV=1;>tr|H7C463|H7C463_HUMAN Mitochondrial inner membrane protein (Fragment) OS=Homo sapiens GN=IMMT PE=4 SV=1	2	46	3	1	31	26	33	29	30	27	29	28	26	28	32	19	12	10	5	4	12	10	22	27	15	30	27	34	27	27	29	27	33	31	27	28	25	34	27	28	26	27
P61513;C9J4Z3;M0R0A1;Q6P4E4;E9PEL3;M0R2L6;G5E9R3;A6NKH3	P61513;C9J4Z3;M0R0A1;Q6P4E4;E9PEL3;M0R2L6;G5E9R3	5;5;4;4;4;4;3;1	5;5;4;4;4;4;3;1	5;5;4;4;4;4;3;1	60S ribosomal protein L37a	RPL37A	>sp|P61513|RL37A_HUMAN 60S ribosomal protein L37a OS=Homo sapiens GN=RPL37A PE=1 SV=2;>tr|C9J4Z3|C9J4Z3_HUMAN 60S ribosomal protein L37a OS=Homo sapiens GN=RPL37A PE=4 SV=1;>tr|M0R0A1|M0R0A1_HUMAN 60S ribosomal protein L37a OS=Homo sapiens GN=RPL37A PE=4 S	8	5	5	5	5	5	5	5	5	5	3	4	4	4	5	5	3	4	1	1	5	3	5	5	5	4	5	5	3	5	4	4	4	5	5	3	4	4	4	4	5	3
Q9BTE6-2;C9J5N1;Q9BTE6;Q9BTE6-3;K7EQ85;L7N2F4	Q9BTE6-2;C9J5N1;Q9BTE6;Q9BTE6-3	8;8;8;8;3;3	8;8;8;8;3;3	8;8;8;8;3;3	Alanyl-tRNA editing protein Aarsd1	AARSD1;PTGES3L-AARSD1	>sp|Q9BTE6-2|AASD1_HUMAN Isoform 2 of Alanyl-tRNA editing protein Aarsd1 OS=Homo sapiens GN=AARSD1;>tr|C9J5N1|C9J5N1_HUMAN Protein PTGES3L-AARSD1 OS=Homo sapiens GN=PTGES3L-AARSD1 PE=4 SV=1;>sp|Q9BTE6|AASD1_HUMAN Alanyl-tRNA editing protein Aarsd1 OS=Homo	6	8	8	8	4	1	1	5	2	0	1	0	3	2	3	3	0	1	1	0	0	0	1	2	0	1	1	1	1	3	2	1	0	1	1	1	1	0	2	0	2	1
P08069;C9J5X1;P06213;P06213-2	P08069;C9J5X1	6;6;1;1	6;6;1;1	5;5;1;1	Insulin-like growth factor 1 receptor;Insulin-like growth factor 1 receptor alpha chain;Insulin-like growth factor 1 receptor beta chain;Tyrosine-protein kinase receptor	IGF1R	>sp|P08069|IGF1R_HUMAN Insulin-like growth factor 1 receptor OS=Homo sapiens GN=IGF1R PE=1 SV=1;>tr|C9J5X1|C9J5X1_HUMAN Tyrosine-protein kinase receptor OS=Homo sapiens GN=IGF1R PE=2 SV=1	4	6	6	5	0	0	0	1	1	1	0	0	0	0	0	0	0	0	0	0	0	1	0	1	0	0	1	0	0	0	0	0	2	0	0	3	0	2	0	0	0	0
Q96AT9;C9J6A7;E7EW52;C9JPQ7;Q96AT9-3;Q96AT9-2;B4E016;C9IYE8;E7ESZ6;C9J8S0;C9J9T0;C9IZU8;Q2QD12	Q96AT9;C9J6A7;E7EW52;C9JPQ7;Q96AT9-3;Q96AT9-2;B4E016	3;3;3;3;3;3;2;1;1;1;1;1;1	3;3;3;3;3;3;2;1;1;1;1;1;1	3;3;3;3;3;3;2;1;1;1;1;1;1	Ribulose-phosphate 3-epimerase	RPE	>sp|Q96AT9|RPE_HUMAN Ribulose-phosphate 3-epimerase OS=Homo sapiens GN=RPE PE=1 SV=1;>tr|C9J6A7|C9J6A7_HUMAN Ribulose-phosphate 3-epimerase (Fragment) OS=Homo sapiens GN=RPE PE=2 SV=1;>tr|E7EW52|E7EW52_HUMAN Ribulose-phosphate 3-epimerase OS=Homo sapiens G	13	3	3	3	1	2	1	2	2	2	2	1	1	2	1	0	0	0	1	0	0	0	2	1	0	2	1	1	2	2	3	1	2	2	2	2	2	3	2	2	2	3
Q9H098-2;C9J6N5;C9JQ40;C9JW51;Q9H098;C9J3Q3	Q9H098-2;C9J6N5;C9JQ40;C9JW51;Q9H098;C9J3Q3	2;2;2;2;2;1	2;2;2;2;2;1	2;2;2;2;2;1	Protein FAM107B	FAM107B	>sp|Q9H098-2|F107B_HUMAN Isoform 2 of Protein FAM107B OS=Homo sapiens GN=FAM107B;>tr|C9J6N5|C9J6N5_HUMAN Protein FAM107B (Fragment) OS=Homo sapiens GN=FAM107B PE=2 SV=1;>tr|C9JQ40|C9JQ40_HUMAN Protein FAM107B (Fragment) OS=Homo sapiens GN=FAM107B PE=2 SV=1	6	2	2	2	1	1	0	0	2	0	0	0	0	0	0	0	0	0	0	0	0	1	0	0	0	0	0	1	0	0	0	1	0	0	0	0	0	1	1	1	1	1
O43374;C9J798;F5GXT2;O43374-2;F8W6L0;E7ERK1;H0YB35;E5RK78;E5RGQ8;E5RID2	O43374;C9J798;F5GXT2;O43374-2;F8W6L0;E7ERK1;H0YB35	10;10;10;10;9;9;6;4;2;1	10;10;10;10;9;9;6;4;2;1	8;8;8;8;7;7;4;4;2;1	Ras GTPase-activating protein 4;Putative Ras GTPase-activating protein 4B	RASA4;RASA4B	>sp|O43374|RASL2_HUMAN Ras GTPase-activating protein 4 OS=Homo sapiens GN=RASA4 PE=2 SV=2;>sp|C9J798|RAS4B_HUMAN Putative Ras GTPase-activating protein 4B OS=Homo sapiens GN=RASA4B PE=5 SV=2;>tr|F5GXT2|F5GXT2_HUMAN Putative Ras GTPase-activating protein 4B	10	10	10	8	0	1	0	0	0	0	1	0	0	0	3	0	0	0	0	0	0	0	3	1	0	0	0	0	0	0	1	3	0	0	0	0	2	0	0	0	1	0
C9J7I0	C9J7I0	2	2	2		RPA3OS	>tr|C9J7I0|C9J7I0_HUMAN Protein RPA3-AS1 OS=Homo sapiens GN=RPA3-AS1 PE=2 SV=1	1	2	2	2	0	0	1	0	1	0	0	0	1	1	1	1	0	0	0	0	0	0	0	0	0	0	1	1	1	0	0	0	1	0	0	1	0	2	1	1	1	2
Q14061;C9J8T6;H7C4E5	Q14061;C9J8T6;H7C4E5	2;2;1	2;2;1	2;2;1	Cytochrome c oxidase copper chaperone	COX17	>sp|Q14061|COX17_HUMAN Cytochrome c oxidase copper chaperone OS=Homo sapiens GN=COX17 PE=1 SV=2;>tr|C9J8T6|C9J8T6_HUMAN Cytochrome c oxidase copper chaperone OS=Homo sapiens GN=COX17 PE=4 SV=1;>tr|H7C4E5|H7C4E5_HUMAN Cytochrome c oxidase copper chaperone (	3	2	2	2	1	1	1	1	1	1	1	1	1	1	1	2	1	1	0	0	1	1	1	1	1	1	1	1	1	1	1	1	1	1	1	1	2	1	2	1	1	1
Q6XE24;C9J9B2;J3QT21;C9JIJ9;Q6XE24-3;Q6XE24-4;Q6XE24-5;Q6XE24-2	Q6XE24;C9J9B2;J3QT21;C9JIJ9;Q6XE24-3;Q6XE24-4;Q6XE24-5;Q6XE24-2	9;9;9;9;9;9;9;9	9;9;9;9;9;9;9;9	6;6;6;6;6;6;6;6	RNA-binding motif, single-stranded-interacting protein 3	RBMS3	>sp|Q6XE24|RBMS3_HUMAN RNA-binding motif, single-stranded-interacting protein 3 OS=Homo sapiens GN=RBMS3 PE=1 SV=1;>tr|C9J9B2|C9J9B2_HUMAN RNA-binding motif, single-stranded-interacting protein 3 OS=Homo sapiens GN=RBMS3 PE=2 SV=1;>tr|J3QT21|J3QT21_HUMAN R	8	9	9	6	2	1	4	3	1	2	2	3	4	2	3	1	1	0	0	0	0	2	2	2	2	2	1	3	3	3	4	3	3	3	2	2	1	2	3	1	3	4
Q9Y2X8;P51668;Q9UQL0;C9J9H9	Q9Y2X8;P51668;Q9UQL0;C9J9H9	2;2;2;2	1;1;1;1	1;1;1;1	Ubiquitin-conjugating enzyme E2 D4;Ubiquitin-conjugating enzyme E2 D1	UBE2D4;UBE2D1	>sp|Q9Y2X8|UB2D4_HUMAN Ubiquitin-conjugating enzyme E2 D4 OS=Homo sapiens GN=UBE2D4 PE=1 SV=1;>sp|P51668|UB2D1_HUMAN Ubiquitin-conjugating enzyme E2 D1 OS=Homo sapiens GN=UBE2D1 PE=1 SV=1;>tr|Q9UQL0|Q9UQL0_HUMAN Ubiquitin-conjugating enzyme 1 isoform OS=Ho	4	2	1	1	2	1	1	2	2	2	1	0	2	1	2	0	1	1	0	0	1	0	1	2	1	0	2	1	2	2	2	2	1	2	2	2	2	2	2	2	1	1
P08865;C9J9K3;A6NE09;C9JQR9	P08865;C9J9K3;A6NE09	15;15;13;3	15;15;13;3	15;15;13;3	40S ribosomal protein SA	RPSA;RPSAP58	>sp|P08865|RSSA_HUMAN 40S ribosomal protein SA OS=Homo sapiens GN=RPSA PE=1 SV=4;>tr|C9J9K3|C9J9K3_HUMAN 40S ribosomal protein SA (Fragment) OS=Homo sapiens GN=RPSA PE=3 SV=1;>tr|A6NE09|A6NE09_HUMAN 40S ribosomal protein SA OS=Homo sapiens GN=RPSAP58 PE=3	4	15	15	15	9	9	10	9	9	10	10	8	9	10	8	10	5	9	8	3	8	3	9	10	11	10	9	8	10	9	11	10	10	9	10	10	10	10	11	10	9	9
Q96D46;C9JA08;C9J0B9;C9IY70;C9IZW9;C9K0C2	Q96D46;C9JA08	10;10;3;2;2;2	10;10;3;2;2;2	10;10;3;2;2;2	60S ribosomal export protein NMD3	NMD3	>sp|Q96D46|NMD3_HUMAN 60S ribosomal export protein NMD3 OS=Homo sapiens GN=NMD3 PE=1 SV=1;>tr|C9JA08|C9JA08_HUMAN 60S ribosomal export protein NMD3 OS=Homo sapiens GN=NMD3 PE=2 SV=1	6	10	10	10	4	4	1	5	4	4	3	1	2	3	2	3	1	3	0	1	3	1	1	5	3	5	2	1	1	7	2	2	2	5	3	2	3	1	3	1	7	1
P18564;E9PEE8;C9JA97	P18564;E9PEE8;C9JA97	1;1;1	1;1;1	1;1;1	Integrin beta-6;Integrin beta	ITGB6	>sp|P18564|ITB6_HUMAN Integrin beta-6 OS=Homo sapiens GN=ITGB6 PE=1 SV=2;>tr|E9PEE8|E9PEE8_HUMAN Integrin beta OS=Homo sapiens GN=ITGB6 PE=2 SV=1;>tr|C9JA97|C9JA97_HUMAN Integrin beta OS=Homo sapiens GN=ITGB6 PE=2 SV=1	3	1	1	1	1	1	1	1	1	1	1	1	1	1	1	1	1	1	1	1	1	0	1	1	1	1	1	1	1	1	1	1	1	1	1	1	1	0	1	1	1	1
Q16629;C9JAB2;Q16629-3;Q16629-2;Q16629-4;F8WEA1	Q16629;C9JAB2;Q16629-3;Q16629-2;Q16629-4	9;9;9;9;9;3	8;8;8;8;8;3	8;8;8;8;8;3	Serine/arginine-rich splicing factor 7	SRSF7	>sp|Q16629|SRSF7_HUMAN Serine/arginine-rich splicing factor 7 OS=Homo sapiens GN=SRSF7 PE=1 SV=1;>tr|C9JAB2|C9JAB2_HUMAN Serine/arginine-rich-splicing factor 7 OS=Homo sapiens GN=SRSF7 PE=2 SV=1;>sp|Q16629-3|SRSF7_HUMAN Isoform 3 of Serine/arginine-rich sp	6	9	8	8	8	4	7	6	8	5	5	7	6	6	7	4	4	3	3	3	3	1	6	6	5	6	6	4	7	6	6	4	8	6	4	3	7	6	5	6	5	5
Q9Y241;C9JAW5;C9JNU6;Q9Y241-2	Q9Y241;C9JAW5;C9JNU6;Q9Y241-2	2;2;2;1	2;2;2;1	2;2;2;1	HIG1 domain family member 1A, mitochondrial	HIGD1A	>sp|Q9Y241|HIG1A_HUMAN HIG1 domain family member 1A, mitochondrial OS=Homo sapiens GN=HIGD1A PE=1 SV=1;>tr|C9JAW5|C9JAW5_HUMAN HIG1 domain family member 1A, mitochondrial OS=Homo sapiens GN=HIGD1A PE=2 SV=1;>tr|C9JNU6|C9JNU6_HUMAN HIG1 domain family member	4	2	2	2	0	0	1	0	0	0	0	0	1	2	2	0	0	0	0	0	0	0	2	1	0	1	0	2	2	0	0	0	1	0	1	1	1	1	1	0	0	0
Q16595;C9JAX1;Q16595-3;H7C585;Q16595-2	Q16595;C9JAX1;Q16595-3;H7C585;Q16595-2	2;2;1;1;1	2;2;1;1;1	2;2;1;1;1	Frataxin, mitochondrial;Frataxin intermediate form;Frataxin(56-210);Frataxin(78-210);Frataxin mature form	FXN	>sp|Q16595|FRDA_HUMAN Frataxin, mitochondrial OS=Homo sapiens GN=FXN PE=1 SV=2;>tr|C9JAX1|C9JAX1_HUMAN Frataxin, mitochondrial OS=Homo sapiens GN=FXN PE=2 SV=1;>sp|Q16595-3|FRDA_HUMAN Isoform 3 of Frataxin, mitochondrial OS=Homo sapiens GN=FXN;>tr|H7C585|H	5	2	2	2	0	0	0	0	0	0	0	0	0	1	0	0	0	0	0	0	0	0	0	0	1	0	0	0	0	0	0	0	0	0	0	1	0	0	0	0	0	0
Q9NW68;C9JB13;Q9NW68-2;Q9NW68-8;Q9NW68-7;Q9NW68-3;B4DM89;Q9NW68-9;Q9NW68-4;Q9NW68-5;F8W6C6;E9PNA9;E9PS77;E9PQA7	Q9NW68;C9JB13;Q9NW68-2;Q9NW68-8;Q9NW68-7;Q9NW68-3;B4DM89;Q9NW68-9;Q9NW68-4	7;7;7;6;6;6;5;5;4;3;2;2;2;2	7;7;7;6;6;6;5;5;4;3;2;2;2;2	7;7;7;6;6;6;5;5;4;3;2;2;2;2	BSD domain-containing protein 1	BSDC1	>sp|Q9NW68|BSDC1_HUMAN BSD domain-containing protein 1 OS=Homo sapiens GN=BSDC1 PE=1 SV=1;>tr|C9JB13|C9JB13_HUMAN BSD domain-containing protein 1 OS=Homo sapiens GN=BSDC1 PE=2 SV=1;>sp|Q9NW68-2|BSDC1_HUMAN Isoform 2 of BSD domain-containing protein 1 OS=Ho	14	7	7	7	2	2	2	0	2	1	0	2	0	2	3	0	0	0	0	0	1	1	2	1	1	0	2	1	2	0	1	0	2	1	1	0	2	0	1	0	1	1
P78330;C9JBI3;C9JEJ7;F8WD74	P78330;C9JBI3	7;7;2;2	7;7;2;2	7;7;2;2	Phosphoserine phosphatase	PSPH	>sp|P78330|SERB_HUMAN Phosphoserine phosphatase OS=Homo sapiens GN=PSPH PE=1 SV=2;>tr|C9JBI3|C9JBI3_HUMAN Phosphoserine phosphatase (Fragment) OS=Homo sapiens GN=PSPH PE=2 SV=1	4	7	7	7	2	2	1	6	4	4	3	1	3	3	3	3	2	3	1	1	4	0	1	6	4	1	6	0	1	6	3	4	3	2	2	1	2	1	1	1	3	2
Q9Y291;C9JBY7	Q9Y291;C9JBY7	1;1	1;1	1;1	28S ribosomal protein S33, mitochondrial	MRPS33	>sp|Q9Y291|RT33_HUMAN 28S ribosomal protein S33, mitochondrial OS=Homo sapiens GN=MRPS33 PE=1 SV=1;>tr|C9JBY7|C9JBY7_HUMAN 28S ribosomal protein S33, mitochondrial OS=Homo sapiens GN=MRPS33 PE=2 SV=1	2	1	1	1	0	1	0	1	0	1	0	0	0	0	0	0	1	0	1	0	1	0	0	0	0	1	0	0	1	1	1	0	0	0	1	0	0	0	0	1	1	1
Q9UPV9;Q9UPV9-2;C9JC32;Q9UPV9-3;J3KNT7	Q9UPV9;Q9UPV9-2;C9JC32;Q9UPV9-3;J3KNT7	2;2;2;2;2	2;2;2;2;2	2;2;2;2;2	Trafficking kinesin-binding protein 1	TRAK1	>sp|Q9UPV9|TRAK1_HUMAN Trafficking kinesin-binding protein 1 OS=Homo sapiens GN=TRAK1 PE=1 SV=1;>sp|Q9UPV9-2|TRAK1_HUMAN Isoform 2 of Trafficking kinesin-binding protein 1 OS=Homo sapiens GN=TRAK1;>tr|C9JC32|C9JC32_HUMAN Trafficking kinesin-binding protein	5	2	2	2	0	0	0	0	0	1	0	1	0	0	0	0	0	0	0	0	0	0	0	0	0	0	0	0	0	0	0	0	0	0	0	0	0	0	0	0	0	0
Q14919;C9JCC6;Q14919-2;E9PQX9;E9PNC7;E9PMW2	Q14919;C9JCC6;Q14919-2;E9PQX9	7;7;7;6;3;3	7;7;7;6;3;3	7;7;7;6;3;3	Dr1-associated corepressor	DRAP1	>sp|Q14919|NC2A_HUMAN Dr1-associated corepressor OS=Homo sapiens GN=DRAP1 PE=1 SV=3;>tr|C9JCC6|C9JCC6_HUMAN Dr1-associated corepressor OS=Homo sapiens GN=DRAP1 PE=2 SV=1;>sp|Q14919-2|NC2A_HUMAN Isoform 2 of Dr1-associated corepressor OS=Homo sapiens GN=DRA	6	7	7	7	2	2	5	2	3	3	2	3	2	4	4	2	0	1	2	0	1	0	3	4	2	3	3	3	4	3	2	1	1	2	2	0	1	0	2	1	4	0
Q9BVT8;C9JE12;C9JCW7	Q9BVT8;C9JE12;C9JCW7	3;3;3	3;3;3	3;3;3	Transmembrane and ubiquitin-like domain-containing protein 1	TMUB1	>sp|Q9BVT8|TMUB1_HUMAN Transmembrane and ubiquitin-like domain-containing protein 1 OS=Homo sapiens GN=TMUB1 PE=1 SV=1;>tr|C9JE12|C9JE12_HUMAN Transmembrane and ubiquitin-like domain-containing protein 1 (Fragment) OS=Homo sapiens GN=TMUB1 PE=2 SV=1;>tr|C9	3	3	3	3	0	1	1	2	1	0	1	0	0	1	1	0	0	0	0	0	0	0	2	1	0	1	0	1	0	1	0	1	1	1	1	0	1	0	0	0	1	1
Q9NSV4;C9JDG0;Q9NSV4-6;Q9NSV4-5;Q9NSV4-4;Q9NSV4-7;Q9NSV4-1;Q9NSV4-2	Q9NSV4;C9JDG0;Q9NSV4-6;Q9NSV4-5;Q9NSV4-4;Q9NSV4-7;Q9NSV4-1	9;9;9;9;9;7;5;4	9;9;9;9;9;7;5;4	9;9;9;9;9;7;5;4	Protein diaphanous homolog 3	DIAPH3	>sp|Q9NSV4|DIAP3_HUMAN Protein diaphanous homolog 3 OS=Homo sapiens GN=DIAPH3 PE=1 SV=4;>tr|C9JDG0|C9JDG0_HUMAN Protein diaphanous homolog 3 OS=Homo sapiens GN=DIAPH3 PE=2 SV=1;>sp|Q9NSV4-6|DIAP3_HUMAN Isoform 6 of Protein diaphanous homolog 3 OS=Homo sapi	8	9	9	9	0	3	0	3	0	1	2	1	0	1	0	3	0	0	0	0	0	0	1	1	0	1	2	0	1	3	0	0	0	2	0	0	1	0	0	0	0	0
Q9H967;C9JE56	Q9H967;C9JE56	2;2	2;2	2;2	WD repeat-containing protein 76	WDR76	>sp|Q9H967|WDR76_HUMAN WD repeat-containing protein 76 OS=Homo sapiens GN=WDR76 PE=1 SV=2;>tr|C9JE56|C9JE56_HUMAN WD repeat-containing protein 76 (Fragment) OS=Homo sapiens GN=WDR76 PE=2 SV=1	2	2	2	2	0	0	0	0	0	0	1	0	0	0	1	0	0	0	0	0	0	0	1	0	0	0	0	0	0	0	0	0	0	0	0	0	0	0	0	0	0	0
C9JE79	C9JE79	3	1	1		CALD1	>tr|C9JE79|C9JE79_HUMAN Caldesmon (Fragment) OS=Homo sapiens GN=CALD1 PE=4 SV=1	1	3	1	1	2	2	2	2	2	2	2	2	2	2	2	2	2	2	2	2	2	0	2	2	1	1	2	2	2	2	2	2	2	2	2	2	2	2	2	2	2	2
Q13685;C9JG97;C9JEH3;H7C0R2;C9JTS3	Q13685;C9JG97;C9JEH3;H7C0R2	6;6;6;3;2	6;6;6;3;2	6;6;6;3;2	Angio-associated migratory cell protein	AAMP	>sp|Q13685|AAMP_HUMAN Angio-associated migratory cell protein OS=Homo sapiens GN=AAMP PE=1 SV=2;>tr|C9JG97|C9JG97_HUMAN Angio-associated migratory cell protein OS=Homo sapiens GN=AAMP PE=2 SV=1;>tr|C9JEH3|C9JEH3_HUMAN Angio-associated migratory cell protei	5	6	6	6	2	3	0	1	0	3	1	1	2	1	1	0	1	1	1	0	2	2	0	1	3	2	2	0	0	0	0	0	0	3	0	0	1	1	2	1	0	1
P49585;C9JEJ2;C9J050;H7C1T3;C9J2E1;H7BZN1;Q9Y5K3;Q9Y5K3-3;C9JPY0;Q9Y5K3-2;Q9Y5K3-4;C9JVS0;F8WAZ5;F8WBU2;F2Z2B1	P49585;C9JEJ2;C9J050;H7C1T3;C9J2E1	13;13;12;8;7;6;4;4;4;4;4;3;3;1;1	13;13;12;8;7;6;4;4;4;4;4;3;3;1;1	13;13;12;8;7;6;4;4;4;4;4;3;3;1;1	Choline-phosphate cytidylyltransferase A	PCYT1A	>sp|P49585|PCY1A_HUMAN Choline-phosphate cytidylyltransferase A OS=Homo sapiens GN=PCYT1A PE=1 SV=2;>tr|C9JEJ2|C9JEJ2_HUMAN Choline-phosphate cytidylyltransferase A OS=Homo sapiens GN=PCYT1A PE=2 SV=1;>tr|C9J050|C9J050_HUMAN Choline-phosphate cytidylyltran	15	13	13	13	5	9	7	7	5	6	3	3	4	8	5	5	2	2	1	3	2	1	5	6	7	4	6	8	6	5	5	5	4	4	3	3	6	4	4	6	5	4
Q9UKI2;C9JEZ4	Q9UKI2;C9JEZ4	5;5	5;5	5;5	Cdc42 effector protein 3	CDC42EP3	>sp|Q9UKI2|BORG2_HUMAN Cdc42 effector protein 3 OS=Homo sapiens GN=CDC42EP3 PE=1 SV=1;>tr|C9JEZ4|C9JEZ4_HUMAN Cdc42 effector protein 3 (Fragment) OS=Homo sapiens GN=CDC42EP3 PE=2 SV=1	2	5	5	5	1	3	3	1	2	1	0	2	2	4	2	0	0	0	0	0	0	0	1	0	1	0	2	2	5	0	2	0	4	2	3	0	0	0	3	0	0	2
C9JF17;P05090;C9JX71	C9JF17;P05090;C9JX71	3;3;2	3;3;2	3;3;2	Apolipoprotein D	APOD	>tr|C9JF17|C9JF17_HUMAN Apolipoprotein D (Fragment) OS=Homo sapiens GN=APOD PE=2 SV=1;>sp|P05090|APOD_HUMAN Apolipoprotein D OS=Homo sapiens GN=APOD PE=1 SV=1;>tr|C9JX71|C9JX71_HUMAN Apolipoprotein D (Fragment) OS=Homo sapiens GN=APOD PE=2 SV=1	3	3	3	3	0	0	0	0	0	0	0	0	0	0	0	0	0	0	0	0	0	0	0	0	0	0	0	0	0	0	0	0	0	0	0	0	0	3	0	0	0	1
Q13098;C9JFE4;Q13098-5;Q13098-7;Q13098-6;J3QLT0;J3KSA5;J3KRJ4;J3QS84;J3QS88;J3KTB0;J3QLE8;J3QL53;J3KRE8;J3QQX0	Q13098;C9JFE4;Q13098-5;Q13098-7;Q13098-6	15;15;15;15;10;5;5;5;4;4;4;4;4;4;2	15;15;15;15;10;5;5;5;4;4;4;4;4;4;2	15;15;15;15;10;5;5;5;4;4;4;4;4;4;2	COP9 signalosome complex subunit 1	GPS1	>sp|Q13098|CSN1_HUMAN COP9 signalosome complex subunit 1 OS=Homo sapiens GN=GPS1 PE=1 SV=4;>tr|C9JFE4|C9JFE4_HUMAN COP9 signalosome complex subunit 1 OS=Homo sapiens GN=GPS1 PE=4 SV=2;>sp|Q13098-5|CSN1_HUMAN Isoform 4 of COP9 signalosome complex subunit 1	15	15	15	15	6	8	6	11	6	10	5	5	6	6	10	5	4	5	1	1	3	1	5	4	8	5	8	6	6	5	8	6	6	4	8	5	6	7	8	5	6	7
P99999;C9JFR7;CON__P62894	P99999;C9JFR7	5;5;1	5;5;1	5;5;1	Cytochrome c	CYCS	>sp|P99999|CYC_HUMAN Cytochrome c OS=Homo sapiens GN=CYCS PE=1 SV=2;>tr|C9JFR7|C9JFR7_HUMAN Cytochrome c (Fragment) OS=Homo sapiens GN=CYCS PE=2 SV=1	3	5	5	5	4	4	3	4	4	4	3	4	4	1	2	4	3	2	2	1	1	1	2	4	3	4	4	3	4	4	5	3	4	4	3	3	4	4	3	3	4	4
Q9NQX7;C9JG41;Q9NQX7-3;Q9NQX7-2;F5H4I5;E7EUS6;B8ZZM6	Q9NQX7;C9JG41;Q9NQX7-3;Q9NQX7-2	4;4;4;3;1;1;1	4;4;4;3;1;1;1	4;4;4;3;1;1;1	Integral membrane protein 2C;CT-BRI3	ITM2C	>sp|Q9NQX7|ITM2C_HUMAN Integral membrane protein 2C OS=Homo sapiens GN=ITM2C PE=1 SV=1;>tr|C9JG41|C9JG41_HUMAN Integral membrane protein 2C (Fragment) OS=Homo sapiens GN=ITM2C PE=2 SV=1;>sp|Q9NQX7-3|ITM2C_HUMAN Isoform 3 of Integral membrane protein 2C OS=	7	4	4	4	0	1	0	0	0	0	0	1	0	0	0	0	1	0	0	0	0	0	0	0	0	0	0	0	0	0	0	0	3	1	1	0	0	0	0	0	0	0
O76074;C9JGT3;G5E9C5;O76074-2	O76074;C9JGT3;G5E9C5;O76074-2	2;2;2;2	2;2;2;2	2;2;2;2	cGMP-specific 3,5-cyclic phosphodiesterase	PDE5A	>sp|O76074|PDE5A_HUMAN cGMP-specific 3,5-cyclic phosphodiesterase OS=Homo sapiens GN=PDE5A PE=1 SV=2;>tr|C9JGT3|C9JGT3_HUMAN cGMP-specific 3,5-cyclic phosphodiesterase (Fragment) OS=Homo sapiens GN=PDE5A PE=2 SV=1;>tr|G5E9C5|G5E9C5_HUMAN Phosphodiester	4	2	2	2	0	0	0	0	0	0	0	0	0	0	0	0	0	0	0	0	0	1	0	0	0	0	0	0	0	0	0	0	0	0	0	0	0	0	0	0	0	0
O15061;C9JIE4;O15061-2;O15061-3;H0YL34	O15061;C9JIE4;O15061-2;O15061-3	7;7;7;4;3	7;7;7;4;3	7;7;7;4;3	Synemin	SYNM	>sp|O15061|SYNEM_HUMAN Synemin OS=Homo sapiens GN=SYNM PE=1 SV=2;>tr|C9JIE4|C9JIE4_HUMAN Synemin OS=Homo sapiens GN=SYNM PE=2 SV=1;>sp|O15061-2|SYNEM_HUMAN Isoform 2 of Synemin OS=Homo sapiens GN=SYNM;>sp|O15061-3|SYNEM_HUMAN Isoform 3 of Synemin OS=Homo s	5	7	7	7	1	0	0	2	1	2	0	0	1	0	0	0	0	0	0	0	0	0	0	2	0	0	2	0	1	0	1	0	0	1	1	0	1	1	0	1	0	0
P13798;C9JIF9;H7C393;H7C1U0;C9JLK2;F8WEH5;H0YFE5	P13798;C9JIF9;H7C393;H7C1U0;C9JLK2	18;18;14;12;10;2;1	18;18;14;12;10;2;1	18;18;14;12;10;2;1	Acylamino-acid-releasing enzyme	APEH	>sp|P13798|ACPH_HUMAN Acylamino-acid-releasing enzyme OS=Homo sapiens GN=APEH PE=1 SV=4;>tr|C9JIF9|C9JIF9_HUMAN Acylamino-acid-releasing enzyme OS=Homo sapiens GN=APEH PE=2 SV=1;>tr|H7C393|H7C393_HUMAN Acylamino-acid-releasing enzyme (Fragment) OS=Homo sap	7	18	18	18	2	9	5	7	6	7	9	5	5	4	5	5	4	2	2	2	3	4	4	7	6	6	7	2	5	4	5	7	5	3	4	5	5	6	4	6	4	5
P82930;C9JJ19	P82930;C9JJ19	7;7	7;7	7;7	28S ribosomal protein S34, mitochondrial	MRPS34	>sp|P82930|RT34_HUMAN 28S ribosomal protein S34, mitochondrial OS=Homo sapiens GN=MRPS34 PE=1 SV=2;>tr|C9JJ19|C9JJ19_HUMAN 28S ribosomal protein S34, mitochondrial OS=Homo sapiens GN=MRPS34 PE=2 SV=2	2	7	7	7	3	3	2	2	2	3	1	1	3	2	5	1	1	1	1	1	1	0	2	3	2	1	2	3	2	3	3	0	3	3	1	0	3	4	1	1	1	1
Q8N3P4;C9JJN9;Q8N3P4-2;Q8N3P4-3;H7C058	Q8N3P4;C9JJN9;Q8N3P4-2;Q8N3P4-3	3;3;3;3;1	3;3;3;3;1	3;3;3;3;1	Vacuolar protein sorting-associated protein 8 homolog	VPS8	>sp|Q8N3P4|VPS8_HUMAN Vacuolar protein sorting-associated protein 8 homolog OS=Homo sapiens GN=VPS8 PE=1 SV=3;>tr|C9JJN9|C9JJN9_HUMAN Vacuolar protein sorting-associated protein 8 homolog OS=Homo sapiens GN=VPS8 PE=2 SV=1;>sp|Q8N3P4-2|VPS8_HUMAN Isoform 2	5	3	3	3	0	0	0	0	0	0	0	0	0	0	0	0	0	0	0	0	0	0	0	0	0	0	1	0	0	0	0	0	0	0	0	1	0	0	0	0	0	0
Q9NSI2;C9JJU7;Q9NSI2-2	Q9NSI2;C9JJU7;Q9NSI2-2	2;2;2	2;2;2	2;2;2	Protein FAM207A	FAM207A	>sp|Q9NSI2|F207A_HUMAN Protein FAM207A OS=Homo sapiens GN=FAM207A PE=1 SV=2;>tr|C9JJU7|C9JJU7_HUMAN Protein FAM207A (Fragment) OS=Homo sapiens GN=FAM207A PE=2 SV=1;>sp|Q9NSI2-2|F207A_HUMAN Isoform B of Protein FAM207A OS=Homo sapiens GN=FAM207A	3	2	2	2	0	1	0	0	1	1	1	0	0	0	0	0	0	0	0	0	0	0	0	0	0	0	0	0	0	2	0	0	0	0	0	0	0	0	0	0	0	0
Q9NS87;C9JKA9;Q9NS87-4;Q9NS87-2;D6RCT7;Q9NS87-3	Q9NS87;C9JKA9;Q9NS87-4;Q9NS87-2;D6RCT7	3;3;3;3;2;1	3;3;3;3;2;1	3;3;3;3;2;1	Kinesin-like protein KIF15	KIF15	>sp|Q9NS87|KIF15_HUMAN Kinesin-like protein KIF15 OS=Homo sapiens GN=KIF15 PE=1 SV=1;>tr|C9JKA9|C9JKA9_HUMAN Kinesin-like protein KIF15 OS=Homo sapiens GN=KIF15 PE=2 SV=1;>sp|Q9NS87-4|KIF15_HUMAN Isoform 4 of Kinesin-like protein KIF15 OS=Homo sapiens GN=K	6	3	3	3	0	1	0	0	1	0	0	0	0	0	1	0	0	0	0	0	0	0	0	0	0	0	0	0	0	0	0	0	0	0	0	0	0	0	0	0	0	0
C9JKI3;Q03135-2;P56539	C9JKI3;Q03135-2	9;9;2	2;2;0	2;2;0	Caveolin;Caveolin-1	CAV1	>tr|C9JKI3|C9JKI3_HUMAN Caveolin (Fragment) OS=Homo sapiens GN=CAV1 PE=2 SV=1;>sp|Q03135-2|CAV1_HUMAN Isoform Beta of Caveolin-1 OS=Homo sapiens GN=CAV1	3	9	2	2	5	7	7	7	6	7	6	6	6	7	7	7	4	5	4	3	4	4	8	7	4	6	6	7	6	7	6	6	7	7	6	7	5	6	7	6	6	5
O95772;C9JPX5;C9JKL2;O95772-2	O95772;C9JPX5;C9JKL2;O95772-2	2;2;2;2	2;2;2;2	2;2;2;2	MLN64 N-terminal domain homolog	STARD3NL	>sp|O95772|MENTO_HUMAN MLN64 N-terminal domain homolog OS=Homo sapiens GN=STARD3NL PE=1 SV=1;>tr|C9JPX5|C9JPX5_HUMAN MLN64 N-terminal domain homolog (Fragment) OS=Homo sapiens GN=STARD3NL PE=2 SV=1;>tr|C9JKL2|C9JKL2_HUMAN MLN64 N-terminal domain homolog OS	4	2	2	2	0	0	1	1	1	1	2	1	0	1	0	1	0	0	0	0	0	0	0	1	0	1	1	0	0	0	1	0	1	1	0	0	1	2	1	0	0	1
P52434;C9JLU1;C9J413;C9JCU7;C9JBJ6;C9JUA8	P52434;C9JLU1;C9J413;C9JCU7;C9JBJ6	4;4;3;3;2;1	4;4;3;3;2;1	4;4;3;3;2;1	DNA-directed RNA polymerases I, II, and III subunit RPABC3	POLR2H	>sp|P52434|RPAB3_HUMAN DNA-directed RNA polymerases I, II, and III subunit RPABC3 OS=Homo sapiens GN=POLR2H PE=1 SV=4;>tr|C9JLU1|C9JLU1_HUMAN DNA-directed RNA polymerases I, II, and III subunit RPABC3 (Fragment) OS=Homo sapiens GN=POLR2H PE=2 SV=1;>tr|C9J4	6	4	4	4	1	3	2	3	2	2	2	0	0	3	1	2	2	1	1	1	2	0	3	3	2	3	3	1	1	3	0	1	0	2	0	0	0	0	0	0	0	0
O14727;O14727-4;C9JLV4;O14727-5;O14727-3;O14727-2;O14727-6	O14727;O14727-4;C9JLV4;O14727-5;O14727-3;O14727-2;O14727-6	5;5;5;5;5;5;3	5;5;5;5;5;5;3	5;5;5;5;5;5;3	Apoptotic protease-activating factor 1	APAF1	>sp|O14727|APAF_HUMAN Apoptotic protease-activating factor 1 OS=Homo sapiens GN=APAF1 PE=1 SV=2;>sp|O14727-4|APAF_HUMAN Isoform 4 of Apoptotic protease-activating factor 1 OS=Homo sapiens GN=APAF1;>tr|C9JLV4|C9JLV4_HUMAN Apoptotic protease-activating facto	7	5	5	5	0	0	0	0	0	0	0	1	1	0	1	0	0	0	0	0	0	1	0	0	1	0	1	0	0	2	0	0	0	1	1	0	0	0	1	0	0	0
C9JLW8;I3L2L5;I3L4Q0;I3L317;I3L3A7	C9JLW8;I3L2L5;I3L4Q0;I3L317	6;6;6;4;2	6;6;6;4;2	6;6;6;4;2	Protein FAM195B	FAM195B	>sp|C9JLW8|F195B_HUMAN Protein FAM195B OS=Homo sapiens GN=FAM195B PE=1 SV=1;>tr|I3L2L5|I3L2L5_HUMAN Protein FAM195B OS=Homo sapiens GN=FAM195B PE=4 SV=1;>tr|I3L4Q0|I3L4Q0_HUMAN HCG1818442, isoform CRA_a OS=Homo sapiens GN=FAM195B PE=4 SV=1;>tr|I3L317|I3L31	5	6	6	6	3	3	0	2	2	2	4	2	3	1	2	2	2	3	0	1	2	2	3	2	5	0	3	1	2	2	3	3	1	3	3	0	2	1	1	0	2	1
Q9Y4F1;C9JME2;Q9Y4F1-2;M0QYB0;M0R262;M0QXT1;H0Y783	Q9Y4F1;C9JME2;Q9Y4F1-2	32;32;32;9;6;6;5	32;32;32;9;6;6;5	29;29;29;7;5;6;5	FERM, RhoGEF and pleckstrin domain-containing protein 1	FARP1	>sp|Q9Y4F1|FARP1_HUMAN FERM, RhoGEF and pleckstrin domain-containing protein 1 OS=Homo sapiens GN=FARP1 PE=1 SV=1;>tr|C9JME2|C9JME2_HUMAN FERM, RhoGEF and pleckstrin domain-containing protein 1 OS=Homo sapiens GN=FARP1 PE=4 SV=2;>sp|Q9Y4F1-2|FARP1_HUMAN Is	7	32	32	29	11	8	8	7	5	3	5	8	10	8	7	5	4	2	2	2	2	5	10	7	3	6	8	9	7	5	10	7	10	10	6	13	8	16	12	26	5	14
H7C107;C9JMG9;Q6DN90-2;Q6DN90	H7C107;C9JMG9;Q6DN90-2;Q6DN90	9;9;9;9	9;9;9;9	8;8;8;8	IQ motif and SEC7 domain-containing protein 1	IQSEC1	>tr|H7C107|H7C107_HUMAN IQ motif and SEC7 domain-containing protein 1 (Fragment) OS=Homo sapiens GN=IQSEC1 PE=4 SV=1;>tr|C9JMG9|C9JMG9_HUMAN IQ motif and SEC7 domain-containing protein 1 (Fragment) OS=Homo sapiens GN=IQSEC1 PE=2 SV=1;>sp|Q6DN90-2|IQEC1_HUM	4	9	9	8	0	0	2	0	1	0	0	1	1	0	0	0	0	1	0	0	0	0	1	1	0	0	0	0	1	0	0	0	0	1	1	0	0	0	1	0	1	1
P83731;C9JNW5;C9JXB8	P83731;C9JNW5;C9JXB8	9;9;8	9;9;8	9;9;8	60S ribosomal protein L24	RPL24	>sp|P83731|RL24_HUMAN 60S ribosomal protein L24 OS=Homo sapiens GN=RPL24 PE=1 SV=1;>tr|C9JNW5|C9JNW5_HUMAN 60S ribosomal protein L24 OS=Homo sapiens GN=RPL24 PE=4 SV=1;>tr|C9JXB8|C9JXB8_HUMAN 60S ribosomal protein L24 OS=Homo sapiens GN=RPL24 PE=4 SV=1	3	9	9	9	9	8	7	8	9	6	7	6	7	7	6	7	3	4	3	3	4	4	8	9	5	7	8	6	9	8	7	8	7	9	9	4	8	8	6	8	7	9
Q96IW7;C9JRY4;C9JNZ0	Q96IW7;C9JRY4;C9JNZ0	1;1;1	1;1;1	1;1;1	Vesicle-trafficking protein SEC22a	SEC22A	>sp|Q96IW7|SC22A_HUMAN Vesicle-trafficking protein SEC22a OS=Homo sapiens GN=SEC22A PE=1 SV=1;>tr|C9JRY4|C9JRY4_HUMAN Vesicle-trafficking protein SEC22a (Fragment) OS=Homo sapiens GN=SEC22A PE=2 SV=1;>tr|C9JNZ0|C9JNZ0_HUMAN Vesicle-trafficking protein SEC2	3	1	1	1	0	0	0	0	0	0	0	0	0	0	0	0	0	0	0	0	0	0	0	0	0	0	0	0	0	0	0	0	0	1	0	0	0	0	0	0	0	0
Q9NR56;C9JP00;Q9NR56-7;Q9NR56-6;Q9NR56-2;Q9NR56-5;Q9NR56-3;Q9NR56-4;H7C4T5;Q86VM6;Q9NUK0;B1AKI6;Q9NUK0-2;C9J4T8;C9JCX1;H7C4Y1;Q9NUK0-4;Q9NUK0-3	Q9NR56;C9JP00;Q9NR56-7;Q9NR56-6;Q9NR56-2;Q9NR56-5;Q9NR56-3;Q9NR56-4;H7C4T5;Q86VM6	12;12;12;12;12;12;11;11;10;6;4;4;4;3;3;3;3;3	12;12;12;12;12;12;11;11;10;6;4;4;4;3;3;3;3;3	6;6;6;6;6;6;5;5;4;3;1;1;1;1;2;2;1;1	Muscleblind-like protein 1	MBNL1	>sp|Q9NR56|MBNL1_HUMAN Muscleblind-like protein 1 OS=Homo sapiens GN=MBNL1 PE=1 SV=2;>tr|C9JP00|C9JP00_HUMAN Muscleblind-like protein 1 OS=Homo sapiens GN=MBNL1 PE=2 SV=1;>sp|Q9NR56-7|MBNL1_HUMAN Isoform 7 of Muscleblind-like protein 1 OS=Homo sapiens GN=M	18	12	12	6	9	5	8	7	6	7	5	7	6	8	8	7	4	4	1	2	4	2	8	6	6	6	7	5	9	6	8	8	9	6	5	2	8	4	9	5	6	9
Q4VC31;C9JQ41;H7C525;C9JBU9	Q4VC31;C9JQ41;H7C525	6;6;6;1	6;6;6;1	6;6;6;1	Coiled-coil domain-containing protein 58	CCDC58	>sp|Q4VC31|CCD58_HUMAN Coiled-coil domain-containing protein 58 OS=Homo sapiens GN=CCDC58 PE=1 SV=1;>tr|C9JQ41|C9JQ41_HUMAN Coiled-coil domain-containing protein 58 OS=Homo sapiens GN=CCDC58 PE=2 SV=1;>tr|H7C525|H7C525_HUMAN Coiled-coil domain-containing p	4	6	6	6	1	2	2	1	2	1	0	0	0	1	1	3	1	1	0	0	0	0	0	1	1	1	1	1	2	2	1	1	1	1	1	1	0	1	0	1	0	2
Q9H8U3;H0Y398;C9JQ48	Q9H8U3;H0Y398;C9JQ48	1;1;1	1;1;1	1;1;1	AN1-type zinc finger protein 3	ZFAND3	>sp|Q9H8U3|ZFAN3_HUMAN AN1-type zinc finger protein 3 OS=Homo sapiens GN=ZFAND3 PE=1 SV=1;>tr|H0Y398|H0Y398_HUMAN AN1-type zinc finger protein 3 (Fragment) OS=Homo sapiens GN=ZFAND3 PE=4 SV=1;>tr|C9JQ48|C9JQ48_HUMAN AN1-type zinc finger protein 3 (Fragment	3	1	1	1	0	0	0	0	1	0	0	0	0	0	0	0	0	0	0	0	0	0	0	0	0	0	0	0	0	0	1	0	0	0	0	0	0	0	0	0	0	0
O43447;C9JQD4;H0YEL5;A6NNE7;A6NM32	O43447;C9JQD4;H0YEL5;A6NNE7	5;5;4;4;1	5;5;4;4;1	5;5;4;4;1	Peptidyl-prolyl cis-trans isomerase H;Peptidyl-prolyl cis-trans isomerase	PPIH	>sp|O43447|PPIH_HUMAN Peptidyl-prolyl cis-trans isomerase H OS=Homo sapiens GN=PPIH PE=1 SV=1;>tr|C9JQD4|C9JQD4_HUMAN Peptidyl-prolyl cis-trans isomerase (Fragment) OS=Homo sapiens GN=PPIH PE=2 SV=1;>tr|H0YEL5|H0YEL5_HUMAN Peptidyl-prolyl cis-trans isomera	5	5	5	5	1	0	0	1	0	0	1	1	0	1	1	1	0	0	0	0	0	2	0	0	0	1	0	0	0	0	1	0	1	0	1	0	0	0	1	1	1	0
Q9BRJ6;C9JQV0;H7C0T1;H7C2R9	Q9BRJ6;C9JQV0;H7C0T1;H7C2R9	5;5;3;3	5;5;3;3	5;5;3;3	Uncharacterized protein C7orf50	C7orf50	>sp|Q9BRJ6|CG050_HUMAN Uncharacterized protein C7orf50 OS=Homo sapiens GN=C7orf50 PE=1 SV=1;>tr|C9JQV0|C9JQV0_HUMAN Uncharacterized protein C7orf50 (Fragment) OS=Homo sapiens GN=C7orf50 PE=2 SV=1;>tr|H7C0T1|H7C0T1_HUMAN Uncharacterized protein C7orf50 (Fra	4	5	5	5	2	3	3	4	2	4	2	5	3	3	3	4	1	1	0	0	1	1	3	3	0	2	3	2	2	4	4	0	3	4	2	0	3	2	4	0	3	1
Q8N1F8;C9JQV3;Q8N1F8-2;M0QYE5;H7C2J7;H7C236	Q8N1F8;C9JQV3;Q8N1F8-2	6;6;5;1;1;1	6;6;5;1;1;1	6;6;5;1;1;1	Serine/threonine-protein kinase 11-interacting protein	STK11IP	>sp|Q8N1F8|S11IP_HUMAN Serine/threonine-protein kinase 11-interacting protein OS=Homo sapiens GN=STK11IP PE=1 SV=3;>tr|C9JQV3|C9JQV3_HUMAN Serine/threonine-protein kinase 11-interacting protein OS=Homo sapiens GN=STK11IP PE=2 SV=1;>sp|Q8N1F8-2|S11IP_HUMAN	6	6	6	6	0	0	0	0	0	0	0	0	0	0	0	0	0	0	0	0	0	0	0	0	0	1	0	0	0	0	0	0	0	0	0	1	0	1	0	0	0	0
P54252;P54252-2;G3V2G2;G3V2G1;G3V3T6;G3V328;G3V4U9;G3V3R7;C9JQV6;F5H211;P54252-5;P54252-3;P54252-4;S4R399;G3V526;E9PJN5	P54252;P54252-2;G3V2G2;G3V2G1;G3V3T6;G3V328;G3V4U9;G3V3R7;C9JQV6;F5H211;P54252-5;P54252-3;P54252-4;S4R399;G3V526;E9PJN5	2;2;2;2;2;2;2;2;2;2;2;2;2;1;1;1	2;2;2;2;2;2;2;2;2;2;2;2;2;1;1;1	2;2;2;2;2;2;2;2;2;2;2;2;2;1;1;1	Ataxin-3	ATXN3	>sp|P54252|ATX3_HUMAN Ataxin-3 OS=Homo sapiens GN=ATXN3 PE=1 SV=4;>sp|P54252-2|ATX3_HUMAN Isoform 2 of Ataxin-3 OS=Homo sapiens GN=ATXN3;>tr|G3V2G2|G3V2G2_HUMAN Ataxin-3 (Fragment) OS=Homo sapiens GN=ATXN3 PE=2 SV=1;>tr|G3V2G1|G3V2G1_HUMAN Ataxin-3 (Fragme	16	2	2	2	0	1	0	0	0	0	0	0	0	0	0	0	0	0	0	0	0	0	0	0	0	0	0	0	0	0	0	0	0	0	0	0	0	0	0	0	0	1
Q9UGP4;C9JRJ5	Q9UGP4;C9JRJ5	4;4	4;4	4;4	LIM domain-containing protein 1	LIMD1	>sp|Q9UGP4|LIMD1_HUMAN LIM domain-containing protein 1 OS=Homo sapiens GN=LIMD1 PE=1 SV=1;>tr|C9JRJ5|C9JRJ5_HUMAN LIM domain-containing protein 1 OS=Homo sapiens GN=LIMD1 PE=2 SV=1	2	4	4	4	1	0	0	0	1	0	1	2	1	1	0	1	1	0	0	0	0	0	1	0	1	0	0	0	1	1	0	1	1	1	1	1	2	1	1	2	1	0
Q9HD34;F5H189;C9JY28;C9JRX8;C9J799;H7C4Q5	Q9HD34;F5H189;C9JY28;C9JRX8;C9J799;H7C4Q5	2;2;2;2;1;1	2;2;2;2;1;1	2;2;2;2;1;1	LYR motif-containing protein 4	LYRM4	>sp|Q9HD34|LYRM4_HUMAN LYR motif-containing protein 4 OS=Homo sapiens GN=LYRM4 PE=1 SV=1;>tr|F5H189|F5H189_HUMAN LYR motif-containing protein 4 OS=Homo sapiens GN=LYRM4 PE=2 SV=1;>tr|C9JY28|C9JY28_HUMAN LYR motif-containing protein 4 OS=Homo sapiens GN=LYR	6	2	2	2	0	0	1	0	1	0	0	1	0	1	2	1	0	0	0	0	0	0	0	1	0	0	1	1	1	0	1	0	0	2	1	1	1	1	0	2	1	1
Q9NX63;C9JRZ6;F8WAR4;G3V1K1;F8WD73	Q9NX63;C9JRZ6;F8WAR4;G3V1K1	12;12;10;7;3	12;12;10;7;3	12;12;10;7;3	MICOS complex subunit MIC19	CHCHD3	>sp|Q9NX63|CHCH3_HUMAN Coiled-coil-helix-coiled-coil-helix domain-containing protein 3, mitochondrial OS=Homo sapiens GN=CHCHD3 PE=1 SV=1;>tr|C9JRZ6|C9JRZ6_HUMAN Coiled-coil-helix-coiled-coil-helix domain-containing protein 3, mitochondrial OS=Homo sapiens	5	12	12	12	8	5	7	7	6	6	5	6	9	4	5	7	5	5	3	3	2	2	4	7	5	7	7	6	3	4	6	6	8	7	8	6	7	9	6	9	6	8
Q9NZQ3;Q9NZQ3-3;H7C2K2;C9JSC3;Q9NZQ3-5;Q9NZQ3-4;Q9NZQ3-2	Q9NZQ3;Q9NZQ3-3;H7C2K2;C9JSC3;Q9NZQ3-5;Q9NZQ3-4;Q9NZQ3-2	1;1;1;1;1;1;1	1;1;1;1;1;1;1	1;1;1;1;1;1;1	NCK-interacting protein with SH3 domain	NCKIPSD	>sp|Q9NZQ3|SPN90_HUMAN NCK-interacting protein with SH3 domain OS=Homo sapiens GN=NCKIPSD PE=1 SV=1;>sp|Q9NZQ3-3|SPN90_HUMAN Isoform 3 of NCK-interacting protein with SH3 domain OS=Homo sapiens GN=NCKIPSD;>tr|H7C2K2|H7C2K2_HUMAN NCK-interacting protein wit	7	1	1	1	0	0	0	0	0	0	0	0	0	0	0	0	0	0	0	0	0	0	0	0	0	0	0	0	0	0	0	0	0	0	0	0	0	0	0	0	0	1
R4GN52;C9JWU9;C9JSW2;C9JW74;Q5EB52-3;Q5EB52-2;Q5EB52	R4GN52;C9JWU9;C9JSW2;C9JW74;Q5EB52-3;Q5EB52-2;Q5EB52	1;1;1;1;1;1;1	1;1;1;1;1;1;1	1;1;1;1;1;1;1	Mesoderm-specific transcript homolog protein	MEST	>tr|R4GN52|R4GN52_HUMAN Mesoderm-specific transcript homolog protein (Fragment) OS=Homo sapiens GN=MEST PE=4 SV=1;>tr|C9JWU9|C9JWU9_HUMAN Mesoderm-specific transcript homolog protein (Fragment) OS=Homo sapiens GN=MEST PE=2 SV=1;>tr|C9JSW2|C9JSW2_HUMAN Meso	7	1	1	1	0	0	0	0	0	0	0	0	0	0	0	0	0	0	0	0	0	0	0	0	0	0	0	0	0	0	0	1	0	0	0	0	0	0	0	0	0	0
Q9C0A1;Q9C0A1-2;G3V3N5;C9JSX6	Q9C0A1;Q9C0A1-2;G3V3N5;C9JSX6	1;1;1;1	1;1;1;1	1;1;1;1	Zinc finger homeobox protein 2	ZFHX2	>sp|Q9C0A1|ZFHX2_HUMAN Zinc finger homeobox protein 2 OS=Homo sapiens GN=ZFHX2 PE=2 SV=3;>sp|Q9C0A1-2|ZFHX2_HUMAN Isoform 2 of Zinc finger homeobox protein 2 OS=Homo sapiens GN=ZFHX2;>tr|G3V3N5|G3V3N5_HUMAN Zinc finger homeobox protein 2 (Fragment) OS=Homo	4	1	1	1	0	0	0	0	0	0	0	0	0	0	0	0	0	1	0	0	1	1	0	0	0	0	0	0	0	0	0	0	0	0	0	0	0	0	0	0	0	0
Q12824;Q12824-2;C9JTA6;G5E975;B5MCL5	Q12824;Q12824-2;C9JTA6;G5E975;B5MCL5	2;2;2;2;1	2;2;2;2;1	2;2;2;2;1	SWI/SNF-related matrix-associated actin-dependent regulator of chromatin subfamily B member 1	SMARCB1	>sp|Q12824|SNF5_HUMAN SWI/SNF-related matrix-associated actin-dependent regulator of chromatin subfamily B member 1 OS=Homo sapiens GN=SMARCB1 PE=1 SV=2;>sp|Q12824-2|SNF5_HUMAN Isoform B of SWI/SNF-related matrix-associated actin-dependent regulator of chr	5	2	2	2	0	0	0	0	0	0	0	0	1	1	0	0	0	0	1	0	0	0	0	0	1	1	0	0	0	0	0	0	0	1	0	1	0	1	0	0	0	0
Q3KRA6;C9JTA8	Q3KRA6;C9JTA8	1;1	1;1	1;1	UPF0538 protein C2orf76	C2orf76	>sp|Q3KRA6|CB076_HUMAN UPF0538 protein C2orf76 OS=Homo sapiens GN=C2orf76 PE=1 SV=3;>tr|C9JTA8|C9JTA8_HUMAN UPF0538 protein C2orf76 (Fragment) OS=Homo sapiens GN=C2orf76 PE=2 SV=1	2	1	1	1	0	0	0	0	0	0	0	1	0	0	0	0	0	0	0	0	0	0	0	0	0	0	0	0	0	0	0	0	0	0	0	0	0	0	0	0	0	0
Q9BSQ5;Q9BSQ5-2;E9PEC4;C9JUH3;Q9BSQ5-3;Q9BSQ5-4	Q9BSQ5;Q9BSQ5-2;E9PEC4;C9JUH3;Q9BSQ5-3;Q9BSQ5-4	2;2;2;2;2;2	2;2;2;2;2;2	2;2;2;2;2;2	Malcavernin	CCM2	>sp|Q9BSQ5|CCM2_HUMAN Malcavernin OS=Homo sapiens GN=CCM2 PE=1 SV=1;>sp|Q9BSQ5-2|CCM2_HUMAN Isoform 2 of Malcavernin OS=Homo sapiens GN=CCM2;>tr|E9PEC4|E9PEC4_HUMAN Malcavernin OS=Homo sapiens GN=CCM2 PE=2 SV=1;>tr|C9JUH3|C9JUH3_HUMAN Malcavernin OS=Homo s	6	2	2	2	0	0	1	0	0	0	0	0	0	0	1	0	1	0	0	0	0	0	0	0	0	0	0	0	0	0	0	0	0	0	1	0	0	1	1	1	1	1
P16150;C9JUK7	P16150;C9JUK7	1;1	1;1	1;1	Leukosialin	SPN	>sp|P16150|LEUK_HUMAN Leukosialin OS=Homo sapiens GN=SPN PE=1 SV=1;>tr|C9JUK7|C9JUK7_HUMAN Leukosialin (Fragment) OS=Homo sapiens GN=SPN PE=2 SV=1	2	1	1	1	0	0	0	0	0	0	0	0	0	0	0	0	0	0	0	0	0	0	0	0	0	0	0	0	0	0	0	0	0	0	0	0	0	0	0	0	0	1
P08962;F8VNT9;F8W022;F8VWK8;C9JV86;P08962-2;F8VV56;P08962-3;F8VX62	P08962;F8VNT9;F8W022;F8VWK8;C9JV86;P08962-2;F8VV56;P08962-3	4;4;4;4;4;4;3;3;1	4;4;4;4;4;4;3;3;1	4;4;4;4;4;4;3;3;1	CD63 antigen	CD63	>sp|P08962|CD63_HUMAN CD63 antigen OS=Homo sapiens GN=CD63 PE=1 SV=2;>tr|F8VNT9|F8VNT9_HUMAN CD63 antigen (Fragment) OS=Homo sapiens GN=CD63 PE=2 SV=1;>tr|F8W022|F8W022_HUMAN CD63 antigen (Fragment) OS=Homo sapiens GN=CD63 PE=2 SV=1;>tr|F8VWK8|F8VWK8_HUMAN	9	4	4	4	2	2	2	2	2	2	2	3	2	2	2	2	1	1	1	1	1	1	2	2	1	2	2	2	2	2	2	2	2	2	2	2	2	2	2	2	2	2
Q96GG9;C9JVE2;C9J8R4;C9JRU6;C9J0B2;C9JUW4;Q6PH85;C9JRE2;C9JAV2;H7C216;Q6PH85-2	Q96GG9;C9JVE2;C9J8R4	5;5;3;2;2;2;1;1;1;1;1	5;5;3;2;2;2;1;1;1;1;1	5;5;3;2;2;2;1;1;1;1;1	DCN1-like protein 1;DCN1-like protein	DCUN1D1	>sp|Q96GG9|DCNL1_HUMAN DCN1-like protein 1 OS=Homo sapiens GN=DCUN1D1 PE=1 SV=1;>tr|C9JVE2|C9JVE2_HUMAN DCN1-like protein OS=Homo sapiens GN=DCUN1D1 PE=4 SV=1;>tr|C9J8R4|C9J8R4_HUMAN DCN1-like protein (Fragment) OS=Homo sapiens GN=DCUN1D1 PE=2 SV=1	11	5	5	5	2	2	1	1	2	2	1	1	0	1	2	1	0	0	0	0	0	1	2	1	1	1	1	2	3	2	2	3	3	1	2	2	3	1	2	3	2	2
E5RIL0;H0YBC1;C9JVM4;E5RJS9;E5RHU8;O95214;O95214-2	E5RIL0;H0YBC1;C9JVM4;E5RJS9;E5RHU8;O95214;O95214-2	1;1;1;1;1;1;1	1;1;1;1;1;1;1	1;1;1;1;1;1;1	Leptin receptor overlapping transcript-like 1	LEPROTL1	>tr|E5RIL0|E5RIL0_HUMAN Leptin receptor overlapping transcript-like 1 OS=Homo sapiens GN=LEPROTL1 PE=2 SV=1;>tr|H0YBC1|H0YBC1_HUMAN Leptin receptor overlapping transcript-like 1 (Fragment) OS=Homo sapiens GN=LEPROTL1 PE=4 SV=1;>tr|C9JVM4|C9JVM4_HUMAN Lepti	7	1	1	1	0	0	0	0	0	0	0	0	0	0	0	0	0	0	0	0	0	0	0	0	0	0	0	0	0	0	0	0	1	0	0	0	0	1	0	0	1	0
Q9H9P8;C9JVN9;Q9H9P8-2;G3V5S1;G3V272	Q9H9P8;C9JVN9;Q9H9P8-2;G3V5S1;G3V272	2;2;2;1;1	2;2;2;1;1	2;2;2;1;1	L-2-hydroxyglutarate dehydrogenase, mitochondrial	L2HGDH	>sp|Q9H9P8|L2HDH_HUMAN L-2-hydroxyglutarate dehydrogenase, mitochondrial OS=Homo sapiens GN=L2HGDH PE=1 SV=3;>tr|C9JVN9|C9JVN9_HUMAN L-2-hydroxyglutarate dehydrogenase, mitochondrial OS=Homo sapiens GN=L2HGDH PE=2 SV=1;>sp|Q9H9P8-2|L2HDH_HUMAN Isoform 2 of	5	2	2	2	0	0	0	0	0	0	0	0	0	0	0	0	0	0	0	0	0	0	0	0	0	0	0	0	0	0	0	0	0	0	0	1	0	1	0	0	0	0
Q9UPW0;Q9UPW0-2;C9JVP0	Q9UPW0;Q9UPW0-2;C9JVP0	1;1;1	1;1;1	1;1;1	Forkhead box protein J3	FOXJ3	>sp|Q9UPW0|FOXJ3_HUMAN Forkhead box protein J3 OS=Homo sapiens GN=FOXJ3 PE=1 SV=2;>sp|Q9UPW0-2|FOXJ3_HUMAN Isoform 2 of Forkhead box protein J3 OS=Homo sapiens GN=FOXJ3;>tr|C9JVP0|C9JVP0_HUMAN Forkhead box J3, isoform CRA_b (Fragment) OS=Homo sapiens GN=FO	3	1	1	1	0	0	0	0	0	0	0	0	0	0	0	0	0	0	0	0	0	0	0	0	0	0	0	0	0	0	0	0	0	1	0	0	0	0	0	0	0	0
Q63HR2;F8VV64;C9JVR1;Q63HR2-5;Q63HR2-2;Q63HR2-6;Q63HR2-4;R4GMX1	Q63HR2;F8VV64;C9JVR1;Q63HR2-5;Q63HR2-2;Q63HR2-6;Q63HR2-4	12;12;12;12;12;12;12;1	9;9;9;9;9;9;9;1	9;9;9;9;9;9;9;1	Tensin-like C1 domain-containing phosphatase	TENC1	>sp|Q63HR2|TENC1_HUMAN Tensin-like C1 domain-containing phosphatase OS=Homo sapiens GN=TENC1 PE=1 SV=2;>tr|F8VV64|F8VV64_HUMAN Tensin-like C1 domain-containing phosphatase OS=Homo sapiens GN=TENC1 PE=2 SV=1;>tr|C9JVR1|C9JVR1_HUMAN Tensin-like C1 domain-con	8	12	9	9	2	1	5	3	3	4	2	6	3	2	1	1	0	0	0	0	0	1	2	1	1	4	2	4	2	2	3	2	2	3	6	2	1	5	1	1	0	5
O15530;E9PER6;C9JWR9;O15530-3;O15530-2;Q6A1A2;O15530-5;O15530-4;H3BQ10;H3BPW1	O15530;E9PER6;C9JWR9;O15530-3;O15530-2;Q6A1A2;O15530-5;O15530-4	9;9;9;9;8;7;7;6;3;1	9;9;9;9;8;7;7;6;3;1	9;9;9;9;8;7;7;6;3;1	3-phosphoinositide-dependent protein kinase 1;Putative 3-phosphoinositide-dependent protein kinase 2	PDPK1;PDPK2	>sp|O15530|PDPK1_HUMAN 3-phosphoinositide-dependent protein kinase 1 OS=Homo sapiens GN=PDPK1 PE=1 SV=1;>tr|E9PER6|E9PER6_HUMAN 3-phosphoinositide-dependent protein kinase 1 OS=Homo sapiens GN=PDPK1 PE=2 SV=1;>tr|C9JWR9|C9JWR9_HUMAN 3-phosphoinositide-depe	10	9	9	9	0	0	1	1	1	1	2	0	0	1	3	1	0	0	0	0	1	0	1	2	1	1	2	1	2	0	0	0	1	0	0	0	0	2	2	0	1	2
C9JXA7;Q0VGL1	C9JXA7;Q0VGL1	3;3	3;3	3;3	Ragulator complex protein LAMTOR4;Ragulator complex protein LAMTOR4, N-terminally processed	LAMTOR4	>tr|C9JXA7|C9JXA7_HUMAN Ragulator complex protein LAMTOR4 OS=Homo sapiens GN=LAMTOR4 PE=2 SV=1;>sp|Q0VGL1|LTOR4_HUMAN Ragulator complex protein LAMTOR4 OS=Homo sapiens GN=LAMTOR4 PE=1 SV=1	2	3	3	3	0	0	0	0	0	0	1	0	0	0	1	1	0	0	0	0	0	0	0	1	0	1	0	2	1	0	2	0	0	0	1	1	1	2	1	1	0	2
C9JXK9	C9JXK9	9	1	1		LPP	>tr|C9JXK9|C9JXK9_HUMAN Lipoma-preferred partner (Fragment) OS=Homo sapiens GN=LPP PE=2 SV=1	1	9	1	1	5	6	4	7	6	6	5	6	5	5	5	3	3	1	1	0	0	2	5	7	6	6	7	4	6	6	6	4	6	6	5	7	5	5	5	6	5	6
C9JY04;Q9BU79	C9JY04;Q9BU79	1;1	1;1	1;1	Transmembrane protein 243	TMEM243	>tr|C9JY04|C9JY04_HUMAN Transmembrane protein 243 OS=Homo sapiens GN=TMEM243 PE=2 SV=1;>sp|Q9BU79|TM243_HUMAN Transmembrane protein 243 OS=Homo sapiens GN=TMEM243 PE=1 SV=1	2	1	1	1	0	0	0	0	0	0	0	0	0	0	0	0	0	0	0	0	0	0	0	0	0	0	0	0	0	0	0	0	0	0	0	0	0	0	0	0	0	1
Q6P5R6;C9JYQ9;H0Y8C2	Q6P5R6;C9JYQ9;H0Y8C2	3;3;3	3;3;3	3;3;3	60S ribosomal protein L22-like 1	RPL22L1	>sp|Q6P5R6|RL22L_HUMAN 60S ribosomal protein L22-like 1 OS=Homo sapiens GN=RPL22L1 PE=1 SV=2;>tr|C9JYQ9|C9JYQ9_HUMAN 60S ribosomal protein L22-like 1 OS=Homo sapiens GN=RPL22L1 PE=2 SV=1;>tr|H0Y8C2|H0Y8C2_HUMAN 60S ribosomal protein L22-like 1 (Fragment) O	3	3	3	3	3	1	1	2	1	1	2	3	1	1	1	2	0	0	0	0	1	1	1	2	1	2	2	1	0	1	1	0	2	3	1	0	1	1	1	0	1	0
Q9NV64;C9K0C7	Q9NV64;C9K0C7	1;1	1;1	1;1	Transmembrane protein 39A	TMEM39A	>sp|Q9NV64|TM39A_HUMAN Transmembrane protein 39A OS=Homo sapiens GN=TMEM39A PE=2 SV=1;>tr|C9K0C7|C9K0C7_HUMAN Transmembrane protein 39A (Fragment) OS=Homo sapiens GN=TMEM39A PE=2 SV=1	2	1	1	1	0	0	0	0	0	0	0	0	0	0	0	0	0	0	0	0	0	0	0	0	0	0	1	0	0	0	0	0	0	0	0	0	0	0	0	0	0	0
Q7Z422;Q7Z422-4;Q7Z422-2;Q7Z422-3;C9K0U0;F8WEE8	Q7Z422;Q7Z422-4;Q7Z422-2;Q7Z422-3;C9K0U0;F8WEE8	6;6;6;6;6;4	6;6;6;6;6;4	6;6;6;6;6;4	SUZ domain-containing protein 1	SZRD1	>sp|Q7Z422|SZRD1_HUMAN SUZ domain-containing protein 1 OS=Homo sapiens GN=SZRD1 PE=1 SV=1;>sp|Q7Z422-4|SZRD1_HUMAN Isoform 4 of SUZ domain-containing protein 1 OS=Homo sapiens GN=SZRD1;>sp|Q7Z422-2|SZRD1_HUMAN Isoform 2 of SUZ domain-containing protein 1 O	6	6	6	6	1	2	1	2	1	1	1	1	1	2	2	3	1	1	0	0	1	0	1	1	0	0	2	0	2	2	3	1	2	1	2	1	1	1	1	1	2	2
O95149;H3BQR0;H3BTA6;H3BSK1;H3BRI5;C9K0X5	O95149;H3BQR0;H3BTA6;H3BSK1;H3BRI5;C9K0X5	1;1;1;1;1;1	1;1;1;1;1;1	1;1;1;1;1;1	Snurportin-1	SNUPN	>sp|O95149|SPN1_HUMAN Snurportin-1 OS=Homo sapiens GN=SNUPN PE=1 SV=1;>tr|H3BQR0|H3BQR0_HUMAN Snurportin-1 (Fragment) OS=Homo sapiens GN=SNUPN PE=2 SV=1;>tr|H3BTA6|H3BTA6_HUMAN Snurportin-1 (Fragment) OS=Homo sapiens GN=SNUPN PE=2 SV=1;>tr|H3BSK1|H3BSK1_HU	6	1	1	1	0	0	0	0	0	0	0	0	0	1	1	0	0	0	0	0	0	0	0	0	0	0	0	0	1	0	0	0	1	0	0	1	1	1	1	0	0	1
CON__A2I7N1;CON__A2I7N0;CON__Q9TTE1	CON__A2I7N1;CON__A2I7N0;CON__Q9TTE1	6;5;4	6;5;4	4;4;3			>A2I7N1 TREMBL:A2I7N1 (Bos taurus) SERPINA3-5;>A2I7N0 TREMBL:A2I7N0;Q28922;Q3ZEJ6 (Bos taurus) SERPINA3-4;>Q9TTE1 SWISS-PROT:Q9TTE1 (Bos taurus) Endopin-1 precursor	3	6	6	4	1	0	0	1	0	1	0	0	0	0	1	0	0	0	0	1	0	0	0	0	1	0	0	2	3	2	1	1	1	2	0	1	1	0	2	1	1	2
CON__A2I7N3	CON__A2I7N3	5	3	2			>A2I7N3 TREMBL:A2I7N3;Q27984 (Bos taurus) SERPINA3-7	1	5	3	2	1	0	0	1	0	1	0	0	0	0	0	0	0	0	0	1	0	1	0	0	3	0	1	2	3	2	1	1	0	2	0	1	1	1	1	1	1	1
CON__ENSEMBL:ENSBTAP00000007350	CON__ENSEMBL:ENSBTAP00000007350	53	53	10			>ENSEMBL:ENSBTAP00000007350 (Bos taurus) similar to Complement C4-A precursor	1	53	53	10	4	18	9	3	2	31	9	30	22	12	7	5	8	1	1	1	3	2	7	6	5	2	5	2	4	5	8	5	31	19	31	0	13	17	12	12	17	43
CON__ENSEMBL:ENSBTAP00000018574	CON__ENSEMBL:ENSBTAP00000018574	4	4	4			>ENSEMBL:ENSBTAP00000018574 (Bos taurus) 55 kDa protein	1	4	4	4	0	0	0	0	0	0	0	0	0	0	0	0	0	0	0	0	0	0	0	0	1	0	0	0	0	0	0	0	1	0	0	0	0	1	0	0	0	2
CON__ENSEMBL:ENSBTAP00000023055;Q04756;D6RAR4	CON__ENSEMBL:ENSBTAP00000023055;Q04756;D6RAR4	5;4;4	5;4;4	5;4;4	Hepatocyte growth factor activator;Hepatocyte growth factor activator short chain;Hepatocyte growth factor activator long chain	HGFAC	>ENSEMBL:ENSBTAP00000023055 (Bos taurus) 68 kDa protein;>sp|Q04756|HGFA_HUMAN Hepatocyte growth factor activator OS=Homo sapiens GN=HGFAC PE=1 SV=1;>tr|D6RAR4|D6RAR4_HUMAN Hepatocyte growth factor activator OS=Homo sapiens GN=HGFAC PE=2 SV=1	3	5	5	5	0	1	0	0	1	4	0	3	1	1	0	0	0	0	0	0	0	0	0	0	0	0	0	0	0	0	0	0	4	1	2	0	2	0	1	0	3	1
CON__ENSEMBL:ENSBTAP00000024146;P20742;H0YGH6;P20742-2;F8W7L3;F5GXY0	CON__ENSEMBL:ENSBTAP00000024146	76;4;3;3;2;1	76;4;3;3;2;1	67;1;0;0;0;1			>ENSEMBL:ENSBTAP00000024146 (Bos taurus) similar to alpha-2-macroglobulin isoform 1	6	76	76	67	22	41	16	15	19	59	23	47	48	35	27	17	34	8	9	10	10	18	20	17	28	14	25	25	28	24	19	28	62	48	46	23	39	51	42	19	43	64
CON__ENSEMBL:ENSBTAP00000024466;CON__ENSEMBL:ENSBTAP00000024462	CON__ENSEMBL:ENSBTAP00000024466;CON__ENSEMBL:ENSBTAP00000024462	1;1	1;1	1;1			>ENSEMBL:ENSBTAP00000024466 (Bos taurus) 44 kDa protein;>ENSEMBL:ENSBTAP00000024462 (Bos taurus) 47 kDa protein	2	1	1	1	0	0	0	0	0	0	0	0	0	0	0	0	0	0	0	0	0	0	0	0	1	0	0	0	0	1	0	0	0	0	0	0	1	0	0	0	0	0
CON__ENSEMBL:ENSBTAP00000025008;Q9H4B7	CON__ENSEMBL:ENSBTAP00000025008;Q9H4B7	8;6	3;1	3;1	Tubulin beta-1 chain	TUBB1	>ENSEMBL:ENSBTAP00000025008 (Bos taurus) hypothetical protein;>sp|Q9H4B7|TBB1_HUMAN Tubulin beta-1 chain OS=Homo sapiens GN=TUBB1 PE=1 SV=1	2	8	3	3	5	5	5	5	5	5	5	5	5	5	5	5	5	5	5	4	5	1	5	5	5	5	5	5	5	5	5	5	5	5	5	4	5	5	5	6	5	5
CON__ENSEMBL:ENSBTAP00000032840;A8MUN2	CON__ENSEMBL:ENSBTAP00000032840	27;2	27;2	25;0			>ENSEMBL:ENSBTAP00000032840 (Bos taurus) similar to apolipoprotein B, partial	2	27	27	25	4	7	4	1	2	16	2	20	6	7	4	0	1	0	0	0	1	4	1	0	0	2	4	5	2	7	4	4	7	17	11	0	13	1	4	0	10	6
CON__ENSEMBL:ENSBTAP00000034412	CON__ENSEMBL:ENSBTAP00000034412	1	1	1			>ENSEMBL:ENSBTAP00000034412 (Bos taurus) similar to C4b-binding protein alpha chain	1	1	1	1	0	0	0	0	0	0	0	0	0	0	0	0	0	0	0	0	0	0	0	0	0	0	1	0	0	1	0	0	0	0	0	1	0	1	0	1	0	0
CON__ENSEMBL:ENSBTAP00000037665	CON__ENSEMBL:ENSBTAP00000037665	15	15	15			>ENSEMBL:ENSBTAP00000037665 (Bos taurus) similar to Pregnancy zone protein, partial	1	15	15	15	2	8	2	0	2	12	4	10	8	7	3	0	2	0	1	0	1	4	0	2	1	2	6	1	2	2	3	2	11	9	6	0	5	3	4	1	8	9
CON__ENSEMBL:ENSBTAP00000038253	CON__ENSEMBL:ENSBTAP00000038253	12	1	1			>ENSEMBL:ENSBTAP00000038253 (Bos taurus) 63 kDa protein	1	12	1	1	1	1	2	1	2	1	0	2	2	3	5	1	1	2	2	2	4	3	2	2	7	2	2	7	1	1	2	1	5	3	2	1	2	0	2	1	5	3
CON__ENSEMBL:ENSBTAP00000038329	CON__ENSEMBL:ENSBTAP00000038329	2	2	1			>ENSEMBL:ENSBTAP00000038329 (Bos taurus) 9 kDa protein	1	2	2	1	0	0	0	0	0	0	0	0	0	0	1	0	0	1	0	0	1	0	0	0	2	0	1	1	1	1	1	0	0	1	0	0	0	0	0	0	0	2
O76011;CON__O76011;CON__Q8IUT8;O76009;CON__Q6NTB9;CON__O76009;CON__Q9D646;Q6A162;G3V1C2;CON__Q6IFU5	O76011;CON__O76011;CON__Q8IUT8;O76009;CON__Q6NTB9;CON__O76009	15;15;15;8;8;8;6;2;2;2	15;15;15;8;8;8;6;2;2;2	3;3;3;0;0;0;0;0;0;0	Keratin, type I cuticular Ha4;Keratin, type I cuticular Ha3-I	KRT34;KRT33A	>sp|O76011|KRT34_HUMAN Keratin, type I cuticular Ha4 OS=Homo sapiens GN=KRT34 PE=2 SV=2;>O76011 SWISS-PROT:O76011 Keratin, type I cuticular HA4 (Hair keratin, type I HA4);>Q8IUT8 TREMBL:Q8IUT8 Type I hair keratin 4 - Homo sapiens (Human).;>sp|O76009|KT33A_	10	15	15	3	11	0	7	0	1	0	0	0	3	3	0	0	2	0	0	0	0	0	0	0	0	1	0	2	2	1	0	2	0	0	0	0	2	0	0	0	0	0
O95678;CON__O95678	O95678;CON__O95678	13;13	1;1	1;1	Keratin, type II cytoskeletal 75	KRT75	>sp|O95678|K2C75_HUMAN Keratin, type II cytoskeletal 75 OS=Homo sapiens GN=KRT75 PE=1 SV=2;>O95678 SWISS-PROT:O95678 Tax_Id=9606 Gene_Symbol=KRT75 Keratin, type II cytoskeletal 75	2	13	1	1	2	1	1	2	1	1	1	1	2	1	2	2	1	1	1	0	1	4	1	1	4	1	1	6	1	2	2	3	2	2	1	1	2	1	1	1	2	1
CON__P00735;P00734;E9PIT3	CON__P00735	8;3;3	8;3;3	8;3;3			>P00735 SWISS-PROT:P00735 (Bos taurus) Prothrombin precursor (Fragment)	3	8	8	8	0	1	1	0	0	3	1	2	1	0	0	0	1	0	0	0	0	1	0	0	0	1	1	1	1	0	2	2	3	2	0	1	1	3	0	6	2	5
CON__P00761	CON__P00761	7	7	7			>P00761 SWISS-PROT:P00761|TRYP_PIG Trypsin - Sus scrofa (Pig).	1	7	7	7	6	4	5	2	4	7	4	3	4	6	4	3	3	2	1	1	1	0	4	3	4	4	3	4	4	6	4	6	5	4	5	4	5	3	3	3	3	4
CON__P01030;F5H2J9	CON__P01030	48;4	5;0	5;0			>P01030 SWISS-PROT:P01030 (Bos taurus) similar to Complement C4-A precursor	2	48	5	5	4	16	7	3	2	27	8	26	19	10	6	4	7	1	1	1	2	2	6	6	5	2	5	2	3	4	8	5	29	15	26	0	13	16	11	9	15	38
CON__Q2KJ62;CON__P01044-1;CON__P01045-1	CON__Q2KJ62;CON__P01044-1;CON__P01045-1	3;3;2	3;3;2	3;3;2			>Q2KJ62 TREMBL:Q2KJ62 (Bos taurus) KNG protein;>P01044-1 SWISS-PROT:P01044-1 (Bos taurus) Isoform HMW of Kininogen-1 precursor;>P01045-1 SWISS-PROT:P01045-1 (Bos taurus) Isoform HMW of Kininogen-2 precursor	3	3	3	3	0	1	0	0	0	0	0	1	0	1	0	0	0	0	0	0	0	0	0	0	0	0	1	1	1	1	1	0	0	1	0	0	0	0	0	0	0	0
CON__P01966;P02008	CON__P01966	10;1	10;1	6;0			>P01966 SWISS-PROT:P01966 (Bos taurus) Hemoglobin subunit alpha	2	10	10	6	6	5	9	8	10	7	6	9	6	7	8	3	7	4	3	4	3	4	7	6	8	5	8	9	9	6	10	8	9	6	7	10	7	9	9	10	7	10
CON__P02070	CON__P02070	7	4	3			>P02070 SWISS-PROT:P02070 (Bos taurus) Hemoglobin subunit beta	1	7	4	3	1	0	2	1	1	2	1	1	1	2	1	0	2	1	1	2	1	0	1	1	2	1	3	0	0	1	3	2	3	1	0	4	2	4	1	5	2	5
P02533;CON__P02533;CON__Q6IFX2;K7EPJ9;CON__Q61782;K7ESE1	P02533;CON__P02533;CON__Q6IFX2	19;19;11;5;3;3	11;11;6;1;2;2	4;4;2;0;1;0	Keratin, type I cytoskeletal 14	KRT14	>sp|P02533|K1C14_HUMAN Keratin, type I cytoskeletal 14 OS=Homo sapiens GN=KRT14 PE=1 SV=4;>P02533 SWISS-PROT:P02533 Tax_Id=9606 Gene_Symbol=KRT14 Keratin, type I cytoskeletal 14;>Q6IFX2 SWISS-PROT:Q6IFX2 Tax_Id=10090 Gene_Symbol=Krt42 Keratin, type I cytos	6	19	11	4	5	0	4	1	4	0	1	0	4	3	1	2	0	0	0	0	2	0	0	1	11	0	2	5	0	0	3	1	0	4	0	0	1	0	0	0	2	1
P02538;P48668;CON__P48668;CON__P04259;CON__P02538;CON__Q8VED5	P02538;P48668;CON__P48668;CON__P04259;CON__P02538	17;17;17;17;17;8	1;1;1;1;1;0	0;0;0;0;0;0	Keratin, type II cytoskeletal 6A;Keratin, type II cytoskeletal 6C	KRT6A;KRT6C	>sp|P02538|K2C6A_HUMAN Keratin, type II cytoskeletal 6A OS=Homo sapiens GN=KRT6A PE=1 SV=3;>sp|P48668|K2C6C_HUMAN Keratin, type II cytoskeletal 6C OS=Homo sapiens GN=KRT6C PE=1 SV=3;>P48668 SWISS-PROT:P48668 Tax_Id=9606 Gene_Symbol=KRT6C Keratin, type II c	6	17	1	0	2	1	1	2	1	1	1	1	2	1	2	2	1	1	1	0	1	4	1	1	8	1	1	6	1	2	2	2	3	2	1	1	2	1	1	1	2	1
CON__P02672	CON__P02672	8	8	8			>P02672 SWISS-PROT:P02672 (Bos taurus) Fibrinogen alpha chain precursor	1	8	8	8	0	0	0	0	2	0	1	0	0	2	2	0	0	0	0	0	0	0	0	0	2	0	2	3	1	3	0	3	2	0	0	0	0	0	0	0	0	0
CON__P02676	CON__P02676	6	6	6			>P02676 SWISS-PROT:P02676 (Bos taurus) similar to Fibrinogen beta chain precursor	1	6	6	6	0	0	0	0	2	0	0	0	0	0	0	0	0	0	0	0	0	0	0	0	0	0	1	4	0	2	0	0	1	1	0	0	0	0	0	0	0	0
P02768;CON__P02768-1;H0YA55;C9JKR2;D6RHD5;B7WNR0;P02768-2;H7C013	P02768;CON__P02768-1;H0YA55;C9JKR2;D6RHD5;B7WNR0;P02768-2	8;8;6;5;5;5;5;3	3;3;1;1;1;1;1;2	3;3;1;1;1;1;1;2	Serum albumin	ALB	>sp|P02768|ALBU_HUMAN Serum albumin OS=Homo sapiens GN=ALB PE=1 SV=2;>P02768-1 SWISS-PROT:P02768-1 Tax_Id=9606 Gene_Symbol=ALB Isoform 1 of Serum albumin precursor;>tr|H0YA55|H0YA55_HUMAN Serum albumin (Fragment) OS=Homo sapiens GN=ALB PE=4 SV=1;>tr|C9JKR2	8	8	3	3	4	3	3	2	5	3	3	4	3	4	4	4	2	2	2	1	1	1	4	2	2	3	3	3	4	3	3	4	3	3	3	3	3	3	2	4	3	3
CON__P02769	CON__P02769	40	40	35			>P02769 SWISS-PROT:P02769 (Bos taurus) Bovine serum albumin precursor	1	40	40	35	25	20	18	20	20	23	20	26	22	27	24	18	18	17	13	13	16	14	22	14	22	17	22	25	24	28	27	25	26	22	21	20	25	18	25	20	26	29
CON__P02777	CON__P02777	2	2	2			>P02777 SWISS-PROT:P02777 (Bos taurus) similar to Platelet factor 4	1	2	2	2	0	0	0	0	0	0	1	1	0	1	0	0	0	0	0	0	0	0	1	0	0	0	0	0	0	0	0	0	0	0	0	0	2	0	0	0	0	1
CON__P04258	CON__P04258	19	3	3			>P04258 SWISS-PROT:P04258 (Bos taurus) Similar to Collagen alpha 1(III) chain	1	19	3	3	4	7	12	5	7	10	6	6	9	9	8	4	3	3	2	1	8	4	8	10	7	14	8	6	6	11	5	10	9	9	6	5	9	8	12	7	9	10
P05787;CON__P05787;P05787-2;F8VUG2;CON__H-INV:HIT000292931;F8W1U3;F8VP67;CON__Q9H552;CON__H-INV:HIT000016045;F8VRG4;H0YIB2;CON__REFSEQ:XP_092267	P05787;CON__P05787;P05787-2;F8VUG2;CON__H-INV:HIT000292931;F8W1U3	22;22;22;13;13;12;9;8;5;5;1;1	12;12;12;5;8;5;5;4;1;2;1;1	12;12;12;5;8;5;5;4;1;2;1;1	Keratin, type II cytoskeletal 8	KRT8	>sp|P05787|K2C8_HUMAN Keratin, type II cytoskeletal 8 OS=Homo sapiens GN=KRT8 PE=1 SV=7;>P05787 SWISS-PROT:P05787 Tax_Id=9606 Gene_Symbol=KRT8 Keratin, type II cytoskeletal 8;>sp|P05787-2|K2C8_HUMAN Isoform 2 of Keratin, type II cytoskeletal 8 OS=Homo sapi	12	22	12	12	3	2	3	3	2	2	2	2	3	2	3	3	3	3	3	2	3	4	2	2	6	2	2	5	2	3	3	4	3	3	2	2	3	2	2	2	3	2
CON__P06868	CON__P06868	1	1	1			>P06868 SWISS-PROT:P06868 (Bos taurus) Plasminogen precursor	1	1	1	1	0	0	0	0	0	0	0	0	0	0	0	0	0	0	0	0	0	0	0	0	0	0	0	0	0	0	0	0	0	0	0	0	0	0	0	0	0	0
CON__P08729	CON__P08729	33	3	3			>P08729 SWISS-PROT:P08729 Tax_Id=9606 Gene_Symbol=KRT7 Keratin, type II cytoskeletal 7	1	33	3	3	26	6	24	14	16	3	8	12	16	22	16	20	7	15	3	2	10	4	3	8	7	7	11	20	19	13	17	25	13	12	2	2	15	2	3	2	7	2
P08779;CON__P08779;K7ENW6	P08779;CON__P08779	12;12;2	2;2;1	2;2;1	Keratin, type I cytoskeletal 16	KRT16	>sp|P08779|K1C16_HUMAN Keratin, type I cytoskeletal 16 OS=Homo sapiens GN=KRT16 PE=1 SV=4;>P08779 SWISS-PROT:P08779 Tax_Id=9606 Gene_Symbol=KRT16 Keratin, type I cytoskeletal 16	3	12	2	2	3	0	3	0	3	0	0	0	1	2	1	2	0	0	0	0	3	0	0	1	7	0	2	5	0	0	2	0	0	2	0	0	1	0	0	0	2	1
CON__P12763	CON__P12763	12	12	9			>P12763 SWISS-PROT:P12763 (Bos taurus) Alpha-2-HS-glycoprotein precursor	1	12	12	9	8	7	7	8	7	8	8	10	10	10	9	7	3	4	3	2	4	2	11	8	5	9	8	10	11	9	12	8	9	8	9	7	9	9	8	7	9	8
P13645;CON__P13645;CON__P02535-1;Q7Z3Y7;CON__Q7Z3Y7;Q7Z3Y8;CON__Q7Z3Y8	P13645;CON__P13645	21;21;8;4;4;3;3	19;19;7;3;3;3;3	16;16;6;0;0;0;0	Keratin, type I cytoskeletal 10	KRT10	>sp|P13645|K1C10_HUMAN Keratin, type I cytoskeletal 10 OS=Homo sapiens GN=KRT10 PE=1 SV=6;>P13645 SWISS-PROT:P13645 Tax_Id=9606 Gene_Symbol=KRT10 Keratin, type I cytoskeletal 10	7	21	19	16	1	0	4	0	2	0	1	1	0	2	4	0	1	2	2	0	7	4	1	1	16	0	5	8	1	0	0	1	3	1	0	0	3	0	2	0	5	3
P13647;CON__P13647;F8W0C6;H0YI76;H0YIN9	P13647;CON__P13647	26;26;11;10;8	19;19;4;10;6	3;3;0;3;1	Keratin, type II cytoskeletal 5	KRT5	>sp|P13647|K2C5_HUMAN Keratin, type II cytoskeletal 5 OS=Homo sapiens GN=KRT5 PE=1 SV=3;>P13647 SWISS-PROT:P13647 Tax_Id=9606 Gene_Symbol=KRT5 Keratin, type II cytoskeletal 5	5	26	19	3	2	1	1	2	1	1	1	1	2	1	2	2	1	1	1	0	1	4	1	1	18	1	1	7	1	2	2	2	2	2	1	1	2	1	1	1	2	1
CON__P15497;P02647;F8W696	CON__P15497	18;1;1	18;1;1	18;1;1			>P15497 SWISS-PROT:P15497 (Bos taurus) Apolipoprotein A-I precursor	3	18	18	18	5	2	8	4	5	5	5	10	2	8	5	1	3	4	1	5	3	2	5	2	5	5	5	12	13	5	7	12	7	6	4	8	6	8	5	13	6	9
CON__P15636	CON__P15636	11	11	11			>P15636 SWISS-PROT:P15636 Protease I precursor Lysyl endopeptidase Achromobacter lyticus.	1	11	11	11	8	8	7	7	8	7	8	7	9	8	7	7	4	3	2	2	3	0	7	8	6	8	8	7	8	7	7	9	9	8	8	9	9	6	6	9	6	7
CON__P17690;P02749;J3KS17	CON__P17690	5;1;1	5;1;1	5;1;1			>P17690 SWISS-PROT:P17690 (Bos taurus) Beta-2-glycoprotein 1 precursor	3	5	5	5	0	0	0	0	0	0	0	1	1	0	1	0	0	0	0	0	0	0	0	0	0	0	1	5	1	0	0	2	1	1	0	1	1	1	1	0	0	2
CON__P17697	CON__P17697	1	1	1			>P17697 SWISS-PROT:P17697 (Bos taurus) Clusterin precursor	1	1	1	1	0	0	0	0	0	1	0	0	0	0	0	0	0	0	0	0	0	0	0	0	0	0	0	0	0	0	0	0	1	0	0	0	0	0	0	1	0	1
P20930;CON__P20930	P20930;CON__P20930	11;11	11;11	11;11	Filaggrin	FLG	>sp|P20930|FILA_HUMAN Filaggrin OS=Homo sapiens GN=FLG PE=1 SV=3;>P20930 SWISS-PROT:P20930 Tax_Id=9606 Gene_Symbol=FLG Filaggrin	2	11	11	11	0	0	0	0	0	0	0	0	0	0	0	0	0	0	0	0	0	0	0	0	0	0	0	0	0	0	0	0	1	0	0	0	0	0	6	10	0	0
CON__P28800	CON__P28800	4	4	4			>P28800 SWISS-PROT:P28800 (Bos taurus) Alpha-2-antiplasmin precursor	1	4	4	4	1	0	0	1	1	0	0	1	1	1	1	0	0	1	0	1	1	0	0	0	2	0	1	1	1	2	0	0	0	1	0	0	1	0	0	0	2	2
CON__P34955	CON__P34955	19	19	19			>P34955 SWISS-PROT:P34955 (Bos taurus) Alpha-1-antiproteinase precursor	1	19	19	19	12	7	9	9	9	15	8	13	12	12	11	6	11	11	9	9	10	10	9	4	12	9	10	14	14	9	13	11	12	12	15	13	13	14	12	14	15	15
P35908;CON__P35908;Q7Z794;CON__Q7Z794;H0YID6;CON__Q9R0H5;CON__REFSEQ:XP_932229	P35908;CON__P35908	22;22;4;4;2;2;1	13;13;0;0;0;0;0	8;8;0;0;0;0;0	Keratin, type II cytoskeletal 2 epidermal	KRT2	>sp|P35908|K22E_HUMAN Keratin, type II cytoskeletal 2 epidermal OS=Homo sapiens GN=KRT2 PE=1 SV=2;>P35908 SWISS-PROT:P35908 Tax_Id=9606 Gene_Symbol=KRT2 Keratin, type II cytoskeletal 2 epidermal	7	22	13	8	3	1	1	2	1	1	0	1	2	1	3	2	0	0	1	0	1	4	1	1	10	1	2	12	1	2	1	2	4	2	1	1	2	0	1	1	3	1
CON__P41361;P01008	CON__P41361	9;3	9;3	9;3			>P41361 SWISS-PROT:P41361 (Bos taurus) Antithrombin-III precursor	2	9	9	9	1	2	0	2	2	2	5	2	1	0	0	0	2	0	0	1	3	0	1	0	1	1	1	1	0	4	4	2	2	2	2	0	3	3	2	0	7	2
CON__P50448	CON__P50448	8	8	7			>P50448 SWISS-PROT:P50448 (Bos taurus) Factor XIIa inhibitor precursor	1	8	8	7	0	0	0	0	0	0	0	0	1	0	0	0	0	0	0	0	0	0	0	0	0	0	0	0	0	0	0	0	1	0	1	2	0	7	0	0	0	3
CON__P81644	CON__P81644	4	4	4			>P81644 SWISS-PROT:P81644 (Bos taurus) Apolipoprotein A-II precursor	1	4	4	4	1	2	3	2	1	2	2	1	1	3	3	1	2	0	0	1	1	2	3	1	1	2	1	4	3	2	1	2	2	2	1	1	2	1	1	1	1	1
CON__Q03247;E9PEV4;E7ERP7;H0Y7L5	CON__Q03247	12;1;1;1	12;1;1;1	10;0;0;0			>Q03247 SWISS-PROT:Q03247 (Bos taurus) Apolipoprotein E precursor	4	12	12	10	2	3	0	0	1	4	2	9	2	3	2	0	1	0	0	0	0	0	0	0	2	1	1	5	2	1	1	2	5	7	1	4	9	3	1	5	6	4
CON__Q29443;CON__Q0IIK2;P02788;E7EQB2;E7ER44;P02788-2;CON__Q2HJF0;P02787;H7C5E8;J3KN47	CON__Q29443;CON__Q0IIK2	37;37;3;3;3;3;2;1;1;1	37;37;3;3;3;3;2;1;1;1	37;37;3;3;3;3;2;1;1;1			>Q29443 SWISS-PROT:Q29443 Serotransferrin - Bos taurus (Bovine).;>Q0IIK2 TREMBL:Q0IIK2 (Bos taurus) Transferrin	10	37	37	37	10	4	5	4	7	4	7	11	5	12	9	2	3	2	4	3	3	9	7	3	15	3	9	18	17	11	14	8	15	8	11	4	12	8	7	7	8	11
CON__Q0V8M9	CON__Q0V8M9	22	22	16			>Q0V8M9 TREMBL:Q0V8M9;Q9TRI0 (Bos taurus) similar to inter-alpha (globulin) inhibitor H3 isoform 2	1	22	22	16	0	7	5	3	6	16	6	11	11	7	3	3	9	0	1	1	2	3	3	5	2	1	5	3	2	3	5	5	15	9	8	2	7	9	6	2	9	15
Q14CN4;CON__Q14CN4-1;Q14CN4-3;Q14CN4-2;CON__Q6IME9;B4DXK4	Q14CN4;CON__Q14CN4-1;Q14CN4-3;Q14CN4-2;CON__Q6IME9;B4DXK4	5;5;5;5;4;3	2;2;2;2;1;1	1;1;1;1;0;1	Keratin, type II cytoskeletal 72	KRT72	>sp|Q14CN4|K2C72_HUMAN Keratin, type II cytoskeletal 72 OS=Homo sapiens GN=KRT72 PE=1 SV=2;>Q14CN4-1 SWISS-PROT:Q14CN4-1 Tax_Id=9606 Gene_Symbol=KRT72 Isoform 1 of Keratin, type II cytoskeletal 72;>sp|Q14CN4-3|K2C72_HUMAN Isoform 3 of Keratin, type II cyto	6	5	2	1	2	1	1	2	1	1	0	1	2	1	1	2	0	1	1	1	3	1	0	1	3	1	1	2	1	2	2	2	2	2	0	0	2	0	0	0	1	0
CON__Q28107;P12259	CON__Q28107	11;1	11;1	11;1			>Q28107 SWISS-PROT:Q28107 (Bos taurus) Coagulation factor V precursor	2	11	11	11	0	0	0	0	0	1	0	1	0	0	0	0	0	0	0	0	0	0	0	0	0	0	1	0	0	0	1	1	0	0	0	2	0	2	0	8	1	5
CON__Q2KIH2	CON__Q2KIH2	1	1	1			>Q2KIH2 TREMBL:Q2KIH2;Q68RU0 (Bos taurus) Ovarian and testicular apolipoprotein N	1	1	1	1	0	0	0	0	0	0	0	1	0	0	0	0	0	0	0	0	0	0	0	0	0	0	0	1	0	0	0	0	0	0	0	1	0	0	0	1	0	1
CON__Q2KJF1	CON__Q2KJF1	3	3	3			>Q2KJF1 TREMBL:Q2KJF1 (Bos taurus) Alpha-1-B glycoprotein	1	3	3	3	0	0	0	0	1	0	0	0	0	0	0	0	0	0	0	0	0	0	0	0	1	0	0	1	1	0	0	0	0	1	0	0	0	0	0	0	0	0
CON__Q2UVX4;P01024	CON__Q2UVX4	10;2	10;2	10;2			>Q2UVX4 SWISS-PROT:Q2UVX4 (Bos taurus) Complement C3 precursor	2	10	10	10	0	0	0	0	0	0	0	1	0	1	0	0	0	0	0	0	0	0	0	0	1	0	0	1	0	0	0	0	0	0	0	2	0	3	0	2	1	2
P08729;CON__Q3KNV1;CON__Q9DCV7;K7EJU1;H0YHD9;F8VS61	P08729;CON__Q3KNV1	34;34;8;3;1;1	31;31;5;1;1;1	4;4;0;0;0;0	Keratin, type II cytoskeletal 7	KRT7	>sp|P08729|K2C7_HUMAN Keratin, type II cytoskeletal 7 OS=Homo sapiens GN=KRT7 PE=1 SV=5;>Q3KNV1 TREMBL:Q3KNV1;Q96GE1 Tax_Id=9606 Gene_Symbol=KRT7 keratin 7	6	34	31	4	26	6	24	15	17	3	7	12	17	22	16	20	8	14	3	2	10	5	3	8	7	7	11	21	21	13	19	25	13	12	2	2	15	2	3	2	7	2
CON__Q3MHN2;P02748	CON__Q3MHN2	3;1	3;1	3;1			>Q3MHN2 SWISS-PROT:Q3MHN2 (Bos taurus) Complement component C9 precursor	2	3	3	3	0	0	0	0	0	0	0	0	0	0	0	0	2	0	0	0	0	0	0	0	0	0	0	0	0	0	0	0	0	0	0	0	0	1	0	0	0	0
CON__Q3MHN5;CON__ENSEMBL:ENSBTAP00000018229	CON__Q3MHN5;CON__ENSEMBL:ENSBTAP00000018229	8;5	8;5	8;5			>Q3MHN5 SWISS-PROT:Q3MHN5 (Bos taurus) Vitamin D-binding protein precursor;>ENSEMBL:ENSBTAP00000018229 (Bos taurus) 54 kDa protein	2	8	8	8	0	1	0	0	0	0	1	0	0	1	1	0	1	1	0	1	1	2	1	0	3	0	0	1	1	0	3	0	0	0	0	0	0	0	1	0	0	1
CON__Q3SX09;P68871;P02042;E9PFT6;A8MUF7;F8W6P5	CON__Q3SX09	11;2;2;2;1;1	11;2;2;2;1;1	8;1;1;1;0;0			>Q3SX09 TREMBL:Q3SX09 (Bos taurus) similar to HBG protein	6	11	11	8	6	4	7	5	3	7	5	7	5	5	6	1	4	1	2	2	1	1	5	4	6	6	5	4	4	6	7	6	7	6	5	9	7	11	4	10	6	10
CON__Q3SX14	CON__Q3SX14	24	1	1			>Q3SX14 TREMBL:Q3SX14 (Bos taurus) Similar to Gelsolin	1	24	1	1	14	12	13	13	13	14	12	11	9	11	11	12	10	10	5	5	8	8	10	15	11	15	9	9	11	16	11	12	11	13	16	16	12	17	14	19	12	14
CON__Q3SX28	CON__Q3SX28	39	2	0			>Q3SX28 TREMBL:Q3SX28;Q5KR48 (Bos taurus) Tropomyosin 2	1	39	2	0	23	24	28	25	21	23	21	25	20	23	21	22	21	16	14	9	19	15	22	23	15	24	25	27	25	20	24	22	22	25	24	18	23	18	22	22	22	20
CON__Q3SZ57;P02771;J3KMX3	CON__Q3SZ57	5;2;2	5;2;2	5;2;2			>Q3SZ57 SWISS-PROT:Q3SZ57 (Bos taurus) Alpha-fetoprotein precursor	3	5	5	5	0	0	0	0	0	0	0	1	0	1	0	0	1	0	0	0	0	0	0	0	2	0	1	2	3	0	2	1	0	1	1	0	0	1	0	0	1	2
CON__Q3SZH5	CON__Q3SZH5	5	5	5			>Q3SZH5 TREMBL:Q3SZH5 (Bos taurus) Similar to Angiotensinogen	1	5	5	5	0	0	0	0	0	0	0	0	0	0	0	0	0	0	0	0	0	0	0	0	0	0	0	0	0	0	0	0	1	0	0	0	0	0	0	2	0	1
CON__Q3SZR3	CON__Q3SZR3	4	4	4			>Q3SZR3 SWISS-PROT:Q3SZR3 (Bos taurus) Alpha-1-acid glycoprotein precursor	1	4	4	4	0	0	1	0	0	1	0	1	1	0	0	0	0	0	0	0	0	0	0	0	3	0	0	2	1	0	2	1	1	0	1	0	1	1	0	1	1	1
CON__Q3SZV7	CON__Q3SZV7	17	17	17			>Q3SZV7 TREMBL:Q3SZV7 (Bos taurus) Similar to hemopexin	1	17	17	17	6	4	2	2	1	8	4	12	7	4	3	1	2	0	0	0	2	2	3	1	2	1	1	1	1	1	3	4	10	5	7	1	6	8	4	6	7	8
CON__Q3T052	CON__Q3T052	10	10	10			>Q3T052 TREMBL:Q3T052;Q5EA67 (Bos taurus) Inter-alpha (Globulin) inhibitor H4	1	10	10	10	1	2	0	1	0	2	1	1	2	1	1	0	2	0	0	0	0	0	0	0	2	0	1	1	1	1	1	1	4	2	2	0	2	6	1	0	2	5
CON__Q3Y5Z3	CON__Q3Y5Z3	3	3	3			>Q3Y5Z3 SWISS-PROT:Q3Y5Z3 (Bos taurus) Adiponectin precursor	1	3	3	3	0	0	0	0	0	0	0	0	0	0	0	0	0	0	0	0	0	0	0	0	0	0	1	1	0	0	0	0	3	0	0	0	0	0	0	1	0	0
CON__Q9Z2K1;CON__Q3ZAW8	CON__Q9Z2K1;CON__Q3ZAW8	7;7	1;1	1;1			>Q9Z2K1 SWISS-PROT:Q9Z2K1 Tax_Id=10090 Gene_Symbol=Krt16 Keratin, type I cytoskeletal 16;>Q3ZAW8 TREMBL:Q3ZAW8;Q9EQD6;Q9EQD7 Tax_Id=10090 Gene_Symbol=Krt16 Keratin intermediate filament 16a	2	7	1	1	1	0	1	0	2	0	0	0	1	1	0	1	0	0	0	0	2	0	0	1	4	0	2	2	0	0	2	0	0	2	0	0	1	0	0	0	2	1
CON__Q3ZBD7	CON__Q3ZBD7	11	3	3			>Q3ZBD7 SWISS-PROT:Q3ZBD7 (Bos taurus) Glucose-6-phosphate isomerase	1	11	3	3	4	4	3	3	5	4	3	4	5	5	4	4	2	2	3	4	4	5	3	4	7	3	5	4	5	2	5	5	7	6	5	6	7	4	5	7	5	7
CON__Q3ZBS7;P04004	CON__Q3ZBS7	6;2	6;2	6;2			>Q3ZBS7 TREMBL:Q3ZBS7 (Bos taurus) Vitronectin	2	6	6	6	1	0	0	1	2	0	1	1	1	1	1	0	1	0	0	0	0	0	0	0	3	1	2	0	0	1	1	4	2	2	0	5	1	4	0	4	0	3
CON__Q58D62	CON__Q58D62	8	8	8			>Q58D62 SWISS-PROT:Q58D62 (Bos taurus) Fetuin-B precursor	1	8	8	8	2	1	2	2	3	2	1	1	2	3	4	0	2	2	1	2	1	1	2	1	4	1	4	3	3	3	2	1	1	2	2	1	2	1	1	1	3	3
CON__Q5XQN5;CON__Q922U2;F8VV57;F8VU69	CON__Q5XQN5;CON__Q922U2	26;21;4;3	1;1;0;0	0;0;0;0			>Q5XQN5 SWISS-PROT:Q5XQN5 (Bos taurus) Keratin, type II cytoskeletal 5;>Q922U2 SWISS-PROT:Q922U2 Tax_Id=10090 Gene_Symbol=Krt5 Keratin, type II cytoskeletal 5	4	26	1	0	2	1	1	2	1	1	1	1	2	1	2	2	1	1	1	0	2	4	1	1	16	1	1	8	1	2	2	3	2	2	1	1	2	1	1	1	2	1
Q9NSB2;CON__Q9NSB2;CON__Q6ISB0	Q9NSB2;CON__Q9NSB2;CON__Q6ISB0	5;5;5	1;1;1	1;1;1	Keratin, type II cuticular Hb4	KRT84	>sp|Q9NSB2|KRT84_HUMAN Keratin, type II cuticular Hb4 OS=Homo sapiens GN=KRT84 PE=2 SV=2;>Q9NSB2 SWISS-PROT:Q9NSB2 Keratin, type II cuticular Hb4 (Hair keratin, type II Hb4) - Homo sapiens (Human).;>Q6ISB0 TREMBL:Q6ISB0 Keratin, hair, basic, 4 - Homo sapie	3	5	1	1	4	2	2	3	2	2	2	2	3	2	2	3	2	2	2	1	2	2	3	2	3	2	2	4	3	4	4	3	4	3	3	2	3	2	3	2	2	2
Q7Z3Z0;CON__Q7Z3Z0	Q7Z3Z0;CON__Q7Z3Z0	3;3	1;1	1;1	Keratin, type I cytoskeletal 25	KRT25	>sp|Q7Z3Z0|K1C25_HUMAN Keratin, type I cytoskeletal 25 OS=Homo sapiens GN=KRT25 PE=1 SV=1;>Q7Z3Z0 SWISS-PROT:Q7Z3Z0 Tax_Id=9606 Gene_Symbol=KRT25 Keratin, type I cytoskeletal 25	2	3	1	1	0	0	0	0	1	1	0	0	0	1	0	0	0	0	0	0	1	1	0	1	1	0	2	1	0	0	0	0	0	1	0	0	1	0	0	0	1	1
Q86YZ3;CON__Q86YZ3	Q86YZ3;CON__Q86YZ3	2;2	2;2	2;2	Hornerin	HRNR	>sp|Q86YZ3|HORN_HUMAN Hornerin OS=Homo sapiens GN=HRNR PE=1 SV=2;>Q86YZ3 SWISS-PROT:Q86YZ3 Tax_Id=9606 Gene_Symbol=HRNR Hornerin	2	2	2	2	0	0	0	0	0	0	0	0	0	0	0	0	0	0	0	0	0	0	0	0	2	0	0	0	0	0	0	0	0	0	0	0	0	0	0	0	0	0
Q9C075;CON__Q9C075;I3L3Q6	Q9C075;CON__Q9C075;I3L3Q6	2;2;1	1;1;1	1;1;1	Keratin, type I cytoskeletal 23	KRT23	>sp|Q9C075|K1C23_HUMAN Keratin, type I cytoskeletal 23 OS=Homo sapiens GN=KRT23 PE=1 SV=2;>Q9C075 SWISS-PROT:Q9C075 Tax_Id=9606 Gene_Symbol=KRT23 Keratin, type I cytoskeletal 23;>tr|I3L3Q6|I3L3Q6_HUMAN Keratin, type I cytoskeletal 23 OS=Homo sapiens GN=KRT	3	2	1	1	1	0	0	0	0	0	0	0	0	0	0	0	0	0	0	1	0	1	0	0	0	0	0	0	0	0	0	0	0	0	0	0	0	0	0	0	0	0
CON__Q9N2I2	CON__Q9N2I2	1	1	1			>Q9N2I2 SWISS-PROT:Q9N2I2 (Bos taurus) Plasma serine protease inhibitor precursor	1	1	1	1	0	0	0	0	0	0	0	0	0	0	0	0	1	0	0	0	0	0	0	0	0	0	0	0	0	0	0	0	0	0	0	0	0	1	0	0	1	0
CON__Q9TRI1;P19823;Q5T985;Q5T987	CON__Q9TRI1	16;4;4;2	16;4;4;2	16;4;4;2			>Q9TRI1 TREMBL:Q9TRI1 (Bos taurus) similar to inter-alpha-trypsin inhibitor heavy chain2	4	16	16	16	1	2	1	0	2	9	2	3	2	0	1	0	1	0	0	0	0	0	0	0	6	1	1	0	2	1	2	3	9	6	2	5	4	12	1	8	3	14
O75056;D3DPN2	O75056;D3DPN2	1;1	1;1	1;1	Syndecan-3;Syndecan	SDC3	>sp|O75056|SDC3_HUMAN Syndecan-3 OS=Homo sapiens GN=SDC3 PE=1 SV=2;>tr|D3DPN2|D3DPN2_HUMAN Syndecan OS=Homo sapiens GN=SDC3 PE=3 SV=1	2	1	1	1	0	1	0	0	1	1	1	0	1	1	0	0	1	0	0	0	0	1	1	0	0	0	0	1	0	0	0	1	1	0	0	1	0	1	0	0	0	1
P63272;D3DTZ5;J3QSB9	P63272;D3DTZ5;J3QSB9	2;2;2	2;2;2	2;2;2	Transcription elongation factor SPT4	SUPT4H1	>sp|P63272|SPT4H_HUMAN Transcription elongation factor SPT4 OS=Homo sapiens GN=SUPT4H1 PE=1 SV=1;>tr|D3DTZ5|D3DTZ5_HUMAN Suppressor of Ty 4 homolog 1 (S. cerevisiae), isoform CRA_b OS=Homo sapiens GN=SUPT4H1 PE=4 SV=1;>tr|J3QSB9|J3QSB9_HUMAN Transcription	3	2	2	2	0	0	0	0	0	0	0	0	0	0	0	1	0	0	1	0	0	0	0	1	1	0	0	0	0	1	0	0	0	1	0	0	0	0	0	0	0	0
Q96QU8;D3DWF9;I3L0S8;I3L2K0	Q96QU8;D3DWF9;I3L0S8	3;3;2;1	3;3;2;1	3;3;2;1	Exportin-6	XPO6	>sp|Q96QU8|XPO6_HUMAN Exportin-6 OS=Homo sapiens GN=XPO6 PE=1 SV=1;>tr|D3DWF9|D3DWF9_HUMAN Exportin 6, isoform CRA_a OS=Homo sapiens GN=XPO6 PE=4 SV=1;>tr|I3L0S8|I3L0S8_HUMAN Exportin-6 (Fragment) OS=Homo sapiens GN=XPO6 PE=4 SV=1	4	3	3	3	0	0	1	1	0	0	0	0	0	0	0	0	0	0	0	0	0	0	0	1	0	0	1	0	1	0	0	0	0	0	0	0	0	1	0	0	1	0
P63098;F6U1T9;D3YTA9;H7BYZ3	P63098;F6U1T9;D3YTA9;H7BYZ3	6;6;6;5	6;6;6;5	6;6;6;5	Calcineurin subunit B type 1	PPP3R1;WDR92	>sp|P63098|CANB1_HUMAN Calcineurin subunit B type 1 OS=Homo sapiens GN=PPP3R1 PE=1 SV=2;>tr|F6U1T9|F6U1T9_HUMAN Calcineurin subunit B type 1 OS=Homo sapiens GN=PPP3R1 PE=2 SV=1;>tr|D3YTA9|D3YTA9_HUMAN Calcineurin subunit B type 1 OS=Homo sapiens GN=PPP3R1	4	6	6	6	1	1	1	1	0	0	0	0	1	1	1	3	0	1	0	0	0	0	2	0	3	1	1	3	2	0	0	1	1	0	1	1	1	1	2	2	1	1
P62910;D3YTB1;F8W727	P62910;D3YTB1;F8W727	7;7;7	7;7;7	7;7;7	60S ribosomal protein L32	RPL32	>sp|P62910|RL32_HUMAN 60S ribosomal protein L32 OS=Homo sapiens GN=RPL32 PE=1 SV=2;>tr|D3YTB1|D3YTB1_HUMAN 60S ribosomal protein L32 (Fragment) OS=Homo sapiens GN=RPL32 PE=2 SV=1;>tr|F8W727|F8W727_HUMAN 60S ribosomal protein L32 OS=Homo sapiens GN=RPL32 PE	3	7	7	7	5	5	5	7	7	6	7	6	6	4	5	6	2	2	4	0	3	3	6	6	6	7	7	7	6	7	7	7	4	6	7	5	5	6	5	3	7	5
Q8N9T8;D3YTE0;H0YFD2;H0YH26	Q8N9T8;D3YTE0	10;10;2;1	10;10;2;1	10;10;2;1	Protein KRI1 homolog	KRI1	>sp|Q8N9T8|KRI1_HUMAN Protein KRI1 homolog OS=Homo sapiens GN=KRI1 PE=1 SV=3;>tr|D3YTE0|D3YTE0_HUMAN Protein KRI1 homolog OS=Homo sapiens GN=KRI1 PE=2 SV=1	4	10	10	10	0	0	3	3	1	2	1	1	2	3	1	0	0	0	0	0	1	0	2	0	0	3	3	2	2	3	4	0	1	1	2	0	3	2	2	2	3	0
F5H1L4;D3YTF8;F5H2V0;Q9NNW7;E7ENA2;D3YTF9;Q9NNW7-2;Q9NNW7-3;E7EWK1;Q9NNW7-4	F5H1L4;D3YTF8;F5H2V0;Q9NNW7;E7ENA2;D3YTF9;Q9NNW7-2;Q9NNW7-3;E7EWK1	9;9;9;8;8;8;8;6;5;4	8;8;8;7;7;7;7;6;4;4	8;8;8;7;7;7;7;6;4;4	Thioredoxin reductase 2, mitochondrial	TXNRD2	>tr|F5H1L4|F5H1L4_HUMAN Thioredoxin reductase 2, mitochondrial OS=Homo sapiens GN=TXNRD2 PE=2 SV=1;>tr|D3YTF8|D3YTF8_HUMAN Thioredoxin reductase 2, mitochondrial OS=Homo sapiens GN=TXNRD2 PE=3 SV=2;>tr|F5H2V0|F5H2V0_HUMAN Thioredoxin reductase 2, mitochond	10	9	8	8	1	1	1	1	4	2	3	1	3	2	1	1	1	1	0	0	1	1	2	2	1	4	3	1	3	2	1	1	3	1	2	4	1	2	3	3	2	3
Q06330;D6R927;Q06330-5;Q06330-4;Q06330-6;Q06330-7;Q06330-3;Q06330-2;D6REP3;D6RF98;D6RIV8;D6RAT2;D6RIZ8;D6R9X3;D6R9K5;D6REC2;H0Y8R3;D6RB37;D6RBQ8;D6R946;D6RA45;D6RCM1	Q06330;D6R927;Q06330-5;Q06330-4;Q06330-6;Q06330-7;Q06330-3;Q06330-2	4;4;4;4;4;4;3;3;1;1;1;1;1;1;1;1;1;1;1;1;1;1	4;4;4;4;4;4;3;3;1;1;1;1;1;1;1;1;1;1;1;1;1;1	4;4;4;4;4;4;3;3;1;1;1;1;1;1;1;1;1;1;1;1;1;1	Recombining binding protein suppressor of hairless	RBPJ	>sp|Q06330|SUH_HUMAN Recombining binding protein suppressor of hairless OS=Homo sapiens GN=RBPJ PE=1 SV=3;>tr|D6R927|D6R927_HUMAN Recombining-binding protein suppressor of hairless OS=Homo sapiens GN=RBPJ PE=2 SV=1;>sp|Q06330-5|SUH_HUMAN Isoform 5 of Recom	22	4	4	4	1	1	0	0	0	1	2	1	0	0	0	0	0	0	0	0	0	0	0	0	0	1	0	0	2	0	0	0	0	1	0	0	0	0	0	0	0	0
Q13557;Q13557-8;D6R938;E9PBG7;E9PF82;Q13557-10;Q13557-6;Q13557-11;Q13557-12;Q13557-9;Q13557-5;Q13557-3;Q13557-4;H0Y9J2;H0Y9C2;Q9UQM7;Q9UQM7-2;E9PBE8;E7EQE4;D6RHX9;D6RFJ0;E7ERS6;E7ETC9	Q13557;Q13557-8;D6R938;E9PBG7;E9PF82;Q13557-10;Q13557-6;Q13557-11;Q13557-12;Q13557-9;Q13557-5;Q13557-3;Q13557-4	22;22;22;22;22;22;22;22;21;21;21;21;21;10;9;6;6;3;3;2;1;1;1	22;22;22;22;22;22;22;22;21;21;21;21;21;10;9;6;6;3;3;2;1;1;1	16;16;16;16;16;16;16;16;15;15;15;15;15;9;6;1;1;0;0;0;0;0;0	Calcium/calmodulin-dependent protein kinase type II subunit delta	CAMK2D	>sp|Q13557|KCC2D_HUMAN Calcium/calmodulin-dependent protein kinase type II subunit delta OS=Homo sapiens GN=CAMK2D PE=1 SV=3;>sp|Q13557-8|KCC2D_HUMAN Isoform Delta 6 of Calcium/calmodulin-dependent protein kinase type II subunit delta OS=Homo sapiens GN=CA	23	22	22	16	11	14	11	12	14	17	13	10	10	9	9	7	9	5	4	3	2	4	4	10	13	9	11	8	10	11	9	7	11	12	14	11	15	17	14	14	14	17
Q04900;D6R9B4;Q04900-3;Q5JSU3;Q04900-4;Q04900-5;Q04900-2	Q04900;D6R9B4;Q04900-3;Q5JSU3;Q04900-4	3;3;3;2;2;1;1	3;3;3;2;2;1;1	3;3;3;2;2;1;1	Sialomucin core protein 24	CD164	>sp|Q04900|MUC24_HUMAN Sialomucin core protein 24 OS=Homo sapiens GN=CD164 PE=1 SV=2;>tr|D6R9B4|D6R9B4_HUMAN Sialomucin core protein 24 OS=Homo sapiens GN=CD164 PE=2 SV=1;>sp|Q04900-3|MUC24_HUMAN Isoform 3 of Sialomucin core protein 24 OS=Homo sapiens GN=C	7	3	3	3	1	1	0	0	0	0	0	0	0	0	0	0	0	0	0	0	0	0	0	0	0	0	0	0	0	1	0	0	0	1	1	0	1	1	0	0	0	0
Q9UM13;D6R9Q5;D6RD74;D6RA92	Q9UM13;D6R9Q5;D6RD74;D6RA92	2;2;2;2	2;2;2;2	2;2;2;2	Anaphase-promoting complex subunit 10	ANAPC10	>sp|Q9UM13|APC10_HUMAN Anaphase-promoting complex subunit 10 OS=Homo sapiens GN=ANAPC10 PE=1 SV=1;>tr|D6R9Q5|D6R9Q5_HUMAN Anaphase-promoting complex subunit 10 (Fragment) OS=Homo sapiens GN=ANAPC10 PE=2 SV=1;>tr|D6RD74|D6RD74_HUMAN Anaphase-promoting compl	4	2	2	2	0	1	0	0	0	0	0	0	0	0	0	0	0	0	0	0	0	0	0	0	0	0	2	0	0	1	0	0	0	0	0	0	0	1	0	0	1	0
Q96GZ6;Q96GZ6-6;Q96GZ6-5;D6R9S7;D6RHE3;D6RDB0;Q96GZ6-9;Q96GZ6-2;D6RF72;D6R9M9;D6R9X6;D6R925;D6RJC0;D6RC02;Q96GZ6-4;Q96GZ6-3;Q96GZ6-7;D6RDM3;Q96GZ6-8	Q96GZ6;Q96GZ6-6;Q96GZ6-5;D6R9S7;D6RHE3;D6RDB0;Q96GZ6-9;Q96GZ6-2;D6RF72;D6R9M9;D6R9X6;D6R925;D6RJC0;D6RC02;Q96GZ6-4;Q96GZ6-3	5;5;5;5;5;5;5;5;4;4;4;3;3;3;3;3;2;1;1	5;5;5;5;5;5;5;5;4;4;4;3;3;3;3;3;2;1;1	5;5;5;5;5;5;5;5;4;4;4;3;3;3;3;3;2;1;1	Solute carrier family 41 member 3	SLC41A3	>sp|Q96GZ6|S41A3_HUMAN Solute carrier family 41 member 3 OS=Homo sapiens GN=SLC41A3 PE=2 SV=2;>sp|Q96GZ6-6|S41A3_HUMAN Isoform 6 of Solute carrier family 41 member 3 OS=Homo sapiens GN=SLC41A3;>sp|Q96GZ6-5|S41A3_HUMAN Isoform 5 of Solute carrier family 41	19	5	5	5	0	0	1	1	1	1	0	0	0	0	1	0	0	0	0	0	0	1	1	1	0	0	2	2	2	2	1	1	0	1	2	2	2	1	1	1	0	0
Q9NY35;D6RIU2;D6RDP6;D6RHU6;D6RDY1;D6RA76;D6RC11;D6R9S8;D6RCE6;D6RFX6;D6RDI6;D6RCR8;J3KQ67;Q9NY35-2;D6RD48;D6RAZ7;H0Y8T9	Q9NY35;D6RIU2;D6RDP6;D6RHU6;D6RDY1;D6RA76;D6RC11;D6R9S8;D6RCE6;D6RFX6;D6RDI6;D6RCR8;J3KQ67;Q9NY35-2;D6RD48;D6RAZ7;H0Y8T9	4;4;4;4;4;4;4;4;4;4;4;4;4;4;3;3;3	4;4;4;4;4;4;4;4;4;4;4;4;4;4;3;3;3	4;4;4;4;4;4;4;4;4;4;4;4;4;4;3;3;3	Claudin domain-containing protein 1	CLDND1	>sp|Q9NY35|CLDN1_HUMAN Claudin domain-containing protein 1 OS=Homo sapiens GN=CLDND1 PE=1 SV=1;>tr|D6RIU2|D6RIU2_HUMAN Claudin domain-containing protein 1 (Fragment) OS=Homo sapiens GN=CLDND1 PE=2 SV=1;>tr|D6RDP6|D6RDP6_HUMAN Claudin domain-containing prot	17	4	4	4	0	0	0	0	0	0	0	0	0	0	0	1	0	0	0	0	0	0	1	1	0	0	0	1	0	0	2	1	1	0	0	0	0	0	0	0	0	2
D6R9W4	D6R9W4	28	1	1		DBN1	>tr|D6R9W4|D6R9W4_HUMAN Drebrin (Fragment) OS=Homo sapiens GN=DBN1 PE=2 SV=1	1	28	1	1	19	18	21	19	16	17	16	17	16	17	17	14	6	8	4	4	6	5	16	19	10	13	17	20	18	19	15	17	15	16	15	9	14	9	15	14	18	13
P15954;D6R9Z7	P15954;D6R9Z7	2;2	2;2	2;2	Cytochrome c oxidase subunit 7C, mitochondrial	COX7C	>sp|P15954|COX7C_HUMAN Cytochrome c oxidase subunit 7C, mitochondrial OS=Homo sapiens GN=COX7C PE=1 SV=1;>tr|D6R9Z7|D6R9Z7_HUMAN Cytochrome c oxidase subunit 7C, mitochondrial OS=Homo sapiens GN=COX7C PE=2 SV=1	2	2	2	2	2	2	2	2	2	2	1	1	2	2	1	1	0	0	1	0	0	2	2	2	2	1	0	2	2	1	2	2	1	1	2	2	1	2	2	1	2	1
Q13454;D6RDV0;D6RA37;D6RIY7;Q13454-2	Q13454;D6RDV0;D6RA37;D6RIY7;Q13454-2	5;5;5;5;5	4;4;4;4;4	4;4;4;4;4	Tumor suppressor candidate 3	TUSC3	>sp|Q13454|TUSC3_HUMAN Tumor suppressor candidate 3 OS=Homo sapiens GN=TUSC3 PE=1 SV=1;>tr|D6RDV0|D6RDV0_HUMAN Tumor suppressor candidate 3 OS=Homo sapiens GN=TUSC3 PE=4 SV=1;>tr|D6RA37|D6RA37_HUMAN Tumor suppressor candidate 3 OS=Homo sapiens GN=TUSC3 PE=	5	5	4	4	1	1	0	1	0	1	0	1	1	0	0	0	0	0	0	0	0	0	1	1	1	1	1	0	0	1	0	3	1	0	0	0	0	0	0	0	0	0
P32969;D6RAN4;H0Y9V9;E7ESE0	P32969;D6RAN4;H0Y9V9;E7ESE0	9;9;8;7	9;9;8;7	6;6;5;6	60S ribosomal protein L9	RPL9	>sp|P32969|RL9_HUMAN 60S ribosomal protein L9 OS=Homo sapiens GN=RPL9 PE=1 SV=1;>tr|D6RAN4|D6RAN4_HUMAN 60S ribosomal protein L9 (Fragment) OS=Homo sapiens GN=RPL9 PE=4 SV=1;>tr|H0Y9V9|H0Y9V9_HUMAN 60S ribosomal protein L9 (Fragment) OS=Homo sapiens GN=RPL	4	9	9	6	7	7	8	7	7	7	8	7	8	8	7	6	4	7	3	3	3	3	8	7	7	8	7	7	7	8	7	7	8	7	8	7	8	7	8	5	6	5
Q9P0M9;D6RAN8;H7C5U8;D6RE11;B3KN43	Q9P0M9;D6RAN8;H7C5U8	5;5;4;1;1	5;5;4;1;1	5;5;4;1;1	39S ribosomal protein L27, mitochondrial	MRPL27	>sp|Q9P0M9|RM27_HUMAN 39S ribosomal protein L27, mitochondrial OS=Homo sapiens GN=MRPL27 PE=1 SV=1;>tr|D6RAN8|D6RAN8_HUMAN 39S ribosomal protein L27, mitochondrial OS=Homo sapiens GN=MRPL27 PE=4 SV=1;>tr|H7C5U8|H7C5U8_HUMAN 39S ribosomal protein L27, mitoc	5	5	5	5	0	2	1	1	0	1	1	0	0	0	0	0	0	0	0	0	0	0	0	2	0	1	0	0	0	1	0	0	0	2	1	0	0	1	0	0	0	0
Q8IZ81;D6RBS5;V9GY58;D6RHX2	Q8IZ81;D6RBS5	5;5;2;2	5;5;2;2	5;5;2;2	ELMO domain-containing protein 2	ELMOD2	>sp|Q8IZ81|ELMD2_HUMAN ELMO domain-containing protein 2 OS=Homo sapiens GN=ELMOD2 PE=1 SV=1;>tr|D6RBS5|D6RBS5_HUMAN ELMO domain-containing protein 2 (Fragment) OS=Homo sapiens GN=ELMOD2 PE=2 SV=1	4	5	5	5	0	1	1	0	1	2	0	1	1	0	2	1	0	1	0	0	1	1	0	1	1	2	2	0	0	2	1	1	2	0	0	0	0	2	1	2	1	1
Q8NBQ5;D6RCD0	Q8NBQ5;D6RCD0	14;14	14;14	14;14	Estradiol 17-beta-dehydrogenase 11	HSD17B11	>sp|Q8NBQ5|DHB11_HUMAN Estradiol 17-beta-dehydrogenase 11 OS=Homo sapiens GN=HSD17B11 PE=1 SV=3;>tr|D6RCD0|D6RCD0_HUMAN Estradiol 17-beta-dehydrogenase 11 OS=Homo sapiens GN=HSD17B11 PE=2 SV=1	2	14	14	14	2	2	1	4	2	3	2	3	1	1	3	1	1	1	1	1	1	1	1	3	4	6	4	6	3	2	3	2	2	3	1	4	2	7	1	4	4	7
Q8N264;D6RCP5;Q8N264-3;Q8N264-2;D6RBC2;Q8N264-4;D6RHH1	Q8N264;D6RCP5;Q8N264-3;Q8N264-2;D6RBC2;Q8N264-4	4;4;4;4;2;2;1	4;4;4;4;2;2;1	4;4;4;4;2;2;1	Rho GTPase-activating protein 24	ARHGAP24	>sp|Q8N264|RHG24_HUMAN Rho GTPase-activating protein 24 OS=Homo sapiens GN=ARHGAP24 PE=1 SV=2;>tr|D6RCP5|D6RCP5_HUMAN Rho GTPase-activating protein 24 (Fragment) OS=Homo sapiens GN=ARHGAP24 PE=2 SV=1;>sp|Q8N264-3|RHG24_HUMAN Isoform 3 of Rho GTPase-activat	7	4	4	4	0	0	0	0	1	0	0	1	1	1	0	0	0	0	0	0	0	0	0	0	0	0	1	0	0	0	0	0	1	3	1	1	1	2	0	0	0	0
Q96EI5;D6RD44;Q96EI5-2;J3KQY4;D6RHZ1;D6RIH3;D6RCE9	Q96EI5;D6RD44;Q96EI5-2;J3KQY4;D6RHZ1;D6RIH3;D6RCE9	4;4;4;3;3;3;3	4;4;4;3;3;3;3	4;4;4;3;3;3;3	Transcription elongation factor A protein-like 4	TCEAL4	>sp|Q96EI5|TCAL4_HUMAN Transcription elongation factor A protein-like 4 OS=Homo sapiens GN=TCEAL4 PE=1 SV=2;>tr|D6RD44|D6RD44_HUMAN Transcription elongation factor A protein-like 4 (Fragment) OS=Homo sapiens GN=TCEAL4 PE=2 SV=1;>sp|Q96EI5-2|TCAL4_HUMAN Iso	7	4	4	4	0	1	0	1	0	1	0	1	0	0	0	0	0	0	0	0	0	0	0	0	1	0	1	0	0	0	0	0	1	1	0	0	2	1	1	0	0	0
D6RDJ6	D6RDJ6	7	1	1		TARS	>tr|D6RDJ6|D6RDJ6_HUMAN Threonine--tRNA ligase, cytoplasmic OS=Homo sapiens GN=TARS PE=2 SV=1	1	7	1	1	5	5	5	4	4	5	4	4	4	3	4	5	4	3	4	3	4	2	3	5	4	5	5	0	2	5	3	5	4	5	4	4	4	5	4	3	5	4
O75879;D6RDU9;D6REA0;D6RGY4	O75879;D6RDU9;D6REA0	3;3;3;1	3;3;3;1	3;3;3;1	Glutamyl-tRNA(Gln) amidotransferase subunit B, mitochondrial	PET112	>sp|O75879|GATB_HUMAN Glutamyl-tRNA(Gln) amidotransferase subunit B, mitochondrial OS=Homo sapiens GN=PET112 PE=1 SV=1;>tr|D6RDU9|D6RDU9_HUMAN Glutamyl-tRNA(Gln) amidotransferase subunit B, mitochondrial OS=Homo sapiens GN=PET112 PE=2 SV=1;>tr|D6REA0|D6REA	4	3	3	3	0	2	0	1	0	1	0	0	0	0	0	0	1	1	1	0	1	0	0	0	0	0	0	0	0	0	0	0	0	1	0	0	0	0	0	0	0	0
Q6UX04;D6REK3;Q6UX04-2	Q6UX04;D6REK3;Q6UX04-2	4;4;4	4;4;4	4;4;4	Peptidyl-prolyl cis-trans isomerase CWC27 homolog	CWC27	>sp|Q6UX04|CWC27_HUMAN Peptidyl-prolyl cis-trans isomerase CWC27 homolog OS=Homo sapiens GN=CWC27 PE=1 SV=1;>tr|D6REK3|D6REK3_HUMAN Peptidyl-prolyl cis-trans isomerase CWC27 homolog OS=Homo sapiens GN=CWC27 PE=2 SV=1;>sp|Q6UX04-2|CWC27_HUMAN Isoform 2 of P	3	4	4	4	1	0	0	0	0	0	0	0	0	0	1	0	0	0	0	0	0	0	0	1	0	1	0	0	0	0	0	0	0	0	0	0	0	0	0	0	0	0
Q9H201;D6RFG3;D6REL6;I6L9I8;Q9H201-2;B4DIQ9;F6QWW5;D6RBR6;D6R907;D6RBI9	Q9H201;D6RFG3;D6REL6;I6L9I8;Q9H201-2;B4DIQ9;F6QWW5;D6RBR6	4;4;4;4;4;3;3;2;1;1	1;1;1;1;1;1;1;1;0;0	1;1;1;1;1;1;1;1;0;0	Epsin-3	EPN3	>sp|Q9H201|EPN3_HUMAN Epsin-3 OS=Homo sapiens GN=EPN3 PE=2 SV=1;>tr|D6RFG3|D6RFG3_HUMAN Epsin-3 (Fragment) OS=Homo sapiens GN=EPN3 PE=4 SV=1;>tr|D6REL6|D6REL6_HUMAN Epsin-3 (Fragment) OS=Homo sapiens GN=EPN3 PE=4 SV=1;>tr|I6L9I8|I6L9I8_HUMAN EPN3 protein O	10	4	1	1	2	1	3	1	2	2	2	2	1	0	1	2	1	2	0	1	1	2	1	1	1	2	1	1	1	1	1	0	1	2	1	1	1	1	1	0	1	1
O00584;H0YAE9;D6REQ6;D6RHI9	O00584;H0YAE9;D6REQ6;D6RHI9	2;2;2;2	2;2;2;2	2;2;2;2	Ribonuclease T2	RNASET2	>sp|O00584|RNT2_HUMAN Ribonuclease T2 OS=Homo sapiens GN=RNASET2 PE=1 SV=2;>tr|H0YAE9|H0YAE9_HUMAN Uncharacterized protein (Fragment) OS=Homo sapiens PE=3 SV=1;>tr|D6REQ6|D6REQ6_HUMAN Ribonuclease T2 OS=Homo sapiens GN=RNASET2 PE=3 SV=1;>tr|D6RHI9|D6RHI9_H	4	2	2	2	0	0	0	0	0	0	0	0	0	0	0	0	0	1	0	0	0	0	0	0	0	0	0	0	0	0	0	0	0	0	1	2	0	0	0	2	0	0
Q9NVA2;D6RGI3;D6RER5;Q9NVA2-2;D6RDU5;H0Y961;D6RDP1;D6R9Y6;H0Y9G8	Q9NVA2;D6RGI3;D6RER5;Q9NVA2-2;D6RDU5	21;21;21;19;17;8;6;6;2	21;21;21;19;17;8;6;6;2	12;12;12;10;8;2;5;5;2	Septin-11	SEPT11	>sp|Q9NVA2|SEP11_HUMAN Septin-11 OS=Homo sapiens GN=SEPT11 PE=1 SV=3;>tr|D6RGI3|D6RGI3_HUMAN Septin 11, isoform CRA_b OS=Homo sapiens GN=SEPT11 PE=3 SV=1;>tr|D6RER5|D6RER5_HUMAN Septin-11 OS=Homo sapiens GN=SEPT11 PE=2 SV=1;>sp|Q9NVA2-2|SEP11_HUMAN Isoform	9	21	21	12	16	15	15	15	15	16	11	12	11	13	12	11	11	12	7	5	10	6	13	13	16	11	16	12	12	14	12	13	14	14	14	17	13	14	13	16	14	17
O94979;D6REX3;O94979-9;O94979-3;O94979-2;O94979-8;O94979-4;O94979-6;B7ZL00;D6RHZ5;H7BXG7;O94979-7;O94979-5;H0Y8V7;H0Y9K1;H0Y9T9;H0Y8W8;H0YAF5;D6RE64;D6RCQ9;D6RBT0;D6RHE8;H0Y9V3	O94979;D6REX3;O94979-9;O94979-3;O94979-2;O94979-8;O94979-4;O94979-6;B7ZL00;D6RHZ5;H7BXG7;O94979-7;O94979-5	46;46;45;45;45;45;44;43;43;35;32;32;23;16;12;10;10;5;4;4;2;2;2	46;46;45;45;45;45;44;43;43;35;32;32;23;16;12;10;10;5;4;4;2;2;2	27;27;26;26;26;26;25;24;24;16;13;13;14;1;0;10;10;5;4;4;2;2;2	Protein transport protein Sec31A	SEC31A	>sp|O94979|SC31A_HUMAN Protein transport protein Sec31A OS=Homo sapiens GN=SEC31A PE=1 SV=3;>tr|D6REX3|D6REX3_HUMAN Protein transport protein Sec31A OS=Homo sapiens GN=SEC31A PE=2 SV=1;>sp|O94979-9|SC31A_HUMAN Isoform 9 of Protein transport protein Sec31A	23	46	46	27	28	25	30	24	27	31	30	23	23	31	28	27	15	20	7	5	14	9	27	24	25	28	31	19	28	25	27	24	25	25	29	20	28	25	26	22	32	26
P23508;P23508-2;D6REY2	P23508;P23508-2;D6REY2	2;2;2	2;2;2	2;2;2	Colorectal mutant cancer protein	MCC	>sp|P23508|CRCM_HUMAN Colorectal mutant cancer protein OS=Homo sapiens GN=MCC PE=1 SV=2;>sp|P23508-2|CRCM_HUMAN Isoform 2 of Colorectal mutant cancer protein OS=Homo sapiens GN=MCC;>tr|D6REY2|D6REY2_HUMAN Colorectal mutant cancer protein OS=Homo sapiens GN	3	2	2	2	0	0	0	1	0	0	0	0	0	0	0	0	0	0	0	0	0	1	0	0	0	0	0	0	0	0	0	0	0	0	0	0	0	0	0	0	0	0
D6RF44	D6RF44	7	1	1		HNRNPD	>tr|D6RF44|D6RF44_HUMAN Heterogeneous nuclear ribonucleoprotein D0 (Fragment) OS=Homo sapiens GN=HNRNPD PE=2 SV=1	1	7	1	1	6	6	4	6	5	6	5	6	6	5	5	5	3	3	3	3	4	3	4	5	4	5	6	5	4	5	6	4	5	5	5	6	6	6	5	5	6	6
Q9P2W9;D6RF48;D6RD65;D6RC71;H0YAL4	Q9P2W9;D6RF48;D6RD65;D6RC71;H0YAL4	10;10;7;6;6	10;10;7;6;6	10;10;7;6;6	Syntaxin-18	STX18	>sp|Q9P2W9|STX18_HUMAN Syntaxin-18 OS=Homo sapiens GN=STX18 PE=1 SV=1;>tr|D6RF48|D6RF48_HUMAN Syntaxin-18 OS=Homo sapiens GN=STX18 PE=2 SV=1;>tr|D6RD65|D6RD65_HUMAN Syntaxin-18 (Fragment) OS=Homo sapiens GN=STX18 PE=2 SV=1;>tr|D6RC71|D6RC71_HUMAN Syntaxin-	5	10	10	10	1	4	3	2	5	4	4	3	2	2	3	4	0	0	0	0	0	1	0	4	0	2	3	5	3	3	2	3	4	4	4	3	4	3	5	4	4	3
P27707;D6RFG8;D6RCP9;D6RG38	P27707;D6RFG8;D6RCP9	12;12;7;1	12;12;7;1	12;12;7;1	Deoxycytidine kinase	DCK	>sp|P27707|DCK_HUMAN Deoxycytidine kinase OS=Homo sapiens GN=DCK PE=1 SV=1;>tr|D6RFG8|D6RFG8_HUMAN Deoxycytidine kinase OS=Homo sapiens GN=DCK PE=2 SV=1;>tr|D6RCP9|D6RCP9_HUMAN Deoxycytidine kinase OS=Homo sapiens GN=DCK PE=2 SV=1	4	12	12	12	3	1	1	3	2	1	4	3	0	1	3	3	0	1	1	0	4	2	3	3	2	4	5	0	2	3	3	0	0	2	2	0	3	0	2	0	2	0
Q8NFZ5;D6RGJ2;Q8NFZ5-2	Q8NFZ5;D6RGJ2;Q8NFZ5-2	1;1;1	1;1;1	1;1;1	TNFAIP3-interacting protein 2	TNIP2	>sp|Q8NFZ5|TNIP2_HUMAN TNFAIP3-interacting protein 2 OS=Homo sapiens GN=TNIP2 PE=1 SV=1;>tr|D6RGJ2|D6RGJ2_HUMAN TNFAIP3-interacting protein 2 OS=Homo sapiens GN=TNIP2 PE=2 SV=1;>sp|Q8NFZ5-2|TNIP2_HUMAN Isoform 2 of TNFAIP3-interacting protein 2 OS=Homo sap	3	1	1	1	0	0	0	0	0	0	0	0	0	0	0	0	0	0	0	0	0	1	0	0	0	0	0	0	0	0	0	0	0	0	0	0	0	0	0	0	0	0
P14406;D6RIE3;D6RGV5;H0UI06;D6R9C3	P14406;D6RIE3;D6RGV5;H0UI06;D6R9C3	2;2;2;2;1	2;2;2;2;1	2;2;2;2;1	Cytochrome c oxidase subunit 7A2, mitochondrial	COX7A2	>sp|P14406|CX7A2_HUMAN Cytochrome c oxidase subunit 7A2, mitochondrial OS=Homo sapiens GN=COX7A2 PE=1 SV=1;>tr|D6RIE3|D6RIE3_HUMAN Uncharacterized protein OS=Homo sapiens GN=COX7A2 PE=4 SV=1;>tr|D6RGV5|D6RGV5_HUMAN Cytochrome c oxidase subunit 7A2, mitocho	5	2	2	2	1	0	2	1	1	0	1	1	0	1	2	0	1	0	0	1	0	0	2	1	2	1	1	2	2	1	0	1	1	1	1	1	1	1	1	2	1	1
Q8WVV9;D6W592;Q8WVV9-4;B7WPG3;Q5JB52;C9IYN3;Q8WVV9-3;Q8WVV9-2;H7C464;H7BXH8;C9JJZ7	Q8WVV9;D6W592;Q8WVV9-4;B7WPG3;Q5JB52	19;19;19;18;18;8;8;8;6;6;4	18;18;18;17;17;8;8;8;5;6;4	18;18;18;17;17;8;8;8;5;6;4	Heterogeneous nuclear ribonucleoprotein L-like	HNRNPLL;HNRPLL	>sp|Q8WVV9|HNRLL_HUMAN Heterogeneous nuclear ribonucleoprotein L-like OS=Homo sapiens GN=HNRNPLL PE=1 SV=1;>tr|D6W592|D6W592_HUMAN Heterogeneous nuclear ribonucleoprotein L-like OS=Homo sapiens GN=HNRPLL PE=4 SV=1;>sp|Q8WVV9-4|HNRLL_HUMAN Isoform 4 of Hete	11	19	18	18	4	3	4	6	4	6	3	7	5	6	7	6	1	1	1	1	1	0	7	4	2	3	5	3	4	3	4	0	2	6	4	1	6	2	4	0	2	3
Q9NYP7;E2QRH7;Q9NYP7-2;Q9NYP7-3	Q9NYP7;E2QRH7;Q9NYP7-2	3;3;3;1	3;3;3;1	3;3;3;1	Elongation of very long chain fatty acids protein 5;Elongation of very long chain fatty acids protein	ELOVL5	>sp|Q9NYP7|ELOV5_HUMAN Elongation of very long chain fatty acids protein 5 OS=Homo sapiens GN=ELOVL5 PE=1 SV=1;>tr|E2QRH7|E2QRH7_HUMAN Elongation of very long chain fatty acids protein OS=Homo sapiens GN=ELOVL5 PE=2 SV=2;>sp|Q9NYP7-2|ELOV5_HUMAN Isoform 2	4	3	3	3	1	1	1	1	0	1	2	0	0	2	1	2	0	0	0	0	0	0	2	2	0	2	0	2	1	1	1	1	1	1	1	0	1	0	0	0	1	0
Q9H2U2;E2QRM6;Q9H2U2-2;Q9H2U2-3;H0Y9D8;Q9H2U2-6;D6R967;D6RGV9;B4DFH3;Q9H2U2-4;H0YAK2;D6RGI1;D6RAD3;H0Y8X2;F8W7R6	Q9H2U2;E2QRM6;Q9H2U2-2;Q9H2U2-3;H0Y9D8;Q9H2U2-6;D6R967;D6RGV9	12;12;12;9;8;8;7;6;5;5;2;2;2;1;1	12;12;12;9;8;8;7;6;5;5;2;2;2;1;1	12;12;12;9;8;8;7;6;5;5;2;2;2;1;1	Inorganic pyrophosphatase 2, mitochondrial	PPA2	>sp|Q9H2U2|IPYR2_HUMAN Inorganic pyrophosphatase 2, mitochondrial OS=Homo sapiens GN=PPA2 PE=1 SV=2;>tr|E2QRM6|E2QRM6_HUMAN Inorganic pyrophosphatase 2, mitochondrial OS=Homo sapiens GN=PPA2 PE=2 SV=1;>sp|Q9H2U2-2|IPYR2_HUMAN Isoform 2 of Inorganic pyropho	15	12	12	12	3	3	4	0	4	4	4	3	4	3	2	3	1	1	1	1	2	3	2	7	2	5	4	3	2	2	2	2	5	3	6	6	3	9	2	5	2	9
O75122;E3W994;J3KR49;F5H604;E7ERI8;E7EW49;F5H3X0;E9PBA6;B3KR06;E7ENG2;O75122-2;H7C5M8;C9J668;H7C4X8;D6RBU8;H7C4I5	O75122;E3W994;J3KR49;F5H604;E7ERI8;E7EW49;F5H3X0;E9PBA6	16;16;16;16;16;16;12;11;6;6;6;4;3;3;3;2	11;11;11;11;11;11;9;6;6;6;6;1;3;1;3;1	11;11;11;11;11;11;9;6;6;6;6;1;3;1;3;1	CLIP-associating protein 2	CLASP2	>sp|O75122|CLAP2_HUMAN CLIP-associating protein 2 OS=Homo sapiens GN=CLASP2 PE=1 SV=2;>tr|E3W994|E3W994_HUMAN CLIP-associating protein 2 OS=Homo sapiens GN=CLASP2 PE=2 SV=2;>tr|J3KR49|J3KR49_HUMAN CLIP-associating protein 2 OS=Homo sapiens GN=CLASP2 PE=2 S	16	16	11	11	3	3	2	1	2	5	1	3	2	2	2	2	0	1	0	0	0	1	2	2	2	2	2	1	2	2	4	4	3	6	1	0	3	1	3	1	3	2
O00142;J3QRP0;H3BP77;E5KNQ5;O00142-2;O00142-4	O00142;J3QRP0;H3BP77;E5KNQ5;O00142-2;O00142-4	1;1;1;1;1;1	1;1;1;1;1;1	1;1;1;1;1;1	Thymidine kinase 2, mitochondrial	TK2	>sp|O00142|KITM_HUMAN Thymidine kinase 2, mitochondrial OS=Homo sapiens GN=TK2 PE=1 SV=4;>tr|J3QRP0|J3QRP0_HUMAN Thymidine kinase 2, mitochondrial (Fragment) OS=Homo sapiens GN=TK2 PE=4 SV=1;>tr|H3BP77|H3BP77_HUMAN Thymidine kinase 2, mitochondrial OS=Homo	6	1	1	1	0	0	0	0	0	0	0	0	0	0	0	0	0	0	0	0	0	0	0	0	0	0	0	0	0	0	0	0	1	0	0	1	0	1	0	1	1	1
Q9BRT9;E5RFF9;E5RH56;Q9BRT9-2	Q9BRT9;E5RFF9	3;3;1;1	3;3;1;1	3;3;1;1	DNA replication complex GINS protein SLD5;DNA replication complex GINS protein SLD5, N-terminally processed	GINS4	>sp|Q9BRT9|SLD5_HUMAN DNA replication complex GINS protein SLD5 OS=Homo sapiens GN=GINS4 PE=1 SV=1;>tr|E5RFF9|E5RFF9_HUMAN DNA replication complex GINS protein SLD5 OS=Homo sapiens GN=GINS4 PE=2 SV=1	4	3	3	3	0	0	0	0	0	0	0	0	0	0	0	0	0	0	0	0	1	0	0	0	0	0	2	0	0	0	0	0	0	0	0	0	0	0	0	0	0	0
Q96MF7;E5RFJ1;E5RIM1;E5RHW9	Q96MF7;E5RFJ1;E5RIM1;E5RHW9	4;4;3;3	4;4;3;3	4;4;3;3	E3 SUMO-protein ligase NSE2	NSMCE2	>sp|Q96MF7|NSE2_HUMAN E3 SUMO-protein ligase NSE2 OS=Homo sapiens GN=NSMCE2 PE=1 SV=2;>tr|E5RFJ1|E5RFJ1_HUMAN E3 SUMO-protein ligase NSE2 OS=Homo sapiens GN=NSMCE2 PE=2 SV=1;>tr|E5RIM1|E5RIM1_HUMAN E3 SUMO-protein ligase NSE2 (Fragment) OS=Homo sapiens GN=	4	4	4	4	0	0	1	0	0	0	1	0	1	1	0	1	0	0	0	0	0	0	1	0	0	0	0	0	1	0	1	0	0	0	0	0	1	0	0	0	0	0
Q9UQ53;Q9UQ53-3;H0YC56;E5RFL0;Q9UQ53-2;H0YC11	Q9UQ53;Q9UQ53-3;H0YC56;E5RFL0;Q9UQ53-2;H0YC11	2;2;2;2;2;1	2;2;2;2;2;1	2;2;2;2;2;1	Alpha-1,3-mannosyl-glycoprotein 4-beta-N-acetylglucosaminyltransferase B	MGAT4B	>sp|Q9UQ53|MGT4B_HUMAN Alpha-1,3-mannosyl-glycoprotein 4-beta-N-acetylglucosaminyltransferase B OS=Homo sapiens GN=MGAT4B PE=1 SV=1;>sp|Q9UQ53-3|MGT4B_HUMAN Isoform 3 of Alpha-1,3-mannosyl-glycoprotein 4-beta-N-acetylglucosaminyltransferase B OS=Homo sapie	6	2	2	2	2	0	0	0	0	0	0	0	0	0	0	0	0	0	0	0	0	0	0	1	1	0	0	0	0	1	0	0	0	0	1	0	0	0	0	0	0	0
Q9H2D1;E5RGK5;E5RFL3;E5RGT9	Q9H2D1;E5RGK5;E5RFL3;E5RGT9	1;1;1;1	1;1;1;1	1;1;1;1	Mitochondrial folate transporter/carrier	SLC25A32	>sp|Q9H2D1|MFTC_HUMAN Mitochondrial folate transporter/carrier OS=Homo sapiens GN=SLC25A32 PE=1 SV=2;>tr|E5RGK5|E5RGK5_HUMAN Mitochondrial folate transporter/carrier OS=Homo sapiens GN=SLC25A32 PE=2 SV=1;>tr|E5RFL3|E5RFL3_HUMAN Mitochondrial folate transpo	4	1	1	1	0	0	0	0	0	0	0	0	0	1	0	0	0	0	0	0	0	0	0	0	0	0	0	0	0	0	0	0	0	1	0	0	0	0	0	0	0	0
Q9UH73;E5RFQ1;Q9UH73-2	Q9UH73;E5RFQ1;Q9UH73-2	2;2;2	2;2;2	1;1;1	Transcription factor COE1	EBF1	>sp|Q9UH73|COE1_HUMAN Transcription factor COE1 OS=Homo sapiens GN=EBF1 PE=1 SV=2;>tr|E5RFQ1|E5RFQ1_HUMAN Transcription factor COE1 OS=Homo sapiens GN=EBF1 PE=2 SV=1;>sp|Q9UH73-2|COE1_HUMAN Isoform 2 of Transcription factor COE1 OS=Homo sapiens GN=EBF1	3	2	2	1	0	0	0	0	1	0	0	0	0	0	0	1	0	0	0	0	0	0	0	0	0	0	1	0	0	0	0	0	0	2	0	0	0	0	0	0	0	0
Q8N4L2;E5RIY0;E5RFT4;E5RJC2;E5RIP9	Q8N4L2;E5RIY0;E5RFT4	6;6;6;2;2	6;6;6;2;2	5;5;5;2;2	Type 2 phosphatidylinositol 4,5-bisphosphate 4-phosphatase	TMEM55A	>sp|Q8N4L2|TM55A_HUMAN Type 2 phosphatidylinositol 4,5-bisphosphate 4-phosphatase OS=Homo sapiens GN=TMEM55A PE=1 SV=1;>tr|E5RIY0|E5RIY0_HUMAN Type 2 phosphatidylinositol 4,5-bisphosphate 4-phosphatase OS=Homo sapiens GN=TMEM55A PE=2 SV=1;>tr|E5RFT4|E5RFT4	5	6	6	5	0	0	0	2	1	3	0	0	0	0	1	0	0	0	0	0	0	0	1	1	0	0	1	2	0	0	1	2	1	2	1	3	1	3	2	0	1	3
Q86WC4;E5RFY7	Q86WC4;E5RFY7	2;2	2;2	2;2	Osteopetrosis-associated transmembrane protein 1	OSTM1	>sp|Q86WC4|OSTM1_HUMAN Osteopetrosis-associated transmembrane protein 1 OS=Homo sapiens GN=OSTM1 PE=1 SV=1;>tr|E5RFY7|E5RFY7_HUMAN Osteopetrosis-associated transmembrane protein 1 (Fragment) OS=Homo sapiens GN=OSTM1 PE=2 SV=1	2	2	2	2	0	0	0	0	0	0	0	0	1	0	0	0	0	0	0	0	0	0	1	0	0	0	0	0	0	0	0	0	1	0	0	1	0	1	0	1	0	0
Q6P1N9;E5RGF2;E5RG17;Q6P1N9-2;E5RG62;E5RK70;H0YBX2;G5EA19;U3KQS5	Q6P1N9;E5RGF2;E5RG17;Q6P1N9-2;E5RG62;E5RK70;H0YBX2;G5EA19;U3KQS5	4;4;4;4;3;3;3;3;3	4;4;4;4;3;3;3;3;3	4;4;4;4;3;3;3;3;3	Putative deoxyribonuclease TATDN1	TATDN1	>sp|Q6P1N9|TATD1_HUMAN Putative deoxyribonuclease TATDN1 OS=Homo sapiens GN=TATDN1 PE=1 SV=2;>tr|E5RGF2|E5RGF2_HUMAN Putative deoxyribonuclease TATDN1 OS=Homo sapiens GN=TATDN1 PE=4 SV=1;>tr|E5RG17|E5RG17_HUMAN Putative deoxyribonuclease TATDN1 (Fragment)	9	4	4	4	1	1	1	0	0	0	1	0	0	0	0	0	0	1	0	0	0	0	1	1	0	1	0	0	0	0	1	1	1	1	0	0	1	0	1	0	1	1
Q8NHU3;E5RGG5	Q8NHU3;E5RGG5	2;2	2;2	2;2	Phosphatidylcholine:ceramide cholinephosphotransferase 2	SGMS2	>sp|Q8NHU3|SMS2_HUMAN Phosphatidylcholine:ceramide cholinephosphotransferase 2 OS=Homo sapiens GN=SGMS2 PE=1 SV=1;>tr|E5RGG5|E5RGG5_HUMAN Phosphatidylcholine:ceramide cholinephosphotransferase 2 (Fragment) OS=Homo sapiens GN=SGMS2 PE=2 SV=1	2	2	2	2	0	0	0	0	1	0	0	0	0	0	0	0	0	0	0	0	0	0	0	0	0	0	0	0	0	0	0	0	1	0	1	0	0	0	0	0	0	0
Q17RY6-2;H0YB07;E5RGJ8;Q17RY6	Q17RY6-2;H0YB07;E5RGJ8;Q17RY6	1;1;1;1	1;1;1;1	1;1;1;1	Lymphocyte antigen 6K	LY6K	>sp|Q17RY6-2|LY6K_HUMAN Isoform 2 of Lymphocyte antigen 6K OS=Homo sapiens GN=LY6K;>tr|H0YB07|H0YB07_HUMAN Lymphocyte antigen 6K OS=Homo sapiens GN=LY6K PE=2 SV=1;>tr|E5RGJ8|E5RGJ8_HUMAN Lymphocyte antigen 6K OS=Homo sapiens GN=LY6K PE=2 SV=2;>sp|Q17RY6|LY	4	1	1	1	1	0	0	0	1	1	0	1	0	0	0	1	0	0	0	0	0	0	1	0	0	0	0	0	0	0	0	0	0	0	0	0	0	0	0	0	0	0
Q9H446;E5RGQ3;Q9H446-2;E5RJE3;E5RGS5	Q9H446;E5RGQ3;Q9H446-2	3;3;3;1;1	3;3;3;1;1	3;3;3;1;1	RWD domain-containing protein 1	RWDD1	>sp|Q9H446|RWDD1_HUMAN RWD domain-containing protein 1 OS=Homo sapiens GN=RWDD1 PE=1 SV=1;>tr|E5RGQ3|E5RGQ3_HUMAN RWD domain-containing protein 1 (Fragment) OS=Homo sapiens GN=RWDD1 PE=2 SV=1;>sp|Q9H446-2|RWDD1_HUMAN Isoform 2 of RWD domain-containing prot	5	3	3	3	2	1	0	0	2	1	2	1	2	1	1	1	1	0	0	0	1	1	0	2	1	1	1	0	2	1	0	2	3	1	2	1	2	1	2	2	1	1
O75608;E5RGR0;O75608-2;E5RJ48;E5RI35	O75608;E5RGR0;O75608-2;E5RJ48;E5RI35	4;4;4;3;2	4;4;4;3;2	4;4;4;3;2	Acyl-protein thioesterase 1	LYPLA1	>sp|O75608|LYPA1_HUMAN Acyl-protein thioesterase 1 OS=Homo sapiens GN=LYPLA1 PE=1 SV=1;>tr|E5RGR0|E5RGR0_HUMAN Acyl-protein thioesterase 1 (Fragment) OS=Homo sapiens GN=LYPLA1 PE=2 SV=1;>sp|O75608-2|LYPA1_HUMAN Isoform 2 of Acyl-protein thioesterase 1 OS=H	5	4	4	4	1	1	2	0	0	1	0	0	0	1	1	2	0	0	0	0	1	1	0	0	0	0	0	0	1	0	0	0	1	0	0	1	0	2	1	1	1	2
Q9H6H4;E5RJV5;E5RGS2;Q9H6H4-2	Q9H6H4;E5RJV5;E5RGS2;Q9H6H4-2	3;3;3;2	3;3;3;2	3;3;3;2	Receptor expression-enhancing protein 4	REEP4	>sp|Q9H6H4|REEP4_HUMAN Receptor expression-enhancing protein 4 OS=Homo sapiens GN=REEP4 PE=1 SV=1;>tr|E5RJV5|E5RJV5_HUMAN Receptor expression-enhancing protein 4 (Fragment) OS=Homo sapiens GN=REEP4 PE=2 SV=1;>tr|E5RGS2|E5RGS2_HUMAN Receptor expression-enha	4	3	3	3	0	1	0	1	0	0	2	0	0	0	0	2	0	0	0	0	0	0	0	0	1	1	0	0	1	0	0	0	0	0	0	0	0	0	0	0	0	0
Q93045;E5RGX5;Q93045-2	Q93045;E5RGX5;Q93045-2	3;3;3	1;1;1	1;1;1	Stathmin-2;Stathmin	STMN2	>sp|Q93045|STMN2_HUMAN Stathmin-2 OS=Homo sapiens GN=STMN2 PE=1 SV=3;>tr|E5RGX5|E5RGX5_HUMAN Stathmin OS=Homo sapiens GN=STMN2 PE=2 SV=1;>sp|Q93045-2|STMN2_HUMAN Isoform 2 of Stathmin-2 OS=Homo sapiens GN=STMN2	3	3	1	1	3	3	2	3	3	3	3	3	3	2	3	2	3	3	3	3	3	3	3	3	3	3	3	3	3	3	3	3	3	3	3	3	2	3	3	3	2	3
Q969T7;U3KQB1;E5RH64;Q969T7-2	Q969T7;U3KQB1;E5RH64;Q969T7-2	1;1;1;1	1;1;1;1	1;1;1;1	7-methylguanosine phosphate-specific 5-nucleotidase	NT5C3B	>sp|Q969T7|5NT3B_HUMAN 7-methylguanosine phosphate-specific 5-nucleotidase OS=Homo sapiens GN=NT5C3B PE=1 SV=4;>tr|U3KQB1|U3KQB1_HUMAN 7-methylguanosine phosphate-specific 5-nucleotidase (Fragment) OS=Homo sapiens GN=NT5C3B PE=4 SV=1;>tr|E5RH64|E5RH64_HU	4	1	1	1	0	0	0	0	0	0	0	0	0	0	0	0	0	0	0	0	0	0	0	0	1	0	0	0	0	0	0	0	0	0	0	0	0	0	0	0	0	0
E5RHE7	E5RHE7	5	1	1		HDAC2	>tr|E5RHE7|E5RHE7_HUMAN Histone deacetylase 2 (Fragment) OS=Homo sapiens GN=HDAC2 PE=2 SV=1	1	5	1	1	2	3	0	3	4	3	2	3	1	1	1	2	0	0	0	0	1	1	1	2	3	3	4	0	1	3	4	1	1	4	3	0	1	2	1	0	1	2
Q15369;E5RHG8;Q15369-2;R4GMY8	Q15369;E5RHG8;Q15369-2;R4GMY8	7;7;6;4	7;7;6;4	7;7;6;4	Transcription elongation factor B polypeptide 1	TCEB1	>sp|Q15369|ELOC_HUMAN Transcription elongation factor B polypeptide 1 OS=Homo sapiens GN=TCEB1 PE=1 SV=1;>tr|E5RHG8|E5RHG8_HUMAN Transcription elongation factor B polypeptide 1 (Fragment) OS=Homo sapiens GN=TCEB1 PE=2 SV=1;>sp|Q15369-2|ELOC_HUMAN Isoform 2	4	7	7	7	7	4	5	3	4	5	6	5	4	3	4	5	3	3	2	0	3	3	5	4	5	4	6	5	5	5	5	5	4	4	5	4	4	3	4	4	4	4
O94905;E5RHW4;E5RJ09;O94905-2;O94905-3	O94905;E5RHW4	18;18;7;4;4	18;18;7;4;4	14;14;6;3;3	Erlin-2	ERLIN2	>sp|O94905|ERLN2_HUMAN Erlin-2 OS=Homo sapiens GN=ERLIN2 PE=1 SV=1;>tr|E5RHW4|E5RHW4_HUMAN Erlin-2 (Fragment) OS=Homo sapiens GN=ERLIN2 PE=2 SV=1	5	18	18	14	10	10	12	13	9	10	7	11	9	6	9	8	6	5	2	2	5	6	7	13	6	8	10	9	8	13	7	13	10	13	10	7	7	11	9	9	10	9
E5RI98	E5RI98	6	1	1		NPM1	>tr|E5RI98|E5RI98_HUMAN Nucleophosmin (Fragment) OS=Homo sapiens GN=NPM1 PE=2 SV=1	1	6	1	1	3	3	3	3	4	3	5	4	4	3	3	4	2	2	1	1	2	2	4	3	3	3	3	3	3	3	3	4	5	3	4	2	4	4	4	3	5	3
Q13822;Q13822-3;Q13822-2;E5RIA2;E7EUF1	Q13822;Q13822-3;Q13822-2;E5RIA2;E7EUF1	4;4;4;4;4	4;4;4;4;4	4;4;4;4;4	Ectonucleotide pyrophosphatase/phosphodiesterase family member 2	ENPP2	>sp|Q13822|ENPP2_HUMAN Ectonucleotide pyrophosphatase/phosphodiesterase family member 2 OS=Homo sapiens GN=ENPP2 PE=1 SV=3;>sp|Q13822-3|ENPP2_HUMAN Isoform 3 of Ectonucleotide pyrophosphatase/phosphodiesterase family member 2 OS=Homo sapiens GN=ENPP2;>sp|Q	5	4	4	4	0	2	1	0	0	1	0	0	1	0	0	0	0	0	0	0	0	0	0	0	0	3	0	0	0	0	0	0	0	2	0	0	0	1	1	0	0	0
E5RIH3	E5RIH3	2	2	2		PSD3	>tr|E5RIH3|E5RIH3_HUMAN PH and SEC7 domain-containing protein 3 (Fragment) OS=Homo sapiens GN=PSD3 PE=2 SV=1	1	2	2	2	0	0	0	0	0	0	0	0	1	1	0	0	0	0	0	0	0	0	0	0	0	0	0	0	0	0	1	0	0	0	2	1	0	0	1	1	0	0
O00244;E5RIM7;E5RGN3	O00244;E5RIM7;E5RGN3	5;5;4	5;5;4	5;5;4	Copper transport protein ATOX1	ATOX1	>sp|O00244|ATOX1_HUMAN Copper transport protein ATOX1 OS=Homo sapiens GN=ATOX1 PE=1 SV=1;>tr|E5RIM7|E5RIM7_HUMAN Copper transport protein ATOX1 OS=Homo sapiens GN=ATOX1 PE=2 SV=1;>tr|E5RGN3|E5RGN3_HUMAN Copper transport protein ATOX1 OS=Homo sapiens GN=ATO	3	5	5	5	2	3	1	2	1	1	2	3	3	3	3	3	2	3	0	2	2	3	3	2	2	2	1	4	4	3	2	2	2	2	3	2	3	2	4	2	4	3
Q8TCF1;E5RIS3;Q8TCF1-4;Q8TCF1-3	Q8TCF1;E5RIS3;Q8TCF1-4;Q8TCF1-3	2;2;2;2	2;2;2;2	2;2;2;2	AN1-type zinc finger protein 1	ZFAND1	>sp|Q8TCF1|ZFAN1_HUMAN AN1-type zinc finger protein 1 OS=Homo sapiens GN=ZFAND1 PE=1 SV=1;>tr|E5RIS3|E5RIS3_HUMAN AN1-type zinc finger protein 1 OS=Homo sapiens GN=ZFAND1 PE=2 SV=1;>sp|Q8TCF1-4|ZFAN1_HUMAN Isoform 4 of AN1-type zinc finger protein 1 OS=Hom	4	2	2	2	0	1	0	1	0	0	0	0	0	0	0	0	0	0	0	0	0	0	0	0	2	0	0	0	0	1	0	0	0	0	0	0	0	0	0	0	0	0
O75347;E5RIW3;E5RJD8;E5RHG6;B4DT30;E5RIX8	O75347;E5RIW3;E5RJD8;E5RHG6;B4DT30;E5RIX8	9;9;9;8;6;5	9;9;9;8;6;5	9;9;9;8;6;5	Tubulin-specific chaperone A	TBCA	>sp|O75347|TBCA_HUMAN Tubulin-specific chaperone A OS=Homo sapiens GN=TBCA PE=1 SV=3;>tr|E5RIW3|E5RIW3_HUMAN Tubulin-specific chaperone A OS=Homo sapiens GN=TBCA PE=2 SV=1;>tr|E5RJD8|E5RJD8_HUMAN Tubulin-specific chaperone A OS=Homo sapiens GN=TBCA PE=2 SV	6	9	9	9	6	5	6	5	6	5	6	7	8	5	6	7	5	4	2	1	2	3	5	5	5	8	5	4	8	5	6	8	6	5	6	5	6	8	7	8	5	6
Q9NYI0;E5RJ29;J3KQK0;Q9NYI0-2;Q9NYI0-3;B4DKF8;E5RH02;H0YAQ7;E5RJE4;E5RFG7	Q9NYI0;E5RJ29;J3KQK0;Q9NYI0-2;Q9NYI0-3	9;9;9;9;5;4;1;1;1;1	9;9;9;9;5;4;1;1;1;1	9;9;9;9;5;4;1;1;1;1	PH and SEC7 domain-containing protein 3	PSD3	>sp|Q9NYI0|PSD3_HUMAN PH and SEC7 domain-containing protein 3 OS=Homo sapiens GN=PSD3 PE=1 SV=2;>tr|E5RJ29|E5RJ29_HUMAN PH and SEC7 domain-containing protein 3 OS=Homo sapiens GN=PSD3 PE=2 SV=1;>tr|J3KQK0|J3KQK0_HUMAN PH and SEC7 domain-containing protein	10	9	9	9	0	1	0	0	0	0	0	0	3	0	0	0	0	0	0	0	0	0	0	0	0	0	0	0	0	0	0	0	0	0	3	3	0	2	0	4	0	1
P53677;E5RJ52	P53677;E5RJ52	3;3	1;1	1;1	AP-3 complex subunit mu-2	AP3M2	>sp|P53677|AP3M2_HUMAN AP-3 complex subunit mu-2 OS=Homo sapiens GN=AP3M2 PE=1 SV=1;>tr|E5RJ52|E5RJ52_HUMAN AP-3 complex subunit mu-2 (Fragment) OS=Homo sapiens GN=AP3M2 PE=2 SV=1	2	3	1	1	0	1	1	1	0	1	1	0	0	2	1	1	1	1	1	0	0	0	1	0	2	0	1	1	0	1	1	0	1	1	1	1	0	1	1	1	1	1
O14548;E5RJZ1;H0YBD2	O14548;E5RJZ1;H0YBD2	3;3;3	3;3;3	3;3;3	Cytochrome c oxidase subunit 7A-related protein, mitochondrial	COX7A2L	>sp|O14548|COX7R_HUMAN Cytochrome c oxidase subunit 7A-related protein, mitochondrial OS=Homo sapiens GN=COX7A2L PE=1 SV=2;>tr|E5RJZ1|E5RJZ1_HUMAN Cytochrome c oxidase subunit 7A-related protein, mitochondrial OS=Homo sapiens GN=COX7A2L PE=2 SV=1;>tr|H0YBD	3	3	3	3	1	1	2	1	1	1	1	1	1	1	1	1	0	1	0	0	1	1	1	1	0	1	1	1	0	1	2	1	1	1	1	0	1	1	1	0	1	0
Q7L5N1;E7EM64;H7C3T0	Q7L5N1;E7EM64	10;10;3	10;10;3	10;10;3	COP9 signalosome complex subunit 6	COPS6	>sp|Q7L5N1|CSN6_HUMAN COP9 signalosome complex subunit 6 OS=Homo sapiens GN=COPS6 PE=1 SV=1;>tr|E7EM64|E7EM64_HUMAN COP9 signalosome complex subunit 6 OS=Homo sapiens GN=COPS6 PE=2 SV=1	3	10	10	10	2	5	2	4	6	4	3	4	1	2	3	2	1	3	1	0	3	0	2	5	3	3	4	0	0	4	3	0	2	5	3	2	3	3	4	2	3	2
Q13510;E7EMM4;Q13510-2;E7ERV9;Q13510-3	Q13510;E7EMM4;Q13510-2;E7ERV9;Q13510-3	13;13;13;10;8	13;13;13;10;8	13;13;13;10;8	Acid ceramidase;Acid ceramidase subunit alpha;Acid ceramidase subunit beta	ASAH1	>sp|Q13510|ASAH1_HUMAN Acid ceramidase OS=Homo sapiens GN=ASAH1 PE=1 SV=5;>tr|E7EMM4|E7EMM4_HUMAN Acid ceramidase OS=Homo sapiens GN=ASAH1 PE=2 SV=1;>sp|Q13510-2|ASAH1_HUMAN Isoform 2 of Acid ceramidase OS=Homo sapiens GN=ASAH1;>tr|E7ERV9|E7ERV9_HUMAN Acid	5	13	13	13	2	1	2	1	2	1	2	1	2	1	1	0	2	0	0	0	0	0	2	4	2	1	4	4	2	1	2	2	3	0	2	3	1	6	1	7	4	7
P41236;E7EMN6;Q6NXS1;E7EUI7	P41236;E7EMN6;Q6NXS1	7;7;5;3	7;7;5;3	7;7;5;3	Protein phosphatase inhibitor 2;Protein phosphatase inhibitor 2-like protein 3	PPP1R2;PPP1R2P3	>sp|P41236|IPP2_HUMAN Protein phosphatase inhibitor 2 OS=Homo sapiens GN=PPP1R2 PE=1 SV=2;>tr|E7EMN6|E7EMN6_HUMAN Protein phosphatase inhibitor 2 (Fragment) OS=Homo sapiens GN=PPP1R2 PE=2 SV=1;>sp|Q6NXS1|IPP2M_HUMAN Protein phosphatase inhibitor 2-like pro	4	7	7	7	2	2	1	1	1	3	1	3	2	2	3	2	0	1	1	0	1	2	2	2	1	1	3	2	2	2	2	3	2	1	2	1	3	1	2	3	2	3
P61916;J3KMY5;G3V3E8;E7EMS2;G3V3D1;H0YIZ1;G3V2V8;B4DQV7	P61916;J3KMY5;G3V3E8;E7EMS2;G3V3D1;H0YIZ1;G3V2V8;B4DQV7	5;5;5;5;5;4;3;3	5;5;5;5;5;4;3;3	5;5;5;5;5;4;3;3	Epididymal secretory protein E1	NPC2	>sp|P61916|NPC2_HUMAN Epididymal secretory protein E1 OS=Homo sapiens GN=NPC2 PE=1 SV=1;>tr|J3KMY5|J3KMY5_HUMAN Epididymal secretory protein E1 OS=Homo sapiens GN=NPC2 PE=2 SV=1;>tr|G3V3E8|G3V3E8_HUMAN Epididymal secretory protein E1 OS=Homo sapiens GN=NPC	8	5	5	5	0	1	2	2	1	0	1	0	2	1	1	2	0	0	0	0	0	0	2	1	0	0	1	0	3	1	2	2	2	0	1	2	1	2	1	2	2	2
Q15025;E7EW15;E7EMV7;E7EPY1;E7ET96;Q15025-3;Q15025-2;E7EWG2;E7EW68	Q15025;E7EW15;E7EMV7;E7EPY1;E7ET96;Q15025-3;Q15025-2	3;3;3;3;3;3;3;1;1	3;3;3;3;3;3;3;1;1	3;3;3;3;3;3;3;1;1	TNFAIP3-interacting protein 1	TNIP1	>sp|Q15025|TNIP1_HUMAN TNFAIP3-interacting protein 1 OS=Homo sapiens GN=TNIP1 PE=1 SV=2;>tr|E7EW15|E7EW15_HUMAN TNFAIP3-interacting protein 1 (Fragment) OS=Homo sapiens GN=TNIP1 PE=2 SV=1;>tr|E7EMV7|E7EMV7_HUMAN TNFAIP3-interacting protein 1 OS=Homo sapien	9	3	3	3	0	0	1	0	0	0	0	1	1	1	0	0	0	0	0	0	0	0	1	0	0	0	0	0	1	0	0	0	0	0	1	0	0	1	0	0	0	0
O95071;E7EMW7;J3KMW7;H0YBB4;E7ET84;E5RFK7;H0YAV7	O95071;E7EMW7;J3KMW7	9;9;9;2;2;1;1	9;9;9;2;2;1;1	9;9;9;2;2;1;1	E3 ubiquitin-protein ligase UBR5	UBR5	>sp|O95071|UBR5_HUMAN E3 ubiquitin-protein ligase UBR5 OS=Homo sapiens GN=UBR5 PE=1 SV=2;>tr|E7EMW7|E7EMW7_HUMAN E3 ubiquitin-protein ligase UBR5 OS=Homo sapiens GN=UBR5 PE=2 SV=1;>tr|J3KMW7|J3KMW7_HUMAN E3 ubiquitin-protein ligase UBR5 OS=Homo sapiens GN=	7	9	9	9	0	1	0	0	0	0	0	0	0	0	0	0	0	0	0	0	0	0	1	0	0	0	0	0	0	0	1	0	0	2	0	1	0	0	0	0	0	0
P37023;H3BTZ2;E7EN07;G3V1W8	P37023;H3BTZ2;E7EN07;G3V1W8	1;1;1;1	1;1;1;1	1;1;1;1	Serine/threonine-protein kinase receptor R3	ACVRL1	>sp|P37023|ACVL1_HUMAN Serine/threonine-protein kinase receptor R3 OS=Homo sapiens GN=ACVRL1 PE=1 SV=2;>tr|H3BTZ2|H3BTZ2_HUMAN Serine/threonine-protein kinase receptor R3 (Fragment) OS=Homo sapiens GN=ACVRL1 PE=4 SV=1;>tr|E7EN07|E7EN07_HUMAN Serine/threoni	4	1	1	1	0	0	0	0	0	0	0	1	0	0	0	0	0	0	0	0	0	0	0	0	0	0	0	0	0	0	0	0	1	0	1	1	0	1	0	0	0	0
E7EN19	E7EN19	29	1	0		MAP4K4	>tr|E7EN19|E7EN19_HUMAN Mitogen-activated protein kinase kinase kinase kinase 4 OS=Homo sapiens GN=MAP4K4 PE=2 SV=1	1	29	1	0	10	9	5	7	8	13	11	11	5	7	9	9	1	0	0	0	2	3	9	7	3	10	8	7	7	12	5	5	7	11	9	8	7	12	7	5	6	9
P15502;E7EP82;E7ETP7;G5E950;G3V0G6;E7ENM0;E7EN65;F8WAH6;P15502-11;P15502-8;P15502-7;P15502-6;P15502-12;P15502-13;P15502-5;P15502-2;P15502-1;P15502-4;P15502-10;P15502-9	P15502;E7EP82;E7ETP7;G5E950;G3V0G6;E7ENM0;E7EN65;F8WAH6;P15502-11;P15502-8;P15502-7;P15502-6;P15502-12;P15502-13;P15502-5;P15502-2;P15502-1;P15502-4;P15502-10;P15502-9	1;1;1;1;1;1;1;1;1;1;1;1;1;1;1;1;1;1;1;1	1;1;1;1;1;1;1;1;1;1;1;1;1;1;1;1;1;1;1;1	1;1;1;1;1;1;1;1;1;1;1;1;1;1;1;1;1;1;1;1	Elastin	ELN	>sp|P15502|ELN_HUMAN Elastin OS=Homo sapiens GN=ELN PE=1 SV=3;>tr|E7EP82|E7EP82_HUMAN Elastin (Fragment) OS=Homo sapiens GN=ELN PE=2 SV=1;>tr|E7ETP7|E7ETP7_HUMAN Elastin (Fragment) OS=Homo sapiens GN=ELN PE=2 SV=1;>tr|G5E950|G5E950_HUMAN Elastin OS=Homo sa	20	1	1	1	0	0	0	0	1	0	1	0	0	1	0	0	0	0	0	0	0	0	0	0	0	1	0	0	0	1	0	1	0	0	0	0	1	0	0	0	1	1
Q96C57;F5H3K2;H0YGK4;F6TFQ5;E7ENF1;G5EA44;F5H7W8;H0YF83;F5H8B7	Q96C57;F5H3K2;H0YGK4;F6TFQ5;E7ENF1;G5EA44;F5H7W8;H0YF83;F5H8B7	2;2;2;2;2;2;2;1;1	2;2;2;2;2;2;2;1;1	2;2;2;2;2;2;2;1;1	Uncharacterized protein C12orf43	C12orf43	>sp|Q96C57|CL043_HUMAN Uncharacterized protein C12orf43 OS=Homo sapiens GN=C12orf43 PE=1 SV=2;>tr|F5H3K2|F5H3K2_HUMAN Uncharacterized protein C12orf43 (Fragment) OS=Homo sapiens GN=C12orf43 PE=2 SV=1;>tr|H0YGK4|H0YGK4_HUMAN Uncharacterized protein C12orf43	9	2	2	2	0	1	0	0	0	0	0	1	0	1	0	0	0	0	0	0	0	0	1	0	0	0	0	1	0	0	0	0	0	0	0	0	0	0	0	0	0	0
P19367;E7ENR4;P19367-4;P19367-2;P19367-3;B1AR63;B1AR62;B1AR61;Q2TB90;P52790;Q2TB90-3;Q2TB90-2	P19367;E7ENR4;P19367-4;P19367-2;P19367-3	45;45;45;45;45;11;6;6;4;2;1;1	45;45;45;45;45;11;6;6;4;2;1;1	41;41;41;41;41;10;5;5;3;0;0;0	Hexokinase-1	HK1	>sp|P19367|HXK1_HUMAN Hexokinase-1 OS=Homo sapiens GN=HK1 PE=1 SV=3;>tr|E7ENR4|E7ENR4_HUMAN Hexokinase-1 OS=Homo sapiens GN=HK1 PE=2 SV=1;>sp|P19367-4|HXK1_HUMAN Isoform 4 of Hexokinase-1 OS=Homo sapiens GN=HK1;>sp|P19367-2|HXK1_HUMAN Isoform 2 of Hexokina	12	45	45	41	21	23	28	23	21	29	27	25	19	23	25	21	12	11	11	7	9	3	24	14	13	22	20	26	27	24	24	20	25	25	24	24	25	30	19	21	22	18
P55265;E7ENU4;P55265-5;P55265-4;H0YCK3;P55265-3;P55265-2	P55265;E7ENU4;P55265-5;P55265-4;H0YCK3;P55265-3;P55265-2	37;37;37;37;34;34;34	37;37;37;37;34;34;34	37;37;37;37;34;34;34	Double-stranded RNA-specific adenosine deaminase	ADAR	>sp|P55265|DSRAD_HUMAN Double-stranded RNA-specific adenosine deaminase OS=Homo sapiens GN=ADAR PE=1 SV=4;>tr|E7ENU4|E7ENU4_HUMAN Double-stranded RNA-specific adenosine deaminase OS=Homo sapiens GN=ADAR PE=2 SV=1;>sp|P55265-5|DSRAD_HUMAN Isoform 5 of Doubl	7	37	37	37	10	13	10	11	10	11	7	8	6	14	12	11	1	5	2	1	5	7	11	10	8	10	14	10	8	12	14	5	12	19	11	6	10	5	7	1	7	4
Q86YQ8;E7ENV7;Q86VY2	Q86YQ8;E7ENV7;Q86VY2	3;3;2	2;2;1	2;2;1	Copine-8	CPNE8	>sp|Q86YQ8|CPNE8_HUMAN Copine-8 OS=Homo sapiens GN=CPNE8 PE=1 SV=2;>tr|E7ENV7|E7ENV7_HUMAN Copine-8 OS=Homo sapiens GN=CPNE8 PE=2 SV=2;>tr|Q86VY2|Q86VY2_HUMAN Copine-8 OS=Homo sapiens GN=CPNE8 PE=2 SV=1	3	3	2	2	0	0	1	1	1	1	0	1	1	1	1	1	1	0	0	0	0	0	2	0	1	1	0	1	1	1	1	1	1	1	1	3	0	1	1	2	0	0
Q13191;E7ENW2;B5MC15;Q13191-3;Q13191-2;Q68CY2;E9PHA9	Q13191;E7ENW2;B5MC15;Q13191-3;Q13191-2;Q68CY2	8;8;5;5;5;4;3	8;8;5;5;5;4;3	5;5;2;2;2;4;3	E3 ubiquitin-protein ligase CBL-B	CBLB;DKFZp779A0729	>sp|Q13191|CBLB_HUMAN E3 ubiquitin-protein ligase CBL-B OS=Homo sapiens GN=CBLB PE=1 SV=2;>tr|E7ENW2|E7ENW2_HUMAN E3 ubiquitin-protein ligase CBL-B OS=Homo sapiens GN=CBLB PE=2 SV=1;>tr|B5MC15|B5MC15_HUMAN Cas-Br-M (Murine) ecotropic retroviral transformin	7	8	8	5	1	0	0	1	1	0	0	0	0	0	0	1	0	0	0	0	0	1	0	0	1	0	0	0	0	0	0	0	0	0	0	0	0	0	0	1	0	0
Q9NYB9;Q9NYB9-2;E7EW77;E7EP65;J3KNB2;Q9NYB9-4;E9PEZ7;Q9NYB9-3;H7C3Q7;H0Y6B5;F8WBL5;F8WAQ3;F8WEB9;F8WAL6	Q9NYB9;Q9NYB9-2;E7EW77;E7EP65;J3KNB2;Q9NYB9-4;E9PEZ7;Q9NYB9-3;H7C3Q7	8;8;8;8;8;8;6;6;4;3;1;1;1;1	5;5;5;5;5;5;3;4;4;2;1;1;1;0	5;5;5;5;5;5;3;4;4;2;1;1;1;0	Abl interactor 2	ABI2	>sp|Q9NYB9|ABI2_HUMAN Abl interactor 2 OS=Homo sapiens GN=ABI2 PE=1 SV=1;>sp|Q9NYB9-2|ABI2_HUMAN Isoform 2 of Abl interactor 2 OS=Homo sapiens GN=ABI2;>tr|E7EW77|E7EW77_HUMAN Abl interactor 2 OS=Homo sapiens GN=ABI2 PE=2 SV=1;>tr|E7EP65|E7EP65_HUMAN Abl in	14	8	5	5	2	3	1	4	2	2	2	2	1	2	2	1	1	0	0	0	0	2	2	2	1	1	2	2	2	0	0	1	0	1	2	2	1	2	3	3	1	2
Q13237;E7EPE6;B7ZA25	Q13237;E7EPE6	9;9;2	9;9;2	9;9;2	cGMP-dependent protein kinase 2	PRKG2	>sp|Q13237|KGP2_HUMAN cGMP-dependent protein kinase 2 OS=Homo sapiens GN=PRKG2 PE=1 SV=1;>tr|E7EPE6|E7EPE6_HUMAN cGMP-dependent protein kinase OS=Homo sapiens GN=PRKG2 PE=2 SV=1	3	9	9	9	0	0	0	0	0	0	0	0	0	0	0	0	0	0	0	0	0	0	0	0	0	0	0	0	0	0	0	0	0	0	0	1	0	4	0	0	0	0
Q3KR37;J3KNL5;E7EPH8;Q3KR37-2;E9PRD6;Q3KR37-3	Q3KR37;J3KNL5;E7EPH8;Q3KR37-2;E9PRD6	3;3;3;3;2;1	3;3;3;3;2;1	3;3;3;3;2;1	GRAM domain-containing protein 1B	GRAMD1B	>sp|Q3KR37|GRM1B_HUMAN GRAM domain-containing protein 1B OS=Homo sapiens GN=GRAMD1B PE=1 SV=1;>tr|J3KNL5|J3KNL5_HUMAN GRAM domain-containing protein 1B OS=Homo sapiens GN=GRAMD1B PE=2 SV=1;>tr|E7EPH8|E7EPH8_HUMAN GRAM domain-containing protein 1B OS=Homo s	6	3	3	3	2	0	0	0	1	1	0	0	0	0	0	0	0	0	0	0	0	0	0	0	0	0	0	0	0	0	1	0	0	0	0	0	0	0	0	0	1	0
Q6P996;E7EPL4;H3BNZ1;J3KNK7;H3BND4;E7EMH5;Q86XE2;Q6P996-2;Q6P474;H3BNL6;H3BPV5;H3BM88;H3BU11;H3BQ54;H3BQS3	Q6P996;E7EPL4;H3BNZ1;J3KNK7;H3BND4;E7EMH5	23;23;23;22;22;21;11;9;6;3;2;2;2;2;1	23;23;23;22;22;21;11;9;6;3;2;2;2;2;1	23;23;23;22;22;21;11;9;6;3;2;2;2;2;1	Pyridoxal-dependent decarboxylase domain-containing protein 1	PDXDC1	>sp|Q6P996|PDXD1_HUMAN Pyridoxal-dependent decarboxylase domain-containing protein 1 OS=Homo sapiens GN=PDXDC1 PE=1 SV=2;>tr|E7EPL4|E7EPL4_HUMAN Pyridoxal-dependent decarboxylase domain-containing protein 1 OS=Homo sapiens GN=PDXDC1 PE=2 SV=1;>tr|H3BNZ1|H3	15	23	23	23	10	7	10	10	9	8	8	9	6	7	6	5	1	1	1	1	1	3	9	5	4	9	7	5	5	7	7	9	7	8	9	3	13	2	8	4	12	2
Q9Y520;E7EPN9;Q9Y520-4;Q9Y520-5;Q9Y520-7;Q9Y520-6;Q9Y520-3;Q9Y520-2;H7C5N8	Q9Y520;E7EPN9;Q9Y520-4;Q9Y520-5;Q9Y520-7;Q9Y520-6;Q9Y520-3;Q9Y520-2	61;61;61;61;61;60;57;54;20	61;61;61;61;61;60;57;54;20	60;60;60;60;60;59;56;54;20	Protein PRRC2C	PRRC2C	>sp|Q9Y520|PRC2C_HUMAN Protein PRRC2C OS=Homo sapiens GN=PRRC2C PE=1 SV=4;>tr|E7EPN9|E7EPN9_HUMAN Protein PRRC2C OS=Homo sapiens GN=PRRC2C PE=2 SV=1;>sp|Q9Y520-4|PRC2C_HUMAN Isoform 4 of Protein PRRC2C OS=Homo sapiens GN=PRRC2C;>sp|Q9Y520-5|PRC2C_HUMAN Iso	9	61	61	60	16	23	11	25	19	20	21	20	16	21	18	20	6	6	3	2	5	10	17	12	14	14	16	12	18	24	16	14	16	26	14	8	21	13	16	14	20	20
O14757;J3KN87;E7EPP6;O14757-2;O14757-3;E9PPA5;E9PJI4;E9PKQ3	O14757;J3KN87;E7EPP6;O14757-2;O14757-3;E9PPA5	4;4;4;4;4;2;1;1	4;4;4;4;4;2;1;1	4;4;4;4;4;2;1;1	Serine/threonine-protein kinase Chk1	CHEK1	>sp|O14757|CHK1_HUMAN Serine/threonine-protein kinase Chk1 OS=Homo sapiens GN=CHEK1 PE=1 SV=2;>tr|J3KN87|J3KN87_HUMAN Serine/threonine-protein kinase Chk1 OS=Homo sapiens GN=CHEK1 PE=2 SV=1;>tr|E7EPP6|E7EPP6_HUMAN Serine/threonine-protein kinase Chk1 OS=Ho	8	4	4	4	0	0	0	0	0	0	0	0	0	0	1	1	0	0	0	0	0	0	0	0	0	0	1	0	0	0	0	0	0	1	0	0	0	0	0	0	0	0
P28827;E7EPS8;F8WA38;P28827-2;E7EVX9;J3KRV2	P28827;E7EPS8;F8WA38;P28827-2;E7EVX9	8;8;8;8;6;2	8;8;8;8;6;2	7;7;7;7;5;2	Receptor-type tyrosine-protein phosphatase mu	PTPRM	>sp|P28827|PTPRM_HUMAN Receptor-type tyrosine-protein phosphatase mu OS=Homo sapiens GN=PTPRM PE=1 SV=2;>tr|E7EPS8|E7EPS8_HUMAN Receptor-type tyrosine-protein phosphatase mu OS=Homo sapiens GN=PTPRM PE=2 SV=2;>tr|F8WA38|F8WA38_HUMAN Receptor-type tyrosine-	6	8	8	7	0	0	4	0	1	1	1	1	1	1	1	0	0	0	0	0	0	0	0	0	0	0	1	3	1	0	1	0	3	1	1	1	0	2	1	0	0	1
P19404;E7EPT4	P19404;E7EPT4	9;9	9;9	9;9	NADH dehydrogenase [ubiquinone] flavoprotein 2, mitochondrial	NDUFV2	>sp|P19404|NDUV2_HUMAN NADH dehydrogenase [ubiquinone] flavoprotein 2, mitochondrial OS=Homo sapiens GN=NDUFV2 PE=1 SV=2;>tr|E7EPT4|E7EPT4_HUMAN NADH dehydrogenase [ubiquinone] flavoprotein 2, mitochondrial OS=Homo sapiens GN=NDUFV2 PE=4 SV=1	2	9	9	9	2	3	1	3	0	2	2	2	3	3	0	2	1	0	0	0	0	1	2	3	1	4	3	4	2	3	1	1	4	3	2	4	1	5	1	2	0	5
Q9NUL3;F8VPI7;E7EPX0;E7EVJ4;E9PH62;Q9NUL3-8;Q9NUL3-3;Q9NUL3-2;Q9NUL3-6;Q9NUL3-7;G5EA18;E5RJN7;E7EVI1;Q9NUL3-4;E5RJ67;H0YBY0;E5RFK1;E5RGQ5;E5RGT3;Q9NUL3-5	Q9NUL3;F8VPI7;E7EPX0;E7EVJ4;E9PH62;Q9NUL3-8;Q9NUL3-3;Q9NUL3-2;Q9NUL3-6;Q9NUL3-7;G5EA18;E5RJN7;E7EVI1;Q9NUL3-4	10;10;10;10;10;10;10;10;9;9;8;8;8;8;4;2;2;1;1;1	7;7;7;7;7;7;7;7;6;6;5;5;5;5;4;2;2;1;1;1	7;7;7;7;7;7;7;7;6;6;5;5;5;5;4;2;2;1;1;1	Double-stranded RNA-binding protein Staufen homolog 2	STAU2	>sp|Q9NUL3|STAU2_HUMAN Double-stranded RNA-binding protein Staufen homolog 2 OS=Homo sapiens GN=STAU2 PE=1 SV=1;>tr|F8VPI7|F8VPI7_HUMAN Double-stranded RNA-binding protein Staufen homolog 2 OS=Homo sapiens GN=STAU2 PE=4 SV=1;>tr|E7EPX0|E7EPX0_HUMAN Double-	20	10	7	7	3	4	2	3	5	1	2	2	3	4	2	3	1	1	0	0	0	2	4	1	2	2	2	5	4	2	2	2	2	1	1	3	3	1	3	0	0	0
E7EPZ9;P22105-3;P22105;P22105-2;Q16473;C9J7W4	E7EPZ9;P22105-3;P22105	26;26;25;3;2;1	26;26;25;3;2;1	26;26;25;3;2;1	Tenascin-X	TNXB	>tr|E7EPZ9|E7EPZ9_HUMAN Tenascin-X OS=Homo sapiens GN=TNXB PE=2 SV=1;>sp|P22105-3|TENX_HUMAN Isoform 3 of Tenascin-X OS=Homo sapiens GN=TNXB;>sp|P22105|TENX_HUMAN Tenascin-X OS=Homo sapiens GN=TNXB PE=1 SV=3	6	26	26	26	0	0	0	0	0	0	0	0	4	1	0	0	0	0	0	0	0	0	0	0	0	0	0	0	0	0	0	4	6	0	0	1	0	5	0	2	0	2
O14653;I3L4Z6;E7EQ34;O14653-2;I3L1K7;O14653-3;I3L3V4;I3L0K1;I3NI02	O14653;I3L4Z6;E7EQ34;O14653-2;I3L1K7;O14653-3;I3L3V4;I3L0K1	5;5;5;5;4;4;3;3;1	5;5;5;5;4;4;3;3;1	5;5;5;5;4;4;3;3;1	Golgi SNAP receptor complex member 2	GOSR2	>sp|O14653|GOSR2_HUMAN Golgi SNAP receptor complex member 2 OS=Homo sapiens GN=GOSR2 PE=1 SV=2;>tr|I3L4Z6|I3L4Z6_HUMAN Golgi SNAP receptor complex member 2 OS=Homo sapiens GN=GOSR2 PE=4 SV=1;>tr|E7EQ34|E7EQ34_HUMAN Golgi SNAP receptor complex member 2 OS=H	9	5	5	5	3	3	1	3	3	3	4	1	1	0	1	2	0	0	0	0	0	0	1	3	1	4	3	3	1	2	3	2	2	2	3	2	2	2	2	1	1	1
Q8NB25;E7EQ67;H7BY63;Q8NB25-4;Q8NB25-2;Q8NB25-3	Q8NB25;E7EQ67;H7BY63;Q8NB25-4;Q8NB25-2;Q8NB25-3	1;1;1;1;1;1	1;1;1;1;1;1	1;1;1;1;1;1	Protein FAM184A	FAM184A	>sp|Q8NB25|F184A_HUMAN Protein FAM184A OS=Homo sapiens GN=FAM184A PE=2 SV=3;>tr|E7EQ67|E7EQ67_HUMAN Protein FAM184A OS=Homo sapiens GN=FAM184A PE=2 SV=1;>tr|H7BY63|H7BY63_HUMAN Protein FAM184A OS=Homo sapiens GN=FAM184A PE=2 SV=1;>sp|Q8NB25-4|F184A_HUMAN I	6	1	1	1	0	0	0	0	0	0	0	1	0	0	0	0	0	0	0	0	0	0	0	0	0	0	0	0	0	0	0	0	0	0	0	0	0	0	0	0	0	0
E7EQ69;C9JZU6;C9J5J3	E7EQ69	10;4;4	10;4;4	1;1;1		NAA50	>tr|E7EQ69|E7EQ69_HUMAN N-alpha-acetyltransferase 50 OS=Homo sapiens GN=NAA50 PE=2 SV=1	3	10	10	1	3	4	1	5	4	3	5	3	2	3	4	6	1	1	2	2	0	3	4	4	3	4	4	2	4	5	1	2	4	6	3	2	4	2	3	3	4	2
Q14691;E7EQ95	Q14691;E7EQ95	1;1	1;1	1;1	DNA replication complex GINS protein PSF1	GINS1	>sp|Q14691|PSF1_HUMAN DNA replication complex GINS protein PSF1 OS=Homo sapiens GN=GINS1 PE=1 SV=1;>tr|E7EQ95|E7EQ95_HUMAN DNA replication complex GINS protein PSF1 OS=Homo sapiens GN=GINS1 PE=2 SV=1	2	1	1	1	0	0	0	0	0	0	0	0	0	0	0	0	0	0	0	0	0	0	0	0	0	0	1	0	0	0	0	0	0	0	0	0	0	0	0	0	0	0
Q8NBI5;E9PS74;E7EQD2;H0YD64	Q8NBI5;E9PS74;E7EQD2;H0YD64	2;2;2;1	2;2;2;1	2;2;2;1	Solute carrier family 43 member 3	SLC43A3	>sp|Q8NBI5|S43A3_HUMAN Solute carrier family 43 member 3 OS=Homo sapiens GN=SLC43A3 PE=1 SV=2;>tr|E9PS74|E9PS74_HUMAN Solute carrier family 43 member 3 (Fragment) OS=Homo sapiens GN=SLC43A3 PE=2 SV=1;>tr|E7EQD2|E7EQD2_HUMAN Solute carrier family 43 member	4	2	2	2	0	1	1	0	1	1	0	0	1	0	0	0	0	0	0	0	0	0	0	1	0	0	0	0	0	1	0	0	1	1	1	1	0	2	1	0	0	1
Q15833;M0R1A1;Q15833-2;E7EQD5;M0R0M7	Q15833;M0R1A1;Q15833-2;E7EQD5;M0R0M7	2;2;2;2;1	2;2;2;2;1	2;2;2;2;1	Syntaxin-binding protein 2	STXBP2;ZNF14	>sp|Q15833|STXB2_HUMAN Syntaxin-binding protein 2 OS=Homo sapiens GN=STXBP2 PE=1 SV=2;>tr|M0R1A1|M0R1A1_HUMAN Syntaxin-binding protein 2 (Fragment) OS=Homo sapiens GN=STXBP2 PE=4 SV=1;>sp|Q15833-2|STXB2_HUMAN Isoform 2 of Syntaxin-binding protein 2 OS=Homo	5	2	2	2	0	0	0	0	0	0	0	0	0	0	0	0	0	0	0	0	0	0	0	0	0	0	0	0	0	0	0	1	0	0	0	1	0	0	0	0	0	0
Q8NFJ9;E9PQD9;E9PR55;E7EQH1;Q8NFJ9-3;Q8NFJ9-2	Q8NFJ9;E9PQD9;E9PR55;E7EQH1;Q8NFJ9-3;Q8NFJ9-2	1;1;1;1;1;1	1;1;1;1;1;1	1;1;1;1;1;1	Bardet-Biedl syndrome 1 protein	BBS1	>sp|Q8NFJ9|BBS1_HUMAN Bardet-Biedl syndrome 1 protein OS=Homo sapiens GN=BBS1 PE=1 SV=1;>tr|E9PQD9|E9PQD9_HUMAN Bardet-Biedl syndrome 1 protein (Fragment) OS=Homo sapiens GN=BBS1 PE=4 SV=1;>tr|E9PR55|E9PR55_HUMAN Bardet-Biedl syndrome 1 protein OS=Homo sap	6	1	1	1	0	0	0	0	0	0	0	0	0	0	0	0	0	0	0	0	0	0	0	0	0	0	0	0	0	0	0	0	0	0	0	0	0	1	0	1	0	1
Q96RT7;E7EQL8;Q96RT7-2;Q96RT7-3	Q96RT7;E7EQL8;Q96RT7-2;Q96RT7-3	4;4;4;4	4;4;4;4	4;4;4;4	Gamma-tubulin complex component 6	TUBGCP6	>sp|Q96RT7|GCP6_HUMAN Gamma-tubulin complex component 6 OS=Homo sapiens GN=TUBGCP6 PE=1 SV=3;>tr|E7EQL8|E7EQL8_HUMAN Gamma-tubulin complex component 6 OS=Homo sapiens GN=TUBGCP6 PE=2 SV=1;>sp|Q96RT7-2|GCP6_HUMAN Isoform 2 of Gamma-tubulin complex component	4	4	4	4	0	0	0	1	0	0	0	0	0	0	1	0	0	0	0	0	0	0	0	0	0	0	0	1	0	0	0	0	2	2	0	0	1	0	0	0	0	0
Q9GZM5;E7EQR8;D6RFI3;D6RGY8;H0Y9A1;D6RBQ1;D6RA04;D6RAY4	Q9GZM5;E7EQR8;D6RFI3;D6RGY8;H0Y9A1	6;6;5;3;3;1;1;1	6;6;5;3;3;1;1;1	6;6;5;3;3;1;1;1	Protein YIPF3;Protein YIPF3, 36 kDa form III	YIPF3	>sp|Q9GZM5|YIPF3_HUMAN Protein YIPF3 OS=Homo sapiens GN=YIPF3 PE=1 SV=1;>tr|E7EQR8|E7EQR8_HUMAN Protein YIPF3 OS=Homo sapiens GN=YIPF3 PE=2 SV=1;>tr|D6RFI3|D6RFI3_HUMAN Protein YIPF3 (Fragment) OS=Homo sapiens GN=YIPF3 PE=2 SV=1;>tr|D6RGY8|D6RGY8_HUMAN Pro	8	6	6	6	1	3	2	1	2	1	1	2	0	1	0	0	1	0	0	0	1	0	1	4	0	1	1	2	0	2	2	2	2	1	2	0	2	0	1	1	1	2
P20839;P20839-6;P20839-7;E7EQS0;P20839-3;P20839-5;C9J381;P20839-2;P20839-4;C9K0R9;C9J029;H7C5T1;H7C511	P20839;P20839-6;P20839-7;E7EQS0;P20839-3;P20839-5;C9J381;P20839-2;P20839-4;C9K0R9	14;14;14;14;14;14;13;13;13;10;3;3;3	12;12;12;12;12;12;11;11;11;8;3;3;3	12;12;12;12;12;12;11;11;11;8;3;3;3	Inosine-5-monophosphate dehydrogenase 1;Inosine-5-monophosphate dehydrogenase	IMPDH1	>sp|P20839|IMDH1_HUMAN Inosine-5-monophosphate dehydrogenase 1 OS=Homo sapiens GN=IMPDH1 PE=1 SV=2;>sp|P20839-6|IMDH1_HUMAN Isoform 6 of Inosine-5-monophosphate dehydrogenase 1 OS=Homo sapiens GN=IMPDH1;>sp|P20839-7|IMDH1_HUMAN Isoform 7 of Inosine-5-mo	13	14	12	12	3	4	2	6	2	2	1	3	2	3	5	1	2	0	0	0	2	3	4	3	3	1	3	1	2	5	2	3	2	5	2	1	3	2	2	2	2	2
E7EQT4	E7EQT4	38	38	1		ACIN1	>tr|E7EQT4|E7EQT4_HUMAN Apoptotic chromatin condensation inducer in the nucleus OS=Homo sapiens GN=ACIN1 PE=2 SV=2	1	38	38	1	9	12	9	10	8	10	9	11	11	14	13	9	2	1	1	0	3	7	16	5	5	6	7	10	13	14	9	6	8	16	13	3	12	1	4	1	6	8
O15347;E9PES6;E7ES08;E7EQU1;P0C6E5	O15347;E9PES6;E7ES08;E7EQU1	6;6;6;6;2	5;5;5;5;1	5;5;5;5;1	High mobility group protein B3	HMGB3	>sp|O15347|HMGB3_HUMAN High mobility group protein B3 OS=Homo sapiens GN=HMGB3 PE=1 SV=4;>tr|E9PES6|E9PES6_HUMAN High mobility group protein B3 (Fragment) OS=Homo sapiens GN=HMGB3 PE=2 SV=1;>tr|E7ES08|E7ES08_HUMAN High mobility group protein B3 (Fragment)	5	6	5	5	2	4	3	4	4	4	3	2	4	4	4	3	1	2	0	1	3	2	4	3	2	3	4	3	4	4	2	0	1	3	3	1	2	3	2	0	3	1
Q96C01;E7EQY1;C9J2Y4	Q96C01;E7EQY1;C9J2Y4	4;4;2	4;4;2	4;4;2	Protein FAM136A	FAM136A	>sp|Q96C01|F136A_HUMAN Protein FAM136A OS=Homo sapiens GN=FAM136A PE=1 SV=1;>tr|E7EQY1|E7EQY1_HUMAN Protein FAM136A OS=Homo sapiens GN=FAM136A PE=2 SV=1;>tr|C9J2Y4|C9J2Y4_HUMAN Protein FAM136A OS=Homo sapiens GN=FAM136A PE=2 SV=1	3	4	4	4	1	1	1	0	1	2	1	0	0	0	0	1	0	0	0	0	0	0	1	1	0	1	1	0	0	0	0	1	2	0	1	1	0	2	0	1	0	1
Q16637;E7EQZ4;Q16637-4;Q16637-2;Q16637-3	Q16637;E7EQZ4;Q16637-4;Q16637-2;Q16637-3	1;1;1;1;1	1;1;1;1;1	1;1;1;1;1	Survival motor neuron protein	SMN1	>sp|Q16637|SMN_HUMAN Survival motor neuron protein OS=Homo sapiens GN=SMN1 PE=1 SV=1;>tr|E7EQZ4|E7EQZ4_HUMAN Survival motor neuron protein OS=Homo sapiens GN=SMN1 PE=4 SV=1;>sp|Q16637-4|SMN_HUMAN Isoform SMN-delta57 of Survival motor neuron protein OS=Homo	5	1	1	1	0	0	0	0	0	1	0	0	0	0	0	0	0	0	0	0	0	0	0	0	1	0	0	0	0	0	0	1	0	1	0	1	1	1	1	0	1	0
Q658Y4;E7ER68;H0YC80;G3V120	Q658Y4;E7ER68	6;6;1;1	6;6;1;1	6;6;1;1	Protein FAM91A1	FAM91A1	>sp|Q658Y4|F91A1_HUMAN Protein FAM91A1 OS=Homo sapiens GN=FAM91A1 PE=1 SV=3;>tr|E7ER68|E7ER68_HUMAN Protein FAM91A1 OS=Homo sapiens GN=FAM91A1 PE=2 SV=1	4	6	6	6	0	0	2	0	0	0	0	1	0	0	2	0	0	0	0	0	0	0	1	1	0	1	1	0	0	0	0	0	1	1	0	0	0	0	0	0	0	0
Q7Z2K6;E7ER77;B3KSB1	Q7Z2K6;E7ER77	7;7;2	7;7;2	7;7;2	Endoplasmic reticulum metallopeptidase 1	ERMP1	>sp|Q7Z2K6|ERMP1_HUMAN Endoplasmic reticulum metallopeptidase 1 OS=Homo sapiens GN=ERMP1 PE=1 SV=2;>tr|E7ER77|E7ER77_HUMAN Endoplasmic reticulum metallopeptidase 1 OS=Homo sapiens GN=ERMP1 PE=2 SV=1	3	7	7	7	2	0	2	2	1	1	1	2	1	1	2	1	0	0	0	0	1	0	1	1	1	3	2	0	0	0	0	1	1	2	2	4	0	2	1	0	1	1
O95340;E7ER89;O95340-2	O95340;E7ER89;O95340-2	35;35;35	35;35;35	34;34;34	Bifunctional 3-phosphoadenosine 5-phosphosulfate synthase 2;Sulfate adenylyltransferase;Adenylyl-sulfate kinase	PAPSS2	>sp|O95340|PAPS2_HUMAN Bifunctional 3-phosphoadenosine 5-phosphosulfate synthase 2 OS=Homo sapiens GN=PAPSS2 PE=1 SV=2;>tr|E7ER89|E7ER89_HUMAN Sulfate adenylyltransferase OS=Homo sapiens GN=PAPSS2 PE=2 SV=2;>sp|O95340-2|PAPS2_HUMAN Isoform B of Bifunctio	3	35	35	34	15	16	9	18	12	23	12	18	16	10	11	12	7	11	4	6	13	9	12	11	8	9	8	9	11	12	15	10	12	8	13	2	9	2	9	7	12	4
E7ERH1;E7EMG1;Q6IPI5;H7C3Z4;C9JI43;C9J8K5;C9JFT7	E7ERH1;E7EMG1;Q6IPI5	23;14;14;5;4;4;2	4;1;1;0;0;2;0	4;1;1;0;0;2;0	Tensin-1	TNS1	>tr|E7ERH1|E7ERH1_HUMAN Tensin-1 (Fragment) OS=Homo sapiens GN=TNS1 PE=2 SV=1;>tr|E7EMG1|E7EMG1_HUMAN Uncharacterized protein OS=Homo sapiens GN=TNS1 PE=4 SV=1;>tr|Q6IPI5|Q6IPI5_HUMAN TNS1 protein OS=Homo sapiens GN=TNS1 PE=2 SV=1	7	23	4	4	12	7	7	7	9	3	5	7	6	5	6	7	3	3	1	0	3	2	9	8	5	9	5	8	7	8	10	10	3	6	7	1	5	4	4	4	6	6
Q86VM9;E7ERS3;Q86VM9-2;H3BRH3;H3BRN6;H3BPD0;H3BP01	Q86VM9;E7ERS3;Q86VM9-2	14;14;9;5;1;1;1	14;14;9;5;1;1;1	14;14;9;5;1;1;1	Zinc finger CCCH domain-containing protein 18	ZC3H18	>sp|Q86VM9|ZCH18_HUMAN Zinc finger CCCH domain-containing protein 18 OS=Homo sapiens GN=ZC3H18 PE=1 SV=2;>tr|E7ERS3|E7ERS3_HUMAN Zinc finger CCCH domain-containing protein 18 OS=Homo sapiens GN=ZC3H18 PE=2 SV=1;>sp|Q86VM9-2|ZCH18_HUMAN Isoform 2 of Zinc fi	7	14	14	14	2	2	2	4	3	0	1	5	2	3	4	4	0	0	0	0	0	1	5	2	0	0	2	2	4	3	2	1	3	3	5	3	4	2	2	1	0	0
Q9NQT8;E7ERX9;F2Z2F9	Q9NQT8;E7ERX9	4;4;1	3;3;1	3;3;1	Kinesin-like protein KIF13B	KIF13B	>sp|Q9NQT8|KI13B_HUMAN Kinesin-like protein KIF13B OS=Homo sapiens GN=KIF13B PE=1 SV=2;>tr|E7ERX9|E7ERX9_HUMAN Kinesin-like protein KIF13B OS=Homo sapiens GN=KIF13B PE=2 SV=1	3	4	3	3	0	0	0	0	0	0	0	0	0	0	0	1	0	0	0	0	0	0	0	0	0	0	0	0	0	0	0	0	0	0	1	2	0	1	0	1	0	1
Q5R3I4;E7ES35;F8WBU8;H7C089;A9UJP8	Q5R3I4;E7ES35;F8WBU8;H7C089;A9UJP8	2;2;1;1;1	2;2;1;1;1	2;2;1;1;1	Tetratricopeptide repeat protein 38	TTC38	>sp|Q5R3I4|TTC38_HUMAN Tetratricopeptide repeat protein 38 OS=Homo sapiens GN=TTC38 PE=1 SV=1;>tr|E7ES35|E7ES35_HUMAN Tetratricopeptide repeat protein 38 OS=Homo sapiens GN=TTC38 PE=2 SV=1;>tr|F8WBU8|F8WBU8_HUMAN Tetratricopeptide repeat protein 38 OS=Homo	5	2	2	2	0	0	0	0	0	0	1	1	0	0	0	0	0	0	0	0	0	0	0	0	0	0	0	0	0	0	0	0	0	0	0	0	0	1	1	0	1	0
O95757;E9PDE8;E7ES43;D6RJ96	O95757;E9PDE8;E7ES43;D6RJ96	9;9;9;7	5;5;5;3	5;5;5;3	Heat shock 70 kDa protein 4L	HSPA4L	>sp|O95757|HS74L_HUMAN Heat shock 70 kDa protein 4L OS=Homo sapiens GN=HSPA4L PE=1 SV=3;>tr|E9PDE8|E9PDE8_HUMAN Heat shock 70 kDa protein 4L OS=Homo sapiens GN=HSPA4L PE=2 SV=1;>tr|E7ES43|E7ES43_HUMAN Heat shock 70 kDa protein 4L OS=Homo sapiens GN=HSPA4L	4	9	5	5	1	4	1	2	2	3	3	2	2	2	3	1	1	1	2	1	2	0	3	2	3	2	2	1	1	2	3	3	1	2	2	2	1	3	1	1	1	4
Q5TAT6;Q5TAT6-8;E7EX21;E7ES50;E7ES56;E9PEG9;E7ES55;E7ES51;E7ES49;E7ES47;E7ES46;G5E987;Q5TAT6-11;Q5TAT6-9;Q5TAT6-10;Q5TAT6-4;Q5TAT6-3;Q5TAT6-7;Q5TAT6-2;Q5TAT6-5;Q5TAT6-6	Q5TAT6;Q5TAT6-8;E7EX21;E7ES50;E7ES56;E9PEG9;E7ES55;E7ES51;E7ES49;E7ES47;E7ES46;G5E987;Q5TAT6-11;Q5TAT6-9;Q5TAT6-10;Q5TAT6-4;Q5TAT6-3;Q5TAT6-7;Q5TAT6-2;Q5TAT6-5;Q5TAT6-6	1;1;1;1;1;1;1;1;1;1;1;1;1;1;1;1;1;1;1;1;1	1;1;1;1;1;1;1;1;1;1;1;1;1;1;1;1;1;1;1;1;1	1;1;1;1;1;1;1;1;1;1;1;1;1;1;1;1;1;1;1;1;1	Collagen alpha-1(XIII) chain	COL13A1	>sp|Q5TAT6|CODA1_HUMAN Collagen alpha-1(XIII) chain OS=Homo sapiens GN=COL13A1 PE=1 SV=1;>sp|Q5TAT6-8|CODA1_HUMAN Isoform 8 of Collagen alpha-1(XIII) chain OS=Homo sapiens GN=COL13A1;>tr|E7EX21|E7EX21_HUMAN Collagen alpha-1(XIII) chain OS=Homo sapiens GN=C	21	1	1	1	0	0	0	0	0	1	0	0	0	0	1	0	0	0	0	0	0	0	0	0	0	0	0	1	1	0	1	0	0	0	0	0	1	0	0	0	0	0
P49768;E7ES96;P49768-2;P49768-7;P49810;E5RG63;B1AP22;P49768-6;P49810-3;P49768-3;E5RFW4;E5RJ26;C9J5P7;P49768-5;P49810-2	P49768;E7ES96;P49768-2;P49768-7;P49810;E5RG63;B1AP22;P49768-6;P49810-3	4;4;4;3;2;2;2;2;2;1;1;1;1;1;1	4;4;4;3;2;2;2;2;2;1;1;1;1;1;1	4;4;4;3;2;2;2;2;2;1;1;1;1;1;1	Presenilin-1;Presenilin-1 NTF subunit;Presenilin-1 CTF subunit;Presenilin-1 CTF12;Presenilin;Presenilin-2;Presenilin-2 NTF subunit;Presenilin-2 CTF subunit	PSEN1;PSEN2	>sp|P49768|PSN1_HUMAN Presenilin-1 OS=Homo sapiens GN=PSEN1 PE=1 SV=1;>tr|E7ES96|E7ES96_HUMAN Presenilin-1 OS=Homo sapiens GN=PSEN1 PE=2 SV=1;>sp|P49768-2|PSN1_HUMAN Isoform 2 of Presenilin-1 OS=Homo sapiens GN=PSEN1;>sp|P49768-7|PSN1_HUMAN Isoform 7 of Pr	15	4	4	4	0	1	2	1	0	2	0	0	1	0	1	0	0	0	0	0	0	0	0	0	0	0	0	1	2	0	2	1	0	0	0	0	0	0	1	0	0	0
P34741;E7ESK6;E9PBI9;E5RJB8;E5RHU3	P34741;E7ESK6;E9PBI9;E5RJB8;E5RHU3	8;8;8;4;4	8;8;8;4;4	8;8;8;4;4	Syndecan-2;Syndecan	SDC2	>sp|P34741|SDC2_HUMAN Syndecan-2 OS=Homo sapiens GN=SDC2 PE=1 SV=2;>tr|E7ESK6|E7ESK6_HUMAN Syndecan OS=Homo sapiens GN=SDC2 PE=2 SV=1;>tr|E9PBI9|E9PBI9_HUMAN Syndecan OS=Homo sapiens GN=SDC2 PE=3 SV=1;>tr|E5RJB8|E5RJB8_HUMAN Syndecan-2 (Fragment) OS=Homo s	5	8	8	8	3	2	3	3	3	2	2	1	2	3	0	3	1	0	0	0	3	2	1	5	1	2	3	2	1	2	3	1	3	2	2	1	2	1	1	2	2	2
E7ESK7;E5RIR4;E9PD24;E7EVZ2;E5RGE1	E7ESK7;E5RIR4;E9PD24;E7EVZ2;E5RGE1	11;7;7;7;6	1;0;0;0;0	1;0;0;0;0		YWHAZ	>tr|E7ESK7|E7ESK7_HUMAN 14-3-3 protein zeta/delta (Fragment) OS=Homo sapiens GN=YWHAZ PE=2 SV=1;>tr|E5RIR4|E5RIR4_HUMAN 14-3-3 protein zeta/delta (Fragment) OS=Homo sapiens GN=YWHAZ PE=2 SV=1;>tr|E9PD24|E9PD24_HUMAN 14-3-3 protein zeta/delta (Fragment) OS=	5	11	1	1	8	7	8	7	8	8	7	8	8	8	8	6	9	7	7	3	9	6	7	7	7	8	7	6	9	8	7	8	5	8	7	7	8	7	7	7	7	6
Q9NWU5;E7ESL0;J3KQY1;Q9NWU5-2;Q9NWU5-3	Q9NWU5;E7ESL0;J3KQY1;Q9NWU5-2;Q9NWU5-3	5;5;5;4;4	5;5;5;4;4	5;5;5;4;4	39S ribosomal protein L22, mitochondrial	MRPL22	>sp|Q9NWU5|RM22_HUMAN 39S ribosomal protein L22, mitochondrial OS=Homo sapiens GN=MRPL22 PE=1 SV=1;>tr|E7ESL0|E7ESL0_HUMAN 39S ribosomal protein L22, mitochondrial OS=Homo sapiens GN=MRPL22 PE=2 SV=1;>tr|J3KQY1|J3KQY1_HUMAN 39S ribosomal protein L22, mitoc	5	5	5	5	3	2	1	2	1	0	2	2	1	1	2	3	0	0	0	0	0	0	2	3	0	3	1	2	2	2	0	0	2	1	0	1	1	0	0	0	1	1
E7ESP4;E7EMF1;E9PB77;D6RG08	E7ESP4;E7EMF1;E9PB77	26;21;15;3	1;1;1;0	1;1;1;0		ITGA2	>tr|E7ESP4|E7ESP4_HUMAN Integrin alpha-2 OS=Homo sapiens GN=ITGA2 PE=2 SV=1;>tr|E7EMF1|E7EMF1_HUMAN Integrin alpha-2 OS=Homo sapiens GN=ITGA2 PE=2 SV=1;>tr|E9PB77|E9PB77_HUMAN Integrin alpha-2 OS=Homo sapiens GN=ITGA2 PE=2 SV=1	4	26	1	1	18	11	10	17	18	17	14	15	7	2	19	7	1	3	2	3	5	5	13	16	11	15	14	19	12	17	17	4	4	9	16	2	11	11	12	3	19	8
P07197;E7ESP9;E7EMV2;P07197-2	P07197;E7ESP9;E7EMV2	28;28;26;11	26;26;24;9	23;23;21;7	Neurofilament medium polypeptide	NEFM	>sp|P07197|NFM_HUMAN Neurofilament medium polypeptide OS=Homo sapiens GN=NEFM PE=1 SV=3;>tr|E7ESP9|E7ESP9_HUMAN Neurofilament medium polypeptide OS=Homo sapiens GN=NEFM PE=2 SV=1;>tr|E7EMV2|E7EMV2_HUMAN Neurofilament medium polypeptide OS=Homo sapiens GN=N	4	28	26	23	4	5	15	1	11	13	4	3	3	2	1	1	3	2	2	1	2	2	4	2	2	1	3	2	2	2	9	20	1	3	2	1	8	1	1	1	2	1
Q71RG4;K7EKW3;E7ESS3;Q71RG4-2;Q71RG4-3	Q71RG4;K7EKW3;E7ESS3;Q71RG4-2;Q71RG4-3	4;4;4;4;2	4;4;4;4;2	4;4;4;4;2	Transmembrane and ubiquitin-like domain-containing protein 2	TMUB2	>sp|Q71RG4|TMUB2_HUMAN Transmembrane and ubiquitin-like domain-containing protein 2 OS=Homo sapiens GN=TMUB2 PE=2 SV=2;>tr|K7EKW3|K7EKW3_HUMAN Transmembrane and ubiquitin-like domain-containing protein 2 (Fragment) OS=Homo sapiens GN=TMUB2 PE=4 SV=1;>tr|E7	5	4	4	4	0	2	0	0	1	1	0	2	0	0	1	1	0	0	0	0	0	0	0	0	0	1	1	1	1	1	2	1	1	1	1	1	1	1	0	1	1	0
Q969R8;E7EST0;F6YA60	Q969R8;E7EST0;F6YA60	1;1;1	1;1;1	1;1;1	Integrin-alpha FG-GAP repeat-containing protein 2	ITFG2	>sp|Q969R8|ITFG2_HUMAN Integrin-alpha FG-GAP repeat-containing protein 2 OS=Homo sapiens GN=ITFG2 PE=1 SV=1;>tr|E7EST0|E7EST0_HUMAN Integrin-alpha FG-GAP repeat-containing protein 2 OS=Homo sapiens GN=ITFG2 PE=2 SV=2;>tr|F6YA60|F6YA60_HUMAN Integrin-alpha	3	1	1	1	0	0	0	0	0	0	0	0	0	0	0	0	0	0	0	0	0	0	0	0	0	0	0	0	0	0	0	0	0	0	0	0	0	1	0	0	0	0
Q13330;Q13330-3;E7ESY4;H0Y4T7;Q13330-2;F8VSM3;F8W9Y9;H0YIT0;E9PF88;C9JJM0;H0YIV8	Q13330;Q13330-3;E7ESY4;H0Y4T7;Q13330-2	14;14;14;9;9;5;5;2;2;1;1	11;11;11;8;6;4;5;1;1;1;1	9;9;9;7;4;3;5;0;0;1;1	Metastasis-associated protein MTA1	MTA1	>sp|Q13330|MTA1_HUMAN Metastasis-associated protein MTA1 OS=Homo sapiens GN=MTA1 PE=1 SV=2;>sp|Q13330-3|MTA1_HUMAN Isoform 3 of Metastasis-associated protein MTA1 OS=Homo sapiens GN=MTA1;>tr|E7ESY4|E7ESY4_HUMAN Metastasis-associated protein MTA1 OS=Homo sa	11	14	11	9	2	2	0	2	0	2	1	4	1	3	1	1	0	0	0	0	0	0	1	0	1	1	1	1	3	3	2	0	1	4	0	0	2	0	0	0	0	0
Q9H7P9;E7ESZ3;H7BXC7;Q9H7P9-3	Q9H7P9;E7ESZ3;H7BXC7;Q9H7P9-3	1;1;1;1	1;1;1;1	1;1;1;1	Pleckstrin homology domain-containing family G member 2	PLEKHG2	>sp|Q9H7P9|PKHG2_HUMAN Pleckstrin homology domain-containing family G member 2 OS=Homo sapiens GN=PLEKHG2 PE=1 SV=3;>tr|E7ESZ3|E7ESZ3_HUMAN Pleckstrin homology domain-containing family G member 2 OS=Homo sapiens GN=PLEKHG2 PE=2 SV=2;>tr|H7BXC7|H7BXC7_HUMAN	4	1	1	1	0	0	0	0	1	0	0	0	0	0	0	0	0	0	0	0	0	0	0	1	1	0	0	0	0	0	0	0	0	0	0	0	0	0	0	0	0	0
O95299;E7ESZ7;Q8WXC9;C9J6X0;Q8N1B9;H7C2W5;H7C1Y7;H7C2X4	O95299;E7ESZ7;Q8WXC9;C9J6X0;Q8N1B9	16;16;13;9;8;4;4;4	16;16;13;9;8;4;4;4	16;16;13;9;8;4;4;4	NADH dehydrogenase [ubiquinone] 1 alpha subcomplex subunit 10, mitochondrial	NDUFA10	>sp|O95299|NDUAA_HUMAN NADH dehydrogenase [ubiquinone] 1 alpha subcomplex subunit 10, mitochondrial OS=Homo sapiens GN=NDUFA10 PE=1 SV=1;>tr|E7ESZ7|E7ESZ7_HUMAN NADH dehydrogenase [ubiquinone] 1 alpha subcomplex subunit 10, mitochondrial OS=Homo sapiens GN	8	16	16	16	6	4	0	6	6	3	3	1	4	4	3	4	2	3	1	0	1	4	4	5	2	9	5	5	4	5	5	4	6	5	2	6	7	8	4	5	3	6
Q8NCG7;E7ET49;Q8NCG7-2;Q8NCG7-4;E7EVQ4;Q8NCG7-3	Q8NCG7;E7ET49;Q8NCG7-2;Q8NCG7-4	3;3;2;2;1;1	3;3;2;2;1;1	3;3;2;2;1;1	Sn1-specific diacylglycerol lipase beta	DAGLB	>sp|Q8NCG7|DGLB_HUMAN Sn1-specific diacylglycerol lipase beta OS=Homo sapiens GN=DAGLB PE=1 SV=2;>tr|E7ET49|E7ET49_HUMAN Sn1-specific diacylglycerol lipase beta OS=Homo sapiens GN=DAGLB PE=2 SV=1;>sp|Q8NCG7-2|DGLB_HUMAN Isoform 2 of Sn1-specific diacylglyc	6	3	3	3	1	1	0	1	0	0	0	1	2	0	0	0	0	0	0	0	0	0	0	0	0	0	0	0	0	1	0	1	0	0	0	0	0	0	0	0	0	0
Q15154;E7ETA6;E7EV56;Q15154-2;H0YBA1;A6NNN6;E7EV93;E9PGW9;Q15154-3;E5RGQ4	Q15154;E7ETA6;E7EV56;Q15154-2	19;19;18;18;9;8;4;3;3;1	19;19;18;18;9;8;4;3;3;1	19;19;18;18;9;8;4;3;3;1	Pericentriolar material 1 protein	PCM1	>sp|Q15154|PCM1_HUMAN Pericentriolar material 1 protein OS=Homo sapiens GN=PCM1 PE=1 SV=4;>tr|E7ETA6|E7ETA6_HUMAN Pericentriolar material 1 protein OS=Homo sapiens GN=PCM1 PE=2 SV=1;>tr|E7EV56|E7EV56_HUMAN Pericentriolar material 1 protein OS=Homo sapiens	10	19	19	19	1	2	0	3	2	2	4	5	0	2	1	1	0	0	0	0	0	0	3	3	2	1	2	2	4	5	4	0	2	5	2	0	4	0	1	0	0	0
E7ETB3;Q9ULA0;E7EMB6;F8WAN0;C9JBE1;B9ZVU2;E7EPX3;E5RJ35;C9J1E2;C9JRG3;E3W974	E7ETB3;Q9ULA0;E7EMB6;F8WAN0	15;14;12;8;7;6;5;3;3;2;1	15;14;12;8;7;6;5;3;3;2;1	15;14;12;8;7;6;5;3;3;2;1	Aspartyl aminopeptidase	DNPEP	>tr|E7ETB3|E7ETB3_HUMAN Aspartyl aminopeptidase OS=Homo sapiens GN=DNPEP PE=2 SV=1;>sp|Q9ULA0|DNPEP_HUMAN Aspartyl aminopeptidase OS=Homo sapiens GN=DNPEP PE=1 SV=1;>tr|E7EMB6|E7EMB6_HUMAN Aspartyl aminopeptidase OS=Homo sapiens GN=DNPEP PE=2 SV=1;>tr|F8WA	11	15	15	15	4	6	5	6	5	8	3	3	2	3	4	5	4	3	0	0	2	0	1	6	4	5	5	2	2	4	5	2	4	6	6	5	4	7	3	6	6	7
E7ETC6;H0YA72;Q86YL7-5;Q86YL7-6;Q86YL7;Q86YL7-4;Q86YL7-3	E7ETC6;H0YA72;Q86YL7-5;Q86YL7-6;Q86YL7;Q86YL7-4;Q86YL7-3	2;2;2;2;2;2;2	2;2;2;2;2;2;2	2;2;2;2;2;2;2	Podoplanin	PDPN	>tr|E7ETC6|E7ETC6_HUMAN Podoplanin OS=Homo sapiens GN=PDPN PE=2 SV=1;>tr|H0YA72|H0YA72_HUMAN Podoplanin (Fragment) OS=Homo sapiens GN=PDPN PE=2 SV=1;>sp|Q86YL7-5|PDPN_HUMAN Isoform 5 of Podoplanin OS=Homo sapiens GN=PDPN;>sp|Q86YL7-6|PDPN_HUMAN Isoform 6 o	7	2	2	2	0	0	0	0	0	0	0	0	1	0	0	0	0	0	0	0	0	0	0	0	0	1	0	0	0	0	0	0	1	0	0	2	0	1	0	1	0	1
Q12830;Q12830-4;E7ETD6;Q12830-2;F5GXF5;J3QQK4;J3QQQ8;J3KSK9;E9PE19	Q12830;Q12830-4;E7ETD6;Q12830-2;F5GXF5	6;6;6;5;4;2;1;1;1	6;6;6;5;4;2;1;1;1	6;6;6;5;4;2;1;1;1	Nucleosome-remodeling factor subunit BPTF	BPTF	>sp|Q12830|BPTF_HUMAN Nucleosome-remodeling factor subunit BPTF OS=Homo sapiens GN=BPTF PE=1 SV=3;>sp|Q12830-4|BPTF_HUMAN Isoform 4 of Nucleosome-remodeling factor subunit BPTF OS=Homo sapiens GN=BPTF;>tr|E7ETD6|E7ETD6_HUMAN Nucleosome-remodeling factor su	9	6	6	6	0	1	0	0	0	1	0	1	0	1	0	0	0	0	1	0	0	0	0	0	0	0	0	0	0	0	0	1	0	2	1	0	1	0	0	0	0	0
P62847;E7ETK0;P62847-2;P62847-3;P62847-4	P62847;E7ETK0;P62847-2;P62847-3;P62847-4	6;6;6;6;6	6;6;6;6;6	6;6;6;6;6	40S ribosomal protein S24	RPS24	>sp|P62847|RS24_HUMAN 40S ribosomal protein S24 OS=Homo sapiens GN=RPS24 PE=1 SV=1;>tr|E7ETK0|E7ETK0_HUMAN 40S ribosomal protein S24 OS=Homo sapiens GN=RPS24 PE=2 SV=1;>sp|P62847-2|RS24_HUMAN Isoform 2 of 40S ribosomal protein S24 OS=Homo sapiens GN=RPS24;	5	6	6	6	5	6	4	6	3	6	6	6	5	2	3	5	2	3	3	1	1	1	4	5	3	6	6	4	4	6	4	4	6	5	6	4	5	4	4	4	6	3
P05166;E9PEC3;E7ETT4;E7EUY3;E7ETT1;E9PDR0;E7EX59;P05166-2;C9JQS9;F8WBI9;E7ENC1;C9JVY9	P05166;E9PEC3;E7ETT4;E7EUY3;E7ETT1;E9PDR0;E7EX59;P05166-2;C9JQS9	9;9;9;9;9;9;9;9;8;4;3;2	9;9;9;9;9;9;9;9;8;4;3;2	9;9;9;9;9;9;9;9;8;4;3;2	Propionyl-CoA carboxylase beta chain, mitochondrial	PCCB	>sp|P05166|PCCB_HUMAN Propionyl-CoA carboxylase beta chain, mitochondrial OS=Homo sapiens GN=PCCB PE=1 SV=3;>tr|E9PEC3|E9PEC3_HUMAN Propionyl-CoA carboxylase beta chain, mitochondrial OS=Homo sapiens GN=PCCB PE=2 SV=1;>tr|E7ETT4|E7ETT4_HUMAN Propionyl-CoA	12	9	9	9	0	0	0	0	0	2	0	0	2	1	0	1	0	0	0	0	0	0	1	1	0	2	1	1	1	1	1	1	2	1	0	2	0	5	1	0	1	1
P09001;H0Y9G6;E7ETU7;E9PF06;D6RC14;D6RBQ5	P09001;H0Y9G6;E7ETU7;E9PF06;D6RC14	6;6;6;4;3;1	6;6;6;4;3;1	6;6;6;4;3;1	39S ribosomal protein L3, mitochondrial	MRPL3	>sp|P09001|RM03_HUMAN 39S ribosomal protein L3, mitochondrial OS=Homo sapiens GN=MRPL3 PE=1 SV=1;>tr|H0Y9G6|H0Y9G6_HUMAN 39S ribosomal protein L3, mitochondrial (Fragment) OS=Homo sapiens GN=MRPL3 PE=3 SV=1;>tr|E7ETU7|E7ETU7_HUMAN 39S ribosomal protein L3,	6	6	6	6	4	2	1	1	2	1	1	1	2	4	1	2	0	0	0	0	0	1	1	3	1	2	1	1	3	2	2	1	3	1	2	2	3	2	2	1	1	1
Q9Y6E2;E7ETZ4;B5MCH7;Q75MG1;B5MCE7;E7EMS9;C9JF98;E9PFD4;F8WDX8	Q9Y6E2;E7ETZ4;B5MCH7;Q75MG1;B5MCE7	24;24;19;17;14;11;9;8;8	24;24;19;17;14;11;9;8;8	23;23;18;17;13;11;9;8;8	Basic leucine zipper and W2 domain-containing protein 2	BZW2	>sp|Q9Y6E2|BZW2_HUMAN Basic leucine zipper and W2 domain-containing protein 2 OS=Homo sapiens GN=BZW2 PE=1 SV=1;>tr|E7ETZ4|E7ETZ4_HUMAN Basic leucine zipper and W2 domain-containing protein 2 (Fragment) OS=Homo sapiens GN=BZW2 PE=2 SV=1;>tr|B5MCH7|B5MCH7_H	9	24	24	23	11	10	6	11	13	8	11	9	10	9	9	9	2	2	1	0	3	5	10	10	7	8	9	7	7	8	9	5	8	8	8	4	8	5	10	4	11	4
P50395;E7EU23;P50395-2;Q5SX87;Q5SX91;V9GYF8;Q5SX90;Q5SX86;V9GYJ7	P50395;E7EU23;P50395-2	42;42;37;18;15;10;10;10;9	42;42;37;18;15;10;10;10;9	29;29;27;10;7;5;5;5;4	Rab GDP dissociation inhibitor beta	GDI2	>sp|P50395|GDIB_HUMAN Rab GDP dissociation inhibitor beta OS=Homo sapiens GN=GDI2 PE=1 SV=2;>tr|E7EU23|E7EU23_HUMAN Rab GDP dissociation inhibitor beta OS=Homo sapiens GN=GDI2 PE=2 SV=1;>sp|P50395-2|GDIB_HUMAN Isoform 2 of Rab GDP dissociation inhibitor be	9	42	42	29	25	26	22	25	25	26	20	22	24	26	23	21	21	23	15	14	15	14	23	24	25	18	24	19	26	22	25	24	26	21	24	24	26	24	25	26	27	27
Q9UKF7;E7EU35;J9JID9;Q9UKF7-2;J3QRS7	Q9UKF7;E7EU35;J9JID9;Q9UKF7-2	3;3;3;3;1	3;3;3;3;1	3;3;3;3;1	Cytoplasmic phosphatidylinositol transfer protein 1	PITPNC1	>sp|Q9UKF7|PITC1_HUMAN Cytoplasmic phosphatidylinositol transfer protein 1 OS=Homo sapiens GN=PITPNC1 PE=1 SV=3;>tr|E7EU35|E7EU35_HUMAN Cytoplasmic phosphatidylinositol transfer protein 1 OS=Homo sapiens GN=PITPNC1 PE=2 SV=2;>tr|J9JID9|J9JID9_HUMAN Cytopla	5	3	3	3	0	2	0	0	0	0	0	0	0	0	1	0	0	0	0	0	0	0	2	1	2	0	1	0	1	0	0	0	0	1	1	0	0	0	0	0	0	0
P68400;E7EU96;Q8NEV1;P68400-2;V9GYA2;V9GY80	P68400;E7EU96;Q8NEV1;P68400-2	12;12;10;7;2;2	12;12;10;7;2;2	12;12;10;7;2;2	Casein kinase II subunit alpha;Casein kinase II subunit alpha 3	CSNK2A1;CSNK2A3	>sp|P68400|CSK21_HUMAN Casein kinase II subunit alpha OS=Homo sapiens GN=CSNK2A1 PE=1 SV=1;>tr|E7EU96|E7EU96_HUMAN Casein kinase II subunit alpha OS=Homo sapiens GN=CSNK2A1 PE=2 SV=1;>sp|Q8NEV1|CSK23_HUMAN Casein kinase II subunit alpha 3 OS=Homo sapiens G	6	12	12	12	5	5	1	2	5	3	1	7	3	4	4	3	1	3	0	1	2	0	4	5	4	2	3	5	5	4	4	3	3	4	4	1	3	4	3	4	3	5
Q9UBP4;E7EUD0;F6SYF8;E9PKK9;E9PHY3;E9PKW6	Q9UBP4;E7EUD0;F6SYF8;E9PKK9;E9PHY3;E9PKW6	2;2;2;1;1;1	2;2;2;1;1;1	2;2;2;1;1;1	Dickkopf-related protein 3	DKK3	>sp|Q9UBP4|DKK3_HUMAN Dickkopf-related protein 3 OS=Homo sapiens GN=DKK3 PE=1 SV=2;>tr|E7EUD0|E7EUD0_HUMAN Dickkopf-related protein 3 OS=Homo sapiens GN=DKK3 PE=2 SV=2;>tr|F6SYF8|F6SYF8_HUMAN Dickkopf-related protein 3 OS=Homo sapiens GN=DKK3 PE=2 SV=1;>tr	6	2	2	2	0	0	0	0	0	0	0	0	0	0	0	2	0	0	0	0	0	0	1	2	0	0	0	0	0	0	0	0	0	0	0	0	0	0	0	0	0	0
P28288;E7EUE1;F5GYC1;P28288-2;P28288-3	P28288;E7EUE1;F5GYC1;P28288-2	18;18;17;12;2	18;18;17;12;2	18;18;17;12;2	ATP-binding cassette sub-family D member 3	ABCD3	>sp|P28288|ABCD3_HUMAN ATP-binding cassette sub-family D member 3 OS=Homo sapiens GN=ABCD3 PE=1 SV=1;>tr|E7EUE1|E7EUE1_HUMAN ATP-binding cassette sub-family D member 3 OS=Homo sapiens GN=ABCD3 PE=2 SV=1;>tr|F5GYC1|F5GYC1_HUMAN ATP-binding cassette sub-fami	5	18	18	18	6	8	7	5	6	6	7	8	6	7	5	4	0	3	0	0	0	0	5	10	4	8	8	9	6	5	8	6	5	8	5	4	6	4	9	6	3	3
E7EUI8;E7EM57	E7EUI8;E7EM57	25;23	1;1	1;1	Glucose-6-phosphate 1-dehydrogenase	G6PD	>tr|E7EUI8|E7EUI8_HUMAN Glucose-6-phosphate 1-dehydrogenase (Fragment) OS=Homo sapiens GN=G6PD PE=2 SV=1;>tr|E7EM57|E7EM57_HUMAN Glucose-6-phosphate 1-dehydrogenase (Fragment) OS=Homo sapiens GN=G6PD PE=2 SV=1	2	25	1	1	6	9	7	7	9	11	12	10	18	8	8	13	13	10	5	2	8	1	11	12	10	12	11	7	9	11	8	14	16	9	13	12	11	14	12	14	12	13
Q9NX74;E7EUN9	Q9NX74;E7EUN9	1;1	1;1	1;1	tRNA-dihydrouridine(20) synthase [NAD(P)+]-like	DUS2	>sp|Q9NX74|DUS2L_HUMAN tRNA-dihydrouridine(20) synthase [NAD(P)+]-like OS=Homo sapiens GN=DUS2 PE=1 SV=1;>tr|E7EUN9|E7EUN9_HUMAN tRNA-dihydrouridine(20) synthase [NAD(P)+]-like OS=Homo sapiens GN=DUS2 PE=2 SV=1	2	1	1	1	0	0	0	0	0	0	0	0	0	0	0	0	0	0	0	0	0	0	0	0	0	0	0	0	0	0	0	0	0	0	0	0	0	0	1	0	0	0
Q04637-8;E7EUU4;E7EX73;E9PGM1;Q04637-7;C9K073;C9J2Z7	Q04637-8;E7EUU4;E7EX73;E9PGM1;Q04637-7	64;64;62;62;60;21;20	1;1;1;1;1;1;1	1;1;1;1;1;1;1	Eukaryotic translation initiation factor 4 gamma 1	EIF4G1	>sp|Q04637-8|IF4G1_HUMAN Isoform 8 of Eukaryotic translation initiation factor 4 gamma 1 OS=Homo sapiens GN=EIF4G1;>tr|E7EUU4|E7EUU4_HUMAN Eukaryotic translation initiation factor 4 gamma 1 OS=Homo sapiens GN=EIF4G1 PE=2 SV=1;>tr|E7EX73|E7EX73_HUMAN Eukary	7	64	1	1	38	32	27	37	43	32	34	43	32	39	42	31	18	20	13	10	17	14	35	30	28	30	40	27	37	37	31	28	36	38	36	14	37	13	31	16	34	25
O15484;E7EV01;K7EP62;E9PS73	O15484;E7EV01	10;10;1;1	10;10;1;1	10;10;1;1	Calpain-5	CAPN5;ASB2	>sp|O15484|CAN5_HUMAN Calpain-5 OS=Homo sapiens GN=CAPN5 PE=1 SV=2;>tr|E7EV01|E7EV01_HUMAN Calpain-5 OS=Homo sapiens GN=CAPN5 PE=2 SV=2	4	10	10	10	0	1	2	1	2	1	1	3	0	1	2	0	0	0	0	0	0	0	1	1	3	2	1	2	1	1	1	0	1	3	0	1	0	0	1	0	4	1
P11137;P11137-3;E7EV03	P11137;P11137-3;E7EV03	1;1;1	1;1;1	1;1;1	Microtubule-associated protein 2	MAP2	>sp|P11137|MTAP2_HUMAN Microtubule-associated protein 2 OS=Homo sapiens GN=MAP2 PE=1 SV=4;>sp|P11137-3|MTAP2_HUMAN Isoform 3 of Microtubule-associated protein 2 OS=Homo sapiens GN=MAP2;>tr|E7EV03|E7EV03_HUMAN Microtubule-associated protein 2 (Fragment) OS=	3	1	1	1	0	0	0	0	0	0	0	0	0	0	0	0	0	0	0	0	0	0	0	0	0	0	0	0	0	0	0	0	0	0	0	0	0	0	0	0	0	0
Q03468;E7EV46;D6R9X7	Q03468;E7EV46;D6R9X7	2;2;1	2;2;1	2;2;1	DNA excision repair protein ERCC-6	ERCC6;ERCC6-PGBD3	>sp|Q03468|ERCC6_HUMAN DNA excision repair protein ERCC-6 OS=Homo sapiens GN=ERCC6 PE=1 SV=1;>tr|E7EV46|E7EV46_HUMAN PiggyBac transposable element-derived protein 3 OS=Homo sapiens GN=ERCC6-PGBD3 PE=4 SV=1;>tr|D6R9X7|D6R9X7_HUMAN DNA excision repair protei	3	2	2	2	0	0	0	1	0	0	0	1	0	0	0	0	0	0	0	0	0	0	0	0	0	0	1	1	0	1	0	1	0	0	0	0	0	0	0	0	0	1
Q14766;E7EV71;Q14766-3;Q14766-2;Q14766-5;Q14766-4;C9JD84;C9JDW2;H7C4L5;H7C0I7;E7EUU6;H7C2H7	Q14766;E7EV71;Q14766-3;Q14766-2;Q14766-5;Q14766-4;C9JD84	6;6;6;6;6;6;5;2;2;2;2;1	6;6;6;6;6;6;5;2;2;2;2;1	6;6;6;6;6;6;5;2;2;2;2;1	Latent-transforming growth factor beta-binding protein 1	LTBP1	>sp|Q14766|LTBP1_HUMAN Latent-transforming growth factor beta-binding protein 1 OS=Homo sapiens GN=LTBP1 PE=1 SV=4;>tr|E7EV71|E7EV71_HUMAN Latent-transforming growth factor beta-binding protein 1 OS=Homo sapiens GN=LTBP1 PE=2 SV=2;>sp|Q14766-3|LTBP1_HUMAN	12	6	6	6	0	0	3	0	2	0	0	0	0	0	0	0	0	0	0	0	0	0	0	0	0	0	1	1	2	2	0	0	0	0	0	0	2	1	0	0	1	0
E7EVA0;E9PGM5;P27816-4;B5MEG9;H0Y2V1;F8W9U4;B4DSQ1;P27816-3	E7EVA0	76;35;33;30;18;16;11;2	76;35;33;30;18;16;11;2	11;5;4;5;0;0;0;0	Microtubule-associated protein	MAP4	>tr|E7EVA0|E7EVA0_HUMAN Microtubule-associated protein OS=Homo sapiens GN=MAP4 PE=2 SV=1	8	76	76	11	40	37	38	42	38	38	38	44	44	39	38	35	26	25	20	22	30	29	36	32	31	34	36	33	40	49	45	36	39	37	40	26	37	27	39	27	39	42
E7EVA2;E7EW82;Q92844;E7EV32;E7EMT6;E7ENY2;E7EQA9;E7EWR8;E7EM55;E7ERM9;Q92844-2;Q92844-3;H7C3L4	E7EVA2;E7EW82;Q92844;E7EV32;E7EMT6;E7ENY2;E7EQA9;E7EWR8;E7EM55;E7ERM9;Q92844-2;Q92844-3	4;4;3;3;3;3;3;2;2;2;2;2;1	4;4;3;3;3;3;3;2;2;2;2;2;1	4;4;3;3;3;3;3;2;2;2;2;2;1	TRAF family member-associated NF-kappa-B activator	TANK	>tr|E7EVA2|E7EVA2_HUMAN TRAF family member-associated NF-kappa-B activator OS=Homo sapiens GN=TANK PE=2 SV=1;>tr|E7EW82|E7EW82_HUMAN TRAF family member-associated NF-kappa-B activator OS=Homo sapiens GN=TANK PE=2 SV=1;>sp|Q92844|TANK_HUMAN TRAF family memb	13	4	4	4	0	0	0	1	0	0	0	0	0	0	0	0	0	0	0	0	0	0	0	1	0	0	0	1	0	1	0	0	1	0	1	1	1	0	1	1	2	0
Q676U5;Q676U5-2;E7EVC7;Q676U5-3;Q676U5-4;Q676U5-5;C9JAY7;C9J1B2;C9J8C6;C9JK97	Q676U5;Q676U5-2;E7EVC7;Q676U5-3;Q676U5-4;Q676U5-5	8;8;8;6;5;5;2;2;1;1	8;8;8;6;5;5;2;2;1;1	8;8;8;6;5;5;2;2;1;1	Autophagy-related protein 16-1	ATG16L1	>sp|Q676U5|A16L1_HUMAN Autophagy-related protein 16-1 OS=Homo sapiens GN=ATG16L1 PE=1 SV=2;>sp|Q676U5-2|A16L1_HUMAN Isoform 2 of Autophagy-related protein 16-1 OS=Homo sapiens GN=ATG16L1;>tr|E7EVC7|E7EVC7_HUMAN Autophagy-related protein 16-1 OS=Homo sapien	10	8	8	8	1	2	1	1	1	2	0	3	2	1	1	0	0	0	0	0	0	0	0	1	1	2	3	0	0	0	0	2	2	0	2	1	2	0	1	1	1	2
O43395;E7EVD1;B4DSY9	O43395;E7EVD1;B4DSY9	16;16;8	16;16;8	16;16;8	U4/U6 small nuclear ribonucleoprotein Prp3	PRPF3	>sp|O43395|PRPF3_HUMAN U4/U6 small nuclear ribonucleoprotein Prp3 OS=Homo sapiens GN=PRPF3 PE=1 SV=2;>tr|E7EVD1|E7EVD1_HUMAN U4/U6 small nuclear ribonucleoprotein Prp3 OS=Homo sapiens GN=PRPF3 PE=2 SV=1;>tr|B4DSY9|B4DSY9_HUMAN U4/U6 small nuclear ribonucle	3	16	16	16	6	7	2	8	6	7	6	4	3	5	5	7	0	0	0	1	0	1	5	4	2	3	6	2	5	8	5	1	1	7	7	0	6	1	2	0	3	1
E7EVJ5;E7EVF4;Q96F07-2;Q96F07;E7EWA4;F5H583	E7EVJ5;E7EVF4;Q96F07-2;Q96F07;E7EWA4;F5H583	21;21;21;20;20;19	1;1;1;1;1;1	1;1;1;1;1;1	Cytoplasmic FMR1-interacting protein 2	CYFIP2	>tr|E7EVJ5|E7EVJ5_HUMAN Cytoplasmic FMR1-interacting protein 2 OS=Homo sapiens GN=CYFIP2 PE=2 SV=1;>tr|E7EVF4|E7EVF4_HUMAN Cytoplasmic FMR1-interacting protein 2 OS=Homo sapiens GN=CYFIP2 PE=4 SV=1;>sp|Q96F07-2|CYFP2_HUMAN Isoform 2 of Cytoplasmic FMR1-int	6	21	1	1	8	12	8	7	9	7	11	8	4	5	7	8	2	2	3	2	3	2	6	8	9	7	13	2	6	8	6	6	10	10	11	5	8	8	6	7	8	8
Q08623;E7EVH9;Q08623-3;Q08623-4	Q08623;E7EVH9;Q08623-3;Q08623-4	2;2;2;2	2;2;2;2	2;2;2;2	Pseudouridine-5-monophosphatase	HDHD1	>sp|Q08623|HDHD1_HUMAN Pseudouridine-5-monophosphatase OS=Homo sapiens GN=HDHD1 PE=1 SV=3;>tr|E7EVH9|E7EVH9_HUMAN Pseudouridine-5-monophosphatase (Fragment) OS=Homo sapiens GN=HDHD1 PE=2 SV=1;>sp|Q08623-3|HDHD1_HUMAN Isoform 3 of Pseudouridine-5-monopho	4	2	2	2	0	0	0	0	1	0	0	0	0	0	0	0	0	0	0	0	0	1	1	0	0	0	0	0	0	0	0	0	0	0	0	0	0	1	1	0	0	0
P52848;E7EVJ3;P52848-2	P52848;E7EVJ3	9;9;3	9;9;3	9;9;3	Bifunctional heparan sulfate N-deacetylase/N-sulfotransferase 1;Heparan sulfate N-deacetylase 1;Heparan sulfate N-sulfotransferase 1	NDST1	>sp|P52848|NDST1_HUMAN Bifunctional heparan sulfate N-deacetylase/N-sulfotransferase 1 OS=Homo sapiens GN=NDST1 PE=1 SV=1;>tr|E7EVJ3|E7EVJ3_HUMAN Bifunctional heparan sulfate N-deacetylase/N-sulfotransferase 1 OS=Homo sapiens GN=NDST1 PE=2 SV=1	3	9	9	9	0	1	2	2	2	0	4	1	1	2	0	0	0	0	0	0	0	1	2	1	2	3	0	2	2	1	4	2	1	2	2	0	1	0	1	0	2	0
Q9H490;E7EVL4;Q9H490-2	Q9H490;E7EVL4;Q9H490-2	1;1;1	1;1;1	1;1;1	Phosphatidylinositol glycan anchor biosynthesis class U protein	PIGU	>sp|Q9H490|PIGU_HUMAN Phosphatidylinositol glycan anchor biosynthesis class U protein OS=Homo sapiens GN=PIGU PE=1 SV=3;>tr|E7EVL4|E7EVL4_HUMAN Phosphatidylinositol glycan anchor biosynthesis class U protein OS=Homo sapiens GN=PIGU PE=2 SV=1;>sp|Q9H490-2|P	3	1	1	1	0	0	0	0	0	0	0	0	0	0	0	0	0	0	0	0	0	0	0	0	0	0	0	1	0	0	0	0	0	0	0	0	0	0	0	0	0	0
E7EVQ5	E7EVQ5	6	1	1		CTHRC1	>tr|E7EVQ5|E7EVQ5_HUMAN Collagen triple helix repeat-containing protein 1 OS=Homo sapiens GN=CTHRC1 PE=2 SV=1	1	6	1	1	4	4	3	1	1	4	3	3	1	3	1	1	1	0	0	0	2	0	3	4	0	5	0	2	0	4	3	0	4	2	2	0	3	5	2	1	4	3
Q14534;E7EVQ6;H0YBN7;E5RJH9	Q14534;E7EVQ6;H0YBN7	4;4;3;1	4;4;3;1	4;4;3;1	Squalene monooxygenase	SQLE	>sp|Q14534|ERG1_HUMAN Squalene monooxygenase OS=Homo sapiens GN=SQLE PE=1 SV=3;>tr|E7EVQ6|E7EVQ6_HUMAN Squalene monooxygenase OS=Homo sapiens GN=SQLE PE=2 SV=1;>tr|H0YBN7|H0YBN7_HUMAN Squalene monooxygenase (Fragment) OS=Homo sapiens GN=SQLE PE=2 SV=1	4	4	4	4	0	3	1	1	0	1	1	1	0	1	0	1	0	0	0	0	0	0	2	0	0	0	2	0	0	1	1	2	0	2	2	0	2	2	0	0	1	0
Q8TC71;E7EVV3;Q8TC71-2	Q8TC71;E7EVV3;Q8TC71-2	1;1;1	1;1;1	1;1;1	Mitochondria-eating protein	SPATA18	>sp|Q8TC71|MIEAP_HUMAN Mitochondria-eating protein OS=Homo sapiens GN=SPATA18 PE=1 SV=1;>tr|E7EVV3|E7EVV3_HUMAN Mitochondria-eating protein OS=Homo sapiens GN=SPATA18 PE=2 SV=1;>sp|Q8TC71-2|MIEAP_HUMAN Isoform 2 of Mitochondria-eating protein OS=Homo sapie	3	1	1	1	0	0	0	0	0	0	0	0	0	0	0	0	0	0	0	0	0	0	0	0	0	0	0	0	0	0	0	0	0	0	0	0	0	0	0	0	0	1
P14317;E7EVW7;B4DQ69	P14317;E7EVW7;B4DQ69	2;2;1	2;2;1	2;2;1	Hematopoietic lineage cell-specific protein	HCLS1	>sp|P14317|HCLS1_HUMAN Hematopoietic lineage cell-specific protein OS=Homo sapiens GN=HCLS1 PE=1 SV=3;>tr|E7EVW7|E7EVW7_HUMAN Hematopoietic lineage cell-specific protein OS=Homo sapiens GN=HCLS1 PE=2 SV=1;>tr|B4DQ69|B4DQ69_HUMAN Hematopoietic lineage cell-	3	2	2	2	0	0	0	0	0	1	0	0	0	0	1	1	1	0	0	0	0	0	0	0	0	1	0	0	0	0	0	0	0	0	0	0	0	0	0	0	0	0
Q8WWY3;E7EVX8;E7ESA8;Q8WWY3-3;Q8WWY3-2;E7EU94;E7ESX0;E7EN72	Q8WWY3;E7EVX8;E7ESA8;Q8WWY3-3;Q8WWY3-2	12;12;9;6;6;5;5;5	12;12;9;6;6;5;5;5	12;12;9;6;6;5;5;5	U4/U6 small nuclear ribonucleoprotein Prp31	PRPF31	>sp|Q8WWY3|PRP31_HUMAN U4/U6 small nuclear ribonucleoprotein Prp31 OS=Homo sapiens GN=PRPF31 PE=1 SV=2;>tr|E7EVX8|E7EVX8_HUMAN U4/U6 small nuclear ribonucleoprotein Prp31 OS=Homo sapiens GN=PRPF31 PE=2 SV=1;>tr|E7ESA8|E7ESA8_HUMAN U4/U6 small nuclear ribon	8	12	12	12	2	5	4	4	4	6	4	6	3	6	6	2	0	1	0	1	2	0	5	4	3	2	4	1	2	6	2	2	2	6	4	1	4	2	3	3	3	3
E7EVZ5;Q8NBM8	E7EVZ5;Q8NBM8	3;3	3;3	3;3	Prenylcysteine oxidase-like	PCYOX1L	>tr|E7EVZ5|E7EVZ5_HUMAN Prenylcysteine oxidase-like OS=Homo sapiens GN=PCYOX1L PE=2 SV=1;>sp|Q8NBM8|PCYXL_HUMAN Prenylcysteine oxidase-like OS=Homo sapiens GN=PCYOX1L PE=1 SV=2	2	3	3	3	0	0	0	0	0	0	0	0	0	0	0	0	0	0	0	0	0	0	0	1	0	0	0	0	0	0	0	0	0	1	0	0	0	1	0	0	0	0
Q9UM54-6;E7EW20;Q9UM54;Q9UM54-5;Q9UM54-4;Q9UM54-2;Q9UM54-1;Q5JVM0	Q9UM54-6;E7EW20;Q9UM54;Q9UM54-5;Q9UM54-4;Q9UM54-2;Q9UM54-1	32;32;31;31;31;31;31;3	32;32;31;31;31;31;31;3	32;32;31;31;31;31;31;3	Unconventional myosin-VI	MYO6	>sp|Q9UM54-6|MYO6_HUMAN Isoform 6 of Unconventional myosin-VI OS=Homo sapiens GN=MYO6;>tr|E7EW20|E7EW20_HUMAN Unconventional myosin-VI OS=Homo sapiens GN=MYO6 PE=2 SV=1;>sp|Q9UM54|MYO6_HUMAN Unconventional myosin-VI OS=Homo sapiens GN=MYO6 PE=1 SV=4;>sp|Q9	8	32	32	32	3	5	5	10	10	10	5	8	9	7	5	5	1	4	1	3	2	2	6	8	6	5	10	13	9	7	10	9	16	4	11	12	6	18	11	18	11	14
Q8TAG9;E7EW84;B1AP46	Q8TAG9;E7EW84;B1AP46	2;2;1	1;1;1	1;1;1	Exocyst complex component 6	EXOC6	>sp|Q8TAG9|EXOC6_HUMAN Exocyst complex component 6 OS=Homo sapiens GN=EXOC6 PE=1 SV=3;>tr|E7EW84|E7EW84_HUMAN Exocyst complex component 6 OS=Homo sapiens GN=EXOC6 PE=2 SV=1;>tr|B1AP46|B1AP46_HUMAN Exocyst complex component 6 OS=Homo sapiens GN=EXOC6 PE=2 S	3	2	1	1	0	0	0	0	0	0	0	0	0	0	0	0	0	0	0	0	0	1	0	0	0	0	0	0	0	0	0	0	0	0	0	0	0	0	0	0	0	0
Q13576;E7EWC2;F5H7S7;Q13576-2;J3KR91;E9PDT6	Q13576;E7EWC2;F5H7S7;Q13576-2;J3KR91	5;5;4;4;4;2	2;2;2;2;2;1	2;2;2;2;2;1	Ras GTPase-activating-like protein IQGAP2	IQGAP2	>sp|Q13576|IQGA2_HUMAN Ras GTPase-activating-like protein IQGAP2 OS=Homo sapiens GN=IQGAP2 PE=1 SV=4;>tr|E7EWC2|E7EWC2_HUMAN Ras GTPase-activating-like protein IQGAP2 (Fragment) OS=Homo sapiens GN=IQGAP2 PE=2 SV=1;>tr|F5H7S7|F5H7S7_HUMAN Ras GTPase-activat	6	5	2	2	3	2	3	2	3	2	3	3	2	3	2	2	2	1	0	0	0	1	3	2	2	2	3	3	3	3	3	1	4	2	2	2	1	3	3	3	3	4
Q6ZN16;E7EWI5;Q6ZN16-2;Q6ZN16-3	Q6ZN16;E7EWI5;Q6ZN16-2;Q6ZN16-3	2;2;1;1	2;2;1;1	2;2;1;1	Mitogen-activated protein kinase kinase kinase 15	MAP3K15	>sp|Q6ZN16|M3K15_HUMAN Mitogen-activated protein kinase kinase kinase 15 OS=Homo sapiens GN=MAP3K15 PE=1 SV=2;>tr|E7EWI5|E7EWI5_HUMAN Mitogen-activated protein kinase kinase kinase 15 OS=Homo sapiens GN=MAP3K15 PE=2 SV=1;>sp|Q6ZN16-2|M3K15_HUMAN Isoform 2	4	2	2	2	0	0	0	0	0	0	0	1	0	0	0	0	0	0	0	0	0	1	0	0	0	0	1	0	0	0	0	0	0	0	0	0	0	0	0	0	0	0
E7EWM1;Q15596;Q15788;B5MCN7;Q15788-2;Q15788-3	E7EWM1;Q15596;Q15788;B5MCN7;Q15788-2;Q15788-3	2;1;1;1;1;1	2;1;1;1;1;1	2;1;1;1;1;1	Nuclear receptor coactivator 2;Nuclear receptor coactivator 1	NCOA2;NCOA1	>tr|E7EWM1|E7EWM1_HUMAN Nuclear receptor coactivator 2 OS=Homo sapiens GN=NCOA2 PE=2 SV=2;>sp|Q15596|NCOA2_HUMAN Nuclear receptor coactivator 2 OS=Homo sapiens GN=NCOA2 PE=1 SV=2;>sp|Q15788|NCOA1_HUMAN Nuclear receptor coactivator 1 OS=Homo sapiens GN=NCOA	6	2	2	2	1	0	0	1	1	1	1	0	1	0	0	0	0	0	0	0	0	0	0	0	0	0	0	0	0	0	0	0	1	0	0	0	1	0	0	0	0	1
O43674;E7EWP0;H0Y886;O43674-2	O43674;E7EWP0;H0Y886;O43674-2	4;4;4;4	4;4;4;4	4;4;4;4	NADH dehydrogenase [ubiquinone] 1 beta subcomplex subunit 5, mitochondrial	NDUFB5	>sp|O43674|NDUB5_HUMAN NADH dehydrogenase [ubiquinone] 1 beta subcomplex subunit 5, mitochondrial OS=Homo sapiens GN=NDUFB5 PE=1 SV=1;>tr|E7EWP0|E7EWP0_HUMAN NADH dehydrogenase [ubiquinone] 1 beta subcomplex subunit 5, mitochondrial OS=Homo sapiens GN=NDUF	4	4	4	4	2	2	0	1	2	2	2	2	1	2	1	2	0	0	1	0	1	0	0	1	2	2	2	2	2	1	0	0	4	1	2	4	1	4	0	2	3	3
P33240;E9PID8;E7EWR4;P33240-2	P33240;E9PID8;E7EWR4;P33240-2	8;8;8;8	8;8;8;8	4;4;4;4	Cleavage stimulation factor subunit 2	CSTF2	>sp|P33240|CSTF2_HUMAN Cleavage stimulation factor subunit 2 OS=Homo sapiens GN=CSTF2 PE=1 SV=1;>tr|E9PID8|E9PID8_HUMAN Cleavage stimulation factor subunit 2 OS=Homo sapiens GN=CSTF2 PE=2 SV=1;>tr|E7EWR4|E7EWR4_HUMAN Cleavage stimulation factor subunit 2 O	4	8	8	4	3	3	1	4	3	3	3	4	3	2	2	2	0	1	0	0	0	0	4	1	2	3	2	4	3	3	2	1	1	3	3	0	3	3	2	1	3	1
Q5H8A4;E7EWV1;Q5H8A4-2;E7EM50;D6RFE8;B4DKC7;Q5H8A4-4;Q5H8A4-5;Q5H8A4-3;D6R9J9	Q5H8A4;E7EWV1;Q5H8A4-2;E7EM50;D6RFE8;B4DKC7;Q5H8A4-4;Q5H8A4-5;Q5H8A4-3	6;6;6;5;5;5;5;4;4;1	6;6;6;5;5;5;5;4;4;1	6;6;6;5;5;5;5;4;4;1	GPI ethanolamine phosphate transferase 2	PIGG	>sp|Q5H8A4|PIGG_HUMAN GPI ethanolamine phosphate transferase 2 OS=Homo sapiens GN=PIGG PE=1 SV=1;>tr|E7EWV1|E7EWV1_HUMAN GPI ethanolamine phosphate transferase 2 OS=Homo sapiens GN=PIGG PE=2 SV=1;>sp|Q5H8A4-2|PIGG_HUMAN Isoform 2 of GPI ethanolamine phosph	10	6	6	6	0	2	0	2	1	1	1	2	0	0	0	0	0	0	0	0	0	0	0	1	2	0	1	2	0	1	1	0	0	1	0	0	0	0	0	0	0	0
P23588;E7EX17;B4DS13;F8VX11;F8VP89;F8VSC7;F8VYE9;F8W0K0;F8VRU1;REV__F8VX11;REV__B4DS13;REV__P23588;REV__E7EX17	P23588;E7EX17;B4DS13;F8VX11	30;30;27;16;12;11;10;8;7;1;1;1;1	30;30;27;16;12;11;10;8;7;1;1;1;1	30;30;27;16;12;11;10;8;7;1;1;1;1	Eukaryotic translation initiation factor 4B	EIF4B	>sp|P23588|IF4B_HUMAN Eukaryotic translation initiation factor 4B OS=Homo sapiens GN=EIF4B PE=1 SV=2;>tr|E7EX17|E7EX17_HUMAN Eukaryotic translation initiation factor 4B OS=Homo sapiens GN=EIF4B PE=2 SV=1;>tr|B4DS13|B4DS13_HUMAN Eukaryotic translation initi	13	30	30	30	16	16	15	18	14	18	18	18	19	17	15	16	6	6	7	3	8	7	19	17	11	18	19	12	19	19	14	15	17	16	18	12	17	12	15	14	17	15
Q05682-3;E7EX44;Q05682-6;Q05682-2	Q05682-3;E7EX44;Q05682-6;Q05682-2	49;49;47;47	49;49;47;47	2;2;2;2	Caldesmon	CALD1	>sp|Q05682-3|CALD1_HUMAN Isoform 3 of Caldesmon OS=Homo sapiens GN=CALD1;>tr|E7EX44|E7EX44_HUMAN Caldesmon OS=Homo sapiens GN=CALD1 PE=2 SV=1;>sp|Q05682-6|CALD1_HUMAN Isoform 6 of Caldesmon OS=Homo sapiens GN=CALD1;>sp|Q05682-2|CALD1_HUMAN Isoform 2 of Cal	4	49	49	2	29	31	31	34	32	32	28	33	31	36	29	33	34	24	21	22	20	23	31	32	21	30	30	34	34	29	28	35	30	33	33	27	31	25	32	30	27	30
E7EX88;H0YM81;P16112;P16112-2;E7ENV9;P16112-3;Q6PID9;H0YMF1	E7EX88;H0YM81;P16112;P16112-2;E7ENV9;P16112-3	19;18;17;16;15;14;7;1	19;18;17;16;15;14;7;1	17;16;15;14;15;14;7;1	Aggrecan core protein;Aggrecan core protein 2	ACAN	>tr|E7EX88|E7EX88_HUMAN Aggrecan core protein OS=Homo sapiens GN=ACAN PE=4 SV=2;>tr|H0YM81|H0YM81_HUMAN Aggrecan core protein OS=Homo sapiens GN=ACAN PE=2 SV=1;>sp|P16112|PGCA_HUMAN Aggrecan core protein OS=Homo sapiens GN=ACAN PE=1 SV=2;>sp|P16112-2|PGCA_	8	19	19	17	0	0	12	0	8	0	0	0	0	3	0	0	1	0	0	0	0	0	0	0	0	0	1	0	0	0	0	3	0	2	0	0	0	0	0	0	0	0
Q14203;Q14203-6;E7EX90;Q14203-3;Q14203-4;Q14203-5;Q14203-2;Q6AWB1;E7EWF7;C9JJD0;C9JKG6;E9PCY0;C9JZA4;C9JTE5;C9JJN7;C9J1B7	Q14203;Q14203-6;E7EX90;Q14203-3;Q14203-4;Q14203-5;Q14203-2;Q6AWB1	53;53;53;53;53;49;49;31;11;4;4;4;3;3;3;2	53;53;53;53;53;49;49;31;11;4;4;4;3;3;3;2	53;53;53;53;53;49;49;31;11;4;4;4;3;3;3;2	Dynactin subunit 1	DCTN1;DKFZp686E0752	>sp|Q14203|DCTN1_HUMAN Dynactin subunit 1 OS=Homo sapiens GN=DCTN1 PE=1 SV=3;>sp|Q14203-6|DCTN1_HUMAN Isoform 6 of Dynactin subunit 1 OS=Homo sapiens GN=DCTN1;>tr|E7EX90|E7EX90_HUMAN Uncharacterized protein OS=Homo sapiens GN=DCTN1 PE=4 SV=1;>sp|Q14203-3|D	16	53	53	53	27	29	22	30	33	28	23	30	24	26	26	18	12	14	5	4	12	12	20	25	23	24	30	18	24	29	26	26	31	32	30	27	26	28	26	30	28	31
Q8IY67-2;E9PAU2;Q8IY67;K7EKR9;K7EKA4;K7EQG2;Q8IY67-3	Q8IY67-2;E9PAU2;Q8IY67	7;7;4;2;2;2;2	7;7;4;2;2;2;2	7;7;4;2;2;2;2	Ribonucleoprotein PTB-binding 1	RAVER1	>sp|Q8IY67-2|RAVR1_HUMAN Isoform 2 of Ribonucleoprotein PTB-binding 1 OS=Homo sapiens GN=RAVER1;>tr|E9PAU2|E9PAU2_HUMAN Ribonucleoprotein PTB-binding 1 OS=Homo sapiens GN=RAVER1 PE=2 SV=1;>sp|Q8IY67|RAVR1_HUMAN Ribonucleoprotein PTB-binding 1 OS=Homo sapie	7	7	7	7	1	2	0	1	2	0	1	1	1	0	2	2	1	0	0	1	0	0	0	2	2	2	0	1	2	1	1	0	1	3	1	1	1	1	1	1	2	1
E9PAV3;F8VZJ2;H0YHX9;Q13765;E9PAV3-2;F8W0W4;F8W1N5;F8VNW4;F8VZ58;Q9H009	E9PAV3;F8VZJ2;H0YHX9;Q13765;E9PAV3-2;F8W0W4;F8W1N5;F8VNW4	8;8;8;8;8;7;5;5;3;1	8;8;8;8;8;7;5;5;3;1	6;6;6;6;6;5;3;3;1;0	Nascent polypeptide-associated complex subunit alpha, muscle-specific form;Nascent polypeptide-associated complex subunit alpha	NACA	>sp|E9PAV3|NACAM_HUMAN Nascent polypeptide-associated complex subunit alpha, muscle-specific form OS=Homo sapiens GN=NACA PE=1 SV=1;>tr|F8VZJ2|F8VZJ2_HUMAN Nascent polypeptide-associated complex subunit alpha, muscle-specific form OS=Homo sapiens GN=NACA P	10	8	8	6	5	5	5	6	6	6	3	3	4	5	5	3	4	4	3	2	5	5	5	5	5	4	7	5	5	7	5	5	5	6	6	5	5	6	5	4	6	6
O60291;O60291-3;E9PB19;K7EPJ5;O60291-4;O60291-2;K7ERA1;K7EJN3;B4DR12;K7EIM7	O60291;O60291-3;E9PB19;K7EPJ5;O60291-4;O60291-2;K7ERA1;K7EJN3;B4DR12;K7EIM7	3;3;3;3;3;3;2;2;2;2	3;3;3;3;3;3;2;2;2;2	3;3;3;3;3;3;2;2;2;2	E3 ubiquitin-protein ligase MGRN1	MGRN1;GPR84	>sp|O60291|MGRN1_HUMAN E3 ubiquitin-protein ligase MGRN1 OS=Homo sapiens GN=MGRN1 PE=1 SV=2;>sp|O60291-3|MGRN1_HUMAN Isoform 3 of E3 ubiquitin-protein ligase MGRN1 OS=Homo sapiens GN=MGRN1;>tr|E9PB19|E9PB19_HUMAN E3 ubiquitin-protein ligase MGRN1 OS=Homo s	10	3	3	3	0	0	0	0	0	0	0	0	0	0	0	0	0	0	0	0	0	0	1	0	0	0	0	0	0	0	0	0	1	1	0	0	0	0	0	0	0	1
Q86VP3;F8VW41;E9PB38;Q86VP3-4;Q86VP3-3;Q86VP3-2;F8VX22	Q86VP3;F8VW41;E9PB38;Q86VP3-4;Q86VP3-3;Q86VP3-2;F8VX22	2;2;2;2;2;2;1	2;2;2;2;2;2;1	2;2;2;2;2;2;1	Phosphofurin acidic cluster sorting protein 2	PACS2	>sp|Q86VP3|PACS2_HUMAN Phosphofurin acidic cluster sorting protein 2 OS=Homo sapiens GN=PACS2 PE=1 SV=3;>tr|F8VW41|F8VW41_HUMAN Phosphofurin acidic cluster sorting protein 2 OS=Homo sapiens GN=PACS2 PE=2 SV=1;>tr|E9PB38|E9PB38_HUMAN Phosphofurin acidic clu	7	2	2	2	0	1	0	0	0	0	0	0	0	0	0	0	0	0	0	0	0	0	0	0	0	0	0	0	0	0	0	0	0	0	0	0	0	1	0	0	0	0
E9PB61;Q86V81	E9PB61;Q86V81	11;10	11;10	11;10	THO complex subunit 4	ALYREF	>tr|E9PB61|E9PB61_HUMAN THO complex subunit 4 OS=Homo sapiens GN=ALYREF PE=2 SV=1;>sp|Q86V81|THOC4_HUMAN THO complex subunit 4 OS=Homo sapiens GN=ALYREF PE=1 SV=3	2	11	11	11	3	6	7	6	4	5	5	5	5	7	7	4	3	3	2	1	4	3	6	5	4	4	5	7	7	6	5	4	3	6	5	2	6	5	7	2	5	6
O95208;O95208-2;F6PQP6;E9PBC1;I3L2B2;O95208-3;I3L356;I3L2H1;O95208-5;J3KSF8;J3KTF6;J3QRG9;J3KSA6;J3KSC7;J3QLN2	O95208;O95208-2;F6PQP6;E9PBC1;I3L2B2;O95208-3;I3L356;I3L2H1;O95208-5	6;6;6;6;6;5;3;3;3;1;1;1;1;1;1	6;6;6;6;6;5;3;3;3;1;1;1;1;1;1	5;5;5;5;5;4;3;3;3;1;1;1;1;1;1	Epsin-2	EPN2	>sp|O95208|EPN2_HUMAN Epsin-2 OS=Homo sapiens GN=EPN2 PE=1 SV=3;>sp|O95208-2|EPN2_HUMAN Isoform 2 of Epsin-2 OS=Homo sapiens GN=EPN2;>tr|F6PQP6|F6PQP6_HUMAN Epsin-2 (Fragment) OS=Homo sapiens GN=EPN2 PE=2 SV=1;>tr|E9PBC1|E9PBC1_HUMAN Epsin-2 OS=Homo sapien	15	6	6	5	2	3	3	3	1	2	2	1	2	2	1	1	0	0	0	0	0	1	3	3	1	1	4	2	2	2	3	1	2	3	1	2	3	1	2	2	2	1
E9PBJ4	E9PBJ4	12	1	1			>tr|E9PBJ4|E9PBJ4_HUMAN Tubulin beta chain OS=Homo sapiens GN=TUBB PE=2 SV=1	1	12	1	1	9	9	9	9	9	9	8	9	9	9	9	9	9	9	8	9	9	4	9	9	9	9	9	9	9	9	8	9	9	9	9	9	8	8	9	9	9	8
E9PBK4;Q9H7Z3;H0YJT0	E9PBK4;Q9H7Z3;H0YJT0	2;1;1	2;1;1	2;1;1	Protein NRDE2 homolog	NRDE2	>tr|E9PBK4|E9PBK4_HUMAN Protein NRDE2 homolog OS=Homo sapiens GN=NRDE2 PE=2 SV=1;>sp|Q9H7Z3|NRDE2_HUMAN Protein NRDE2 homolog OS=Homo sapiens GN=NRDE2 PE=1 SV=3;>tr|H0YJT0|H0YJT0_HUMAN Protein NRDE2 homolog (Fragment) OS=Homo sapiens GN=NRDE2 PE=2 SV=1	3	2	2	2	0	1	0	0	0	0	0	0	0	1	0	0	0	0	0	0	0	0	0	1	0	0	0	0	1	0	1	0	2	0	0	0	0	0	0	0	0	0
Q8WUF8;E9PBM2;Q8WUF8-3;B4DMI0;Q8WUF8-2;Q8WUF8-4	Q8WUF8;E9PBM2;Q8WUF8-3;B4DMI0;Q8WUF8-2;Q8WUF8-4	3;3;3;2;2;2	3;3;3;2;2;2	3;3;3;2;2;2	Protein FAM172A	FAM172A	>sp|Q8WUF8|F172A_HUMAN Protein FAM172A OS=Homo sapiens GN=FAM172A PE=2 SV=1;>tr|E9PBM2|E9PBM2_HUMAN Protein FAM172A OS=Homo sapiens GN=FAM172A PE=2 SV=1;>sp|Q8WUF8-3|F172A_HUMAN Isoform 3 of Protein FAM172A OS=Homo sapiens GN=FAM172A;>tr|B4DMI0|B4DMI0_HUMA	6	3	3	3	0	0	0	1	0	0	0	0	0	0	0	0	0	0	0	0	0	0	0	0	0	0	0	0	0	0	1	0	0	0	1	0	0	1	0	0	0	0
E9PBQ3;Q8N511;J3KS81;J3KRW7	E9PBQ3;Q8N511;J3KS81	5;4;3;2	5;4;3;2	5;4;3;2	Transmembrane protein 199	TMEM199	>tr|E9PBQ3|E9PBQ3_HUMAN Transmembrane protein 199 OS=Homo sapiens GN=TMEM199 PE=2 SV=1;>sp|Q8N511|TM199_HUMAN Transmembrane protein 199 OS=Homo sapiens GN=TMEM199 PE=1 SV=1;>tr|J3KS81|J3KS81_HUMAN Transmembrane protein 199 OS=Homo sapiens GN=TMEM199 PE=2 S	4	5	5	5	0	1	0	0	2	0	1	1	0	1	1	0	0	0	0	0	0	0	1	1	0	2	1	1	1	0	0	0	0	0	0	0	1	0	2	1	0	0
Q5SNT2;H0Y4R5;E9PBR6;Q5SNT2-2	Q5SNT2;H0Y4R5;E9PBR6;Q5SNT2-2	2;2;2;2	2;2;2;2	2;2;2;2	Transmembrane protein 201	TMEM201	>sp|Q5SNT2|TM201_HUMAN Transmembrane protein 201 OS=Homo sapiens GN=TMEM201 PE=1 SV=1;>tr|H0Y4R5|H0Y4R5_HUMAN Transmembrane protein 201 (Fragment) OS=Homo sapiens GN=TMEM201 PE=4 SV=1;>tr|E9PBR6|E9PBR6_HUMAN Transmembrane protein 201 OS=Homo sapiens GN=TME	4	2	2	2	0	1	1	1	1	0	1	0	0	1	1	0	0	0	0	0	1	0	0	0	1	1	0	2	1	0	0	0	1	0	0	1	1	2	0	0	1	2
Q8NDF8-5;Q8NDF8;H3BQM0;E9PC61;Q8NDF8-3;Q8NDF8-4;Q8NDF8-2	Q8NDF8-5;Q8NDF8;H3BQM0;E9PC61;Q8NDF8-3;Q8NDF8-4;Q8NDF8-2	2;2;2;2;2;1;1	2;2;2;2;2;1;1	2;2;2;2;2;1;1	Non-canonical poly(A) RNA polymerase PAPD5	PAPD5	>sp|Q8NDF8-5|PAPD5_HUMAN Isoform 5 of Non-canonical poly(A) RNA polymerase PAPD5 OS=Homo sapiens GN=PAPD5;>sp|Q8NDF8|PAPD5_HUMAN Non-canonical poly(A) RNA polymerase PAPD5 OS=Homo sapiens GN=PAPD5 PE=1 SV=2;>tr|H3BQM0|H3BQM0_HUMAN Non-canonical poly(A) RNA	7	2	2	2	0	0	0	0	0	0	0	0	0	1	0	0	0	0	0	0	0	0	2	0	0	0	0	0	0	0	0	0	0	0	0	0	0	0	0	0	0	0
O95319;V9GYD9;Q5VZZ6;E9PC62;O95319-5;O95319-2;O95319-4;O95319-3;B4DIB6;V9GY47	O95319;V9GYD9;Q5VZZ6;E9PC62;O95319-5;O95319-2;O95319-4;O95319-3;B4DIB6	8;8;8;8;8;8;8;8;4;3	6;6;6;6;6;6;6;6;3;2	6;6;6;6;6;6;6;6;3;2	CUGBP Elav-like family member 2	CELF2	>sp|O95319|CELF2_HUMAN CUGBP Elav-like family member 2 OS=Homo sapiens GN=CELF2 PE=1 SV=1;>tr|V9GYD9|V9GYD9_HUMAN CUGBP Elav-like family member 2 OS=Homo sapiens GN=CELF2 PE=4 SV=1;>tr|Q5VZZ6|Q5VZZ6_HUMAN CUGBP Elav-like family member 2 OS=Homo sapiens GN=	10	8	6	6	0	0	1	0	0	0	1	0	0	0	0	1	0	0	0	0	0	0	0	0	0	1	1	0	0	0	0	1	1	1	0	1	0	3	0	0	0	0
E9PC69;Q7KZI7-15;Q7KZI7-16;Q7KZI7;Q7KZI7-14;Q7KZI7-4;E7ETY4;Q7KZI7-13;Q7KZI7-5;Q7KZI7-9;Q7KZI7-11;Q7KZI7-8;Q7KZI7-10;Q7KZI7-7;Q7KZI7-2;Q7KZI7-12;Q7KZI7-3;Q7KZI7-6;F5H6N2;F5H4F6;Q96L34;Q96L34-2;K7EN95;F5H4J8;Q6IPE9;Q9P0L2-2	E9PC69;Q7KZI7-15;Q7KZI7-16;Q7KZI7;Q7KZI7-14;Q7KZI7-4;E7ETY4;Q7KZI7-13;Q7KZI7-5;Q7KZI7-9;Q7KZI7-11;Q7KZI7-8;Q7KZI7-10;Q7KZI7-7;Q7KZI7-2;Q7KZI7-12;Q7KZI7-3;Q7KZI7-6	10;10;10;9;9;9;9;9;9;9;9;9;8;8;8;8;8;8;3;3;1;1;1;1;1;1	10;10;10;9;9;9;9;9;9;9;9;9;8;8;8;8;8;8;3;3;1;1;1;1;1;1	9;9;9;8;8;8;8;8;8;8;8;8;7;7;7;7;7;7;3;3;0;0;0;1;0;0	Serine/threonine-protein kinase MARK2	MARK2	>tr|E9PC69|E9PC69_HUMAN Serine/threonine-protein kinase MARK2 OS=Homo sapiens GN=MARK2 PE=4 SV=3;>sp|Q7KZI7-15|MARK2_HUMAN Isoform 15 of Serine/threonine-protein kinase MARK2 OS=Homo sapiens GN=MARK2;>sp|Q7KZI7-16|MARK2_HUMAN Isoform 16 of Serine/threonine	26	10	10	9	2	1	1	2	1	1	1	3	2	1	3	3	0	0	0	0	1	0	3	0	0	1	1	3	3	3	1	1	3	3	3	1	2	0	2	2	1	2
Q13144;E9PC74;C9JRD9;H7C2X0	Q13144;E9PC74	8;8;2;1	8;8;2;1	8;8;2;1	Translation initiation factor eIF-2B subunit epsilon	EIF2B5	>sp|Q13144|EI2BE_HUMAN Translation initiation factor eIF-2B subunit epsilon OS=Homo sapiens GN=EIF2B5 PE=1 SV=3;>tr|E9PC74|E9PC74_HUMAN Translation initiation factor eIF-2B subunit epsilon OS=Homo sapiens GN=EIF2B5 PE=2 SV=1	4	8	8	8	3	4	1	2	3	4	4	5	1	2	2	5	1	0	0	0	1	0	3	2	4	2	3	1	1	2	3	1	2	4	3	1	2	2	1	1	4	2
P14635;E9PC90;P14635-2;H0YA62;D6RHI0;H0YMP3	P14635;E9PC90;P14635-2	5;5;4;2;2;1	5;5;4;2;2;1	4;4;3;1;2;0	G2/mitotic-specific cyclin-B1	CCNB1	>sp|P14635|CCNB1_HUMAN G2/mitotic-specific cyclin-B1 OS=Homo sapiens GN=CCNB1 PE=1 SV=1;>tr|E9PC90|E9PC90_HUMAN G2/mitotic-specific cyclin-B1 (Fragment) OS=Homo sapiens GN=CCNB1 PE=2 SV=1;>sp|P14635-2|CCNB1_HUMAN Isoform 2 of G2/mitotic-specific cyclin-B1	6	5	5	4	1	0	0	0	0	0	3	0	0	0	0	3	0	0	0	1	1	0	1	2	1	1	2	0	0	2	0	0	0	0	0	0	2	0	0	0	0	0
Q9Y2E5;E9PCD7;H0YA68;Q9Y2E5-2	Q9Y2E5;E9PCD7;H0YA68;Q9Y2E5-2	6;6;5;5	6;6;5;5	6;6;5;5	Epididymis-specific alpha-mannosidase	MAN2B2	>sp|Q9Y2E5|MA2B2_HUMAN Epididymis-specific alpha-mannosidase OS=Homo sapiens GN=MAN2B2 PE=1 SV=4;>tr|E9PCD7|E9PCD7_HUMAN Epididymis-specific alpha-mannosidase OS=Homo sapiens GN=MAN2B2 PE=2 SV=1;>tr|H0YA68|H0YA68_HUMAN Epididymis-specific alpha-mannosidase	4	6	6	6	0	0	0	0	0	0	0	0	0	0	0	0	0	0	0	0	0	0	0	0	1	0	0	0	0	0	0	0	0	0	0	0	0	0	0	6	0	0
Q8TEU7;E9PCH4;Q8TEU7-5;Q8TEU7-3;Q8TEU7-4;Q8TEU7-2;D6RE77;B7Z7Y1;Q8TEU7-6	Q8TEU7;E9PCH4;Q8TEU7-5;Q8TEU7-3;Q8TEU7-4;Q8TEU7-2;D6RE77	3;3;3;3;3;2;2;1;1	3;3;3;3;3;2;2;1;1	3;3;3;3;3;2;2;1;1	Rap guanine nucleotide exchange factor 6	RAPGEF6	>sp|Q8TEU7|RPGF6_HUMAN Rap guanine nucleotide exchange factor 6 OS=Homo sapiens GN=RAPGEF6 PE=1 SV=2;>tr|E9PCH4|E9PCH4_HUMAN Uncharacterized protein OS=Homo sapiens PE=2 SV=1;>sp|Q8TEU7-5|RPGF6_HUMAN Isoform 5 of Rap guanine nucleotide exchange factor 6 OS	9	3	3	3	0	0	0	0	0	0	0	0	0	0	0	0	0	0	0	0	0	0	0	0	0	0	0	0	0	0	0	0	0	0	0	0	0	0	0	0	0	3
Q9Y4E8;Q9Y4E8-2;E9PCQ3;Q9Y4E8-3;Q9Y4E8-4;F8W0H4;H0YI31;F8VZG8;F8VVY7;H0YHM4;H0YI26	Q9Y4E8;Q9Y4E8-2;E9PCQ3;Q9Y4E8-3	23;23;23;23;9;8;8;6;4;1;1	23;23;23;23;9;8;8;6;4;1;1	22;22;22;22;9;8;8;6;4;1;1	Ubiquitin carboxyl-terminal hydrolase 15	USP15	>sp|Q9Y4E8|UBP15_HUMAN Ubiquitin carboxyl-terminal hydrolase 15 OS=Homo sapiens GN=USP15 PE=1 SV=3;>sp|Q9Y4E8-2|UBP15_HUMAN Isoform 2 of Ubiquitin carboxyl-terminal hydrolase 15 OS=Homo sapiens GN=USP15;>tr|E9PCQ3|E9PCQ3_HUMAN Ubiquitin carboxyl-terminal h	11	23	23	22	4	3	4	3	5	5	3	3	2	3	4	5	0	1	1	0	1	4	5	4	4	4	3	1	4	3	4	2	2	3	3	1	0	1	1	1	2	3
Q9UJX5;E9PCR4;Q9UJX5-2	Q9UJX5;E9PCR4	3;3;1	3;3;1	3;3;1	Anaphase-promoting complex subunit 4	ANAPC4	>sp|Q9UJX5|APC4_HUMAN Anaphase-promoting complex subunit 4 OS=Homo sapiens GN=ANAPC4 PE=1 SV=2;>tr|E9PCR4|E9PCR4_HUMAN Anaphase-promoting complex subunit 4 OS=Homo sapiens GN=ANAPC4 PE=2 SV=1	3	3	3	3	0	0	0	0	0	0	0	0	0	0	0	0	0	0	0	0	0	0	0	0	0	0	1	0	0	0	0	0	0	0	0	0	0	0	0	0	0	0
P08236;E9PCV0;P08236-2;F8WBK6;F2Z3L6	P08236;E9PCV0;P08236-2	8;8;5;2;2	8;8;5;2;2	8;8;5;2;2	Beta-glucuronidase	GUSB	>sp|P08236|BGLR_HUMAN Beta-glucuronidase OS=Homo sapiens GN=GUSB PE=1 SV=2;>tr|E9PCV0|E9PCV0_HUMAN Beta-glucuronidase OS=Homo sapiens GN=GUSB PE=2 SV=1;>sp|P08236-2|BGLR_HUMAN Isoform Short of Beta-glucuronidase OS=Homo sapiens GN=GUSB	5	8	8	8	0	1	0	0	0	0	0	0	0	1	0	0	0	0	0	0	0	0	0	0	1	0	0	0	0	0	0	0	0	0	0	3	0	2	0	2	0	0
E9PCV6;P12111-4;C9JNG9;I3L392	E9PCV6;P12111-4	164;150;38;9	2;2;2;0	2;2;2;0	Collagen alpha-3(VI) chain	COL6A3	>tr|E9PCV6|E9PCV6_HUMAN Collagen alpha-3(VI) chain OS=Homo sapiens GN=COL6A3 PE=2 SV=1;>sp|P12111-4|CO6A3_HUMAN Isoform 4 of Collagen alpha-3(VI) chain OS=Homo sapiens GN=COL6A3	4	164	2	2	81	101	86	85	86	94	74	75	59	101	89	95	38	48	33	26	56	23	123	112	58	93	77	80	80	102	78	65	57	79	88	78	90	106	58	61	90	69
E9PCW1;O95249;K7EJC8;G5E9T8;B4DQA8;O95249-2;F6RU00	E9PCW1;O95249;K7EJC8;G5E9T8;B4DQA8;O95249-2	10;9;8;8;7;6;3	10;9;8;8;7;6;3	10;9;8;8;7;6;3	Golgi SNAP receptor complex member 1	GOSR1	>tr|E9PCW1|E9PCW1_HUMAN Golgi SNAP receptor complex member 1 OS=Homo sapiens GN=GOSR1 PE=2 SV=1;>sp|O95249|GOSR1_HUMAN Golgi SNAP receptor complex member 1 OS=Homo sapiens GN=GOSR1 PE=1 SV=1;>tr|K7EJC8|K7EJC8_HUMAN Golgi SNAP receptor complex member 1 OS=H	7	10	10	10	2	1	1	1	2	0	1	1	0	2	3	1	0	0	0	0	1	1	1	1	1	1	1	4	0	3	4	0	0	1	1	0	1	1	0	0	2	0
Q7Z7A4;Q7Z7A4-2;E9PD56;H7BYG4;Q7Z7A4-5;Q7Z7A4-7;Q7Z7A4-6;Q7Z7A4-4;H7C4V0;Q7Z7A4-3;U3KQS4;H7C529;H7C4W2	Q7Z7A4;Q7Z7A4-2;E9PD56;H7BYG4;Q7Z7A4-5;Q7Z7A4-7;Q7Z7A4-6;Q7Z7A4-4;H7C4V0;Q7Z7A4-3	7;7;7;7;7;7;7;7;4;4;2;1;1	7;7;7;7;7;7;7;7;4;4;2;1;1	7;7;7;7;7;7;7;7;4;4;2;1;1	PX domain-containing protein kinase-like protein	PXK	>sp|Q7Z7A4|PXK_HUMAN PX domain-containing protein kinase-like protein OS=Homo sapiens GN=PXK PE=1 SV=1;>sp|Q7Z7A4-2|PXK_HUMAN Isoform 2 of PX domain-containing protein kinase-like protein OS=Homo sapiens GN=PXK;>tr|E9PD56|E9PD56_HUMAN PX domain-containing	13	7	7	7	0	1	0	1	0	0	0	0	1	0	0	0	0	0	0	0	0	0	2	1	2	0	0	0	0	0	0	0	1	1	0	2	0	1	0	0	0	0
Q8WWK9;E9PD90;Q8WWK9-5;C9J7Y4;Q8WWK9-4;C9J649	Q8WWK9;E9PD90;Q8WWK9-5	5;5;5;2;2;1	5;5;5;2;2;1	5;5;5;2;2;1	Cytoskeleton-associated protein 2	CKAP2	>sp|Q8WWK9|CKAP2_HUMAN Cytoskeleton-associated protein 2 OS=Homo sapiens GN=CKAP2 PE=1 SV=1;>tr|E9PD90|E9PD90_HUMAN Cytoskeleton-associated protein 2 OS=Homo sapiens GN=CKAP2 PE=2 SV=1;>sp|Q8WWK9-5|CKAP2_HUMAN Isoform 3 of Cytoskeleton-associated protein 2	6	5	5	5	2	0	0	1	1	0	3	1	0	0	2	2	0	0	0	0	0	0	4	0	0	2	1	0	0	3	1	0	0	1	1	0	2	0	0	0	0	0
Q15811;F8W7U0;E9PD98;Q15811-12;Q15811-11;Q15811-3;Q15811-10;Q15811-7;Q15811-2;Q15811-4;Q15811-9;Q15811-8;Q15811-6;Q15811-13;Q15811-5;C9JQZ7;H0Y523;H7C429;C9JXS9;C9J1A4;O60870;H0Y7J7;F5GXB3;B4DX32	Q15811;F8W7U0;E9PD98;Q15811-12;Q15811-11;Q15811-3;Q15811-10;Q15811-7;Q15811-2;Q15811-4;Q15811-9;Q15811-8;Q15811-6;Q15811-13;Q15811-5	23;23;23;23;23;23;23;23;23;23;23;23;21;18;18;7;3;2;2;2;1;1;1;1	23;23;23;23;23;23;23;23;23;23;23;23;21;18;18;7;3;2;2;2;1;1;1;1	7;7;7;7;7;7;7;7;7;7;7;7;6;5;5;1;2;1;0;0;0;1;0;0	Intersectin-1	ITSN1	>sp|Q15811|ITSN1_HUMAN Intersectin-1 OS=Homo sapiens GN=ITSN1 PE=1 SV=3;>tr|F8W7U0|F8W7U0_HUMAN Intersectin-1 OS=Homo sapiens GN=ITSN1 PE=2 SV=1;>tr|E9PD98|E9PD98_HUMAN Intersectin-1 OS=Homo sapiens GN=ITSN1 PE=2 SV=2;>sp|Q15811-12|ITSN1_HUMAN Isoform 12 o	24	23	23	7	3	3	2	3	2	3	1	7	5	2	3	3	3	1	0	0	0	4	3	2	5	3	3	1	2	2	3	4	7	1	3	9	5	10	7	9	7	11
O43795;E9PDF6;E7EPB4;E7EQD9;H7C2Y7;C9JYW1;C9JUP5;Q8N1T3;Q8N1T3-3	O43795;E9PDF6	48;48;16;13;10;6;5;1;1	48;48;16;13;10;6;5;1;1	1;1;1;0;0;0;0;0;0	Unconventional myosin-Ib	MYO1B	>sp|O43795|MYO1B_HUMAN Unconventional myosin-Ib OS=Homo sapiens GN=MYO1B PE=1 SV=3;>tr|E9PDF6|E9PDF6_HUMAN Unconventional myosin-Ib OS=Homo sapiens GN=MYO1B PE=2 SV=1	9	48	48	1	13	19	22	16	32	25	30	22	27	25	19	20	15	10	7	8	9	5	19	16	14	29	23	22	17	18	15	33	33	22	23	15	21	17	25	33	19	22
P11532;E9PDN5;P11532-4;P11532-3;P11532-2;P11532-5;F5GZY3;E7EQR9;E7EQS5;F8VX32;E7ESB2;H0Y304;P11532-10;P11532-9;P11532-8;P11532-7;P11532-6;H0Y3E8	P11532;E9PDN5;P11532-4;P11532-3;P11532-2;P11532-5;F5GZY3;E7EQR9;E7EQS5;F8VX32;E7ESB2;H0Y304;P11532-10;P11532-9;P11532-8;P11532-7;P11532-6	9;9;9;7;7;5;5;5;5;5;5;5;5;5;5;5;5;2	4;4;4;3;3;2;2;2;2;2;2;2;2;2;2;2;2;1	4;4;4;3;3;2;2;2;2;2;2;2;2;2;2;2;2;1	Dystrophin	DMD	>sp|P11532|DMD_HUMAN Dystrophin OS=Homo sapiens GN=DMD PE=1 SV=3;>tr|E9PDN5|E9PDN5_HUMAN Dystrophin OS=Homo sapiens GN=DMD PE=2 SV=1;>sp|P11532-4|DMD_HUMAN Isoform 3 of Dystrophin OS=Homo sapiens GN=DMD;>sp|P11532-3|DMD_HUMAN Isoform 2 of Dystrophin OS=Hom	18	9	4	4	0	0	2	1	2	1	2	3	0	2	0	0	0	1	0	0	2	0	0	0	0	3	0	2	1	1	2	1	2	0	1	0	1	0	2	4	0	2
Q9NNW5;E9PDU5;E9PBK6	Q9NNW5;E9PDU5;E9PBK6	2;2;1	2;2;1	2;2;1	WD repeat-containing protein 6	WDR6	>sp|Q9NNW5|WDR6_HUMAN WD repeat-containing protein 6 OS=Homo sapiens GN=WDR6 PE=1 SV=1;>tr|E9PDU5|E9PDU5_HUMAN WD repeat-containing protein 6 OS=Homo sapiens GN=WDR6 PE=2 SV=1;>tr|E9PBK6|E9PBK6_HUMAN WD repeat-containing protein 6 OS=Homo sapiens GN=WDR6 P	3	2	2	2	0	0	0	0	0	1	0	0	0	0	0	0	0	0	0	0	0	0	0	0	1	0	0	0	0	0	0	0	0	0	0	0	0	0	0	0	0	0
Q9H1H9;Q9H1H9-2;E9PDX3;Q9H1H9-3;Q9H1H9-4;H0Y307;H0Y9Z7	Q9H1H9;Q9H1H9-2;E9PDX3;Q9H1H9-3;Q9H1H9-4	9;9;9;9;9;4;2	9;9;9;9;9;4;2	8;8;8;8;8;4;2	Kinesin-like protein KIF13A	KIF13A	>sp|Q9H1H9|KI13A_HUMAN Kinesin-like protein KIF13A OS=Homo sapiens GN=KIF13A PE=1 SV=2;>sp|Q9H1H9-2|KI13A_HUMAN Isoform 2 of Kinesin-like protein KIF13A OS=Homo sapiens GN=KIF13A;>tr|E9PDX3|E9PDX3_HUMAN Kinesin-like protein KIF13A OS=Homo sapiens GN=KIF13A	7	9	9	8	0	1	0	1	2	2	0	0	0	0	1	2	0	0	0	0	0	0	1	0	0	0	0	1	1	1	0	1	0	0	2	1	1	1	2	1	1	2
Q9Y2R5;E9PE17;I3L0E3	Q9Y2R5;E9PE17;I3L0E3	4;4;4	4;4;4	4;4;4	28S ribosomal protein S17, mitochondrial	MRPS17	>sp|Q9Y2R5|RT17_HUMAN 28S ribosomal protein S17, mitochondrial OS=Homo sapiens GN=MRPS17 PE=2 SV=1;>tr|E9PE17|E9PE17_HUMAN 28S ribosomal protein S17, mitochondrial (Fragment) OS=Homo sapiens GN=MRPS17 PE=3 SV=1;>tr|I3L0E3|I3L0E3_HUMAN 28S ribosomal protein	3	4	4	4	1	1	1	0	0	1	0	0	0	0	0	0	0	0	0	0	0	1	0	1	0	0	0	1	0	1	0	1	1	1	1	1	1	1	0	0	0	0
E9PEB9;Q03001;E7ERU2;F8W9J4;J3QTQ0;E9PHM6;E7ERU0;F6QMI7;Q03001-9;E7ETB9;Q6P0N6;Q03001-13;Q5T0V7;H0YC82;Q03001-10;E7ERX3;E7ESK0;H0YC65;Q03001-11;O15169;H0YBX0;O15169-2	E9PEB9;Q03001;E7ERU2;F8W9J4;J3QTQ0;E9PHM6;E7ERU0;F6QMI7	205;203;203;201;192;160;159;107;74;50;37;23;19;9;9;3;2;2;2;1;1;1	205;203;203;201;192;160;159;107;74;50;37;23;19;9;9;3;2;2;2;1;1;1	54;52;52;52;42;10;10;52;32;11;0;8;12;0;0;2;1;0;2;0;0;0	Dystonin	DST	>tr|E9PEB9|E9PEB9_HUMAN Dystonin OS=Homo sapiens GN=DST PE=2 SV=2;>sp|Q03001|DYST_HUMAN Dystonin OS=Homo sapiens GN=DST PE=1 SV=4;>tr|E7ERU2|E7ERU2_HUMAN Dystonin OS=Homo sapiens GN=DST PE=2 SV=2;>tr|F8W9J4|F8W9J4_HUMAN Dystonin OS=Homo sapiens GN=DST PE=2	22	205	205	54	9	38	19	44	43	44	29	62	44	42	54	39	2	17	2	6	11	25	37	14	17	9	25	32	52	26	75	18	13	21	48	9	26	5	49	22	25	12
Q69YH5;E9PEI0	Q69YH5;E9PEI0	3;3	3;3	3;3	Cell division cycle-associated protein 2	CDCA2	>sp|Q69YH5|CDCA2_HUMAN Cell division cycle-associated protein 2 OS=Homo sapiens GN=CDCA2 PE=1 SV=2;>tr|E9PEI0|E9PEI0_HUMAN Cell division cycle-associated protein 2 OS=Homo sapiens GN=CDCA2 PE=2 SV=1	2	3	3	3	0	0	0	0	0	0	0	0	0	0	0	2	0	0	0	0	0	0	0	0	0	0	0	0	0	0	0	0	0	0	0	0	0	0	0	0	0	0
Q8NF91-4;E9PEL9;H0Y325;Q8NF91-3;F8WAI0;Q8NF91-9	Q8NF91-4;E9PEL9	86;86;19;13;13;13	1;1;1;1;1;1	1;1;1;1;1;1	Nesprin-1	SYNE1	>sp|Q8NF91-4|SYNE1_HUMAN Isoform 4 of Nesprin-1 OS=Homo sapiens GN=SYNE1;>tr|E9PEL9|E9PEL9_HUMAN Nesprin-1 OS=Homo sapiens GN=SYNE1 PE=2 SV=1	6	86	1	1	6	5	6	6	13	5	15	4	5	10	6	9	2	2	1	1	1	0	4	5	11	5	5	10	8	10	4	40	11	2	3	7	13	12	9	5	21	24
E9PEM5;F5H1X8;P50851-2;P50851;H0YAC6;H0Y9N9	E9PEM5;F5H1X8;P50851-2;P50851;H0YAC6	5;5;5;4;3;1	5;5;5;4;3;1	5;5;5;4;3;1	Lipopolysaccharide-responsive and beige-like anchor protein	LRBA	>tr|E9PEM5|E9PEM5_HUMAN Lipopolysaccharide-responsive and beige-like anchor protein OS=Homo sapiens GN=LRBA PE=2 SV=1;>tr|F5H1X8|F5H1X8_HUMAN Lipopolysaccharide-responsive and beige-like anchor protein OS=Homo sapiens GN=LRBA PE=2 SV=1;>sp|P50851-2|LRBA_HU	6	5	5	5	0	1	0	0	0	0	0	0	0	0	0	0	0	0	0	0	0	1	0	0	0	0	1	0	0	0	0	0	1	0	0	0	0	0	0	0	0	1
Q9UIA9;E9PEN8;E7ESC6;E5RIW1;H0YBE1	Q9UIA9;E9PEN8;E7ESC6	18;18;17;3;2	18;18;17;3;2	18;18;17;3;2	Exportin-7	XPO7	>sp|Q9UIA9|XPO7_HUMAN Exportin-7 OS=Homo sapiens GN=XPO7 PE=1 SV=3;>tr|E9PEN8|E9PEN8_HUMAN Exportin-7 OS=Homo sapiens GN=XPO7 PE=2 SV=1;>tr|E7ESC6|E7ESC6_HUMAN Exportin-7 OS=Homo sapiens GN=XPO7 PE=2 SV=1	5	18	18	18	2	2	3	4	2	4	3	6	3	3	4	4	0	1	0	1	1	1	6	2	1	2	1	1	2	3	2	3	1	2	2	2	1	8	4	4	1	2
Q14689;E9PER1;Q14689-6;Q14689-3;Q14689-2;Q14689-4;Q14689-5	Q14689;E9PER1;Q14689-6;Q14689-3;Q14689-2;Q14689-4;Q14689-5	4;4;4;2;2;2;2	2;2;2;1;1;1;1	2;2;2;1;1;1;1	Disco-interacting protein 2 homolog A	DIP2A	>sp|Q14689|DIP2A_HUMAN Disco-interacting protein 2 homolog A OS=Homo sapiens GN=DIP2A PE=1 SV=2;>tr|E9PER1|E9PER1_HUMAN Disco-interacting protein 2 homolog A OS=Homo sapiens GN=DIP2A PE=2 SV=1;>sp|Q14689-6|DIP2A_HUMAN Isoform 6 of Disco-interacting protein	7	4	2	2	0	1	1	0	1	1	2	0	0	1	1	0	0	0	0	0	0	1	0	0	1	0	0	0	1	0	1	1	1	0	0	0	1	1	0	1	1	1
Q9Y496;J3KPF9;E9PES4;H7C2F6	Q9Y496;J3KPF9;E9PES4;H7C2F6	4;4;4;2	3;3;3;2	3;3;3;2	Kinesin-like protein KIF3A	KIF3A	>sp|Q9Y496|KIF3A_HUMAN Kinesin-like protein KIF3A OS=Homo sapiens GN=KIF3A PE=1 SV=4;>tr|J3KPF9|J3KPF9_HUMAN Kinesin-like protein KIF3A OS=Homo sapiens GN=KIF3A PE=2 SV=1;>tr|E9PES4|E9PES4_HUMAN Kinesin-like protein KIF3A OS=Homo sapiens GN=KIF3A PE=2 SV=1	4	4	3	3	0	0	1	1	0	0	0	0	0	0	0	1	0	0	0	0	0	0	0	2	0	0	1	0	1	1	1	1	0	1	0	0	0	0	0	1	0	0
Q16836;E9PF18;Q16836-3;Q16836-2	Q16836;E9PF18;Q16836-3;Q16836-2	11;11;11;11	11;11;11;11	11;11;11;11	Hydroxyacyl-coenzyme A dehydrogenase, mitochondrial	HADH	>sp|Q16836|HCDH_HUMAN Hydroxyacyl-coenzyme A dehydrogenase, mitochondrial OS=Homo sapiens GN=HADH PE=1 SV=3;>tr|E9PF18|E9PF18_HUMAN Hydroxyacyl-coenzyme A dehydrogenase, mitochondrial OS=Homo sapiens GN=HADH PE=4 SV=1;>sp|Q16836-3|HCDH_HUMAN Isoform 3 of H	4	11	11	11	5	10	9	4	5	8	4	3	7	7	7	0	5	4	1	0	1	1	6	8	2	4	6	8	8	7	6	5	4	5	6	6	6	7	4	7	4	5
Q9Y4P3;E9PF19;C9JVF0;F8WDI9;F8WCR3	Q9Y4P3;E9PF19	17;17;6;3;1	17;17;6;3;1	17;17;6;3;1	Transducin beta-like protein 2	TBL2	>sp|Q9Y4P3|TBL2_HUMAN Transducin beta-like protein 2 OS=Homo sapiens GN=TBL2 PE=1 SV=1;>tr|E9PF19|E9PF19_HUMAN Transducin beta-like protein 2 OS=Homo sapiens GN=TBL2 PE=2 SV=1	5	17	17	17	12	10	7	9	8	13	9	7	9	9	10	5	3	4	1	1	4	1	8	12	10	9	8	10	6	10	11	13	11	10	9	6	9	9	9	8	11	7
Q9Y282;H7BXI5;H0Y5K5;E9PFA8;Q9Y282-3;H0Y621;Q9Y282-2;H0Y802;H0Y6Z0;A6PVJ2	Q9Y282;H7BXI5;H0Y5K5;E9PFA8;Q9Y282-3;H0Y621;Q9Y282-2	11;11;11;11;11;9;7;3;3;1	11;11;11;11;11;9;7;3;3;1	11;11;11;11;11;9;7;3;3;1	Endoplasmic reticulum-Golgi intermediate compartment protein 3	ERGIC3	>sp|Q9Y282|ERGI3_HUMAN Endoplasmic reticulum-Golgi intermediate compartment protein 3 OS=Homo sapiens GN=ERGIC3 PE=1 SV=1;>tr|H7BXI5|H7BXI5_HUMAN Endoplasmic reticulum-Golgi intermediate compartment protein 3 OS=Homo sapiens GN=ERGIC3 PE=2 SV=1;>tr|H0Y5K5|	10	11	11	11	2	1	1	3	1	1	1	3	0	2	2	2	0	0	0	0	0	1	4	3	1	2	2	5	4	3	6	2	0	3	3	0	0	3	2	0	2	1
Q9Y4F5;Q9Y4F5-2;E9PFC1;J3KQR7;Q9Y4F5-3	Q9Y4F5;Q9Y4F5-2;E9PFC1;J3KQR7;Q9Y4F5-3	5;5;5;5;5	5;5;5;5;5	5;5;5;5;5	Centrosomal protein of 170 kDa protein B	CEP170B	>sp|Q9Y4F5|C170B_HUMAN Centrosomal protein of 170 kDa protein B OS=Homo sapiens GN=CEP170B PE=1 SV=4;>sp|Q9Y4F5-2|C170B_HUMAN Isoform 2 of Centrosomal protein of 170 kDa protein B OS=Homo sapiens GN=CEP170B;>tr|E9PFC1|E9PFC1_HUMAN Centrosomal protein of 17	5	5	5	5	0	1	0	0	0	1	2	1	1	1	0	1	0	0	0	0	0	0	0	0	0	0	0	0	1	0	1	0	0	0	0	0	0	0	0	0	0	0
P78316;E9PFK5;P78316-2	P78316;E9PFK5;P78316-2	9;9;9	9;9;9	9;9;9	Nucleolar protein 14	NOP14	>sp|P78316|NOP14_HUMAN Nucleolar protein 14 OS=Homo sapiens GN=NOP14 PE=1 SV=3;>tr|E9PFK5|E9PFK5_HUMAN Nucleolar protein 14 OS=Homo sapiens GN=NOP14 PE=2 SV=1;>sp|P78316-2|NOP14_HUMAN Isoform 2 of Nucleolar protein 14 OS=Homo sapiens GN=NOP14	3	9	9	9	2	3	2	0	0	1	2	1	0	1	1	0	0	0	0	0	0	0	1	1	0	1	1	2	1	3	2	0	0	0	1	0	3	0	0	0	0	0
P57721;E9PFP8;P57721-5;P57721-4;J3QT27;P57721-2;P57721-3	P57721;E9PFP8;P57721-5;P57721-4;J3QT27;P57721-2;P57721-3	8;8;8;8;7;7;7	1;1;1;1;1;1;1	1;1;1;1;1;1;1	Poly(rC)-binding protein 3	PCBP3	>sp|P57721|PCBP3_HUMAN Poly(rC)-binding protein 3 OS=Homo sapiens GN=PCBP3 PE=2 SV=2;>tr|E9PFP8|E9PFP8_HUMAN Poly(rC)-binding protein 3 OS=Homo sapiens GN=PCBP3 PE=2 SV=1;>sp|P57721-5|PCBP3_HUMAN Isoform 5 of Poly(rC)-binding protein 3 OS=Homo sapiens GN=P	7	8	1	1	5	6	4	6	5	5	7	6	5	5	5	4	2	4	2	1	3	0	5	6	3	5	5	5	4	6	6	4	5	7	5	3	6	4	6	5	5	5
O00462;E9PFW2	O00462;E9PFW2	3;3	2;2	2;2	Beta-mannosidase	MANBA	>sp|O00462|MANBA_HUMAN Beta-mannosidase OS=Homo sapiens GN=MANBA PE=1 SV=3;>tr|E9PFW2|E9PFW2_HUMAN Beta-mannosidase OS=Homo sapiens GN=MANBA PE=2 SV=1	2	3	2	2	0	1	0	1	1	1	0	0	0	0	0	2	0	0	0	0	1	0	0	0	0	0	0	0	0	2	1	0	0	0	0	0	0	0	0	1	1	0
P78559;E9PGC8;J3KPX8;P78559-2	P78559;E9PGC8;J3KPX8;P78559-2	103;103;102;102	101;101;100;100	101;101;100;100	Microtubule-associated protein 1A;MAP1A heavy chain;MAP1 light chain LC2	MAP1A	>sp|P78559|MAP1A_HUMAN Microtubule-associated protein 1A OS=Homo sapiens GN=MAP1A PE=1 SV=6;>tr|E9PGC8|E9PGC8_HUMAN MAP1 light chain LC2 OS=Homo sapiens GN=MAP1A PE=2 SV=1;>tr|J3KPX8|J3KPX8_HUMAN MAP1 light chain LC2 OS=Homo sapiens GN=MAP1A PE=2 SV=1;>sp|	4	103	101	101	59	53	56	61	57	61	43	46	59	61	49	43	32	26	11	12	21	23	59	41	36	45	41	39	55	49	58	58	50	50	68	34	62	27	63	51	55	54
E9PGF5;Q9HBL0;E9PF55;Q59G71	E9PGF5;Q9HBL0;E9PF55;Q59G71	63;62;62;37	63;62;62;37	40;39;39;33	Tensin-1	TNS1	>tr|E9PGF5|E9PGF5_HUMAN Tensin-1 OS=Homo sapiens GN=TNS1 PE=2 SV=1;>sp|Q9HBL0|TENS1_HUMAN Tensin-1 OS=Homo sapiens GN=TNS1 PE=1 SV=2;>tr|E9PF55|E9PF55_HUMAN Tensin-1 OS=Homo sapiens GN=TNS1 PE=2 SV=1;>tr|Q59G71|Q59G71_HUMAN Tensin variant (Fragment) OS=Hom	4	63	63	40	38	18	17	31	23	17	16	30	13	19	21	20	12	9	3	1	8	3	22	15	16	13	10	20	17	29	26	35	8	28	25	2	23	6	13	5	20	12
Q9UGJ0;E9PGP6;G8JLM0;Q9UGJ0-2;Q9UGJ0-3;F8WDB5;C9JUG1	Q9UGJ0;E9PGP6;G8JLM0;Q9UGJ0-2;Q9UGJ0-3	3;3;3;3;3;1;1	1;1;1;1;1;1;1	1;1;1;1;1;1;1	5-AMP-activated protein kinase subunit gamma-2	PRKAG2	>sp|Q9UGJ0|AAKG2_HUMAN 5-AMP-activated protein kinase subunit gamma-2 OS=Homo sapiens GN=PRKAG2 PE=1 SV=1;>tr|E9PGP6|E9PGP6_HUMAN 5-AMP-activated protein kinase subunit gamma-2 OS=Homo sapiens GN=PRKAG2 PE=2 SV=1;>tr|G8JLM0|G8JLM0_HUMAN 5-AMP-activated	7	3	1	1	0	0	0	1	1	0	1	2	0	0	0	0	0	0	0	0	0	0	0	1	0	0	1	1	0	0	0	0	1	0	0	0	0	0	0	0	0	0
Q96RU3;E9PGQ4;Q96RU3-4;Q96RU3-3;Q96RU3-2;H0Y7W6;E7EPB7	Q96RU3;E9PGQ4;Q96RU3-4;Q96RU3-3;Q96RU3-2;H0Y7W6	11;11;11;11;11;9;2	11;11;11;11;11;9;2	11;11;11;11;11;9;2	Formin-binding protein 1	FNBP1	>sp|Q96RU3|FNBP1_HUMAN Formin-binding protein 1 OS=Homo sapiens GN=FNBP1 PE=1 SV=2;>tr|E9PGQ4|E9PGQ4_HUMAN Formin-binding protein 1 OS=Homo sapiens GN=FNBP1 PE=2 SV=1;>sp|Q96RU3-4|FNBP1_HUMAN Isoform 4 of Formin-binding protein 1 OS=Homo sapiens GN=FNBP1;>	7	11	11	11	0	2	2	2	1	1	1	1	1	2	1	2	0	0	0	0	0	1	1	0	1	2	0	2	3	1	2	1	2	1	1	0	1	0	2	3	1	2
Q15631;E9PGT1;H7C1D4;Q15631-2	Q15631;E9PGT1;H7C1D4;Q15631-2	9;9;7;5	9;9;7;5	9;9;7;5	Translin	TSN	>sp|Q15631|TSN_HUMAN Translin OS=Homo sapiens GN=TSN PE=1 SV=1;>tr|E9PGT1|E9PGT1_HUMAN Translin OS=Homo sapiens GN=TSN PE=2 SV=1;>tr|H7C1D4|H7C1D4_HUMAN Translin (Fragment) OS=Homo sapiens GN=TSN PE=4 SV=1;>sp|Q15631-2|TSN_HUMAN Isoform 2 of Translin OS=Ho	4	9	9	9	7	4	3	3	5	5	5	5	5	6	5	4	3	4	3	2	4	1	5	3	7	4	4	2	5	4	4	3	6	5	5	5	3	5	6	6	5	5
O43424;E9PH24;D6R9W8	O43424;E9PH24	3;3;1	3;3;1	3;3;1	Glutamate receptor ionotropic, delta-2	GRID2	>sp|O43424|GRID2_HUMAN Glutamate receptor ionotropic, delta-2 OS=Homo sapiens GN=GRID2 PE=2 SV=2;>tr|E9PH24|E9PH24_HUMAN Glutamate receptor ionotropic, delta-2 OS=Homo sapiens GN=GRID2 PE=2 SV=1	3	3	3	3	1	1	1	1	1	1	1	0	0	1	1	1	0	0	0	0	1	0	0	1	0	1	1	1	1	0	0	0	1	1	1	0	1	1	1	0	1	1
P15884-2;H3BTP3;E9PH57;P15884-11;P15884-4;P15884-13;P15884-3;P15884;H3BPJ7;P15884-16;P15884-6;P15884-9;P15884-8;P15884-15;P15884-7;P15884-5;P15884-10;P15884-14;P15884-12;K7ESI6	P15884-2;H3BTP3;E9PH57;P15884-11;P15884-4;P15884-13;P15884-3;P15884;H3BPJ7;P15884-16;P15884-6;P15884-9;P15884-8;P15884-15;P15884-7;P15884-5;P15884-10;P15884-14;P15884-12	3;3;3;3;3;3;3;2;2;2;2;2;2;2;2;2;2;2;2;1	2;2;2;2;2;2;2;1;1;1;1;1;1;1;1;1;1;1;1;1	2;2;2;2;2;2;2;1;1;1;1;1;1;1;1;1;1;1;1;1	Transcription factor 4	TCF4	>sp|P15884-2|ITF2_HUMAN Isoform SEF2-1A of Transcription factor 4 OS=Homo sapiens GN=TCF4;>tr|H3BTP3|H3BTP3_HUMAN Transcription factor 4 OS=Homo sapiens GN=TCF4 PE=2 SV=1;>tr|E9PH57|E9PH57_HUMAN Transcription factor 4 OS=Homo sapiens GN=TCF4 PE=2 SV=1;>sp|	20	3	2	2	1	1	0	1	1	1	1	1	2	0	0	1	1	0	0	0	1	0	1	1	0	0	1	0	1	1	1	0	1	1	1	3	1	2	0	1	0	1
Q9Y6M9;E9PH64;E7EWZ0;E9PF49	Q9Y6M9;E9PH64;E7EWZ0;E9PF49	9;9;7;7	9;9;7;7	9;9;7;7	NADH dehydrogenase [ubiquinone] 1 beta subcomplex subunit 9	NDUFB9	>sp|Q9Y6M9|NDUB9_HUMAN NADH dehydrogenase [ubiquinone] 1 beta subcomplex subunit 9 OS=Homo sapiens GN=NDUFB9 PE=1 SV=3;>tr|E9PH64|E9PH64_HUMAN NADH dehydrogenase [ubiquinone] 1 beta subcomplex subunit 9 OS=Homo sapiens GN=NDUFB9 PE=2 SV=1;>tr|E7EWZ0|E7EWZ0	4	9	9	9	3	5	0	5	3	3	1	3	4	4	1	1	1	0	0	0	0	1	2	7	3	6	5	4	2	5	4	3	5	2	3	5	3	5	5	4	2	5
Q9ULH0;H0Y8E4;E9PH70;Q9ULH0-2;Q9ULH0-4;Q9ULH0-3;Q9ULH0-5	Q9ULH0;H0Y8E4;E9PH70;Q9ULH0-2;Q9ULH0-4;Q9ULH0-3	3;3;3;3;3;2;1	3;3;3;3;3;2;1	3;3;3;3;3;2;1	Kinase D-interacting substrate of 220 kDa	KIDINS220	>sp|Q9ULH0|KDIS_HUMAN Kinase D-interacting substrate of 220 kDa OS=Homo sapiens GN=KIDINS220 PE=1 SV=3;>tr|H0Y8E4|H0Y8E4_HUMAN Kinase D-interacting substrate of 220 kDa (Fragment) OS=Homo sapiens GN=KIDINS220 PE=2 SV=1;>tr|E9PH70|E9PH70_HUMAN Kinase D-inte	7	3	3	3	0	0	0	2	1	1	0	0	0	0	0	0	0	0	0	0	0	0	0	1	0	0	0	0	0	1	1	0	0	2	0	0	0	0	0	0	0	0
Q15003;E9PHA2;C9J470;B4E189;C9JZP1;H7C415	Q15003;E9PHA2;C9J470;B4E189	19;19;15;13;7;4	19;19;15;13;7;4	19;19;15;13;7;4	Condensin complex subunit 2	NCAPH	>sp|Q15003|CND2_HUMAN Condensin complex subunit 2 OS=Homo sapiens GN=NCAPH PE=1 SV=3;>tr|E9PHA2|E9PHA2_HUMAN Condensin complex subunit 2 OS=Homo sapiens GN=NCAPH PE=2 SV=1;>tr|C9J470|C9J470_HUMAN Condensin complex subunit 2 (Fragment) OS=Homo sapiens GN=NC	6	19	19	19	8	5	3	7	9	6	4	3	0	4	4	6	0	4	2	0	4	0	2	6	1	3	11	6	0	8	4	1	0	9	3	1	6	0	0	0	0	0
E9PHC0;O15327;E9PCZ3;D6RJC3;E7EQN9;E9PG59	E9PHC0;O15327;E9PCZ3;D6RJC3;E7EQN9	5;4;4;4;4;1	5;4;4;4;4;1	5;4;4;4;4;1	Type II inositol 3,4-bisphosphate 4-phosphatase	INPP4B	>tr|E9PHC0|E9PHC0_HUMAN Type II inositol 3,4-bisphosphate 4-phosphatase (Fragment) OS=Homo sapiens GN=INPP4B PE=2 SV=1;>sp|O15327|INP4B_HUMAN Type II inositol 3,4-bisphosphate 4-phosphatase OS=Homo sapiens GN=INPP4B PE=2 SV=4;>tr|E9PCZ3|E9PCZ3_HUMAN Type I	6	5	5	5	0	0	0	0	0	0	0	0	0	0	0	0	0	0	1	0	0	1	0	0	0	0	0	0	0	0	0	1	0	0	0	2	0	0	0	1	0	0
Q96RQ3;E9PHF7;F5GYT8;G5E9X5;E9PG35	Q96RQ3;E9PHF7;F5GYT8;G5E9X5;E9PG35	8;8;6;6;6	8;8;6;6;6	8;8;6;6;6	Methylcrotonoyl-CoA carboxylase subunit alpha, mitochondrial	MCCC1	>sp|Q96RQ3|MCCA_HUMAN Methylcrotonoyl-CoA carboxylase subunit alpha, mitochondrial OS=Homo sapiens GN=MCCC1 PE=1 SV=3;>tr|E9PHF7|E9PHF7_HUMAN Methylcrotonoyl-CoA carboxylase subunit alpha, mitochondrial OS=Homo sapiens GN=MCCC1 PE=2 SV=1;>tr|F5GYT8|F5GYT8_	5	8	8	8	3	2	0	0	1	0	2	1	2	0	0	1	1	0	0	0	1	0	1	0	0	1	0	3	1	0	0	0	1	1	1	3	0	4	0	1	0	0
E9PHK0;P05452;CON__Q2KIS7	E9PHK0;P05452;CON__Q2KIS7	2;2;1	2;2;1	2;2;1	Tetranectin	CLEC3B	>tr|E9PHK0|E9PHK0_HUMAN Tetranectin OS=Homo sapiens GN=CLEC3B PE=4 SV=1;>sp|P05452|TETN_HUMAN Tetranectin OS=Homo sapiens GN=CLEC3B PE=1 SV=3;>Q2KIS7 SWISS-PROT:Q2KIS7 (Bos taurus) Tetranectin precursor	3	2	2	2	0	0	0	0	0	0	0	0	2	0	0	0	0	0	0	0	0	0	0	0	0	0	0	0	0	0	0	0	0	0	0	0	0	0	0	1	0	0
Q13428;Q13428-3;E9PHK9;Q13428-4;Q13428-2;Q13428-8;Q13428-6;J3KQ96;E7ETY2;Q13428-7;Q13428-5;H0YA99;H0YAB7	Q13428;Q13428-3;E9PHK9;Q13428-4;Q13428-2;Q13428-8;Q13428-6;J3KQ96;E7ETY2;Q13428-7;Q13428-5	40;40;40;40;39;39;36;36;36;36;24;5;3	40;40;40;40;39;39;36;36;36;36;24;5;3	40;40;40;40;39;39;36;36;36;36;24;5;3	Treacle protein	TCOF1	>sp|Q13428|TCOF_HUMAN Treacle protein OS=Homo sapiens GN=TCOF1 PE=1 SV=3;>sp|Q13428-3|TCOF_HUMAN Isoform 3 of Treacle protein OS=Homo sapiens GN=TCOF1;>tr|E9PHK9|E9PHK9_HUMAN Treacle protein OS=Homo sapiens GN=TCOF1 PE=2 SV=1;>sp|Q13428-4|TCOF_HUMAN Isofor	13	40	40	40	11	8	4	9	13	14	9	16	8	8	7	13	0	1	0	0	3	8	9	7	5	6	6	3	6	9	6	7	13	16	6	5	16	7	7	2	6	6
Q15031;E9PHM2	Q15031;E9PHM2	6;6	6;6	6;6	Probable leucine--tRNA ligase, mitochondrial	LARS2	>sp|Q15031|SYLM_HUMAN Probable leucine--tRNA ligase, mitochondrial OS=Homo sapiens GN=LARS2 PE=1 SV=2;>tr|E9PHM2|E9PHM2_HUMAN Probable leucine--tRNA ligase, mitochondrial OS=Homo sapiens GN=LARS2 PE=2 SV=1	2	6	6	6	0	2	0	0	0	0	0	1	1	0	0	0	0	0	0	0	0	0	1	1	0	1	1	1	0	1	2	0	0	0	0	0	0	0	0	0	0	0
Q9NRQ2;E9PHR9;Q9NRQ2-2	Q9NRQ2;E9PHR9;Q9NRQ2-2	2;2;2	2;2;2	2;2;2	Phospholipid scramblase 4	PLSCR4	>sp|Q9NRQ2|PLS4_HUMAN Phospholipid scramblase 4 OS=Homo sapiens GN=PLSCR4 PE=1 SV=2;>tr|E9PHR9|E9PHR9_HUMAN Phospholipid scramblase 4 OS=Homo sapiens GN=PLSCR4 PE=2 SV=1;>sp|Q9NRQ2-2|PLS4_HUMAN Isoform 2 of Phospholipid scramblase 4 OS=Homo sapiens GN=PLSC	3	2	2	2	0	0	0	0	0	0	0	0	0	0	0	0	0	0	0	0	0	0	0	0	0	0	0	0	0	0	0	0	1	0	0	1	0	1	0	1	0	1
P28290;E9PHV5;P28290-3;E7END2;P28290-2;E7EUL7	P28290;E9PHV5;P28290-3;E7END2;P28290-2	9;9;9;8;8;4	9;9;9;8;8;4	9;9;9;8;8;4	Sperm-specific antigen 2	SSFA2	>sp|P28290|SSFA2_HUMAN Sperm-specific antigen 2 OS=Homo sapiens GN=SSFA2 PE=1 SV=3;>tr|E9PHV5|E9PHV5_HUMAN Sperm-specific antigen 2 OS=Homo sapiens GN=SSFA2 PE=2 SV=1;>sp|P28290-3|SSFA2_HUMAN Isoform 3 of Sperm-specific antigen 2 OS=Homo sapiens GN=SSFA2;>	6	9	9	9	0	1	0	2	1	0	0	2	2	1	1	1	0	0	0	0	0	1	1	0	0	0	0	0	2	1	4	4	1	0	1	0	1	0	0	0	1	0
E9PHY5;O43491-4;E9PK52;O43491-3;E9PII3;O43491-2;E9PQD2;E9PRG1;E9PIG0;E9PQN0;E9PJP4	E9PHY5;O43491-4;E9PK52;O43491-3;E9PII3;O43491-2	50;48;45;40;37;37;12;11;11;10;8	1;1;1;0;0;0;0;0;0;0;0	0;0;0;0;0;0;0;0;0;0;0	Band 4.1-like protein 2	EPB41L2	>tr|E9PHY5|E9PHY5_HUMAN Band 4.1-like protein 2 OS=Homo sapiens GN=EPB41L2 PE=4 SV=1;>sp|O43491-4|E41L2_HUMAN Isoform 4 of Band 4.1-like protein 2 OS=Homo sapiens GN=EPB41L2;>tr|E9PK52|E9PK52_HUMAN Band 4.1-like protein 2 OS=Homo sapiens GN=EPB41L2 PE=2 SV	11	50	1	0	22	22	25	19	22	21	18	25	22	26	14	17	7	7	0	4	9	16	22	21	14	22	30	26	27	25	23	17	25	26	26	27	22	30	20	36	24	37
Q8NDA8;E9PHY8;Q8NDA8-2;Q8NDA8-7;Q8NDA8-3;Q8NDA8-5;Q8NDA8-4	Q8NDA8;E9PHY8;Q8NDA8-2	12;12;7;5;4;1;1	12;12;7;5;4;1;1	12;12;7;5;4;1;1	Maestro heat-like repeat-containing protein family member 1	MROH1	>sp|Q8NDA8|MROH1_HUMAN Maestro heat-like repeat-containing protein family member 1 OS=Homo sapiens GN=MROH1 PE=2 SV=3;>tr|E9PHY8|E9PHY8_HUMAN Maestro heat-like repeat-containing protein family member 1 OS=Homo sapiens GN=MROH1 PE=2 SV=1;>sp|Q8NDA8-2|MROH1_	7	12	12	12	0	0	0	0	0	0	0	0	0	1	1	1	0	0	0	0	0	0	1	0	0	0	0	0	0	0	0	1	0	0	1	3	0	6	1	0	1	2
E9PI47	E9PI47	1	1	1		EFEMP2	>tr|E9PI47|E9PI47_HUMAN EGF-containing fibulin-like extracellular matrix protein 2 (Fragment) OS=Homo sapiens GN=EFEMP2 PE=2 SV=1	1	1	1	1	0	0	0	0	0	0	0	0	0	0	0	0	0	0	0	0	0	0	0	0	0	0	0	0	0	0	0	0	0	0	0	0	0	0	0	0	0	0
E9PI65	E9PI65	14	1	1		HSPA8	>tr|E9PI65|E9PI65_HUMAN Heat shock cognate 71 kDa protein (Fragment) OS=Homo sapiens GN=HSPA8 PE=2 SV=1	1	14	1	1	7	7	8	7	7	8	7	8	8	7	7	8	8	7	6	5	7	9	7	7	7	8	8	7	8	7	7	8	8	7	7	7	8	7	8	7	7	7
Q15005;E9PI68;E9PL01;E9PRB9;H0YE04	Q15005;E9PI68;E9PL01	9;9;8;4;3	9;9;8;4;3	9;9;8;4;3	Signal peptidase complex subunit 2	SPCS2	>sp|Q15005|SPCS2_HUMAN Signal peptidase complex subunit 2 OS=Homo sapiens GN=SPCS2 PE=1 SV=3;>tr|E9PI68|E9PI68_HUMAN Signal peptidase complex subunit 2 OS=Homo sapiens GN=SPCS2 PE=2 SV=1;>tr|E9PL01|E9PL01_HUMAN Signal peptidase complex subunit 2 OS=Homo sa	5	9	9	9	7	7	5	6	7	7	7	6	5	6	5	6	5	4	3	4	5	0	3	7	3	6	6	5	6	6	4	7	6	6	6	5	5	5	4	7	4	6
Q13952;Q5T6K7;E9PI99;E9PIG7;Q5T6K5;Q13952-6;Q13952-7;Q13952-2;Q13952-5;Q13952-3;E9PJA8;E9PQR2;Q13952-4	Q13952;Q5T6K7;E9PI99;E9PIG7;Q5T6K5;Q13952-6;Q13952-7;Q13952-2;Q13952-5;Q13952-3;E9PJA8;E9PQR2;Q13952-4	2;2;2;2;2;2;2;2;2;2;1;1;1	2;2;2;2;2;2;2;2;2;2;1;1;1	2;2;2;2;2;2;2;2;2;2;1;1;1	Nuclear transcription factor Y subunit gamma	NFYC	>sp|Q13952|NFYC_HUMAN Nuclear transcription factor Y subunit gamma OS=Homo sapiens GN=NFYC PE=1 SV=3;>tr|Q5T6K7|Q5T6K7_HUMAN Nuclear transcription factor Y subunit gamma (Fragment) OS=Homo sapiens GN=NFYC PE=2 SV=1;>tr|E9PI99|E9PI99_HUMAN Nuclear transcrip	13	2	2	2	0	0	0	0	0	0	0	0	0	0	1	0	0	0	0	0	1	0	0	0	1	0	0	0	0	1	0	0	0	0	0	0	0	0	0	0	0	0
E9PIC0;O14521;H0YD96;H0YD41;G3V173;E9PK73;H3BRW5;E9PIG3	E9PIC0;O14521;H0YD96;H0YD41;G3V173;E9PK73;H3BRW5;E9PIG3	2;2;1;1;1;1;1;1	2;2;1;1;1;1;1;1	2;2;1;1;1;1;1;1	Succinate dehydrogenase [ubiquinone] cytochrome b small subunit, mitochondrial	SDHD	>tr|E9PIC0|E9PIC0_HUMAN Succinate dehydrogenase [ubiquinone] cytochrome b small subunit, mitochondrial OS=Homo sapiens GN=SDHD PE=2 SV=1;>sp|O14521|DHSD_HUMAN Succinate dehydrogenase [ubiquinone] cytochrome b small subunit, mitochondrial OS=Homo sapiens GN	8	2	2	2	0	1	1	1	0	2	0	1	0	1	2	0	0	0	0	0	0	0	1	1	0	1	0	0	0	1	0	0	0	1	0	0	0	0	1	1	0	0
E9PIE4	E9PIE4	10	1	1		MTCH2	>tr|E9PIE4|E9PIE4_HUMAN Mitochondrial carrier homolog 2 (Fragment) OS=Homo sapiens GN=MTCH2 PE=2 SV=1	1	10	1	1	6	4	3	3	3	5	2	4	3	4	4	3	3	3	3	2	3	1	5	4	4	2	3	6	5	2	3	3	4	5	5	5	5	7	4	3	2	3
Q13206;E9PIF2	Q13206;E9PIF2	6;6	6;6	6;6	Probable ATP-dependent RNA helicase DDX10	DDX10	>sp|Q13206|DDX10_HUMAN Probable ATP-dependent RNA helicase DDX10 OS=Homo sapiens GN=DDX10 PE=1 SV=2;>tr|E9PIF2|E9PIF2_HUMAN Probable ATP-dependent RNA helicase DDX10 OS=Homo sapiens GN=DDX10 PE=2 SV=1	2	6	6	6	0	1	0	1	0	0	0	1	0	0	0	1	0	0	0	0	0	0	1	0	0	0	1	1	0	3	0	0	0	0	0	0	0	0	0	0	0	0
O14683;E9PN66;E9PKN9;E9PS55;E9PMW4;E9PQ46;E9PIN5;E9PIK4;U3KQ32;E9PKZ4;E9PPM1;E9PNB3;E9PMY0	O14683;E9PN66;E9PKN9;E9PS55;E9PMW4;E9PQ46;E9PIN5;E9PIK4;U3KQ32;E9PKZ4;E9PPM1;E9PNB3;E9PMY0	3;3;3;3;3;3;3;3;3;3;3;2;2	3;3;3;3;3;3;3;3;3;3;3;2;2	3;3;3;3;3;3;3;3;3;3;3;2;2	Tumor protein p53-inducible protein 11	TP53I11	>sp|O14683|P5I11_HUMAN Tumor protein p53-inducible protein 11 OS=Homo sapiens GN=TP53I11 PE=1 SV=2;>tr|E9PN66|E9PN66_HUMAN Tumor protein p53-inducible protein 11 (Fragment) OS=Homo sapiens GN=TP53I11 PE=2 SV=1;>tr|E9PKN9|E9PKN9_HUMAN Tumor protein p53-indu	13	3	3	3	0	0	0	0	1	0	0	0	2	0	0	0	0	0	0	0	0	0	0	0	1	1	0	0	0	0	0	3	1	0	0	2	0	1	1	1	0	1
P04216;E9PIM6;E9PNQ8;J3QRJ3	P04216;E9PIM6;E9PNQ8;J3QRJ3	3;3;3;2	3;3;3;2	3;3;3;2	Thy-1 membrane glycoprotein	THY1	>sp|P04216|THY1_HUMAN Thy-1 membrane glycoprotein OS=Homo sapiens GN=THY1 PE=1 SV=2;>tr|E9PIM6|E9PIM6_HUMAN Thy-1 membrane glycoprotein (Fragment) OS=Homo sapiens GN=THY1 PE=2 SV=1;>tr|E9PNQ8|E9PNQ8_HUMAN Thy-1 membrane glycoprotein (Fragment) OS=Homo sapi	4	3	3	3	3	3	3	2	3	3	3	3	3	3	3	3	2	2	2	2	1	2	3	2	3	3	2	3	3	2	3	1	2	2	3	3	3	3	3	3	3	3
O00165;E9PIQ7;O00165-5;O00165-3;O00165-2	O00165;E9PIQ7;O00165-5;O00165-3;O00165-2	2;2;2;2;2	2;2;2;2;2	2;2;2;2;2	HCLS1-associated protein X-1	HAX1	>sp|O00165|HAX1_HUMAN HCLS1-associated protein X-1 OS=Homo sapiens GN=HAX1 PE=1 SV=2;>tr|E9PIQ7|E9PIQ7_HUMAN HCLS1-associated protein X-1 OS=Homo sapiens GN=HAX1 PE=2 SV=1;>sp|O00165-5|HAX1_HUMAN Isoform 5 of HCLS1-associated protein X-1 OS=Homo sapiens GN	5	2	2	2	0	0	1	0	0	0	0	0	0	0	0	0	0	0	0	0	0	0	0	0	0	0	0	0	1	0	0	0	0	0	0	0	0	0	0	0	0	0
[truncated: 5,717 more rows]
[truncated: 348 more columns]
