# Supplementary material for: Genetic diagnosis of Mendelian disorders via RNA sequencing
Source: Nat Commun. 2017 Jun 12;8:15824. doi: 10.1038/ncomms15824 (PMC5499207; doi:10.1038/ncomms15824)
Supplement: Supplementary Data 6 — Aberrant splicing events in undiagnosed patients. [file ncomms15824-s6.txt]

FIBROBLAST_ID	HGNCID	SPLICE_CLUSTERID	RNA_ID	SPLICE_LOGLR	SPLICE_PVALUE	SPLICE_PADJ	RNA_ABER_SPLICE_SIGNI	GENE_MITO_DISEASE	GENE_GO_MITOCHONDRION	OTHER_DISEASE_GENE	COMMENT	GENE_OTHER_DISEASE
73388	LTBP1	chr2:clu_37224	MUC1391	266.255795191246	7.64423708407018e-113	1.54612339262403e-108	TRUE	FALSE	FALSE	false		FALSE
65937	ENO1	chr1:clu_40658	65937	212.761210111668	8.49003312698446e-91	1.61938891864102e-86	TRUE	FALSE	FALSE	NA	NA	NA
65126	SBDS	chr7:clu_25770	MUC1364	205.580405770685	1.16564280137251e-86	2.34189295223751e-82	TRUE	FALSE	FALSE	NA	NA	NA
81274	PSG5	chr19:clu_20379	MUC1408	233.59935635794	2.1016319700986e-86	4.2223887911251e-82	TRUE	FALSE	FALSE	false		FALSE
71579	MYOF	chr10:clu_9206	MUC1417	130.966377559758	1.15331102466451e-53	2.25310841778459e-49	TRUE	FALSE	FALSE	NA	NA	NA
35791	TIMMDC1	chr3:clu_35487	MUC1344	123.098313401686	2.66447543066919e-50	5.29138175776594e-46	TRUE	FALSE	TRUE	false	solved in current manuscript	FALSE
62007	PCBP4	chr3:clu_34861	MUC1357	110.395071144871	1.13770527698346e-48	2.28530858987668e-44	TRUE	FALSE	FALSE	false		FALSE
67330	TAPBP	chr6:clu_27960	MUC1367	112.397066726582	1.74251272872314e-47	3.5050643538266e-43	TRUE	FALSE	FALSE	true		TRUE
66744	TIMMDC1	chr3:clu_35487	MUC1365	107.497929525911	1.21364644361264e-43	2.43202610835537e-39	TRUE	FALSE	TRUE	false	solved in current manuscript	FALSE
91410	LIPA	chr10:clu_9102	MUC1436	98.2079361318029	2.23272512140748e-43	4.46545024281496e-39	TRUE	FALSE	FALSE	NA	NA	NA
73639	RAD18	chr3:clu_33846	MUC1394	99.1155859615465	1.0170644836897e-42	2.08467707221878e-38	TRUE	FALSE	FALSE	NA	NA	NA
68544	TEAD1	chr11:clu_5605	MUC1370	111.067953460442	1.85304835653799e-41	3.70313183570552e-37	TRUE	FALSE	FALSE	true	clinical presentation does not fit	TRUE
75110	C16orf62	chr16:clu_13654	76638	92.8065176959644	4.9504135413171e-41	9.69290971389888e-37	TRUE	FALSE	FALSE	NA	NA	NA
56711	TEAD1	chr11:clu_5605	MUC1349	109.705967809772	6.8469894732523e-41	1.37932602938668e-36	TRUE	FALSE	FALSE	true	clinical presentation does not fit	TRUE
73388	LPIN1	chr2:clu_36851	MUC1391	95.7753344847042	2.46073820393419e-40	4.9768430174569e-36	TRUE	FALSE	TRUE	true	defect explains part of the clinic	TRUE
80248	PITRM1	chr10:clu_7989	MUC1383	86.3266583283184	3.22707193832974e-38	6.32086580560646e-34	TRUE	FALSE	TRUE	false		FALSE
80863	ARHGEF12	chr11:clu_7727	MUC1421	84.3520973121522	2.32460731645764e-37	4.50648374368478e-33	TRUE	FALSE	FALSE	NA	NA	NA
81273	SSR1	chr6:clu_27337	MUC1407	79.6646249157122	1.58562701316569e-36	3.17553521926693e-32	TRUE	FALSE	FALSE	false		FALSE
35791	SEC23A	chr14:clu_17319	MUC1344	79.3634321306454	3.41113856005501e-35	6.77383895255724e-31	TRUE	FALSE	FALSE	true	clinical presentation does not fit	TRUE
68558	RSL1D1	chr16:clu_13458	MUC1373	75.653637282988	8.97901330545214e-35	1.80549999546032e-30	TRUE	FALSE	FALSE	false		FALSE
65937	ELN	chr7:clu_25852	65937	104.500815959182	5.47305390037091e-34	1.04387557041774e-29	TRUE	FALSE	TRUE	NA	NA	NA
71579	TTC3	chr21:clu_24671	MUC1417	78.6907607566682	6.73267154147094e-34	1.31522738562635e-29	TRUE	FALSE	FALSE	NA	NA	NA
80860	FAM3C	chr7:clu_26670	MUC1418	73.1078546538213	1.16461962204866e-33	2.33180140726583e-29	TRUE	FALSE	FALSE	NA	NA	NA
73641	FLNB	chr3:clu_35049	MUC1395	71.0438964855057	1.39967686226181e-31	2.86093950646314e-27	TRUE	FALSE	FALSE	NA	NA	NA
49665	FIP1L1	chr4:clu_32581	74172	72.3456475795829	3.67973666927595e-31	7.28035900016247e-27	TRUE	FALSE	FALSE	NA	NA	NA
49665	PDGFRA	chr4:clu_32581	74172	72.3456475795829	3.67973666927595e-31	7.28035900016247e-27	TRUE	FALSE	FALSE	NA	NA	NA
60592	RPL35A	chr3:clu_36702	76622	67.4257561757258	5.21634316917002e-30	1.0162479762177e-25	TRUE	FALSE	TRUE	NA	NA	NA
49665	HMOX1	chr22:clu_22585	74172	71.8571700977045	2.90355683964469e-29	5.74439685155305e-25	TRUE	FALSE	FALSE	NA	NA	NA
65937	ELN	chr7:clu_25848	65937	85.7738012415357	3.3327486513286e-29	6.35621822781391e-25	TRUE	FALSE	TRUE	NA	NA	NA
80861	KLHDC2	chr14:clu_17380	MUC1419	65.2608615142599	4.5453565916812e-29	9.23661912995537e-25	TRUE	FALSE	FALSE	NA	NA	NA
66744	AK5	chr1:clu_42504	MUC1365	72.6635129050992	7.51955591799504e-29	1.50676861484785e-24	TRUE	FALSE	FALSE	false		FALSE
35834	MOB3A	chr19:clu_18656	35834	69.6289960300928	2.57265819294805e-28	4.91840793327808e-24	TRUE	FALSE	FALSE	NA	NA	NA
58027	SORBS3	chr8:clu_47597	76630	66.0543406057986	1.37845078572848e-27	2.62457029602703e-23	TRUE	FALSE	FALSE	NA	NA	NA
54485	MDH2	chr7:clu_25919	MUC1347	61.4788126515632	1.99568002969725e-27	4.01391124373008e-23	TRUE	TRUE	TRUE	true	variant only heterozygous	TRUE
69245	UNC45A	chr15:clu_16774	69245	58.5456482404229	2.74152873951362e-27	5.48196086753143e-23	TRUE	FALSE	FALSE	NA	NA	NA
80863	ANGPT1	chr8:clu_48527	MUC1421	60.8139635204352	3.87999548666573e-27	7.52137125090152e-23	TRUE	FALSE	FALSE	NA	NA	NA
49665	OSER1	chr20:clu_23945	74172	62.7452930596264	5.06677267810371e-27	1.00235963890926e-22	TRUE	FALSE	FALSE	NA	NA	NA
58955	CLPP	chr19:clu_18925	MUC1350	60.7699028929928	3.59580406187819e-26	7.28006490367858e-22	TRUE	TRUE	TRUE	false	solved in current manuscript	FALSE
57415	CD302	chr2:clu_38888	76628	59.6989049447584	1.04022189719265e-25	1.97486127182025e-21	TRUE	FALSE	FALSE	NA	NA	NA
57415	LY75	chr2:clu_38888	76628	59.6989049447584	1.04022189719265e-25	1.97486127182025e-21	TRUE	FALSE	FALSE	NA	NA	NA
78661	CIB1	chr15:clu_16713	MUC1382	61.3385610257683	1.43139070187611e-25	2.8594892051379e-21	TRUE	FALSE	FALSE	NA	NA	NA
85153	APPL2	chr12:clu_4357	MUC1384	62.7006820418756	2.24936343090047e-25	4.47060981891468e-21	TRUE	FALSE	FALSE	false		FALSE
73638	SPDL1	chr5:clu_31644	MUC1393	54.0713209896521	2.50114091052783e-25	5.08581992746729e-21	TRUE	FALSE	FALSE	NA	NA	NA
80256	IARS	chr9:clu_46045	MUC1404	64.1170146311633	3.02549003948326e-25	6.15293909329711e-21	TRUE	FALSE	FALSE	true	solved in current manuscript with mutations in ALDH18A1	TRUE
81539	PSG2	chr19:clu_20375	MUC0490	83.4817884201766	3.37085810376255e-25	6.53103757603994e-21	TRUE	FALSE	FALSE	NA	NA	NA
81539	PSG4	chr19:clu_20375	MUC0490	83.4817884201766	3.37085810376255e-25	6.53103757603994e-21	TRUE	FALSE	FALSE	NA	NA	NA
81539	PSG5	chr19:clu_20375	MUC0490	83.4817884201766	3.37085810376255e-25	6.53103757603994e-21	TRUE	FALSE	FALSE	NA	NA	NA
81539	PSG9	chr19:clu_20375	MUC0490	83.4817884201766	3.37085810376255e-25	6.53103757603994e-21	TRUE	FALSE	FALSE	NA	NA	NA
80304	HMOX1	chr22:clu_22584	MUC1413	53.8005183823514	3.28713213054403e-25	6.64658116796003e-21	TRUE	FALSE	FALSE	NA	NA	NA
65937	LTBP2	chr14:clu_17896	65937	77.0577712797094	3.66548013024267e-25	6.9904371563858e-21	TRUE	FALSE	FALSE	NA	NA	NA
61982	SEMA3C	chr7:clu_25981	61982	52.42745970489	1.31414032789199e-24	2.57663494089782e-20	TRUE	FALSE	FALSE	NA	NA	NA
65126	MICAL1	chr6:clu_28984	MUC1364	54.9998507323508	1.29977542495042e-24	2.61124882872539e-20	TRUE	FALSE	FALSE	NA	NA	NA
73805	SUPT5H	chr19:clu_20200	MUC1397	54.9154735582997	1.41420660909443e-24	2.87366782967988e-20	TRUE	FALSE	FALSE	false		FALSE
80866	MMADHC	chr2:clu_38791	MUC1424	54.8616271720093	1.49244402269277e-24	2.98503728978781e-20	TRUE	FALSE	TRUE	NA	NA	NA
49665	SYNC	chr1:clu_41526	74172	58.9213884647907	1.5429362825161e-24	3.05223655407335e-20	TRUE	FALSE	FALSE	NA	NA	NA
54485	B4GALT1	chr9:clu_45547	MUC1347	50.6882252093978	7.60627239788582e-24	1.5297735046628e-19	TRUE	FALSE	FALSE	true	homozygous intronic variant, about 0.66 wildtype left	TRUE
73804	PUM2	chr2:clu_36917	MUC1396	63.7300120096625	9.50358156807342e-24	1.93255331186773e-19	TRUE	FALSE	FALSE	NA	NA	NA
62335	ANXA6	chr5:clu_31462	MUC1358	56.2331526468042	2.16720390634849e-23	4.40462521926267e-19	TRUE	FALSE	TRUE	NA	NA	NA
73898	PUSL1	chr1:clu_40412	76633	53.899296875592	3.26628095666181e-23	6.40419707172681e-19	TRUE	FALSE	FALSE	NA	NA	NA
35834	SPTAN1	chr9:clu_46808	35834	51.2395437601117	5.58404474639778e-23	1.06750183416886e-18	TRUE	FALSE	FALSE	NA	NA	NA
62339	FLII	chr17:clu_10679	MUC1359	48.6422247821772	6.00500896187809e-23	1.19739878699849e-18	TRUE	FALSE	FALSE	NA	NA	NA
81539	TTC9C	chr11:clu_6326	MUC0490	52.5667311140824	1.22304600434886e-22	2.36952932882548e-18	TRUE	FALSE	FALSE	NA	NA	NA
35834	COL6A3	chr2:clu_40161	35834	62.2846817723475	1.54699520064791e-22	2.95723602555854e-18	TRUE	FALSE	FALSE	NA	NA	NA
80868	CD109	chr6:clu_28596	MUC1426	52.3897077391448	1.45748517220227e-22	2.95767465995007e-18	TRUE	FALSE	FALSE	NA	NA	NA
68547	HNRNPH2	chrX:clu_868	MUC1372	51.6620627357042	2.99664985305163e-22	5.91179083010026e-18	TRUE	FALSE	FALSE	NA	NA	NA
68547	RPL36A	chrX:clu_868	MUC1372	51.6620627357042	2.99664985305163e-22	5.91179083010026e-18	TRUE	FALSE	FALSE	NA	NA	NA
68547	RPL36A-HNRNPH2	chrX:clu_868	MUC1372	51.6620627357042	2.99664985305163e-22	5.91179083010026e-18	TRUE	FALSE	FALSE	NA	NA	NA
65937	ANXA6	chr5:clu_31462	65937	53.2216311865486	4.17168815628775e-22	7.95540931404074e-18	TRUE	FALSE	TRUE	NA	NA	NA
62000	ANXA6	chr5:clu_31462	MUC1354	53.2204570320901	4.17649879640011e-22	8.45239826415454e-18	TRUE	FALSE	TRUE	NA	NA	NA
80866	ALAS1	chr3:clu_34875	MUC1424	46.0486459506706	8.25182149819709e-22	1.65036429963942e-17	TRUE	FALSE	TRUE	NA	NA	NA
80256	DPP4	chr2:clu_38928	MUC1404	48.0181934046959	1.39946993655174e-21	2.84596206297162e-17	TRUE	FALSE	FALSE	NA	NA	NA
80866	HCP5	chr6:clu_27743	MUC1424	63.8713994135032	1.75046083949196e-21	3.50074663289997e-17	TRUE	FALSE	FALSE	NA	NA	NA
80866	MICA	chr6:clu_27743	MUC1424	63.8713994135032	1.75046083949196e-21	3.50074663289997e-17	TRUE	FALSE	FALSE	NA	NA	NA
80866	MICB	chr6:clu_27743	MUC1424	63.8713994135032	1.75046083949196e-21	3.50074663289997e-17	TRUE	FALSE	FALSE	NA	NA	NA
62001	BCAT1	chr12:clu_2863	MUC1355	59.6585563952976	1.84340523976568e-21	3.74579944720386e-17	TRUE	FALSE	TRUE	NA	NA	NA
37796	GRPEL1	chr4:clu_32199	MUC1345	44.1908373533103	5.39684679137613e-21	1.07947729521105e-16	TRUE	FALSE	TRUE	NA	NA	NA
80861	AHCTF1	chr1:clu_45232	MUC1419	48.3920886178457	7.63562996999117e-21	1.55156000990221e-16	TRUE	FALSE	FALSE	NA	NA	NA
66744	DDX1	chr2:clu_36868	MUC1365	46.216379226023	8.48167307439214e-21	1.69947283391595e-16	TRUE	FALSE	FALSE	NA	NA	NA
83331	TALDO1	chr11:clu_5222	MUC1410	50.0406443043612	9.45236439735228e-21	1.89217430506198e-16	TRUE	FALSE	FALSE	NA	NA	NA
80868	MRPL22	chr5:clu_31536	MUC1426	47.5343381155835	1.78466321816814e-20	3.62143860230679e-16	TRUE	FALSE	TRUE	NA	NA	NA
49665	NEDD4	chr15:clu_15871	74172	45.3893016193015	1.93944187925674e-20	3.83640998135776e-16	TRUE	FALSE	FALSE	NA	NA	NA
61695	A4GALT	chr22:clu_22932	61695	59.8621367071755	2.05995728255506e-20	3.96562376464675e-16	TRUE	FALSE	FALSE	NA	NA	NA
61695	CYB5R3	chr22:clu_22932	61695	59.8621367071755	2.05995728255506e-20	3.96562376464675e-16	TRUE	FALSE	TRUE	NA	NA	NA
61695	RALY	chr20:clu_23651	61695	60.8316199491965	2.87877343916876e-20	5.54163887039986e-16	TRUE	FALSE	FALSE	NA	NA	NA
68558	ABI3BP	chr3:clu_35301	MUC1373	59.4623701319797	2.98269092703282e-20	5.99729664698489e-16	TRUE	FALSE	FALSE	NA	NA	NA
61376	SLC17A5	chr6:clu_28593	76626	44.806632951324	3.47317412250775e-20	6.67995578981916e-16	TRUE	FALSE	FALSE	NA	NA	NA
62339	C16orf62	chr16:clu_13658	MUC1359	44.4705612924772	4.86049637467452e-20	9.69134372146353e-16	TRUE	FALSE	FALSE	NA	NA	NA
73639	RAD51C	chr17:clu_12013	MUC1394	47.7781832983528	8.67809219113585e-20	1.7786617754952e-15	TRUE	FALSE	TRUE	NA	NA	NA
56711	PAPD4	chr5:clu_30542	MUC1349	54.0789930798492	9.09982197847103e-20	1.8330681393432e-15	TRUE	FALSE	FALSE	NA	NA	NA
62007	SPON2	chr4:clu_31965	MUC1357	47.4642098011827	1.18025739847491e-19	2.3706650105767e-15	TRUE	FALSE	FALSE	NA	NA	NA
80858	CD109	chr6:clu_28596	MUC1416	45.6077496416547	1.20078606624943e-19	2.43339296325447e-15	TRUE	FALSE	FALSE	NA	NA	NA
65126	AFG3L2	chr18:clu_21442	MUC1364	43.4764636598811	1.31344454107945e-19	2.63857873857451e-15	TRUE	TRUE	TRUE	NA	NA	NA
57415	RP11-1012A1.4	chr14:clu_17733	57415	47.2444254775328	1.46370600090761e-19	2.77869947212301e-15	TRUE	FALSE	FALSE	NA	NA	NA
57415	VTI1B	chr14:clu_17733	57415	47.2444254775328	1.46370600090761e-19	2.77869947212301e-15	TRUE	FALSE	FALSE	NA	NA	NA
35834	PPFIBP1	chr12:clu_2901	35834	44.7710175572429	2.74738225605394e-19	5.25162118244711e-15	TRUE	FALSE	FALSE	NA	NA	NA
68079	RCN3	chr19:clu_20807	MUC1368	42.6686119007209	2.94616659548821e-19	5.9103048072089e-15	TRUE	FALSE	FALSE	NA	NA	NA
62007	ERCC2	chr19:clu_20513	MUC1357	40.2103072805058	3.02621593552705e-19	6.07815470650608e-15	TRUE	FALSE	FALSE	NA	NA	NA
65937	TSPAN4	chr11:clu_5249	65937	56.0197136923089	7.16614489458108e-19	1.36651216994767e-14	TRUE	FALSE	FALSE	NA	NA	NA
73639	FNDC3A	chr13:clu_1933	MUC1394	41.4813451364535	9.65785554620106e-19	1.97937749419391e-14	TRUE	FALSE	FALSE	NA	NA	NA
73804	CMC2	chr16:clu_14806	MUC1396	56.9798859367729	9.82860003329881e-19	1.99854753077098e-14	TRUE	FALSE	TRUE	NA	NA	NA
81539	GYG1	chr3:clu_36045	MUC0489	40.9155569638169	1.70058908236389e-18	3.29455122926356e-14	TRUE	FALSE	FALSE	NA	NA	NA
80863	MYL12A	chr18:clu_21338	MUC1421	45.538606790331	3.9901837253193e-18	7.73457213315893e-14	TRUE	FALSE	FALSE	NA	NA	NA
63045	TMEM179B	chr11:clu_6352	MUC1362	43.3727529404568	6.46500859693034e-18	1.31388369715415e-13	TRUE	FALSE	FALSE	NA	NA	NA
72748	CMC2	chr16:clu_14806	72748	54.9015198239358	6.54559070452505e-18	1.32868945711154e-13	TRUE	FALSE	TRUE	NA	NA	NA
80858	MRPL22	chr5:clu_31536	MUC1416	41.5548970097298	6.60447113804019e-18	1.33833003141246e-13	TRUE	FALSE	TRUE	NA	NA	NA
65937	A4GALT	chr22:clu_22932	65937	53.2919576843269	8.7951897166727e-18	1.67706677517515e-13	TRUE	FALSE	FALSE	NA	NA	NA
65937	CYB5R3	chr22:clu_22932	65937	53.2919576843269	8.7951897166727e-18	1.67706677517515e-13	TRUE	FALSE	TRUE	NA	NA	NA
54485	KNSTRN	chr15:clu_15406	MUC1347	43.0188983425323	9.13627159847725e-18	1.83739558116976e-13	TRUE	FALSE	FALSE	NA	NA	NA
81539	NDUFS5	chr1:clu_41735	MUC0491	39.1845829960075	9.60178172767138e-18	1.8600571562845e-13	TRUE	FALSE	TRUE	NA	NA	NA
81539	DNAJC8	chr1:clu_41364	MUC0491	53.0892811913509	1.05917149901993e-17	2.05172111075151e-13	TRUE	FALSE	FALSE	NA	NA	NA
80858	OCRL	chrX:clu_1103	MUC1416	39.09122082051	1.05414051839024e-17	2.13600493241414e-13	TRUE	FALSE	FALSE	NA	NA	NA
73805	CMSS1	chr3:clu_35269	MUC1397	68.0898049327079	1.16637482066756e-17	2.36995699811441e-13	TRUE	FALSE	FALSE	NA	NA	NA
73805	COL8A1	chr3:clu_35269	MUC1397	68.0898049327079	1.16637482066756e-17	2.36995699811441e-13	TRUE	FALSE	FALSE	NA	NA	NA
68547	ANP32E	chr1:clu_43316	MUC1372	45.6652121857624	1.60326833236589e-17	3.16276743925819e-13	TRUE	FALSE	FALSE	NA	NA	NA
54605	EIF4G1	chr3:clu_36435	MUC1348	36.3030680646634	1.5828615879007e-17	3.23315307944597e-13	TRUE	FALSE	FALSE	NA	NA	NA
81539	CCDC80	chr3:clu_35408	MUC0490	43.9677494703792	1.82324281095162e-17	3.53162132481329e-13	TRUE	FALSE	FALSE	NA	NA	NA
85152	TTC3	chr21:clu_24664	MUC1411	42.320987343388	1.80687069504538e-17	3.69017202049118e-13	TRUE	FALSE	FALSE	NA	NA	NA
65937	RAB34	chr17:clu_10867	65937	48.262440235354	2.18689955284214e-17	4.16976137740411e-13	TRUE	FALSE	FALSE	NA	NA	NA
75566	TTC3	chr21:clu_24671	MUC1401	40.2088174952369	2.49718852875366e-17	5.035081230526e-13	TRUE	FALSE	FALSE	NA	NA	NA
54374	UFM1	chr13:clu_1773	76623	41.8017740240321	3.00041948658642e-17	5.87392122889023e-13	TRUE	FALSE	FALSE	NA	NA	NA
66744	TRAPPC11	chr4:clu_33719	MUC1365	37.691084177628	4.27533474937619e-17	8.56606070385013e-13	TRUE	FALSE	FALSE	NA	NA	NA
80863	S100A16	chr1:clu_43486	MUC1421	45.3260461350437	9.08902127527573e-17	1.76172499378669e-12	TRUE	FALSE	FALSE	NA	NA	NA
80863	S100A2	chr1:clu_43486	MUC1421	45.3260461350437	9.08902127527573e-17	1.76172499378669e-12	TRUE	FALSE	FALSE	NA	NA	NA
68547	MORF4L1	chr15:clu_16472	MUC1372	51.8812742894515	1.01668987059505e-16	2.0055224387358e-12	TRUE	FALSE	FALSE	NA	NA	NA
35834	FKBP8	chr19:clu_19643	35834	45.129567080643	1.09454978143232e-16	2.09212245222974e-12	TRUE	FALSE	TRUE	NA	NA	NA
57415	CPNE1	chr20:clu_23757	76628	46.3876132245641	1.26924880930857e-16	2.40941501471046e-12	TRUE	FALSE	FALSE	NA	NA	NA
54485	FABP5	chr8:clu_48227	MUC1347	34.2943570123416	1.21296306592646e-16	2.43926872557811e-12	TRUE	FALSE	FALSE	NA	NA	NA
35834	RALY	chr20:clu_23651	35834	51.3326968392357	1.67041065099239e-16	3.19265587724176e-12	TRUE	FALSE	FALSE	NA	NA	NA
73898	JAK1	chr1:clu_42372	76633	33.7579659695718	2.0899145044838e-16	4.09748637749094e-12	TRUE	FALSE	FALSE	NA	NA	NA
81539	DEK	chr6:clu_27466	MUC0491	45.817921042908	2.16380087692264e-16	4.19106591851146e-12	TRUE	FALSE	FALSE	NA	NA	NA
57415	C2orf76	chr2:clu_38555	57415	37.9485880853208	2.32703860245933e-16	4.4171846751883e-12	TRUE	FALSE	FALSE	NA	NA	NA
69456	THBS1	chr15:clu_15364	69456	33.543499346604	2.59786019673413e-16	5.17493751189439e-12	TRUE	FALSE	FALSE	NA	NA	NA
71579	FMN2	chr1:clu_45148	MUC1417	47.9045045987586	3.74662892392237e-16	7.31866493998996e-12	TRUE	FALSE	FALSE	NA	NA	NA
61695	SUMF2	chr7:clu_25701	61695	52.483416554518	5.26157700522941e-16	1.01280095773661e-11	TRUE	FALSE	FALSE	NA	NA	NA
85153	NDUFV3	chr21:clu_24748	MUC1384	40.3759832453361	5.84135969348263e-16	1.16091182548274e-11	TRUE	FALSE	TRUE	NA	NA	NA
81539	ANXA7	chr10:clu_8871	MUC0489	43.0387876457535	7.88727528059741e-16	1.52760747634611e-11	TRUE	FALSE	FALSE	NA	NA	NA
73898	HLA-B	chr6:clu_27739	76633	45.6970130474074	8.54665753232695e-16	1.6755722092127e-11	TRUE	FALSE	FALSE	NA	NA	NA
73898	HLA-C	chr6:clu_27739	76633	45.6970130474074	8.54665753232695e-16	1.6755722092127e-11	TRUE	FALSE	FALSE	NA	NA	NA
69456	RP11-166D19.1	chr11:clu_7743	69456	61.9054754367098	8.5407334850247e-16	1.70122870288207e-11	TRUE	FALSE	FALSE	NA	NA	NA
69456	RP11-820L6.1	chr11:clu_7743	69456	61.9054754367098	8.5407334850247e-16	1.70122870288207e-11	TRUE	FALSE	FALSE	NA	NA	NA
61376	EPHX1	chr1:clu_44934	76626	45.5656957012252	9.65053190230636e-16	1.85599029545156e-11	TRUE	FALSE	FALSE	NA	NA	NA
61376	SRP9	chr1:clu_44934	76626	45.5656957012252	9.65053190230636e-16	1.85599029545156e-11	TRUE	FALSE	FALSE	NA	NA	NA
33284	TRNAU1AP	chr1:clu_41381	76631	37.9736570390814	1.25609199927794e-15	2.42714657020476e-11	TRUE	FALSE	FALSE	NA	NA	NA
69801	ABCB6	chr2:clu_39848	MUC1376	32.0093111561168	1.2324869266941e-15	2.43280594460148e-11	TRUE	FALSE	TRUE	NA	NA	NA
49665	JAGN1	chr3:clu_33902	74172	34.2712995281934	1.30666340207261e-15	2.58458020929962e-11	TRUE	FALSE	FALSE	NA	NA	NA
80863	TTC13	chr1:clu_45041	MUC1421	31.9108999407944	1.36198071147871e-15	2.63979101498804e-11	TRUE	FALSE	FALSE	NA	NA	NA
73641	PLAGL1	chr6:clu_29404	MUC1395	46.5090419928456	1.34728530153053e-15	2.75371642779825e-11	TRUE	FALSE	FALSE	NA	NA	NA
61695	TSPAN4	chr11:clu_5249	61695	47.4549701845972	1.8081728482192e-15	3.48037109825232e-11	TRUE	FALSE	FALSE	NA	NA	NA
65937	RALY	chr20:clu_23651	65937	48.6180161850061	1.93336621912921e-15	3.68615603339175e-11	TRUE	FALSE	FALSE	NA	NA	NA
80870	IFI27	chr14:clu_18166	MUC1428	39.160386934218	1.88373947237081e-15	3.75655325580187e-11	TRUE	FALSE	TRUE	NA	NA	NA
80870	IFI27L1	chr14:clu_18166	MUC1428	39.160386934218	1.88373947237081e-15	3.75655325580187e-11	TRUE	FALSE	FALSE	NA	NA	NA
61695	RHOA	chr3:clu_34709	61695	45.9394788849168	2.26931606061757e-15	4.36775262187064e-11	TRUE	FALSE	FALSE	NA	NA	NA
80860	SF3B3	chr16:clu_14655	MUC1418	38.8681521409308	2.49563226499956e-15	4.99650535775562e-11	TRUE	FALSE	FALSE	NA	NA	NA
80868	SMC4	chr3:clu_36184	MUC1426	33.5377034144185	2.72120005715449e-15	5.52158703597218e-11	TRUE	FALSE	FALSE	NA	NA	NA
85154	TTC3	chr21:clu_24664	MUC1412	37.1470533687243	2.80996363756201e-15	5.63369609694807e-11	TRUE	FALSE	FALSE	NA	NA	NA
65937	PFN1	chr17:clu_10216	65937	41.6152872231323	3.01647238528844e-15	5.75090460255241e-11	TRUE	FALSE	FALSE	NA	NA	NA
65937	SLC25A11	chr17:clu_10216	65937	41.6152872231323	3.01647238528844e-15	5.75090460255241e-11	TRUE	FALSE	TRUE	NA	NA	NA
78661	VPS26A	chr10:clu_8753	MUC1382	38.5396869468677	3.42328913021493e-15	6.83836236651734e-11	TRUE	FALSE	FALSE	NA	NA	NA
74116	MTMR3	chr22:clu_22448	MUC1398	30.8316333605371	4.07512158344516e-15	8.12946004681475e-11	TRUE	FALSE	FALSE	NA	NA	NA
33254	PAM	chr5:clu_30772	MUC1342	42.6315808708314	4.23921614671935e-15	8.48479111765878e-11	TRUE	FALSE	FALSE	NA	NA	NA
85154	CHI3L1	chr1:clu_44536	MUC1412	36.6110482528729	4.73520957169705e-15	9.49314814933824e-11	TRUE	FALSE	FALSE	NA	NA	NA
83331	SFXN3	chr10:clu_9425	MUC1410	30.3090934071078	6.9290874969963e-15	1.38699544427375e-10	TRUE	FALSE	TRUE	NA	NA	NA
61695	MPV17	chr2:clu_37074	61695	42.0206060977071	7.48643843999404e-15	1.44083994216125e-10	TRUE	TRUE	TRUE	NA	NA	NA
61982	FBXW5	chr9:clu_47231	61982	34.3219753468438	8.32895811938778e-15	1.63297552888717e-10	TRUE	FALSE	FALSE	NA	NA	NA
65937	AUP1	chr2:clu_37952	65937	39.0138485737261	9.12352488714691e-15	1.73930878448569e-10	TRUE	FALSE	FALSE	NA	NA	NA
61695	S100A6	chr1:clu_43481	61695	37.4320812663063	9.93042071111714e-15	1.91110946585449e-10	TRUE	FALSE	FALSE	NA	NA	NA
54374	MTCH1	chr6:clu_28129	76623	29.9350399355171	1.01330240273317e-14	1.98364078359045e-10	TRUE	FALSE	TRUE	NA	NA	NA
61695	UBL7	chr15:clu_16333	61695	37.2528624786646	1.1796616306497e-14	2.27014084202228e-10	TRUE	FALSE	FALSE	NA	NA	NA
81227	HCP5	chr6:clu_27743	MUC1429	46.4685255125514	1.3299372242993e-14	2.69817664065842e-10	TRUE	FALSE	FALSE	NA	NA	NA
81227	MICA	chr6:clu_27743	MUC1429	46.4685255125514	1.3299372242993e-14	2.69817664065842e-10	TRUE	FALSE	FALSE	NA	NA	NA
81227	MICB	chr6:clu_27743	MUC1429	46.4685255125514	1.3299372242993e-14	2.69817664065842e-10	TRUE	FALSE	FALSE	NA	NA	NA
73641	BMS1	chr10:clu_8478	MUC1395	29.6210511137801	1.39418768303783e-14	2.84944078659272e-10	TRUE	FALSE	FALSE	NA	NA	NA
80304	FAM115A	chr7:clu_27007	MUC1413	29.6083197133121	1.41234519158289e-14	2.85562074286145e-10	TRUE	FALSE	FALSE	NA	NA	NA
67333	FMN2	chr1:clu_45151	76627	38.4105661851936	1.61799783307426e-14	3.08665446615577e-10	TRUE	FALSE	FALSE	NA	NA	NA
61376	SPOPL	chr2:clu_38757	76626	29.4617471087703	1.63923201899303e-14	3.1524070957255e-10	TRUE	FALSE	FALSE	NA	NA	NA
68544	LINC00621	chr13:clu_1536	MUC1370	29.3740066259691	1.79214416433485e-14	3.58124168359033e-10	TRUE	FALSE	FALSE	NA	NA	NA
68544	SACS	chr13:clu_1536	MUC1370	29.3740066259691	1.79214416433485e-14	3.58124168359033e-10	TRUE	TRUE	TRUE	NA	NA	NA
58027	CLMP	chr11:clu_7757	76630	36.5881615544204	2.23366498640836e-14	4.25267476762288e-10	TRUE	FALSE	FALSE	NA	NA	NA
58027	HSPA8	chr11:clu_7757	76630	36.5881615544204	2.23366498640836e-14	4.25267476762288e-10	TRUE	FALSE	FALSE	NA	NA	NA
63045	ERLIN2	chr8:clu_47807	MUC1362	29.1794329984768	2.18410151819446e-14	4.43853110527478e-10	TRUE	FALSE	FALSE	NA	NA	NA
61376	CCKAR	chr4:clu_32379	76626	33.2487961460197	2.39863399878941e-14	4.61257317967204e-10	TRUE	FALSE	FALSE	NA	NA	NA
81227	ME1	chr6:clu_28726	MUC1429	33.2818639277175	2.32173406719309e-14	4.71010190211462e-10	TRUE	FALSE	TRUE	NA	NA	NA
80248	MRPL3	chr3:clu_35799	MUC1383	31.3570232415964	2.40889481737658e-14	4.71806138931377e-10	TRUE	TRUE	TRUE	NA	NA	NA
73898	NR2F1-AS1	chr5:clu_30661	76633	41.9392883396467	2.73149076728983e-14	5.35481450019498e-10	TRUE	FALSE	FALSE	NA	NA	NA
57415	TCEB1	chr8:clu_48197	57415	41.8846120036906	2.87217788667092e-14	5.45168084669007e-10	TRUE	FALSE	FALSE	NA	NA	NA
61695	LDLR	chr19:clu_19212	61695	40.3599748037523	3.50145394679855e-14	6.73784782982445e-10	TRUE	FALSE	FALSE	NA	NA	NA
35834	MRPL4	chr19:clu_19124	35834	34.3996091712324	4.06853470139242e-14	7.77578352130119e-10	TRUE	FALSE	TRUE	NA	NA	NA
35834	ABHD14A	chr3:clu_34863	35834	43.934602617519	4.35469083057548e-14	8.3222496463128e-10	TRUE	FALSE	FALSE	NA	NA	NA
35834	ABHD14A-ACY1	chr3:clu_34863	35834	43.934602617519	4.35469083057548e-14	8.3222496463128e-10	TRUE	FALSE	FALSE	NA	NA	NA
35834	ACY1	chr3:clu_34863	35834	43.934602617519	4.35469083057548e-14	8.3222496463128e-10	TRUE	FALSE	FALSE	NA	NA	NA
72748	CCZ1	chr7:clu_25124	72748	28.5327165463314	4.21550294273216e-14	8.55662787315774e-10	TRUE	FALSE	FALSE	NA	NA	NA
65937	UCHL1	chr4:clu_32476	65937	34.2658763914951	4.63312104303012e-14	8.83211864432832e-10	TRUE	FALSE	FALSE	NA	NA	NA
61183	DLGAP5	chr14:clu_17546	MUC1352	28.4228768947592	4.71370694097468e-14	9.50801827064003e-10	TRUE	FALSE	FALSE	NA	NA	NA
61695	COL16A1	chr1:clu_41451	61695	37.2271277050022	4.97134945867694e-14	9.56587062838617e-10	TRUE	FALSE	FALSE	NA	NA	NA
61695	FBLN1	chr22:clu_22992	61695	36.9838561774231	6.2601445597342e-14	1.20451441473846e-09	TRUE	FALSE	FALSE	NA	NA	NA
61982	TSPAN4	chr11:clu_5249	61982	43.4745833819034	6.58669731621748e-14	1.29132200884444e-09	TRUE	FALSE	FALSE	NA	NA	NA
61695	FKBP8	chr19:clu_19643	61695	38.2529777553864	7.08893101449073e-14	1.36391032718802e-09	TRUE	FALSE	TRUE	NA	NA	NA
35834	HAUS4	chr14:clu_17012	35834	36.7654638280219	7.69885222446287e-14	1.47125066009485e-09	TRUE	FALSE	FALSE	NA	NA	NA
35834	PRMT5	chr14:clu_17012	35834	36.7654638280219	7.69885222446287e-14	1.47125066009485e-09	TRUE	FALSE	FALSE	NA	NA	NA
73388	TCEAL4	chrX:clu_908	MUC1391	33.6824701741862	8.16580656476201e-14	1.65145271965747e-09	TRUE	FALSE	FALSE	NA	NA	NA
54485	ETFA	chr15:clu_16413	MUC1347	46.7218988086097	8.45147540385697e-14	1.6995071889616e-09	TRUE	TRUE	TRUE	NA	NA	NA
61695	PABPC4	chr1:clu_41760	61695	33.4567773012677	1.0166720676655e-13	1.95597539098166e-09	TRUE	FALSE	FALSE	NA	NA	NA
80248	AP5S1	chr20:clu_23334	MUC1383	34.8501382163086	1.18304946446165e-13	2.31700237614814e-09	TRUE	FALSE	FALSE	NA	NA	NA
80248	MAVS	chr20:clu_23334	MUC1383	34.8501382163086	1.18304946446165e-13	2.31700237614814e-09	TRUE	FALSE	TRUE	NA	NA	NA
62339	IFI27	chr14:clu_18166	MUC1359	34.8251581726363	1.21170722109257e-13	2.41590185741437e-09	TRUE	FALSE	TRUE	NA	NA	NA
62339	IFI27L1	chr14:clu_18166	MUC1359	34.8251581726363	1.21170722109257e-13	2.41590185741437e-09	TRUE	FALSE	FALSE	NA	NA	NA
35834	PPP1R12C	chr19:clu_21073	35834	34.740519297251	1.31406122050037e-13	2.51103958625416e-09	TRUE	FALSE	FALSE	NA	NA	NA
65937	RHOA	chr3:clu_34709	65937	41.3336708080024	1.50330030127446e-13	2.86559103428938e-09	TRUE	FALSE	FALSE	NA	NA	NA
35834	SGCE	chr7:clu_26168	35834	29.510652985351	1.52646289181421e-13	2.91676529367859e-09	TRUE	FALSE	FALSE	NA	NA	NA
61695	ANXA11	chr10:clu_9027	61695	37.2951373381075	1.73688149724406e-13	3.34141262439812e-09	TRUE	FALSE	FALSE	NA	NA	NA
35834	WBSCR22	chr7:clu_25835	35834	32.6807713275193	2.15925223047474e-13	4.12568323676809e-09	TRUE	FALSE	FALSE	NA	NA	NA
80858	CRIM1	chr2:clu_37239	MUC1416	35.6893494802061	2.13149832349599e-13	4.31884190306758e-09	TRUE	FALSE	FALSE	NA	NA	NA
61376	CALD1	chr7:clu_26861	76626	32.542745026818	2.46867551611924e-13	4.74701614994569e-09	TRUE	FALSE	FALSE	NA	NA	NA
61982	RGP1	chr9:clu_45700	61982	30.8695677910691	2.49809118249484e-13	4.89725795416288e-09	TRUE	FALSE	FALSE	NA	NA	NA
61376	RTKN	chr2:clu_37924	76626	26.7358507791223	2.62344738812665e-13	5.04436463788992e-09	TRUE	FALSE	FALSE	NA	NA	NA
73638	DHRS4	chr14:clu_17072	MUC1393	36.8960204305331	2.52197797203161e-13	5.12793781053187e-09	TRUE	FALSE	TRUE	NA	NA	NA
73638	DHRS4L2	chr14:clu_17072	MUC1393	36.8960204305331	2.52197797203161e-13	5.12793781053187e-09	TRUE	FALSE	FALSE	NA	NA	NA
65937	SUMF2	chr7:clu_25701	65937	45.3393703063484	2.82448716981574e-13	5.38375499438578e-09	TRUE	FALSE	FALSE	NA	NA	NA
61695	EFEMP2	chr11:clu_6638	61695	35.3576322006993	2.91652060992682e-13	5.61051069731622e-09	TRUE	FALSE	FALSE	NA	NA	NA
91410	CAP1	chr1:clu_41775	MUC1436	35.3797588652524	2.85616708907543e-13	5.71204856144195e-09	TRUE	FALSE	FALSE	NA	NA	NA
65937	FKBP10	chr17:clu_11352	65937	39.285476924153	3.10533346433941e-13	5.91876558303092e-09	TRUE	FALSE	FALSE	NA	NA	NA
61691	HEBP2	chr6:clu_29337	76636	26.4296061853802	3.5833402319593e-13	6.9373466890732e-09	TRUE	FALSE	TRUE	NA	NA	NA
66744	SNHG14	chr15:clu_15173	MUC1365	28.5788091740833	3.87597418906854e-13	7.76551428779882e-09	TRUE	FALSE	FALSE	NA	NA	NA
62335	C16orf62	chr16:clu_13656	MUC1358	28.5327401431568	4.05871355799011e-13	8.2485235639033e-09	TRUE	FALSE	FALSE	NA	NA	NA
80863	HSPE1	chr2:clu_39419	MUC1421	34.9129733056761	4.43912807919581e-13	8.6034741302894e-09	TRUE	FALSE	TRUE	NA	NA	NA
80863	HSPE1-MOB4	chr2:clu_39419	MUC1421	34.9129733056761	4.43912807919581e-13	8.6034741302894e-09	TRUE	FALSE	FALSE	NA	NA	NA
80863	MOB4	chr2:clu_39419	MUC1421	34.9129733056761	4.43912807919581e-13	8.6034741302894e-09	TRUE	FALSE	FALSE	NA	NA	NA
73805	CEP89	chr19:clu_19861	MUC1397	28.4225892268641	4.53133674000057e-13	9.20676998833316e-09	TRUE	TRUE	TRUE	NA	NA	NA
60471	EMILIN2	chr18:clu_21330	MUC1351	34.8593760978547	4.6695860913109e-13	9.39894288459058e-09	TRUE	FALSE	FALSE	NA	NA	NA
70041	COL16A1	chr1:clu_41443	70041	26.0858954343521	5.08514119648574e-13	1.00975648738617e-08	TRUE	FALSE	FALSE	NA	NA	NA
68544	CA12	chr15:clu_16002	MUC1370	31.7866866577606	5.13942954360834e-13	1.02696081140382e-08	TRUE	FALSE	FALSE	NA	NA	NA
58027	CYFIP1	chr15:clu_15129	76630	28.2015272670178	5.65239269811191e-13	1.07610252186655e-08	TRUE	FALSE	FALSE	NA	NA	NA
73466	SERAC1	chr6:clu_29606	MUC1392	31.6353717507336	5.95142794415237e-13	1.19909370218782e-08	TRUE	TRUE	TRUE	NA	NA	NA
71579	HOXC10	chr12:clu_3467	76635	47.6901559448743	6.33658706679808e-13	1.23772555175767e-08	TRUE	FALSE	FALSE	NA	NA	NA
71579	HOXC4	chr12:clu_3467	76635	47.6901559448743	6.33658706679808e-13	1.23772555175767e-08	TRUE	FALSE	FALSE	NA	NA	NA
71579	HOXC5	chr12:clu_3467	76635	47.6901559448743	6.33658706679808e-13	1.23772555175767e-08	TRUE	FALSE	FALSE	NA	NA	NA
71579	HOXC6	chr12:clu_3467	76635	47.6901559448743	6.33658706679808e-13	1.23772555175767e-08	TRUE	FALSE	FALSE	NA	NA	NA
71579	HOXC8	chr12:clu_3467	76635	47.6901559448743	6.33658706679808e-13	1.23772555175767e-08	TRUE	FALSE	FALSE	NA	NA	NA
71579	HOXC9	chr12:clu_3467	76635	47.6901559448743	6.33658706679808e-13	1.23772555175767e-08	TRUE	FALSE	FALSE	NA	NA	NA
71579	RP11-834C11.12	chr12:clu_3467	76635	47.6901559448743	6.33658706679808e-13	1.23772555175767e-08	TRUE	FALSE	FALSE	NA	NA	NA
71579	RP11-834C11.14	chr12:clu_3467	76635	47.6901559448743	6.33658706679808e-13	1.23772555175767e-08	TRUE	FALSE	FALSE	NA	NA	NA
71579	RP11-834C11.4	chr12:clu_3467	76635	47.6901559448743	6.33658706679808e-13	1.23772555175767e-08	TRUE	FALSE	FALSE	NA	NA	NA
56711	NAT10	chr11:clu_5817	MUC1349	25.6964253222858	7.56134045353847e-13	1.52308080755625e-08	TRUE	FALSE	FALSE	NA	NA	NA
85154	CCKAR	chr4:clu_32379	MUC1412	29.7176033353769	7.76071545839558e-13	1.55579062794456e-08	TRUE	FALSE	FALSE	NA	NA	NA
85154	BLOC1S1	chr12:clu_3520	MUC1412	32.7537793545271	8.79434203759086e-13	1.76291380485546e-08	TRUE	FALSE	TRUE	NA	NA	NA
85154	RDH5	chr12:clu_3520	MUC1412	32.7537793545271	8.79434203759086e-13	1.76291380485546e-08	TRUE	FALSE	FALSE	NA	NA	NA
85154	RP11-644F5.10	chr12:clu_3520	MUC1412	32.7537793545271	8.79434203759086e-13	1.76291380485546e-08	TRUE	FALSE	FALSE	NA	NA	NA
61695	SLIT3	chr5:clu_31633	61695	38.0117247453891	9.92054422442959e-13	1.90831588701128e-08	TRUE	FALSE	TRUE	NA	NA	NA
35834	TRA2B	chr3:clu_36496	35834	31.0953397522971	1.00440186403797e-12	1.91901020143095e-08	TRUE	FALSE	FALSE	NA	NA	NA
69245	EIF4G1	chr3:clu_36432	69245	37.947572721052	1.05171723770419e-12	2.10290861678953e-08	TRUE	FALSE	FALSE	NA	NA	NA
65937	LDLR	chr19:clu_19212	65937	36.4997441960732	1.23947601340113e-12	2.36231733394121e-08	TRUE	FALSE	FALSE	NA	NA	NA
61695	ACTR3	chr2:clu_38526	61695	36.3999611563049	1.35864801802186e-12	2.61335946266505e-08	TRUE	FALSE	FALSE	NA	NA	NA
61695	LTBP2	chr14:clu_17896	61695	44.5209989470895	1.49629399942238e-12	2.87797187848901e-08	TRUE	FALSE	FALSE	NA	NA	NA
81539	UBE3C	chr7:clu_27212	MUC0489	29.055166291233	1.4888740671236e-12	2.88350240579828e-08	TRUE	FALSE	FALSE	NA	NA	NA
78659	DECR1	chr8:clu_48269	MUC1381	33.6265955615672	1.49384919780332e-12	2.9887440900451e-08	TRUE	FALSE	TRUE	NA	NA	NA
58027	MYLK	chr3:clu_35582	76630	24.9494591943642	1.61873867317443e-12	3.08159281212216e-08	TRUE	FALSE	FALSE	NA	NA	NA
61695	CERCAM	chr9:clu_46788	61695	36.2131804923993	1.61328572114768e-12	3.10283242748333e-08	TRUE	FALSE	FALSE	NA	NA	NA
65937	EIF4G1	chr3:clu_36432	65937	37.3991623624461	1.73201906855123e-12	3.30088194084493e-08	TRUE	FALSE	FALSE	NA	NA	NA
61982	UCHL1	chr4:clu_32476	61982	30.5425544597092	1.71567094483316e-12	3.36322975315644e-08	TRUE	FALSE	FALSE	NA	NA	NA
65937	LMF2	chr22:clu_23153	65937	32.0172359935823	1.77710826260985e-12	3.38663521605559e-08	TRUE	FALSE	FALSE	NA	NA	NA
65937	COL16A1	chr1:clu_41451	65937	33.3846829144168	1.87621954144408e-12	3.57532395817584e-08	TRUE	FALSE	FALSE	NA	NA	NA
61982	SEPT7	chr7:clu_25465	61982	36.032574935467	1.90466269436384e-12	3.733519813492e-08	TRUE	FALSE	FALSE	NA	NA	NA
61695	TAGLN2	chr1:clu_43855	61695	31.8922634019982	2.00225543948196e-12	3.85073766121171e-08	TRUE	FALSE	FALSE	NA	NA	NA
80865	AC141586.5	chr16:clu_13232	MUC1423	26.9829885145541	1.9117759013908e-12	3.85987554490803e-08	TRUE	FALSE	FALSE	NA	NA	NA
61982	FKBP8	chr19:clu_19643	61982	34.6570087939035	2.0327513818182e-12	3.98439598350185e-08	TRUE	FALSE	TRUE	NA	NA	NA
60471	SLC35B3	chr6:clu_27362	MUC1351	28.7321439004991	2.04548876437521e-12	4.11695523605799e-08	TRUE	FALSE	TRUE	NA	NA	NA
61695	AUP1	chr2:clu_37952	61695	33.2236724397517	2.18341480462975e-12	4.19892501078347e-08	TRUE	FALSE	FALSE	NA	NA	NA
71554	BTN3A2	chr6:clu_27534	MUC1377	26.7424154319269	2.43173667704778e-12	4.8807386845026e-08	TRUE	FALSE	FALSE	NA	NA	NA
68540	CLEC3B	chr3:clu_34437	MUC1369	30.0948703864269	2.64638245414144e-12	5.28403184618421e-08	TRUE	FALSE	FALSE	NA	NA	NA
68540	EXOSC7	chr3:clu_34437	MUC1369	30.0948703864269	2.64638245414144e-12	5.28403184618421e-08	TRUE	FALSE	FALSE	NA	NA	NA
61695	DNAJB6	chr7:clu_27221	61695	28.4287126337877	2.75642973642523e-12	5.30061438314572e-08	TRUE	FALSE	FALSE	NA	NA	NA
80304	AEBP1	chr7:clu_25583	MUC1413	26.6194546820479	2.74990518769031e-12	5.55975830847227e-08	TRUE	FALSE	FALSE	NA	NA	NA
68546	RALGPS2	chr1:clu_44165	MUC1371	32.933683891737	2.86874426434588e-12	5.73978352410324e-08	TRUE	FALSE	FALSE	NA	NA	NA
61695	TBC1D10B	chr16:clu_13953	61695	31.4191592096176	3.14450554260069e-12	6.04656970786687e-08	TRUE	FALSE	FALSE	NA	NA	NA
61695	GPR124	chr8:clu_47813	61695	31.4099478600838	3.17225263872736e-12	6.09960737374497e-08	TRUE	FALSE	FALSE	NA	NA	NA
61982	MPV17	chr2:clu_37074	61982	35.3211694521015	3.66052862782444e-12	7.1746361105359e-08	TRUE	TRUE	TRUE	NA	NA	NA
68079	PEX2	chr8:clu_48209	MUC1368	28.1145651442203	3.75359724068456e-12	7.52971606481323e-08	TRUE	FALSE	FALSE	NA	NA	NA
61695	HEBP2	chr6:clu_29337	61695	24.0736183574154	3.95385756397557e-12	7.60208193825583e-08	TRUE	FALSE	TRUE	NA	NA	NA
61695	RPL18	chr19:clu_20711	61695	28.0457916588057	4.01607469478136e-12	7.72130520818664e-08	TRUE	FALSE	FALSE	NA	NA	NA
80861	SPTAN1	chr9:clu_46813	MUC1419	26.2945189721213	3.80570837616911e-12	7.73281884953801e-08	TRUE	FALSE	FALSE	NA	NA	NA
61982	AMDHD2	chr16:clu_13223	61982	31.1175368921831	4.1923630051059e-12	8.21661225370705e-08	TRUE	FALSE	FALSE	NA	NA	NA
61982	ATP6C	chr16:clu_13223	61982	31.1175368921831	4.1923630051059e-12	8.21661225370705e-08	TRUE	FALSE	FALSE	NA	NA	NA
61982	ATP6V0C	chr16:clu_13223	61982	31.1175368921831	4.1923630051059e-12	8.21661225370705e-08	TRUE	FALSE	FALSE	NA	NA	NA
61982	RP11-20I23.1	chr16:clu_13223	61982	31.1175368921831	4.1923630051059e-12	8.21661225370705e-08	TRUE	FALSE	FALSE	NA	NA	NA
61982	TBC1D24	chr16:clu_13223	61982	31.1175368921831	4.1923630051059e-12	8.21661225370705e-08	TRUE	FALSE	FALSE	NA	NA	NA
74118	AKIRIN1	chr1:clu_41733	MUC1400	23.9301754200749	4.57684363682722e-12	9.2447664620273e-08	TRUE	FALSE	FALSE	NA	NA	NA
80856	ZWILCH	chr15:clu_16134	MUC1414	27.9034657273514	4.61897799821677e-12	9.48183803473938e-08	TRUE	FALSE	FALSE	NA	NA	NA
61695	TPI1	chr12:clu_2628	61695	30.9128320524469	5.0956282461229e-12	9.79634530317127e-08	TRUE	FALSE	FALSE	NA	NA	NA
68547	MAP4K4	chr2:clu_38345	MUC1372	36.2161488070269	5.06814609273429e-12	9.99691816791839e-08	TRUE	FALSE	FALSE	NA	NA	NA
69245	ATP5H	chr17:clu_12404	69245	30.8887917903485	5.21371880601217e-12	1.04243093807407e-07	TRUE	FALSE	TRUE	NA	NA	NA
65937	FBLN2	chr3:clu_34004	65937	29.267281277338	5.89324713395724e-12	1.12295824137555e-07	TRUE	FALSE	FALSE	NA	NA	NA
61695	CNN2	chr19:clu_18518	61695	37.2401902815327	6.00484484258046e-12	1.15437137253767e-07	TRUE	FALSE	FALSE	NA	NA	NA
35834	LDLR	chr19:clu_19212	35834	34.7587037176127	6.13080510207771e-12	1.17129031475195e-07	TRUE	FALSE	FALSE	NA	NA	NA
80863	PIK3R1	chr5:clu_30370	MUC1421	23.585300800567	6.5069115896854e-12	1.26103946608103e-07	TRUE	FALSE	FALSE	NA	NA	NA
69456	XG	chrX:clu_68	69456	33.3924235455488	6.5785457916678e-12	1.31031475078439e-07	TRUE	FALSE	FALSE	NA	NA	NA
65937	LTBP2	chr14:clu_17893	65937	32.0023724304046	6.8866043547293e-12	1.31217359375012e-07	TRUE	FALSE	FALSE	NA	NA	NA
68547	MIR4435-1HG	chr2:clu_38443	MUC1372	47.9073924882687	7.01272683098435e-12	1.38319024014335e-07	TRUE	FALSE	FALSE	NA	NA	NA
35834	RP11-14N7.2	chr1:clu_43292	35834	25.6392907916888	7.32820296545859e-12	1.39997989452121e-07	TRUE	FALSE	FALSE	NA	NA	NA
61695	ARPC1A	chr7:clu_26240	61695	33.2502655208227	7.50545546078067e-12	1.44277370322587e-07	TRUE	FALSE	FALSE	NA	NA	NA
61695	ARPC1B	chr7:clu_26240	61695	33.2502655208227	7.50545546078067e-12	1.44277370322587e-07	TRUE	FALSE	FALSE	NA	NA	NA
66744	HYI	chr1:clu_41896	MUC1365	23.4610726441533	7.3863355820861e-12	1.47977847051513e-07	TRUE	FALSE	FALSE	NA	NA	NA
81539	MTDH	chr8:clu_48371	MUC0491	30.4790723667829	7.703115568238e-12	1.49178536094497e-07	TRUE	FALSE	FALSE	NA	NA	NA
65937	S100A6	chr1:clu_43481	65937	30.4506658515893	7.91435226332323e-12	1.50792153673098e-07	TRUE	FALSE	FALSE	NA	NA	NA
62335	LGALS8	chr1:clu_45132	MUC1358	25.6019963313047	7.60666460418042e-12	1.54582638086154e-07	TRUE	FALSE	FALSE	NA	NA	NA
61695	ARHGDIA	chr17:clu_12766	61695	28.9041958895978	8.37142421920867e-12	1.60915516341629e-07	TRUE	FALSE	FALSE	NA	NA	NA
61982	MRC2	chr17:clu_12138	61982	30.3754649388138	8.5018998482964e-12	1.66620233226913e-07	TRUE	FALSE	FALSE	NA	NA	NA
62007	CAST	chr5:clu_30723	MUC1357	25.5088389414159	8.34933733397301e-12	1.67688091015514e-07	TRUE	FALSE	FALSE	NA	NA	NA
65937	RRBP1	chr20:clu_23464	65937	34.2777529837331	9.52309011869252e-12	1.8143391294133e-07	TRUE	FALSE	FALSE	NA	NA	NA
62344	GAA	chr17:clu_12640	MUC1360	25.4261331611888	9.06923534609167e-12	1.82200938102982e-07	TRUE	FALSE	FALSE	NA	NA	NA
75566	GOLGA4	chr3:clu_34259	MUC1401	33.037169820047	9.14441475524098e-12	1.84369690295169e-07	TRUE	FALSE	FALSE	NA	NA	NA
73641	COASY	chr17:clu_11425	MUC1395	27.1914167711293	9.29747773124516e-12	1.90012552393457e-07	TRUE	TRUE	TRUE	NA	NA	NA
81539	CANX	chr5:clu_31852	MUC0489	28.6703136987053	1.04945326798427e-11	2.03226625345154e-07	TRUE	FALSE	FALSE	NA	NA	NA
73466	DCN	chr12:clu_4135	MUC1392	32.9223827382084	1.01705492837515e-11	2.04906056419741e-07	TRUE	FALSE	FALSE	NA	NA	NA
65937	ARL2	chr11:clu_6499	65937	27.002442697034	1.11937130720811e-11	2.13251427736217e-07	TRUE	FALSE	TRUE	NA	NA	NA
71215	MYL5	chr4:clu_31943	76625	25.1890390192389	1.14958039708788e-11	2.2290363899534e-07	TRUE	FALSE	FALSE	NA	NA	NA
61695	PEA15	chr1:clu_43864	61695	35.2955486424034	1.16589821171135e-11	2.24097295273039e-07	TRUE	FALSE	FALSE	NA	NA	NA
61695	TKT	chr3:clu_34981	61695	31.4338575878064	1.17443495531302e-11	2.25726398411162e-07	TRUE	FALSE	FALSE	NA	NA	NA
65937	EFEMP2	chr11:clu_6638	65937	31.400325257564	1.21197666490297e-11	2.30881554664016e-07	TRUE	FALSE	FALSE	NA	NA	NA
35834	MINOS1	chr1:clu_41028	35834	35.2411444967147	1.22465128589995e-11	2.33945135145467e-07	TRUE	FALSE	TRUE	NA	NA	NA
35834	MINOS1-NBL1	chr1:clu_41028	35834	35.2411444967147	1.22465128589995e-11	2.33945135145467e-07	TRUE	FALSE	TRUE	NA	NA	NA
35834	NBL1	chr1:clu_41028	35834	35.2411444967147	1.22465128589995e-11	2.33945135145467e-07	TRUE	FALSE	FALSE	NA	NA	NA
61982	CERCAM	chr9:clu_46788	61982	33.9983458253555	1.22964545333763e-11	2.40973619490575e-07	TRUE	FALSE	FALSE	NA	NA	NA
61982	ANXA11	chr10:clu_9027	61982	32.7031454253593	1.24602721890371e-11	2.44171493816371e-07	TRUE	FALSE	FALSE	NA	NA	NA
67330	LSS	chr21:clu_24876	MUC1367	22.926147889671	1.27513602597074e-11	2.56480860263755e-07	TRUE	FALSE	FALSE	NA	NA	NA
80861	AC017048.3	chr2:clu_39121	MUC1419	26.797464588104	1.36898500137579e-11	2.78150372579533e-07	TRUE	FALSE	FALSE	NA	NA	NA
62000	VEPH1	chr3:clu_36144	MUC1354	32.59585903884	1.37614548648918e-11	2.78490562100815e-07	TRUE	FALSE	FALSE	NA	NA	NA
65937	CPNE3	chr8:clu_48250	65937	22.781867070844	1.47752031217574e-11	2.81452844266357e-07	TRUE	FALSE	FALSE	NA	NA	NA
62344	ATAD3B	chr1:clu_40446	MUC1360	26.6753503269247	1.54338977505503e-11	3.10051571910805e-07	TRUE	FALSE	TRUE	NA	NA	NA
62344	ATAD3C	chr1:clu_40446	MUC1360	26.6753503269247	1.54338977505503e-11	3.10051571910805e-07	TRUE	FALSE	FALSE	NA	NA	NA
35834	CERCAM	chr9:clu_46788	35834	33.6821256473195	1.64175046461773e-11	3.13607173751279e-07	TRUE	FALSE	FALSE	NA	NA	NA
81539	EIF2S2	chr20:clu_23653	MUC0490	26.6201958858292	1.62927889520439e-11	3.15493565267378e-07	TRUE	FALSE	FALSE	NA	NA	NA
61982	A4GALT	chr22:clu_22932	61982	37.192549561616	1.77816791204759e-11	3.48432002365725e-07	TRUE	FALSE	FALSE	NA	NA	NA
61982	CYB5R3	chr22:clu_22932	61982	37.192549561616	1.77816791204759e-11	3.48432002365725e-07	TRUE	FALSE	TRUE	NA	NA	NA
65937	GSTP1	chr11:clu_6817	65937	26.4721926097991	1.88410451453789e-11	3.58884227929177e-07	TRUE	FALSE	TRUE	NA	NA	NA
61695	RRBP1	chr20:clu_23464	61695	33.5184550270205	1.90649595458705e-11	3.66409457512085e-07	TRUE	FALSE	FALSE	NA	NA	NA
91410	CHD6	chr20:clu_23916	MUC1436	26.4813960647807	1.86715667092832e-11	3.73393991052245e-07	TRUE	FALSE	FALSE	NA	NA	NA
81539	RPS25	chr11:clu_7662	MUC0491	29.51324512274	1.93121208137999e-11	3.73940595317608e-07	TRUE	FALSE	FALSE	NA	NA	NA
35834	MRC2	chr17:clu_12138	35834	29.430964315543	2.08836294103096e-11	3.98898205366324e-07	TRUE	FALSE	FALSE	NA	NA	NA
65937	MRC2	chr17:clu_12138	65937	29.2675801394507	2.43925765746817e-11	4.64605406017962e-07	TRUE	FALSE	FALSE	NA	NA	NA
73898	PRC1	chr15:clu_16779	MUC1415	33.2704724476498	2.39086955642755e-11	4.68682159146493e-07	TRUE	FALSE	FALSE	NA	NA	NA
61695	MMP2	chr16:clu_14213	61695	34.4526551049203	2.49505805843928e-11	4.79500257670861e-07	TRUE	FALSE	TRUE	NA	NA	NA
81539	YAP1	chr11:clu_7346	MUC0491	30.6144635883393	2.53211451042941e-11	4.90268011509342e-07	TRUE	FALSE	FALSE	NA	NA	NA
68540	HCP5	chr6:clu_27743	MUC1369	37.9584537988994	2.46426191093323e-11	4.92014533136929e-07	TRUE	FALSE	FALSE	NA	NA	NA
68540	MICA	chr6:clu_27743	MUC1369	37.9584537988994	2.46426191093323e-11	4.92014533136929e-07	TRUE	FALSE	FALSE	NA	NA	NA
68540	MICB	chr6:clu_27743	MUC1369	37.9584537988994	2.46426191093323e-11	4.92014533136929e-07	TRUE	FALSE	FALSE	NA	NA	NA
35834	A4GALT	chr22:clu_22932	35834	36.75281660771	2.62043255727424e-11	5.0050261843938e-07	TRUE	FALSE	FALSE	NA	NA	NA
35834	CYB5R3	chr22:clu_22932	35834	36.75281660771	2.62043255727424e-11	5.0050261843938e-07	TRUE	FALSE	TRUE	NA	NA	NA
69248	MYO1C	chr17:clu_10019	69248	24.3528296041263	2.65277541621663e-11	5.29679667355975e-07	TRUE	FALSE	FALSE	NA	NA	NA
61695	GSTP1	chr11:clu_6817	61695	26.0698434712831	2.79664384190525e-11	5.37431047098932e-07	TRUE	FALSE	TRUE	NA	NA	NA
65937	ATP6AP2	chrX:clu_316	65937	30.4612028079573	2.92298712601794e-11	5.56712128021377e-07	TRUE	FALSE	FALSE	NA	NA	NA
35834	RAB34	chr17:clu_10867	35834	33.0210786510725	3.0016976954475e-11	5.73294242853518e-07	TRUE	FALSE	FALSE	NA	NA	NA
80863	PTK2	chr8:clu_48766	MUC1421	24.1455022323535	3.26393587438596e-11	6.32518133097255e-07	TRUE	FALSE	FALSE	NA	NA	NA
65937	RPS5	chr19:clu_21240	65937	27.3788483184762	3.65184235346389e-11	6.95493376217198e-07	TRUE	FALSE	FALSE	NA	NA	NA
35834	HN1	chr17:clu_12395	35834	30.2226986230817	3.65430595377351e-11	6.97899351051665e-07	TRUE	FALSE	FALSE	NA	NA	NA
35834	SUMO2	chr17:clu_12395	35834	30.2226986230817	3.65430595377351e-11	6.97899351051665e-07	TRUE	FALSE	FALSE	NA	NA	NA
68607	MYH9	chr22:clu_22611	MUC1374	21.8889431325265	3.67837828196686e-11	7.28576386309176e-07	TRUE	FALSE	FALSE	NA	NA	NA
69245	LTBP2	chr14:clu_17896	69245	40.7325633703731	3.76539915206247e-11	7.5281625247185e-07	TRUE	FALSE	FALSE	NA	NA	NA
57415	ELN	chr7:clu_25852	57415	44.734598078765	4.1186697126338e-11	7.81723511457895e-07	TRUE	FALSE	TRUE	NA	NA	NA
68079	POP4	chr19:clu_19817	MUC1368	23.9432057081976	3.99574607805438e-11	8.01506705796928e-07	TRUE	FALSE	FALSE	NA	NA	NA
61376	PRG4	chr1:clu_44334	76626	27.2395225657119	4.17717826929358e-11	8.03146065837077e-07	TRUE	FALSE	FALSE	NA	NA	NA
58027	DCN	chr12:clu_4135	76630	31.3413668052526	4.3875568361533e-11	8.35215319330142e-07	TRUE	FALSE	FALSE	NA	NA	NA
80255	GALE	chr1:clu_41206	MUC1403	21.7309873106406	4.32278263441767e-11	8.61357667734065e-07	TRUE	FALSE	FALSE	NA	NA	NA
80255	CALD1	chr7:clu_26860	MUC1403	40.5075602651341	4.55324879430271e-11	9.07234822264815e-07	TRUE	FALSE	FALSE	NA	NA	NA
61695	MRC2	chr17:clu_12138	61695	28.544370889198	4.84839172251828e-11	9.31666953399113e-07	TRUE	FALSE	FALSE	NA	NA	NA
71579	RAC1	chr7:clu_25151	MUC1417	28.5154927758267	4.98313443073906e-11	9.73305817011953e-07	TRUE	FALSE	FALSE	NA	NA	NA
61695	RPL10A	chr6:clu_28074	61695	28.3386198787484	5.89391968578788e-11	1.13251666762414e-06	TRUE	FALSE	TRUE	NA	NA	NA
73466	TBC1D17	chr19:clu_20878	MUC1392	21.341057596703	6.43984032921398e-11	1.29737023272345e-06	TRUE	FALSE	FALSE	NA	NA	NA
65937	PABPC4	chr1:clu_41760	65937	26.7066944565158	6.98256011054901e-11	1.32975874745295e-06	TRUE	FALSE	FALSE	NA	NA	NA
65937	ELN	chr7:clu_25851	65937	37.8575508750509	7.00394477984913e-11	1.33376120442667e-06	TRUE	FALSE	TRUE	NA	NA	NA
69340	AEBP1	chr7:clu_25583	MUC1375	23.3787033667613	7.02680875551127e-11	1.40156727437428e-06	TRUE	FALSE	FALSE	NA	NA	NA
80863	NDUFA4L2	chr12:clu_3744	MUC1421	28.1007107411933	7.38628002680248e-11	1.43131334359378e-06	TRUE	FALSE	FALSE	NA	NA	NA
81539	ANP32E	chr1:clu_43316	MUC0490	29.4131627435563	7.79090978176318e-11	1.50839804284717e-06	TRUE	FALSE	FALSE	NA	NA	NA
68547	NIT2	chr3:clu_35279	MUC1372	29.398855346255	7.89575256955447e-11	1.55727927929323e-06	TRUE	FALSE	TRUE	NA	NA	NA
68547	TBC1D23	chr3:clu_35279	MUC1372	29.398855346255	7.89575256955447e-11	1.55727927929323e-06	TRUE	FALSE	FALSE	NA	NA	NA
65937	ANKRD11	chr16:clu_15008	65937	38.7520288395463	8.19279908795357e-11	1.56007280232812e-06	TRUE	FALSE	FALSE	NA	NA	NA
71579	PSG2	chr19:clu_20375	76635	44.8629733345006	8.27732637397114e-11	1.6166446141003e-06	TRUE	FALSE	FALSE	NA	NA	NA
71579	PSG4	chr19:clu_20375	76635	44.8629733345006	8.27732637397114e-11	1.6166446141003e-06	TRUE	FALSE	FALSE	NA	NA	NA
71579	PSG5	chr19:clu_20375	76635	44.8629733345006	8.27732637397114e-11	1.6166446141003e-06	TRUE	FALSE	FALSE	NA	NA	NA
71579	PSG9	chr19:clu_20375	76635	44.8629733345006	8.27732637397114e-11	1.6166446141003e-06	TRUE	FALSE	FALSE	NA	NA	NA
35834	PTRF	chr17:clu_11394	35834	27.9284165212885	8.69733215008679e-11	1.66092952070207e-06	TRUE	FALSE	TRUE	NA	NA	NA
35834	STAT3	chr17:clu_11394	35834	27.9284165212885	8.69733215008679e-11	1.66092952070207e-06	TRUE	FALSE	TRUE	NA	NA	NA
35834	AMDHD2	chr16:clu_13223	35834	27.9050048389327	8.89255392304176e-11	1.69812209714405e-06	TRUE	FALSE	FALSE	NA	NA	NA
35834	ATP6C	chr16:clu_13223	35834	27.9050048389327	8.89255392304176e-11	1.69812209714405e-06	TRUE	FALSE	FALSE	NA	NA	NA
35834	ATP6V0C	chr16:clu_13223	35834	27.9050048389327	8.89255392304176e-11	1.69812209714405e-06	TRUE	FALSE	FALSE	NA	NA	NA
35834	RP11-20I23.1	chr16:clu_13223	35834	27.9050048389327	8.89255392304176e-11	1.69812209714405e-06	TRUE	FALSE	FALSE	NA	NA	NA
35834	TBC1D24	chr16:clu_13223	35834	27.9050048389327	8.89255392304176e-11	1.69812209714405e-06	TRUE	FALSE	FALSE	NA	NA	NA
85154	HAND2-AS1	chr4:clu_33659	MUC1412	33.0908582138272	8.49359910092501e-11	1.70254193978042e-06	TRUE	FALSE	FALSE	NA	NA	NA
73641	MYO1C	chr17:clu_10019	MUC1395	23.1637633535852	8.71174982734901e-11	1.78033319471704e-06	TRUE	FALSE	FALSE	NA	NA	NA
73638	PANK2	chr20:clu_23337	MUC1393	21.0281826068094	8.86800622003278e-11	1.80304302465706e-06	TRUE	TRUE	TRUE	NA	NA	NA
61695	CAPNS1	chr19:clu_20015	61695	27.839547556825	9.4618968561876e-11	1.81800886194789e-06	TRUE	FALSE	FALSE	NA	NA	NA
80863	GPR116	chr6:clu_28429	MUC1421	24.8210038135228	9.52221640661284e-11	1.84511987310937e-06	TRUE	FALSE	FALSE	NA	NA	NA
61695	ACLY	chr17:clu_11362	61695	27.7986054572393	9.83635531548929e-11	1.88985894676496e-06	TRUE	FALSE	TRUE	NA	NA	NA
81539	NDUFA12	chr12:clu_4177	MUC0490	24.7816277304519	9.89708345173447e-11	1.91607535625579e-06	TRUE	TRUE	TRUE	NA	NA	NA
65937	SERPINE1	chr7:clu_26398	65937	34.0542982928455	1.02649841400589e-10	1.95455563010862e-06	TRUE	FALSE	FALSE	NA	NA	NA
64335	MYOF	chr10:clu_9206	MUC1363	29.1311974731507	1.01382399792479e-10	2.0300811734446e-06	TRUE	FALSE	FALSE	NA	NA	NA
65937	ITGBL1	chr13:clu_2226	65937	32.7999958628789	1.10259644096163e-10	2.09934362359094e-06	TRUE	FALSE	FALSE	NA	NA	NA
35834	EIF4G1	chr3:clu_36432	35834	32.6304559174459	1.28357347033448e-10	2.45098354160369e-06	TRUE	FALSE	FALSE	NA	NA	NA
65937	RPL18	chr19:clu_20711	65937	24.4161777987611	1.41617795459275e-10	2.69626120774914e-06	TRUE	FALSE	FALSE	NA	NA	NA
81539	ARID4A	chr14:clu_17607	MUC0490	20.5733789892768	1.41217300962621e-10	2.73382572933538e-06	TRUE	FALSE	FALSE	NA	NA	NA
61695	PDHB	chr3:clu_35062	61695	25.9614121753257	1.43167547560905e-10	2.75053492374011e-06	TRUE	TRUE	TRUE	NA	NA	NA
61982	NQO1	chr16:clu_14587	61982	27.4096016372787	1.42207425423621e-10	2.78641229375043e-06	TRUE	FALSE	FALSE	NA	NA	NA
60471	CBR4	chr4:clu_33611	MUC1351	27.4272441505309	1.39850622789556e-10	2.8146336342626e-06	TRUE	FALSE	TRUE	NA	NA	NA
61695	BLVRB	chr19:clu_20251	61695	24.3456852490199	1.51750038366444e-10	2.91526998705776e-06	TRUE	FALSE	FALSE	NA	NA	NA
61982	EIF4G1	chr3:clu_36432	61982	32.4646629795898	1.48911768922043e-10	2.91762828848959e-06	TRUE	FALSE	FALSE	NA	NA	NA
74116	SNX14	chr6:clu_28754	MUC1398	22.6398333122634	1.47111058813775e-10	2.93457140121718e-06	TRUE	FALSE	FALSE	NA	NA	NA
54374	NPM1	chr5:clu_31665	76623	24.3140960936435	1.56522508237469e-10	3.06392809874846e-06	TRUE	FALSE	FALSE	NA	NA	NA
85153	LARP7	chr4:clu_33134	MUC1384	22.5510669536561	1.6076668658013e-10	3.19491636240692e-06	TRUE	FALSE	FALSE	NA	NA	NA
83331	TAF1D	chr11:clu_7281	MUC1410	34.6928357853321	1.59829765476805e-10	3.19915258578373e-06	TRUE	FALSE	FALSE	NA	NA	NA
58027	AIG1	chr6:clu_29383	76630	29.7841329531802	1.84087400736837e-10	3.50410367302569e-06	TRUE	FALSE	FALSE	NA	NA	NA
35834	CLUAP1	chr16:clu_13295	35834	32.195807658165	1.89434421178081e-10	3.61706083797428e-06	TRUE	FALSE	FALSE	NA	NA	NA
35834	LA16c-306E5.3	chr16:clu_13295	35834	32.195807658165	1.89434421178081e-10	3.61706083797428e-06	TRUE	FALSE	FALSE	NA	NA	NA
35834	NAA60	chr16:clu_13295	35834	32.195807658165	1.89434421178081e-10	3.61706083797428e-06	TRUE	FALSE	FALSE	NA	NA	NA
78659	AC093616.4	chr2:clu_38103	MUC1381	24.1621536766361	1.81658729252993e-10	3.63426453743538e-06	TRUE	FALSE	FALSE	NA	NA	NA
61695	ANXA5	chr4:clu_33230	61695	28.4570121006109	1.90162237590801e-10	3.65301658411929e-06	TRUE	FALSE	FALSE	NA	NA	NA
61982	RAB34	chr17:clu_10867	61982	31.0022743848967	1.88179071490852e-10	3.68680436864877e-06	TRUE	FALSE	FALSE	NA	NA	NA
68079	AEBP1	chr7:clu_25583	MUC1368	22.4033434632584	1.86359509076524e-10	3.73799903305692e-06	TRUE	FALSE	FALSE	NA	NA	NA
66744	TEAD1	chr11:clu_5605	MUC1365	34.4601680787746	1.95866659416951e-10	3.92379678809978e-06	TRUE	FALSE	FALSE	NA	NA	NA
69248	SHOC2	chr10:clu_9602	69248	27.0615750534344	1.97716812040722e-10	3.94761386920506e-06	TRUE	FALSE	FALSE	NA	NA	NA
80856	KDELR1	chr19:clu_20699	MUC1414	27.0411218804074	2.01581934354121e-10	4.13787236648704e-06	TRUE	FALSE	FALSE	NA	NA	NA
65937	ANXA5	chr4:clu_33230	65937	28.2828946611844	2.23665556110707e-10	4.25814485723564e-06	TRUE	FALSE	FALSE	NA	NA	NA
35834	NAP1L1	chr12:clu_4026	35834	36.4950802903622	2.24950696502796e-10	4.29498364832788e-06	TRUE	FALSE	FALSE	NA	NA	NA
61695	PFN1	chr17:clu_10216	61695	29.5162008430343	2.35455974355288e-10	4.52287381139073e-06	TRUE	FALSE	FALSE	NA	NA	NA
61695	SLC25A11	chr17:clu_10216	61695	29.5162008430343	2.35455974355288e-10	4.52287381139073e-06	TRUE	FALSE	TRUE	NA	NA	NA
60471	HNRNPLL	chr2:clu_37310	MUC1351	20.1189114342327	2.24852520777971e-10	4.52515698065667e-06	TRUE	FALSE	FALSE	NA	NA	NA
80254	AP3M1	chr10:clu_8945	MUC1402	22.2018625205674	2.27957360328385e-10	4.62913011618851e-06	TRUE	FALSE	FALSE	NA	NA	NA
61695	ANKRD11	chr16:clu_15008	61695	37.457378422434	2.45315769998219e-10	4.71202531012579e-06	TRUE	FALSE	FALSE	NA	NA	NA
54485	SEMA3A	chr7:clu_26007	MUC1347	34.2347964744113	2.38459619555773e-10	4.79494603002748e-06	TRUE	FALSE	FALSE	NA	NA	NA
80868	OCRL	chrX:clu_1103	MUC1426	22.1648092451833	2.36562364476577e-10	4.79985037522975e-06	TRUE	FALSE	FALSE	NA	NA	NA
81539	ITGB5	chr3:clu_35608	MUC0489	38.4890609472059	2.48166397719778e-10	4.80400512705946e-06	TRUE	FALSE	FALSE	NA	NA	NA
61695	CTC-490E21.12	chr19:clu_20283	61695	33.0428111845395	2.51138335702392e-10	4.82361401383584e-06	TRUE	FALSE	FALSE	NA	NA	NA
61695	EGLN2	chr19:clu_20283	61695	33.0428111845395	2.51138335702392e-10	4.82361401383584e-06	TRUE	FALSE	FALSE	NA	NA	NA
61695	MIA-RAB4B	chr19:clu_20283	61695	33.0428111845395	2.51138335702392e-10	4.82361401383584e-06	TRUE	FALSE	FALSE	NA	NA	NA
61695	RAB4B	chr19:clu_20283	61695	33.0428111845395	2.51138335702392e-10	4.82361401383584e-06	TRUE	FALSE	FALSE	NA	NA	NA
61695	RAB4B-EGLN2	chr19:clu_20283	61695	33.0428111845395	2.51138335702392e-10	4.82361401383584e-06	TRUE	FALSE	FALSE	NA	NA	NA
61376	PPP3CB	chr10:clu_8872	76626	28.1297268240014	2.57969999500652e-10	4.95973121039953e-06	TRUE	FALSE	FALSE	NA	NA	NA
60471	POM121	chr7:clu_25799	MUC1351	23.8224846279154	2.53407314132377e-10	5.09956878959995e-06	TRUE	FALSE	FALSE	NA	NA	NA
60471	POM121B	chr7:clu_25799	MUC1351	23.8224846279154	2.53407314132377e-10	5.09956878959995e-06	TRUE	FALSE	FALSE	NA	NA	NA
65937	AC068533.7	chr7:clu_25734	65937	32.9361287722713	2.75935180847677e-10	5.25297803779723e-06	TRUE	FALSE	FALSE	NA	NA	NA
65937	ASL	chr7:clu_25734	65937	32.9361287722713	2.75935180847677e-10	5.25297803779723e-06	TRUE	FALSE	FALSE	NA	NA	NA
61695	CTTN	chr11:clu_6928	61695	21.9546087763156	2.91900309925835e-10	5.60623735243559e-06	TRUE	FALSE	FALSE	NA	NA	NA
61376	ACTA2	chr10:clu_9100	76626	26.6182148420485	3.00763002408069e-10	5.78216872129513e-06	TRUE	FALSE	FALSE	NA	NA	NA
35834	CORO1C	chr12:clu_4417	35834	35.0089291064069	3.17846908367484e-10	6.068333174552e-06	TRUE	FALSE	FALSE	NA	NA	NA
35834	SELPLG	chr12:clu_4417	35834	35.0089291064069	3.17846908367484e-10	6.068333174552e-06	TRUE	FALSE	FALSE	NA	NA	NA
65937	MPV17	chr2:clu_37074	65937	30.4136728485464	3.20671840027584e-10	6.10430914676509e-06	TRUE	TRUE	TRUE	NA	NA	NA
65937	B4GALT1	chr9:clu_45545	65937	31.5843990867725	3.27190743002114e-10	6.22807579304524e-06	TRUE	FALSE	FALSE	NA	NA	NA
65937	SMU1	chr9:clu_45545	65937	31.5843990867725	3.27190743002114e-10	6.22807579304524e-06	TRUE	FALSE	FALSE	NA	NA	NA
61695	RPS5	chr19:clu_21240	61695	25.1115227900445	3.24366817768067e-10	6.22946473523573e-06	TRUE	FALSE	FALSE	NA	NA	NA
61695	CNBP	chr3:clu_35709	61695	25.1031891631428	3.26976875021699e-10	6.27926390791671e-06	TRUE	FALSE	FALSE	NA	NA	NA
61695	RAB34	chr17:clu_10867	61695	30.3877343742643	3.28285546138174e-10	6.30406734249136e-06	TRUE	FALSE	FALSE	NA	NA	NA
35834	ANXA5	chr4:clu_33230	35834	27.8103071493097	3.47316772168872e-10	6.63062449747594e-06	TRUE	FALSE	FALSE	NA	NA	NA
78661	CSNK1G1	chr15:clu_16044	MUC1437	26.4557173517242	3.50715090758722e-10	7.00553393790547e-06	TRUE	FALSE	FALSE	NA	NA	NA
78661	CTD-2116N17.1	chr15:clu_16044	MUC1437	26.4557173517242	3.50715090758722e-10	7.00553393790547e-06	TRUE	FALSE	FALSE	NA	NA	NA
78661	KIAA0101	chr15:clu_16044	MUC1437	26.4557173517242	3.50715090758722e-10	7.00553393790547e-06	TRUE	FALSE	FALSE	NA	NA	NA
69248	COL6A3	chr2:clu_40161	69248	31.4778914875351	3.59825812597169e-10	7.18392234850248e-06	TRUE	FALSE	FALSE	NA	NA	NA
78661	HOXC10	chr12:clu_3467	MUC1382	40.0529649869131	3.67257927031405e-10	7.33560983452528e-06	TRUE	FALSE	FALSE	NA	NA	NA
78661	HOXC4	chr12:clu_3467	MUC1382	40.0529649869131	3.67257927031405e-10	7.33560983452528e-06	TRUE	FALSE	FALSE	NA	NA	NA
78661	HOXC5	chr12:clu_3467	MUC1382	40.0529649869131	3.67257927031405e-10	7.33560983452528e-06	TRUE	FALSE	FALSE	NA	NA	NA
78661	HOXC6	chr12:clu_3467	MUC1382	40.0529649869131	3.67257927031405e-10	7.33560983452528e-06	TRUE	FALSE	FALSE	NA	NA	NA
78661	HOXC8	chr12:clu_3467	MUC1382	40.0529649869131	3.67257927031405e-10	7.33560983452528e-06	TRUE	FALSE	FALSE	NA	NA	NA
78661	HOXC9	chr12:clu_3467	MUC1382	40.0529649869131	3.67257927031405e-10	7.33560983452528e-06	TRUE	FALSE	FALSE	NA	NA	NA
78661	RP11-834C11.12	chr12:clu_3467	MUC1382	40.0529649869131	3.67257927031405e-10	7.33560983452528e-06	TRUE	FALSE	FALSE	NA	NA	NA
78661	RP11-834C11.14	chr12:clu_3467	MUC1382	40.0529649869131	3.67257927031405e-10	7.33560983452528e-06	TRUE	FALSE	FALSE	NA	NA	NA
78661	RP11-834C11.4	chr12:clu_3467	MUC1382	40.0529649869131	3.67257927031405e-10	7.33560983452528e-06	TRUE	FALSE	FALSE	NA	NA	NA
65937	PDLIM7	chr5:clu_31784	65937	26.3324187705293	3.94068910049205e-10	7.50070763387657e-06	TRUE	FALSE	FALSE	NA	NA	NA
69340	NUP98	chr11:clu_5331	MUC1375	26.3278001102153	3.95792912678458e-10	7.89408964337185e-06	TRUE	FALSE	FALSE	NA	NA	NA
61982	FKBP10	chr17:clu_11352	61982	31.2667188630439	4.34422704826518e-10	8.51077521025631e-06	TRUE	FALSE	FALSE	NA	NA	NA
65937	TPI1	chr12:clu_2628	65937	26.1852447008714	4.52870628781809e-10	8.61948667760417e-06	TRUE	FALSE	FALSE	NA	NA	NA
65937	ENTPD6	chr20:clu_23544	65937	23.1210106895815	5.03773836613918e-10	9.58782365843609e-06	TRUE	FALSE	FALSE	NA	NA	NA
35834	RHOA	chr3:clu_34709	35834	32.240872411523	5.09207230527668e-10	9.72076603077318e-06	TRUE	FALSE	FALSE	NA	NA	NA
65937	SLIT3	chr5:clu_31633	65937	31.0691414684989	5.18091737581785e-10	9.85980385791895e-06	TRUE	FALSE	TRUE	NA	NA	NA
78659	MRPL3	chr3:clu_35799	MUC1381	21.3993102837426	5.08624911430143e-10	1.017504135316e-05	TRUE	TRUE	TRUE	NA	NA	NA
68547	CNPY2	chr12:clu_3618	MUC1372	27.3717596620554	5.22248929038453e-10	1.02997933784964e-05	TRUE	FALSE	FALSE	NA	NA	NA
68547	CS	chr12:clu_3618	MUC1372	27.3717596620554	5.22248929038453e-10	1.02997933784964e-05	TRUE	FALSE	TRUE	NA	NA	NA
68547	RP11-977G19.10	chr12:clu_3618	MUC1372	27.3717596620554	5.22248929038453e-10	1.02997933784964e-05	TRUE	FALSE	FALSE	NA	NA	NA
69245	LMF2	chr22:clu_23153	69245	26.0082074182574	5.35312134615316e-10	1.07019601952294e-05	TRUE	FALSE	FALSE	NA	NA	NA
61695	GRHPR	chr9:clu_45740	61695	25.9548551072949	5.62976716413601e-10	1.0810278908574e-05	TRUE	FALSE	FALSE	NA	NA	NA
65937	CERCAM	chr9:clu_46788	65937	29.7576812035404	5.80119632271372e-10	1.10396766021242e-05	TRUE	FALSE	FALSE	NA	NA	NA
61695	GANAB	chr11:clu_6316	61695	21.2497894851258	5.9065472841329e-10	1.13411614402636e-05	TRUE	FALSE	FALSE	NA	NA	NA
65937	PPAP2B	chr1:clu_42283	65937	24.4006459836382	6.4236054229648e-10	1.22234787593597e-05	TRUE	FALSE	FALSE	NA	NA	NA
81539	TPT1	chr13:clu_1873	MUC0489	19.0900388755836	6.45076809800986e-10	1.24867518073177e-05	TRUE	FALSE	FALSE	NA	NA	NA
71579	BLZF1	chr1:clu_44022	MUC1417	19.0746126720892	6.55357546156164e-10	1.27991328764299e-05	TRUE	FALSE	FALSE	NA	NA	NA
78659	HYI	chr1:clu_41898	MUC1381	19.0887967376138	6.45898616680978e-10	1.29205559280863e-05	TRUE	FALSE	FALSE	NA	NA	NA
73388	PSG2	chr19:clu_20375	MUC1391	42.3028975097695	6.40130175493248e-10	1.2945352539e-05	TRUE	FALSE	FALSE	NA	NA	NA
73388	PSG4	chr19:clu_20375	MUC1391	42.3028975097695	6.40130175493248e-10	1.2945352539e-05	TRUE	FALSE	FALSE	NA	NA	NA
73388	PSG5	chr19:clu_20375	MUC1391	42.3028975097695	6.40130175493248e-10	1.2945352539e-05	TRUE	FALSE	FALSE	NA	NA	NA
73388	PSG9	chr19:clu_20375	MUC1391	42.3028975097695	6.40130175493248e-10	1.2945352539e-05	TRUE	FALSE	FALSE	NA	NA	NA
35834	TSPAN4	chr11:clu_5249	35834	33.0260881885188	6.82880007267299e-10	1.30354964587255e-05	TRUE	FALSE	FALSE	NA	NA	NA
65937	ANXA11	chr10:clu_9027	65937	28.3438832706888	6.89573948590991e-10	1.31212130937894e-05	TRUE	FALSE	FALSE	NA	NA	NA
65937	ARPC4	chr3:clu_33883	65937	30.7439920011675	6.92096586853296e-10	1.31685217580577e-05	TRUE	FALSE	FALSE	NA	NA	NA
65937	ARPC4-TTLL3	chr3:clu_33883	65937	30.7439920011675	6.92096586853296e-10	1.31685217580577e-05	TRUE	FALSE	FALSE	NA	NA	NA
65937	TTLL3	chr3:clu_33883	65937	30.7439920011675	6.92096586853296e-10	1.31685217580577e-05	TRUE	FALSE	FALSE	NA	NA	NA
61695	LAMP1	chr13:clu_2343	61695	24.3303525267402	6.87232024125634e-10	1.31948548632122e-05	TRUE	FALSE	FALSE	NA	NA	NA
80865	FAM115A	chr7:clu_27007	MUC1423	19.0703794113288	6.58207362499904e-10	1.32885484415106e-05	TRUE	FALSE	FALSE	NA	NA	NA
65937	TGFB1I1	chr16:clu_14049	65937	22.7788591213175	7.04247550339281e-10	1.33990138927552e-05	TRUE	FALSE	FALSE	NA	NA	NA
61695	EIF4G1	chr3:clu_36432	61695	30.7244829925476	7.0421833147372e-10	1.35202877459639e-05	TRUE	FALSE	FALSE	NA	NA	NA
80863	SPATA20	chr17:clu_11873	MUC1421	22.7412094488664	7.30688066584076e-10	1.41578119781331e-05	TRUE	FALSE	FALSE	NA	NA	NA
80256	ALKBH3	chr11:clu_5874	MUC1404	19.0000405178529	7.07416927278298e-10	1.43853232162042e-05	TRUE	FALSE	TRUE	NA	NA	NA
81539	RTN3	chr11:clu_6383	MUC0491	25.636969702784	7.60017022896007e-10	1.47108894951751e-05	TRUE	FALSE	FALSE	NA	NA	NA
81539	ABCF1	chr6:clu_27660	MUC0490	22.6694230015855	7.83881355926292e-10	1.51720236439534e-05	TRUE	FALSE	FALSE	NA	NA	NA
33254	MRPL1	chr4:clu_32760	MUC1342	24.1902512338274	7.86212369367925e-10	1.57352543605296e-05	TRUE	FALSE	TRUE	NA	NA	NA
81539	PABPC1	chr8:clu_48436	MUC0489	24.1122617870569	8.47351474980739e-10	1.63996404467772e-05	TRUE	FALSE	FALSE	NA	NA	NA
62007	SLC35B3	chr6:clu_27362	MUC1357	22.5469124703632	8.83747455627701e-10	1.77483001513711e-05	TRUE	FALSE	TRUE	NA	NA	NA
65937	GPR124	chr8:clu_47813	65937	25.4049267266819	9.4602477046597e-10	1.79981212581151e-05	TRUE	FALSE	FALSE	NA	NA	NA
61695	ANPEP	chr15:clu_16701	61695	24.0044055654434	9.39800465931286e-10	1.80422893449488e-05	TRUE	FALSE	FALSE	NA	NA	NA
65937	FKBP8	chr19:clu_19643	65937	27.9375087204389	9.99891986141152e-10	1.90219451443493e-05	TRUE	FALSE	TRUE	NA	NA	NA
73897	UBE2J2	chr1:clu_40395	76632	25.2795031943388	1.06481393688278e-09	2.0820306907869e-05	TRUE	FALSE	FALSE	NA	NA	NA
61695	RPS9	chr19:clu_21053	61695	26.5658402238041	1.10378837329778e-09	2.11894254021975e-05	TRUE	FALSE	FALSE	NA	NA	NA
58027	HMCN1	chr1:clu_44323	76630	20.6060827472038	1.12432526327002e-09	2.14004070610816e-05	TRUE	FALSE	FALSE	NA	NA	NA
65937	ZYX	chr7:clu_27001	65937	26.5267527503893	1.14453850009453e-09	2.17725558872982e-05	TRUE	FALSE	FALSE	NA	NA	NA
35834	TUBB6	chr18:clu_21434	35834	30.1038403091952	1.22263430606978e-09	2.333764363426e-05	TRUE	FALSE	FALSE	NA	NA	NA
61695	TPRG1L	chr1:clu_40546	61695	20.5079930059364	1.24020021588948e-09	2.38068833442145e-05	TRUE	FALSE	FALSE	NA	NA	NA
61695	MYL9	chr20:clu_23795	61695	26.4006814649329	1.28647251804351e-09	2.46938399838452e-05	TRUE	FALSE	FALSE	NA	NA	NA
35834	MSANTD3	chr9:clu_46248	35834	26.3706942394638	1.32273840860554e-09	2.52471080050539e-05	TRUE	FALSE	FALSE	NA	NA	NA
35834	MSANTD3-TMEFF1	chr9:clu_46248	35834	26.3706942394638	1.32273840860554e-09	2.52471080050539e-05	TRUE	FALSE	FALSE	NA	NA	NA
35834	TMEFF1	chr9:clu_46248	35834	26.3706942394638	1.32273840860554e-09	2.52471080050539e-05	TRUE	FALSE	FALSE	NA	NA	NA
80255	COL18A1	chr21:clu_24851	MUC1403	20.4688892603735	1.28965736758784e-09	2.56951333918201e-05	TRUE	FALSE	FALSE	NA	NA	NA
65937	BAX	chr19:clu_20745	65937	23.6101936102787	1.37194982533341e-09	2.60972295774921e-05	TRUE	FALSE	TRUE	NA	NA	NA
61982	CORO1C	chr12:clu_4417	61982	33.3255548337474	1.34803031977601e-09	2.6407913964412e-05	TRUE	FALSE	FALSE	NA	NA	NA
61982	SELPLG	chr12:clu_4417	61982	33.3255548337474	1.34803031977601e-09	2.6407913964412e-05	TRUE	FALSE	FALSE	NA	NA	NA
69801	SMYD3	chr1:clu_45217	MUC1376	33.2298513302812	1.46292750929701e-09	2.88752631785044e-05	TRUE	FALSE	FALSE	NA	NA	NA
83331	TALDO1	chr11:clu_5221	MUC1410	20.3515930344583	1.45015841543357e-09	2.90249206849029e-05	TRUE	FALSE	FALSE	NA	NA	NA
65937	PRSS53	chr16:clu_14022	65937	27.4553998080082	1.55282647685278e-09	2.95363124162167e-05	TRUE	FALSE	FALSE	NA	NA	NA
65937	RP11-196G11.1	chr16:clu_14022	65937	27.4553998080082	1.55282647685278e-09	2.95363124162167e-05	TRUE	FALSE	FALSE	NA	NA	NA
65937	VKORC1	chr16:clu_14022	65937	27.4553998080082	1.55282647685278e-09	2.95363124162167e-05	TRUE	FALSE	FALSE	NA	NA	NA
65937	CNBP	chr3:clu_35709	65937	23.478214651841	1.55711493629785e-09	2.96163260883851e-05	TRUE	FALSE	FALSE	NA	NA	NA
65937	COL6A1	chr21:clu_24887	65937	23.4706004150212	1.56852837004669e-09	2.9831841069918e-05	TRUE	FALSE	FALSE	NA	NA	NA
65937	RP4-734P14.4	chr20:clu_23246	65937	23.4685952049331	1.5715479655737e-09	2.98876992092806e-05	TRUE	FALSE	FALSE	NA	NA	NA
65937	SNRPB	chr20:clu_23246	65937	23.4685952049331	1.5715479655737e-09	2.98876992092806e-05	TRUE	FALSE	FALSE	NA	NA	NA
65937	ZNF343	chr20:clu_23246	65937	23.4685952049331	1.5715479655737e-09	2.98876992092806e-05	TRUE	FALSE	FALSE	NA	NA	NA
35834	KLHL22	chr22:clu_22180	35834	23.4630611455941	1.57991170540756e-09	3.01541948094087e-05	TRUE	FALSE	FALSE	NA	NA	NA
35834	SCARF2	chr22:clu_22180	35834	23.4630611455941	1.57991170540756e-09	3.01541948094087e-05	TRUE	FALSE	FALSE	NA	NA	NA
65937	NFIX	chr19:clu_19366	65937	28.623995358008	1.61083776363924e-09	3.06333017511274e-05	TRUE	FALSE	FALSE	NA	NA	NA
65937	TAGLN2	chr1:clu_43855	65937	24.803120726021	1.66822742661162e-09	3.17230127444466e-05	TRUE	FALSE	FALSE	NA	NA	NA
68546	SNRPN	chr15:clu_15157	MUC1371	21.9490558888301	1.5862971235377e-09	3.17370465506188e-05	TRUE	FALSE	FALSE	NA	NA	NA
68546	SNURF	chr15:clu_15157	MUC1371	21.9490558888301	1.5862971235377e-09	3.17370465506188e-05	TRUE	FALSE	FALSE	NA	NA	NA
65937	ARPC1A	chr7:clu_26240	65937	27.3726554827881	1.6745669830964e-09	3.1841891183578e-05	TRUE	FALSE	FALSE	NA	NA	NA
65937	ARPC1B	chr7:clu_26240	65937	27.3726554827881	1.6745669830964e-09	3.1841891183578e-05	TRUE	FALSE	FALSE	NA	NA	NA
67330	SLC1A4	chr2:clu_37716	MUC1367	20.2552970873148	1.59674750295963e-09	3.2115382527027e-05	TRUE	FALSE	FALSE	NA	NA	NA
66744	COL16A1	chr1:clu_41451	MUC1365	26.1555909515591	1.61453786024018e-09	3.23424224163313e-05	TRUE	FALSE	FALSE	NA	NA	NA
80256	RTTN	chr18:clu_21956	MUC1404	20.2579168692419	1.59256984737201e-09	3.23833152764625e-05	TRUE	FALSE	FALSE	NA	NA	NA
61695	SIL1	chr5:clu_31193	61695	24.7811432240414	1.70312012229397e-09	3.26896876273105e-05	TRUE	FALSE	FALSE	NA	NA	NA
65937	AMDHD2	chr16:clu_13223	65937	24.7621754363645	1.73381909927369e-09	3.29668363535899e-05	TRUE	FALSE	FALSE	NA	NA	NA
65937	ATP6C	chr16:clu_13223	65937	24.7621754363645	1.73381909927369e-09	3.29668363535899e-05	TRUE	FALSE	FALSE	NA	NA	NA
65937	ATP6V0C	chr16:clu_13223	65937	24.7621754363645	1.73381909927369e-09	3.29668363535899e-05	TRUE	FALSE	FALSE	NA	NA	NA
65937	RP11-20I23.1	chr16:clu_13223	65937	24.7621754363645	1.73381909927369e-09	3.29668363535899e-05	TRUE	FALSE	FALSE	NA	NA	NA
65937	TBC1D24	chr16:clu_13223	65937	24.7621754363645	1.73381909927369e-09	3.29668363535899e-05	TRUE	FALSE	FALSE	NA	NA	NA
61982	LTBP2	chr14:clu_17893	61982	26.0513398437761	1.77822823037759e-09	3.48337128048666e-05	TRUE	FALSE	FALSE	NA	NA	NA
81539	ATP2B1	chr12:clu_4129	MUC0491	21.8060997685679	1.82436388184964e-09	3.53069142054361e-05	TRUE	FALSE	FALSE	NA	NA	NA
54605	ARMC8	chr3:clu_35920	MUC1348	24.7607834981682	1.73609354077766e-09	3.54597105703837e-05	TRUE	FALSE	FALSE	NA	NA	NA
65937	PIN1	chr19:clu_19082	65937	28.4547496170271	1.87545666813781e-09	3.56580576313042e-05	TRUE	FALSE	TRUE	NA	NA	NA
65937	UBL5	chr19:clu_19082	65937	28.4547496170271	1.87545666813781e-09	3.56580576313042e-05	TRUE	FALSE	FALSE	NA	NA	NA
61982	UBN1	chr16:clu_13387	61982	21.7742945663922	1.88200585856093e-09	3.68647307574915e-05	TRUE	FALSE	FALSE	NA	NA	NA
61695	MCFD2	chr2:clu_37456	61695	25.9450546331063	1.96214836150162e-09	3.76595135023006e-05	TRUE	FALSE	FALSE	NA	NA	NA
61695	AC068533.7	chr7:clu_25734	61695	30.6961440843297	1.97399839179365e-09	3.78849771353037e-05	TRUE	FALSE	FALSE	NA	NA	NA
61695	ASL	chr7:clu_25734	61695	30.6961440843297	1.97399839179365e-09	3.78849771353037e-05	TRUE	FALSE	FALSE	NA	NA	NA
35834	CDK4	chr12:clu_3810	35834	27.1788601262961	1.99820268493605e-09	3.81356982420045e-05	TRUE	FALSE	FALSE	NA	NA	NA
65937	GTF2A2	chr15:clu_15949	65937	24.6047350529698	2.01089258566351e-09	3.82310898386346e-05	TRUE	FALSE	FALSE	NA	NA	NA
65937	CDK4	chr12:clu_3810	65937	27.1342413941165	2.0811336978577e-09	3.95644327299727e-05	TRUE	FALSE	FALSE	NA	NA	NA
61982	ELN	chr7:clu_25848	61982	34.8963998844847	2.10423041033202e-09	4.12155610471733e-05	TRUE	FALSE	TRUE	NA	NA	NA
61818	MOK	chr14:clu_18301	76624	23.1414181385226	2.15066405831938e-09	4.14562003881644e-05	TRUE	FALSE	FALSE	NA	NA	NA
61695	NCOR2	chr12:clu_4971	61695	24.4929694510356	2.23398580012193e-09	4.287242149014e-05	TRUE	FALSE	FALSE	NA	NA	NA
65937	MMP2	chr16:clu_14213	65937	29.3978199940175	2.28619479893689e-09	4.34605631277903e-05	TRUE	FALSE	TRUE	NA	NA	NA
80248	RPS12	chr6:clu_29273	MUC1383	23.0919262710959	2.25514966427916e-09	4.41648510252431e-05	TRUE	FALSE	FALSE	NA	NA	NA
81539	TXNRD1	chr12:clu_4324	MUC0489	21.5682169644861	2.3022033545328e-09	4.45522393169187e-05	TRUE	FALSE	TRUE	NA	NA	NA
61695	C6orf1	chr6:clu_28024	61695	23.0561272818959	2.33387106855794e-09	4.47869858056269e-05	TRUE	FALSE	FALSE	NA	NA	NA
85154	CD59	chr11:clu_5803	MUC1412	24.491033595521	2.23805990405713e-09	4.48596727169211e-05	TRUE	FALSE	FALSE	NA	NA	NA
61695	ITPA	chr20:clu_23290	61695	25.7341982820071	2.38501571091284e-09	4.57660664767065e-05	TRUE	FALSE	FALSE	NA	NA	NA
61695	SRM	chr1:clu_40741	61695	19.8278046264604	2.44846478672383e-09	4.69811423276569e-05	TRUE	FALSE	FALSE	NA	NA	NA
80863	GPR116	chr6:clu_28430	MUC1421	19.8122533642065	2.48683911599762e-09	4.81825078724539e-05	TRUE	FALSE	FALSE	NA	NA	NA
61695	PDLIM7	chr5:clu_31784	61695	24.3605070495978	2.53056172078555e-09	4.85538877367123e-05	TRUE	FALSE	FALSE	NA	NA	NA
81270	ANXA1	chr9:clu_45854	MUC1405	17.7823408419154	2.46720479000886e-09	5.011386369466e-05	TRUE	FALSE	TRUE	NA	NA	NA
68547	DEK	chr6:clu_27466	MUC1372	28.0901769264601	2.60166308794605e-09	5.13073977573841e-05	TRUE	FALSE	FALSE	NA	NA	NA
35834	FBLN2	chr3:clu_34004	35834	22.8981056092307	2.71545471074409e-09	5.18217376998402e-05	TRUE	FALSE	FALSE	NA	NA	NA
80863	ZC3H7B	chr22:clu_22863	MUC1421	17.6959940730464	2.69593568625615e-09	5.22310579855267e-05	TRUE	FALSE	FALSE	NA	NA	NA
81539	NIT1	chr1:clu_43899	MUC0490	19.6846220826155	2.82538250188707e-09	5.46739767940167e-05	TRUE	FALSE	TRUE	NA	NA	NA
65937	WDR34	chr9:clu_46817	65937	17.6071128291551	2.95358135498397e-09	5.61446279768903e-05	TRUE	FALSE	FALSE	NA	NA	NA
61695	HDAC5	chr17:clu_11553	61695	24.1790054556041	3.00169546630758e-09	5.75905292165772e-05	TRUE	FALSE	FALSE	NA	NA	NA
61376	BGN	chrX:clu_1293	76626	17.5904710831019	3.00449446179193e-09	5.77584015334881e-05	TRUE	FALSE	FALSE	NA	NA	NA
81274	GSTO1	chr10:clu_9564	MUC1408	24.2212514398852	2.88476657633145e-09	5.79549605184988e-05	TRUE	FALSE	FALSE	NA	NA	NA
61695	P4HB	chr17:clu_12734	61695	26.7172507438809	3.0423959022395e-09	5.83683653844648e-05	TRUE	FALSE	FALSE	NA	NA	NA
85154	VRK3	chr19:clu_20887	MUC1412	19.650171774254	2.92441383611605e-09	5.8614026517274e-05	TRUE	FALSE	FALSE	NA	NA	NA
85154	DYNC2LI1	chr2:clu_37407	MUC1412	21.3142232417904	2.95115293747712e-09	5.91470071729164e-05	TRUE	FALSE	FALSE	NA	NA	NA
65937	GRHPR	chr9:clu_45740	65937	24.1393223779742	3.11583219340085e-09	5.92257383321634e-05	TRUE	FALSE	FALSE	NA	NA	NA
61818	NID1	chr1:clu_45123	76624	29.0557521055453	3.09398863031654e-09	5.96366308493513e-05	TRUE	FALSE	FALSE	NA	NA	NA
65937	MBD3	chr19:clu_18619	65937	21.2432354063494	3.16321547816579e-09	6.01232365934972e-05	TRUE	FALSE	FALSE	NA	NA	NA
65937	UQCR11	chr19:clu_18619	65937	21.2432354063494	3.16321547816579e-09	6.01232365934972e-05	TRUE	FALSE	TRUE	NA	NA	NA
68547	PTTG1IP	chr21:clu_24820	MUC1372	24.1601340500638	3.05544396106717e-09	6.02533549122446e-05	TRUE	FALSE	FALSE	NA	NA	NA
73641	SEPT7	chr7:clu_25465	MUC1395	27.9435525070294	2.96730212333028e-09	6.06368188902543e-05	TRUE	FALSE	FALSE	NA	NA	NA
61695	RABAC1	chr19:clu_20328	61695	21.2148624505498	3.25217244721613e-09	6.23896762273942e-05	TRUE	FALSE	FALSE	NA	NA	NA
61695	CD109	chr6:clu_28595	61695	24.0869763512164	3.27303641165353e-09	6.27866574847497e-05	TRUE	FALSE	FALSE	NA	NA	NA
81539	SMC4	chr3:clu_36183	MUC0489	21.1911675268202	3.32837446129127e-09	6.44040458259861e-05	TRUE	FALSE	FALSE	NA	NA	NA
65937	FBLN1	chr22:clu_22992	65937	25.3509314197581	3.39951779451431e-09	6.4611235202539e-05	TRUE	FALSE	FALSE	NA	NA	NA
61376	TBX3	chr12:clu_4639	76626	21.1136967055791	3.59018807917512e-09	6.90141854459833e-05	TRUE	FALSE	FALSE	NA	NA	NA
81539	APP	chr21:clu_24444	MUC0491	23.9555600655731	3.70344062314344e-09	7.16578726172024e-05	TRUE	FALSE	FALSE	NA	NA	NA
68544	GSTO1	chr10:clu_9564	MUC1370	23.971853272873	3.64715467165357e-09	7.287379749431e-05	TRUE	FALSE	FALSE	NA	NA	NA
35834	RRBP1	chr20:clu_23464	35834	27.646588443662	3.87193677206483e-09	7.38881694213131e-05	TRUE	FALSE	FALSE	NA	NA	NA
80863	ZBTB38	chr3:clu_35963	MUC1421	28.7919411352632	3.90596821846118e-09	7.56703222962484e-05	TRUE	FALSE	FALSE	NA	NA	NA
57415	GAS6	chr13:clu_2364	76628	39.0281131174415	4.0126001116363e-09	7.61551375187454e-05	TRUE	FALSE	FALSE	NA	NA	NA
61695	COL6A2	chr21:clu_24864	61695	25.1762708490714	3.99487700907795e-09	7.66297307881332e-05	TRUE	FALSE	FALSE	NA	NA	NA
81539	CCAR1	chr10:clu_8736	MUC0491	25.1501516575809	4.09242728190574e-09	7.91802830503123e-05	TRUE	FALSE	FALSE	NA	NA	NA
65937	PDHB	chr3:clu_35062	65937	22.4392292101402	4.21414914480506e-09	8.00899044970202e-05	TRUE	TRUE	TRUE	NA	NA	NA
61695	CREB3L1	chr11:clu_5921	61695	22.4451881463756	4.19017696485403e-09	8.03717843628651e-05	TRUE	FALSE	FALSE	NA	NA	NA
68079	STK19	chr6:clu_27858	MUC1368	20.9941324824431	4.0351983454044e-09	8.09339732137761e-05	TRUE	FALSE	FALSE	NA	NA	NA
68079	STK19P	chr6:clu_27858	MUC1368	20.9941324824431	4.0351983454044e-09	8.09339732137761e-05	TRUE	FALSE	FALSE	NA	NA	NA
61695	TUBB4B	chr9:clu_47296	61695	19.2697363659972	4.2781876384311e-09	8.20556389051085e-05	TRUE	FALSE	FALSE	NA	NA	NA
65937	ACLY	chr17:clu_11362	65937	23.7591672615381	4.45404757819564e-09	8.46447201760299e-05	TRUE	FALSE	TRUE	NA	NA	NA
61695	DNAJC15	chr13:clu_1848	61695	22.349601780239	4.59167089066451e-09	8.80636560120546e-05	TRUE	FALSE	TRUE	NA	NA	NA
81539	ILF2	chr1:clu_43495	MUC0490	22.3554652136518	4.56597300668332e-09	8.83378797603022e-05	TRUE	FALSE	FALSE	NA	NA	NA
61695	FBLN2	chr3:clu_34004	61695	22.3421798287891	4.62440643895139e-09	8.86868666862098e-05	TRUE	FALSE	FALSE	NA	NA	NA
49665	KCNK2	chr1:clu_44772	74172	36.9478113405639	4.55580752330525e-09	9.01093170034545e-05	TRUE	FALSE	FALSE	NA	NA	NA
61695	GSTO1	chr10:clu_9563	61695	19.0692998190352	5.2276718076978e-09	0.000100251062256221	TRUE	FALSE	FALSE	NA	NA	NA
61695	TADA3	chr3:clu_33891	61695	19.0608021995722	5.27228385303859e-09	0.000101101315165868	TRUE	FALSE	FALSE	NA	NA	NA
68558	MAN2A1	chr5:clu_30811	MUC1373	19.1054284921556	5.04217403280179e-09	0.000101377951103513	TRUE	FALSE	FALSE	NA	NA	NA
80865	COA1	chr7:clu_25550	MUC1423	28.5000157178874	5.05343776366138e-09	0.000102018801572796	TRUE	FALSE	TRUE	NA	NA	NA
81539	CTB-78F1.2	chr5:clu_31602	MUC0491	32.7267604231602	5.45305846110772e-09	0.00010549486898859	TRUE	FALSE	FALSE	NA	NA	NA
81539	TENM2	chr5:clu_31602	MUC0491	32.7267604231602	5.45305846110772e-09	0.00010549486898859	TRUE	FALSE	FALSE	NA	NA	NA
65937	FLNA	chrX:clu_1387	65937	22.1484195920639	5.56653487276435e-09	0.000105780862187141	TRUE	FALSE	FALSE	NA	NA	NA
35834	ECE1	chr1:clu_41081	35834	22.0865051008586	5.90623745442567e-09	0.000112702823105351	TRUE	FALSE	FALSE	NA	NA	NA
61695	NFIX	chr19:clu_19366	61695	27.1734455955448	5.91245988734937e-09	0.000113371418339924	TRUE	FALSE	FALSE	NA	NA	NA
65937	TXNDC15	chr5:clu_31103	65937	20.5738272280723	6.08425157247331e-09	0.000115612948380138	TRUE	FALSE	FALSE	NA	NA	NA
81539	COL3A1	chr2:clu_39258	MUC0491	20.5856866978575	6.01417578527879e-09	0.000116344230566218	TRUE	FALSE	FALSE	NA	NA	NA
81539	CAST	chr5:clu_30721	MUC0490	20.5841904911213	6.02297200865459e-09	0.000116508370535414	TRUE	FALSE	FALSE	NA	NA	NA
65937	SERPING1	chr11:clu_6094	65937	24.7051156871021	6.1712123039539e-09	0.000117259204987428	TRUE	FALSE	FALSE	NA	NA	NA
61695	PPP1R12C	chr19:clu_21073	61695	23.4214050114824	6.1164905465733e-09	0.000117277589739996	TRUE	FALSE	FALSE	NA	NA	NA
35834	GOLT1B	chr12:clu_2838	35834	23.394603736233	6.27230583297522e-09	0.000119681867599	TRUE	FALSE	FALSE	NA	NA	NA
62335	CSNK2A1	chr20:clu_23211	MUC1358	20.579755028215	6.04912375244155e-09	0.000122924243773365	TRUE	FALSE	FALSE	NA	NA	NA
65937	SH3BGRL3	chr1:clu_41281	65937	21.9884220284875	6.48722272425203e-09	0.000123257231760789	TRUE	FALSE	FALSE	NA	NA	NA
61982	LDLR	chr19:clu_19212	61982	27.0681484355591	6.49579502356911e-09	0.000127220145536601	TRUE	FALSE	FALSE	NA	NA	NA
61695	ARL2	chr11:clu_6499	61695	20.4790022160742	6.67469806267719e-09	0.00012797398595571	TRUE	FALSE	TRUE	NA	NA	NA
65937	DDX42	chr17:clu_12187	65937	20.4649708647048	6.76679965774839e-09	0.000128562426697562	TRUE	FALSE	FALSE	NA	NA	NA
71579	CTNND1	chr11:clu_6100	76635	34.4757676931331	6.86259361380457e-09	0.000134019590683989	TRUE	FALSE	FALSE	NA	NA	NA
71579	RP11-691N7.6	chr11:clu_6100	76635	34.4757676931331	6.86259361380457e-09	0.000134019590683989	TRUE	FALSE	FALSE	NA	NA	NA
71579	TMX2	chr11:clu_6100	76635	34.4757676931331	6.86259361380457e-09	0.000134019590683989	TRUE	FALSE	FALSE	NA	NA	NA
71579	TMX2-CTNND1	chr11:clu_6100	76635	34.4757676931331	6.86259361380457e-09	0.000134019590683989	TRUE	FALSE	FALSE	NA	NA	NA
80860	POM121	chr7:clu_25799	MUC1418	20.4692975039507	6.73826509983227e-09	0.000134900067298642	TRUE	FALSE	FALSE	NA	NA	NA
80860	POM121B	chr7:clu_25799	MUC1418	20.4692975039507	6.73826509983227e-09	0.000134900067298642	TRUE	FALSE	FALSE	NA	NA	NA
80858	DPYD	chr1:clu_42767	MUC1416	20.4715266846179	6.72361040798498e-09	0.000136227070476184	TRUE	FALSE	FALSE	NA	NA	NA
68540	DNM2	chr19:clu_19187	MUC1369	20.450703152339	6.86175448298696e-09	0.000136988066498352	TRUE	FALSE	FALSE	NA	NA	NA
68546	RCC1	chr1:clu_41376	MUC1371	24.5809476416616	6.91984717098958e-09	0.000138438462502818	TRUE	FALSE	FALSE	NA	NA	NA
68546	SNHG3	chr1:clu_41376	MUC1371	24.5809476416616	6.91984717098958e-09	0.000138438462502818	TRUE	FALSE	FALSE	NA	NA	NA
61982	ELN	chr7:clu_25852	61982	38.2999584218487	7.11653884293223e-09	0.000139370296699985	TRUE	FALSE	TRUE	NA	NA	NA
61695	NDST1	chr5:clu_31445	61695	23.2249817206757	7.35447096276954e-09	0.000140999917298218	TRUE	FALSE	FALSE	NA	NA	NA
61695	FLNA	chrX:clu_1387	61695	21.7968141715974	7.79180439123218e-09	0.000149376681984312	TRUE	FALSE	FALSE	NA	NA	NA
57415	LOXL4	chr10:clu_9324	57415	18.6538185450008	7.92044421452144e-09	0.000150314190303188	TRUE	FALSE	FALSE	NA	NA	NA
81539	HSPA8	chr11:clu_7756	MUC0491	16.6573502101237	7.83878383590469e-09	0.000151625595737904	TRUE	FALSE	FALSE	NA	NA	NA
61695	FLNA	chrX:clu_1358	61695	20.2765399497002	8.13394448453477e-09	0.000155927715768532	TRUE	FALSE	FALSE	NA	NA	NA
65937	KRTCAP2	chr1:clu_43614	65937	18.6154834057088	8.22997050824808e-09	0.000156352979715697	TRUE	FALSE	FALSE	NA	NA	NA
68079	SCD	chr10:clu_9384	MUC1368	16.6494082608287	7.90307206957577e-09	0.000158504013427412	TRUE	FALSE	FALSE	NA	NA	NA
35834	ANTXR1	chr2:clu_37766	35834	26.7447219004098	8.67030788475977e-09	0.000165429474441216	TRUE	FALSE	FALSE	NA	NA	NA
80863	MYO1B	chr2:clu_39369	MUC1421	23.0526469418837	8.64467203583287e-09	0.000167464586678154	TRUE	FALSE	FALSE	NA	NA	NA
49665	PLXNB2	chr22:clu_23111	74172	24.354176298104	8.52824575491074e-09	0.000168671644540625	TRUE	FALSE	FALSE	NA	NA	NA
74118	TCF19	chr6:clu_27732	MUC1400	18.5699051581687	8.61375788234662e-09	0.000173980681707637	TRUE	FALSE	FALSE	NA	NA	NA
49665	GBP3	chr1:clu_42636	74172	16.524044971753	8.99073299070206e-09	0.000177809726357115	TRUE	FALSE	FALSE	NA	NA	NA
81539	DNMT1	chr19:clu_19119	MUC0491	20.1452441193978	9.24648574397328e-09	0.000178845527259931	TRUE	FALSE	FALSE	NA	NA	NA
35834	ITGB1BP1	chr2:clu_36781	35834	29.9844856768614	9.39602800490405e-09	0.000179266818305564	TRUE	FALSE	FALSE	NA	NA	NA
61691	DCTD	chr4:clu_33691	76636	18.4932722413796	9.29980651930334e-09	0.000180034954407193	TRUE	FALSE	FALSE	NA	NA	NA
65937	RPL28	chr19:clu_21103	65937	22.9411777402274	9.5970002896541e-09	0.000182314214502559	TRUE	FALSE	FALSE	NA	NA	NA
61695	HPS1	chr10:clu_9342	61695	20.1048342970025	9.61857313627008e-09	0.000184378428449161	TRUE	FALSE	FALSE	NA	NA	NA
61982	PFN1	chr17:clu_10216	61982	25.4571560726035	9.5511434893515e-09	0.00018704004295197	TRUE	FALSE	FALSE	NA	NA	NA
61982	SLC25A11	chr17:clu_10216	61982	25.4571560726035	9.5511434893515e-09	0.00018704004295197	TRUE	FALSE	TRUE	NA	NA	NA
61376	MINOS1	chr1:clu_41028	76626	27.7396483857883	9.86824797808965e-09	0.000189687462634839	TRUE	FALSE	TRUE	NA	NA	NA
61376	MINOS1-NBL1	chr1:clu_41028	76626	27.7396483857883	9.86824797808965e-09	0.000189687462634839	TRUE	FALSE	TRUE	NA	NA	NA
61376	NBL1	chr1:clu_41028	76626	27.7396483857883	9.86824797808965e-09	0.000189687462634839	TRUE	FALSE	FALSE	NA	NA	NA
68547	NUDT3	chr6:clu_28027	MUC1372	21.5761525840499	9.62156955397578e-09	0.000189727730034848	TRUE	FALSE	FALSE	NA	NA	NA
68547	RPS10	chr6:clu_28027	MUC1372	21.5761525840499	9.62156955397578e-09	0.000189727730034848	TRUE	FALSE	FALSE	NA	NA	NA
68547	RPS10-NUDT3	chr6:clu_28027	MUC1372	21.5761525840499	9.62156955397578e-09	0.000189727730034848	TRUE	FALSE	FALSE	NA	NA	NA
61982	ANXA5	chr4:clu_33230	61982	24.2118358220905	9.72288070448928e-09	0.000190393449955309	TRUE	FALSE	FALSE	NA	NA	NA
61695	IGFBP3	chr7:clu_25648	61695	25.4105149200186	9.96322217820649e-09	0.000190975042711862	TRUE	FALSE	FALSE	NA	NA	NA
81539	RPS9	chr19:clu_21052	MUC0490	18.4112821719827	1.00944287724046e-08	0.000195236346887077	TRUE	FALSE	FALSE	NA	NA	NA
69456	KIFC3	chr16:clu_14319	69456	24.2027298028843	9.80474651478339e-09	0.000195281136334941	TRUE	FALSE	FALSE	NA	NA	NA
61695	FBLN1	chr22:clu_22994	61695	24.1606135283364	1.01924082387069e-08	0.000195357888711295	TRUE	FALSE	FALSE	NA	NA	NA
35834	ACTN4	chr19:clu_20125	35834	24.1511580963852	1.02815191234153e-08	0.000196150821836517	TRUE	FALSE	FALSE	NA	NA	NA
35834	EIF3K	chr19:clu_20125	35834	24.1511580963852	1.02815191234153e-08	0.000196150821836517	TRUE	FALSE	FALSE	NA	NA	NA
65937	UBE2D3	chr4:clu_33024	65937	25.3232539514429	1.07822999492819e-08	0.000204820569836559	TRUE	FALSE	FALSE	NA	NA	NA
35834	ITPA	chr20:clu_23290	35834	24.0880291991052	1.08966848857607e-08	0.000207876057565657	TRUE	FALSE	FALSE	NA	NA	NA
65937	PPIB	chr15:clu_16039	65937	16.3073487040681	1.12361848900915e-08	0.000213431331987288	TRUE	FALSE	FALSE	NA	NA	NA
56711	PAPOLA	chr14:clu_18210	MUC1349	21.4724385875743	1.06240134215045e-08	0.000213978254322522	TRUE	FALSE	FALSE	NA	NA	NA
65937	ZDHHC4	chr7:clu_25157	65937	16.2969614413521	1.13569300569882e-08	0.000215713529502434	TRUE	FALSE	FALSE	NA	NA	NA
78661	JMJD4	chr1:clu_44988	MUC1437	19.9858376972697	1.08034159455874e-08	0.000215776626681217	TRUE	FALSE	FALSE	NA	NA	NA
61982	RASSF8-AS1	chr12:clu_2867	61982	18.3181038215189	1.10802253042116e-08	0.000216961891681767	TRUE	FALSE	FALSE	NA	NA	NA
85152	PNPLA6	chr19:clu_18986	MUC1411	16.3430800637339	1.08305650216408e-08	0.000221181798871948	TRUE	FALSE	FALSE	NA	NA	NA
74118	EMILIN2	chr18:clu_21330	MUC1400	24.0810449273267	1.09669576333727e-08	0.000221499643321228	TRUE	FALSE	FALSE	NA	NA	NA
61695	PIGG	chr4:clu_31937	61695	26.4091368334775	1.16940581559447e-08	0.000224128318616836	TRUE	FALSE	FALSE	NA	NA	NA
80256	ZDHHC4	chr7:clu_25157	MUC1404	16.3172640428854	1.11221252003469e-08	0.000226146171698654	TRUE	FALSE	FALSE	NA	NA	NA
61695	PLBD2	chr12:clu_4621	61695	18.232759517763	1.20673845221904e-08	0.000231271424367779	TRUE	FALSE	FALSE	NA	NA	NA
65937	SLC38A10	chr17:clu_12708	65937	21.3156138772611	1.23411421017714e-08	0.000234395311938944	TRUE	FALSE	FALSE	NA	NA	NA
62339	COL13A1	chr10:clu_8777	MUC1359	27.52499752109	1.19152383551291e-08	0.000237554107086209	TRUE	FALSE	FALSE	NA	NA	NA
65937	MICAL1	chr6:clu_28980	65937	22.6577979501308	1.25157162878743e-08	0.000237698483739309	TRUE	FALSE	FALSE	NA	NA	NA
81539	AP3D1	chr19:clu_18664	MUC0491	18.2141199445432	1.22944248132122e-08	0.000237774175887524	TRUE	FALSE	FALSE	NA	NA	NA
61695	ATP6V1H	chr8:clu_48009	61695	22.6367670355248	1.27646955896177e-08	0.000244622626279434	TRUE	FALSE	FALSE	NA	NA	NA
73638	PSG2	chr19:clu_20375	MUC1393	38.547331577749	1.21522370076117e-08	0.000247067130601753	TRUE	FALSE	FALSE	NA	NA	NA
73638	PSG4	chr19:clu_20375	MUC1393	38.547331577749	1.21522370076117e-08	0.000247067130601753	TRUE	FALSE	FALSE	NA	NA	NA
73638	PSG5	chr19:clu_20375	MUC1393	38.547331577749	1.21522370076117e-08	0.000247067130601753	TRUE	FALSE	FALSE	NA	NA	NA
73638	PSG9	chr19:clu_20375	MUC1393	38.547331577749	1.21522370076117e-08	0.000247067130601753	TRUE	FALSE	FALSE	NA	NA	NA
80248	GSTO1	chr10:clu_9564	MUC1383	22.6490918874042	1.26181922588078e-08	0.000247102059004233	TRUE	FALSE	FALSE	NA	NA	NA
81539	SLC3A2	chr11:clu_6329	MUC0490	19.7952467296273	1.30121917602654e-08	0.000251642776451773	TRUE	FALSE	FALSE	NA	NA	NA
69245	TSPAN4	chr11:clu_5249	69245	29.6372186877416	1.2642142233432e-08	0.000252716423246306	TRUE	FALSE	FALSE	NA	NA	NA
73898	HLA-DMA	chr6:clu_27910	76633	18.1554926620488	1.30367615061321e-08	0.000255546599043201	TRUE	FALSE	FALSE	NA	NA	NA
73898	XXbac-BPG181M17.5	chr6:clu_27910	76633	18.1554926620488	1.30367615061321e-08	0.000255546599043201	TRUE	FALSE	FALSE	NA	NA	NA
61982	SCARA3	chr8:clu_47714	61982	19.7904095471386	1.30737641228467e-08	0.000255984301525338	TRUE	FALSE	FALSE	NA	NA	NA
35791	ACP1	chr2:clu_36716	MUC1344	25.1255619842559	1.28944030911363e-08	0.000256031267777602	TRUE	FALSE	FALSE	NA	NA	NA
80863	VEPH1	chr3:clu_36144	MUC1421	25.0898791308937	1.33173400913675e-08	0.00025797019490988	TRUE	FALSE	FALSE	NA	NA	NA
80870	DPYD	chr1:clu_42767	MUC1428	19.7908460789258	1.30681955966224e-08	0.000260592888392247	TRUE	FALSE	FALSE	NA	NA	NA
61695	GNPDA1	chr5:clu_31304	61695	16.115273870243	1.36921029551033e-08	0.000262381768928645	TRUE	FALSE	FALSE	NA	NA	NA
73898	CCZ1	chr7:clu_25122	76633	18.1221603932172	1.34786296691996e-08	0.000264194620145981	TRUE	FALSE	FALSE	NA	NA	NA
35834	RPL18	chr19:clu_20711	35834	19.731165823061	1.38519059171894e-08	0.000264238957276305	TRUE	FALSE	FALSE	NA	NA	NA
81539	HSPA8	chr11:clu_7753	MUC0490	16.1130362773547	1.37236758086237e-08	0.000265388442787165	TRUE	FALSE	FALSE	NA	NA	NA
65937	MPRIP	chr17:clu_10615	65937	19.7092342247488	1.41515565537585e-08	0.000268752210512428	TRUE	FALSE	FALSE	NA	NA	NA
80870	TEAD1	chr11:clu_5605	MUC1428	29.5597128282534	1.35067445988827e-08	0.000269324487301721	TRUE	FALSE	FALSE	NA	NA	NA
69248	CFL1	chr11:clu_6623	69248	26.2366807623766	1.36351895010554e-08	0.00027221292319907	TRUE	FALSE	FALSE	NA	NA	NA
69248	EFEMP2	chr11:clu_6623	69248	26.2366807623766	1.36351895010554e-08	0.00027221292319907	TRUE	FALSE	FALSE	NA	NA	NA
61695	RING1	chr6:clu_27931	61695	19.7040753783658	1.42229770937692e-08	0.000272540687070805	TRUE	FALSE	FALSE	NA	NA	NA
35834	IFRD1	chr7:clu_26598	35834	18.0619763246359	1.43147362308106e-08	0.000273053593602712	TRUE	FALSE	FALSE	NA	NA	NA
61982	FBLN1	chr22:clu_22992	61982	23.8120574736968	1.404608406232e-08	0.000275008279856163	TRUE	FALSE	FALSE	NA	NA	NA
80862	EMILIN2	chr18:clu_21330	MUC1420	23.8374173199118	1.37223185353056e-08	0.000278082785117968	TRUE	FALSE	FALSE	NA	NA	NA
80255	AC073610.5	chr12:clu_3135	MUC1403	27.3352403545287	1.40734514474154e-08	0.000280385373186857	TRUE	FALSE	FALSE	NA	NA	NA
80255	ARF3	chr12:clu_3135	MUC1403	27.3352403545287	1.40734514474154e-08	0.000280385373186857	TRUE	FALSE	FALSE	NA	NA	NA
80255	FKBP11	chr12:clu_3135	MUC1403	27.3352403545287	1.40734514474154e-08	0.000280385373186857	TRUE	FALSE	FALSE	NA	NA	NA
80255	RP11-302B13.5	chr12:clu_3135	MUC1403	27.3352403545287	1.40734514474154e-08	0.000280385373186857	TRUE	FALSE	FALSE	NA	NA	NA
61982	CHFR	chr12:clu_5125	61982	29.4794860839756	1.44635935456703e-08	0.000283168234437133	TRUE	FALSE	FALSE	NA	NA	NA
61982	GOLGA3	chr12:clu_5125	61982	29.4794860839756	1.44635935456703e-08	0.000283168234437133	TRUE	FALSE	FALSE	NA	NA	NA
65937	MUM1	chr19:clu_18591	65937	19.6536725327314	1.49399908256528e-08	0.000283710425779147	TRUE	FALSE	FALSE	NA	NA	NA
65937	CTC-490E21.12	chr19:clu_20283	65937	28.3564597740187	1.50905201236093e-08	0.000286553886627217	TRUE	FALSE	FALSE	NA	NA	NA
65937	EGLN2	chr19:clu_20283	65937	28.3564597740187	1.50905201236093e-08	0.000286553886627217	TRUE	FALSE	FALSE	NA	NA	NA
65937	MIA-RAB4B	chr19:clu_20283	65937	28.3564597740187	1.50905201236093e-08	0.000286553886627217	TRUE	FALSE	FALSE	NA	NA	NA
65937	RAB4B	chr19:clu_20283	65937	28.3564597740187	1.50905201236093e-08	0.000286553886627217	TRUE	FALSE	FALSE	NA	NA	NA
65937	RAB4B-EGLN2	chr19:clu_20283	65937	28.3564597740187	1.50905201236093e-08	0.000286553886627217	TRUE	FALSE	FALSE	NA	NA	NA
35834	NOL12	chr22:clu_22668	35834	19.6350416825153	1.52140704237412e-08	0.00029019317926244	TRUE	FALSE	FALSE	NA	NA	NA
69245	NUDC	chr1:clu_41311	69245	23.7648911047145	1.46686224530167e-08	0.000293211094213351	TRUE	FALSE	FALSE	NA	NA	NA
73466	RBAK-RBAKDN	chr7:clu_25085	MUC1392	23.7553033093864	1.47984920425322e-08	0.000298115622196811	TRUE	FALSE	FALSE	NA	NA	NA
73466	RNF216P1	chr7:clu_25085	MUC1392	23.7553033093864	1.47984920425322e-08	0.000298115622196811	TRUE	FALSE	FALSE	NA	NA	NA
65937	ARHGDIA	chr17:clu_12766	65937	21.0500712065259	1.59030427943193e-08	0.000301966976578535	TRUE	FALSE	FALSE	NA	NA	NA
35834	GBE1	chr3:clu_35207	35834	21.0517630030517	1.58773789294948e-08	0.000302829248322254	TRUE	FALSE	FALSE	NA	NA	NA
69245	SPOCD1	chr1:clu_41471	69245	27.2152066489798	1.56350373239962e-08	0.000312513126032036	TRUE	FALSE	FALSE	NA	NA	NA
35834	PDLIM5	chr4:clu_32948	35834	28.2574458030867	1.64383473947667e-08	0.00031351216151299	TRUE	FALSE	FALSE	NA	NA	NA
65937	CREB3L1	chr11:clu_5921	65937	21.0091790297301	1.65361088039894e-08	0.000313971097861347	TRUE	FALSE	FALSE	NA	NA	NA
65937	DEAF1	chr11:clu_5207	65937	19.5486922647033	1.65514066544065e-08	0.000314245006740562	TRUE	FALSE	FALSE	NA	NA	NA
61695	ITGBL1	chr13:clu_2226	61695	27.1579032223672	1.64401376338846e-08	0.000315009477202863	TRUE	FALSE	FALSE	NA	NA	NA
57415	TGFB1I1	chr16:clu_14049	57415	19.541455392784	1.66686822884813e-08	0.00031632158378851	TRUE	FALSE	FALSE	NA	NA	NA
61695	TUBB6	chr18:clu_21434	61695	27.1415264471434	1.66777094459743e-08	0.000319544912984868	TRUE	FALSE	FALSE	NA	NA	NA
61695	RAVER1	chr19:clu_19134	61695	19.5407169661048	1.66806952725139e-08	0.000319585440726094	TRUE	FALSE	FALSE	NA	NA	NA
61695	HDGF	chr1:clu_43796	61695	22.3488202766748	1.67142364031982e-08	0.000320211341012471	TRUE	FALSE	FALSE	NA	NA	NA
78661	UAP1	chr1:clu_43959	MUC1437	22.3930202837219	1.60369453397143e-08	0.000320289872324774	TRUE	FALSE	FALSE	NA	NA	NA
35834	SLC38A10	chr17:clu_12708	35834	20.974585159769	1.70912603590619e-08	0.000325947426307669	TRUE	FALSE	FALSE	NA	NA	NA
73898	ARL16	chr17:clu_12738	76633	23.6241017567518	1.66951153480218e-08	0.000327224260821227	TRUE	FALSE	FALSE	NA	NA	NA
73898	OXLD1	chr17:clu_12738	76633	23.6241017567518	1.66951153480218e-08	0.000327224260821227	TRUE	FALSE	TRUE	NA	NA	NA
73804	NSFL1C	chr20:clu_23224	MUC1396	19.5578055715087	1.64048944402122e-08	0.000333560718652835	TRUE	FALSE	FALSE	NA	NA	NA
61695	MBD3	chr19:clu_18619	61695	19.4769245824718	1.77518100284811e-08	0.000340071424715612	TRUE	FALSE	FALSE	NA	NA	NA
61695	UQCR11	chr19:clu_18619	61695	19.4769245824718	1.77518100284811e-08	0.000340071424715612	TRUE	FALSE	TRUE	NA	NA	NA
68544	ABCC10	chr6:clu_28334	MUC1370	17.8774107775143	1.72162733139631e-08	0.000343981140812983	TRUE	FALSE	FALSE	NA	NA	NA
78659	KIAA1430	chr4:clu_33747	MUC1381	15.8799271254683	1.74461833403593e-08	0.000348976005357207	TRUE	FALSE	FALSE	NA	NA	NA
61695	MFAP2	chr1:clu_40942	61695	22.2566230202792	1.82201602214751e-08	0.000349025389202577	TRUE	FALSE	FALSE	NA	NA	NA
65937	EEF1D	chr8:clu_48839	65937	20.8895243929583	1.85366458243828e-08	0.000351918220975907	TRUE	FALSE	FALSE	NA	NA	NA
61695	PPP2R4	chr9:clu_46884	61695	23.4934284906485	1.88246156793938e-08	0.000360585513338788	TRUE	FALSE	FALSE	NA	NA	NA
81273	MRPS35	chr12:clu_2908	MUC1407	20.8961644326628	1.84195552522416e-08	0.00036887001348139	TRUE	FALSE	TRUE	NA	NA	NA
65937	RABAC1	chr19:clu_20328	65937	19.3826792992768	1.94612168838308e-08	0.000369451741322644	TRUE	FALSE	FALSE	NA	NA	NA
35834	ARHGAP17	chr16:clu_13777	35834	23.4524706306256	1.95462138405113e-08	0.00037274629793855	TRUE	FALSE	FALSE	NA	NA	NA
80868	DPYD	chr1:clu_42767	MUC1426	19.4259958765833	1.86560349083418e-08	0.000378512292255347	TRUE	FALSE	FALSE	NA	NA	NA
35834	ITGBL1	chr13:clu_2226	35834	26.9359985017218	1.99660032459351e-08	0.000380731715896736	TRUE	FALSE	FALSE	NA	NA	NA
81270	DNAJB6	chr7:clu_27221	MUC1405	19.3702897803742	1.96978357195872e-08	0.000400082741300536	TRUE	FALSE	FALSE	NA	NA	NA
75053	CENPN	chr16:clu_14808	76637	20.7507762665045	2.11605588591372e-08	0.000401436962116692	TRUE	FALSE	FALSE	NA	NA	NA
73388	DHCR7	chr11:clu_6933	MUC1391	15.7428925700033	2.00905646058126e-08	0.000406271397458742	TRUE	FALSE	FALSE	NA	NA	NA
49665	NUTM2A-AS1	chr10:clu_9069	74172	22.1188326352312	2.07265106473016e-08	0.000409887474561036	TRUE	FALSE	FALSE	NA	NA	NA
65937	MAGED1	chrX:clu_529	65937	20.710248515883	2.19947052064462e-08	0.000417525488933968	TRUE	FALSE	FALSE	NA	NA	NA
35834	PPFIBP1	chr12:clu_2904	35834	17.6368314364518	2.18988560542992e-08	0.000417567387243377	TRUE	FALSE	FALSE	NA	NA	NA
80862	S100A3	chr1:clu_43485	MUC1420	15.6862761896668	2.12970450920747e-08	0.000431563321745802	TRUE	FALSE	FALSE	NA	NA	NA
35834	EPHX1	chr1:clu_44934	35834	26.7687795967795	2.31109778939847e-08	0.000440657015504606	TRUE	FALSE	FALSE	NA	NA	NA
35834	SRP9	chr1:clu_44934	35834	26.7687795967795	2.31109778939847e-08	0.000440657015504606	TRUE	FALSE	FALSE	NA	NA	NA
57415	ITPA	chr20:clu_23290	57415	23.2552725878195	2.34252014063066e-08	0.000444516621886074	TRUE	FALSE	FALSE	NA	NA	NA
81539	EIF3E	chr8:clu_48531	MUC0490	24.4826348570641	2.30478067465662e-08	0.000445675439058351	TRUE	FALSE	FALSE	NA	NA	NA
65937	CIZ1	chr9:clu_46754	65937	23.244907268032	2.36490827171981e-08	0.000448906888137854	TRUE	FALSE	FALSE	NA	NA	NA
73388	DMD	chrX:clu_292	MUC1391	17.6226407772078	2.22118306643364e-08	0.000449145427863546	TRUE	FALSE	FALSE	NA	NA	NA
69248	IFI27	chr14:clu_18166	69248	22.0297826573296	2.25262203505451e-08	0.000449690936857932	TRUE	FALSE	TRUE	NA	NA	NA
69248	IFI27L1	chr14:clu_18166	69248	22.0297826573296	2.25262203505451e-08	0.000449690936857932	TRUE	FALSE	FALSE	NA	NA	NA
65937	OPTN	chr10:clu_8119	65937	24.4452586068073	2.38381195653769e-08	0.000452471347470419	TRUE	FALSE	FALSE	NA	NA	NA
61982	GPR124	chr8:clu_47813	61982	21.999027645099	2.31833034048175e-08	0.000453859530756112	TRUE	FALSE	FALSE	NA	NA	NA
69340	RNF220	chr1:clu_41956	MUC1375	17.5727901811333	2.33471671560083e-08	0.000465635901759429	TRUE	FALSE	FALSE	NA	NA	NA
78661	NPIPP1	chr16:clu_13546	MUC1437	17.5675220341254	2.3470488015799e-08	0.000468729116163522	TRUE	FALSE	FALSE	NA	NA	NA
78661	RP11-1186N24.5	chr16:clu_13546	MUC1437	17.5675220341254	2.3470488015799e-08	0.000468729116163522	TRUE	FALSE	FALSE	NA	NA	NA
65937	COL6A2	chr21:clu_24864	65937	23.1873816777952	2.49308749425971e-08	0.000473188006410493	TRUE	FALSE	FALSE	NA	NA	NA
65937	PKN1	chr19:clu_19444	65937	19.1227033645118	2.50775697635533e-08	0.000475947196542478	TRUE	FALSE	FALSE	NA	NA	NA
81539	DHX40	chr17:clu_12034	MUC0491	19.1339238690343	2.48046802218696e-08	0.000479623296770071	TRUE	FALSE	FALSE	NA	NA	NA
61982	ANKRD11	chr16:clu_15008	61982	31.9042221633135	2.49378051826457e-08	0.000488182474255472	TRUE	FALSE	FALSE	NA	NA	NA
61695	ARSA	chr22:clu_23181	61695	19.0964062579878	2.57289370659296e-08	0.000492812060560816	TRUE	FALSE	FALSE	NA	NA	NA
65937	NDST1	chr5:clu_31445	65937	21.8750429269858	2.60317364831381e-08	0.000494030294976995	TRUE	FALSE	FALSE	NA	NA	NA
61695	GLB1	chr3:clu_34209	61695	23.1021712222137	2.69577610305925e-08	0.000516321997018938	TRUE	FALSE	FALSE	NA	NA	NA
61695	TMPPE	chr3:clu_34209	61695	23.1021712222137	2.69577610305925e-08	0.000516321997018938	TRUE	FALSE	FALSE	NA	NA	NA
81539	SF1	chr11:clu_6471	MUC0490	15.4502062133979	2.71614050357198e-08	0.000525165766365642	TRUE	FALSE	FALSE	NA	NA	NA
81273	ARMCX5	chrX:clu_889	MUC1407	20.5253264809253	2.62369723323385e-08	0.000525395370955078	TRUE	FALSE	FALSE	NA	NA	NA
81273	RP4-769N13.6	chrX:clu_889	MUC1407	20.5253264809253	2.62369723323385e-08	0.000525395370955078	TRUE	FALSE	FALSE	NA	NA	NA
61982	COL16A1	chr1:clu_41451	61982	23.1052666871692	2.68813348471488e-08	0.000526202129632938	TRUE	FALSE	FALSE	NA	NA	NA
81539	EMC1	chr1:clu_41016	MUC0490	17.358301711356	2.89324593455343e-08	0.00055938016898656	TRUE	FALSE	FALSE	NA	NA	NA
61695	GPR124	chr8:clu_47819	61695	18.9584310310747	2.94337756222547e-08	0.000563715670717422	TRUE	FALSE	FALSE	NA	NA	NA
35834	CTTN	chr11:clu_6928	35834	17.3290726454579	2.97906084599123e-08	0.000567987740896688	TRUE	FALSE	FALSE	NA	NA	NA
65937	AK2	chr1:clu_41546	65937	22.9835215499625	3.00561734598692e-08	0.000570376003747938	TRUE	FALSE	TRUE	NA	NA	NA
69340	COL6A3	chr2:clu_40159	MUC1375	18.9668261808984	2.91938542032724e-08	0.000582213034375861	TRUE	FALSE	FALSE	NA	NA	NA
65937	EEF2	chr19:clu_18789	65937	17.2941253632307	3.08501148660028e-08	0.000585411779697269	TRUE	FALSE	FALSE	NA	NA	NA
61695	CCND1	chr11:clu_6904	61695	20.3564382634358	3.08205238162437e-08	0.000590243851604883	TRUE	FALSE	FALSE	NA	NA	NA
61695	SLC25A43	chrX:clu_1027	61695	22.9486920148483	3.10312915349454e-08	0.000594249232894204	TRUE	FALSE	TRUE	NA	NA	NA
61695	SLC25A5	chrX:clu_1027	61695	22.9486920148483	3.10312915349454e-08	0.000594249232894204	TRUE	FALSE	TRUE	NA	NA	NA
68546	ANAPC11	chr17:clu_12771	MUC1371	26.4782894753735	2.97883671689123e-08	0.000595916285214091	TRUE	FALSE	FALSE	NA	NA	NA
35834	SRM	chr1:clu_40741	35834	17.2694937713968	3.16194382367431e-08	0.000602824589983507	TRUE	FALSE	FALSE	NA	NA	NA
65937	SSC5D	chr19:clu_21111	65937	21.6433744993701	3.23214305925826e-08	0.000613299145494255	TRUE	FALSE	FALSE	NA	NA	NA
61982	AC068533.7	chr7:clu_25734	61982	27.493545603822	3.17564738012319e-08	0.000621601218185313	TRUE	FALSE	FALSE	NA	NA	NA
61982	ASL	chr7:clu_25734	61982	27.493545603822	3.17564738012319e-08	0.000621601218185313	TRUE	FALSE	FALSE	NA	NA	NA
61695	ACTN1	chr14:clu_17754	61695	18.8545650982996	3.25701701727077e-08	0.00062368618863718	TRUE	FALSE	FALSE	NA	NA	NA
56711	MICU1	chr10:clu_8837	MUC1349	18.9021682825696	3.10933024609214e-08	0.000626219111562957	TRUE	TRUE	TRUE	NA	NA	NA
61695	KANK2	chr19:clu_19223	61695	25.2470285886084	3.28381691751096e-08	0.000628785263364999	TRUE	FALSE	TRUE	NA	NA	NA
61695	ATP5B	chr12:clu_3672	61695	18.8415794292232	3.29850687717193e-08	0.000631565111772109	TRUE	FALSE	TRUE	NA	NA	NA
65937	GDI2	chr10:clu_8031	65937	21.6043403297663	3.35212346780229e-08	0.000636031906780807	TRUE	FALSE	FALSE	NA	NA	NA
57415	ABCC3	chr17:clu_11882	76628	22.8564312608214	3.37692489738694e-08	0.000640771499279172	TRUE	FALSE	FALSE	NA	NA	NA
57415	CALD1	chr7:clu_26868	57415	15.2257527165395	3.42317576950669e-08	0.000649513370506199	TRUE	FALSE	FALSE	NA	NA	NA
73639	DENR	chr12:clu_4873	MUC1394	20.3082217303745	3.22699708110575e-08	0.000661340781801812	TRUE	FALSE	FALSE	NA	NA	NA
68547	MATR3	chr5:clu_31186	MUC1372	29.5155209184159	3.38812252580716e-08	0.000668069999638656	TRUE	FALSE	FALSE	NA	NA	NA
68547	PAIP2	chr5:clu_31186	MUC1372	29.5155209184159	3.38812252580716e-08	0.000668069999638656	TRUE	FALSE	FALSE	NA	NA	NA
61695	SOD1	chr21:clu_24506	61695	18.7830645020586	3.4921106999997e-08	0.000668599514621943	TRUE	FALSE	TRUE	NA	NA	NA
65937	TNFRSF1A	chr12:clu_2527	65937	24.0045511755161	3.54604902789246e-08	0.000672791882062036	TRUE	FALSE	TRUE	NA	NA	NA
61695	LTBP2	chr14:clu_17893	61695	22.8036669488065	3.54418847151822e-08	0.000678534882872163	TRUE	FALSE	FALSE	NA	NA	NA
69245	ELN	chr7:clu_25848	69245	31.5242365542799	3.40232358286159e-08	0.000680022414506546	TRUE	FALSE	TRUE	NA	NA	NA
35834	ANKRD11	chr16:clu_15008	35834	31.4647309033317	3.57167692828609e-08	0.00068090448960846	TRUE	FALSE	FALSE	NA	NA	NA
68544	SEP15	chr1:clu_42610	MUC1370	24.0238501102431	3.48496916973517e-08	0.00069626199042139	TRUE	FALSE	FALSE	NA	NA	NA
80861	ZNF141	chr4:clu_31931	MUC1419	22.8360627056045	3.44054101902901e-08	0.000699014718836124	TRUE	FALSE	FALSE	NA	NA	NA
80861	ZNF595	chr4:clu_31931	MUC1419	22.8360627056045	3.44054101902901e-08	0.000699014718836124	TRUE	FALSE	FALSE	NA	NA	NA
80861	ZNF718	chr4:clu_31931	MUC1419	22.8360627056045	3.44054101902901e-08	0.000699014718836124	TRUE	FALSE	FALSE	NA	NA	NA
61695	CCBE1	chr18:clu_21889	61695	20.1589371533482	3.72030616487777e-08	0.0007122154122042	TRUE	FALSE	FALSE	NA	NA	NA
57415	DNAJC15	chr13:clu_1848	57415	20.1453607935109	3.76873908027218e-08	0.000715042865700041	TRUE	FALSE	TRUE	NA	NA	NA
61695	PTRF	chr17:clu_11394	61695	21.4761938727752	3.77809846567935e-08	0.000723241389284998	TRUE	FALSE	TRUE	NA	NA	NA
61695	STAT3	chr17:clu_11394	61695	21.4761938727752	3.77809846567935e-08	0.000723241389284998	TRUE	FALSE	TRUE	NA	NA	NA
65937	MED15	chr22:clu_22184	65937	26.1889571031788	3.83414626940403e-08	0.000727414230231333	TRUE	FALSE	FALSE	NA	NA	NA
61695	TMCO3	chr13:clu_2353	61695	25.0798189755296	3.80798806683377e-08	0.00072892507575332	TRUE	FALSE	FALSE	NA	NA	NA
61695	PPAP2B	chr1:clu_42283	61695	20.1328799161129	3.81381860335175e-08	0.000730003018867558	TRUE	FALSE	FALSE	NA	NA	NA
67333	FAM64A	chr17:clu_10286	76627	17.0224954742225	4.04784754606135e-08	0.000772167397886663	TRUE	FALSE	FALSE	NA	NA	NA
61982	SUMF2	chr7:clu_25701	61982	31.340190178249	3.95364544851412e-08	0.000773847023637669	TRUE	FALSE	FALSE	NA	NA	NA
61695	DYNLL1	chr12:clu_4747	61695	17.0179327439982	4.0663589816313e-08	0.000778301109084231	TRUE	FALSE	TRUE	NA	NA	NA
80255	TNS1	chr2:clu_39775	MUC1403	18.6674437636102	3.90865280328212e-08	0.000778681811469864	TRUE	FALSE	FALSE	NA	NA	NA
61695	FAM168B	chr2:clu_38674	61695	17.0173577999449	4.06869758276464e-08	0.000778708030365325	TRUE	FALSE	FALSE	NA	NA	NA
73804	RAET1M	chr6:clu_29493	MUC1396	15.1102592582034	3.85608310473747e-08	0.000784018816855222	TRUE	FALSE	FALSE	NA	NA	NA
73804	ULBP2	chr6:clu_29493	MUC1396	15.1102592582034	3.85608310473747e-08	0.000784018816855222	TRUE	FALSE	FALSE	NA	NA	NA
35834	ACTG1	chr17:clu_12720	35834	17.0058411475984	4.11582621948964e-08	0.00078459995222131	TRUE	FALSE	FALSE	NA	NA	NA
61982	EFEMP2	chr11:clu_6638	61982	22.6673787797336	4.01538727190205e-08	0.000785891596856669	TRUE	FALSE	FALSE	NA	NA	NA
65937	ATP5B	chr12:clu_3672	65937	18.594318183721	4.1973508027232e-08	0.000796279420784618	TRUE	FALSE	TRUE	NA	NA	NA
81539	AC027612.6	chr2:clu_38124	MUC0489	23.8342881564604	4.13322331302823e-08	0.000799076063107748	TRUE	FALSE	FALSE	NA	NA	NA
61695	ARPC4	chr3:clu_33883	61695	26.0863788850838	4.19268963512935e-08	0.000802396942371055	TRUE	FALSE	FALSE	NA	NA	NA
61695	ARPC4-TTLL3	chr3:clu_33883	61695	26.0863788850838	4.19268963512935e-08	0.000802396942371055	TRUE	FALSE	FALSE	NA	NA	NA
61695	TTLL3	chr3:clu_33883	61695	26.0863788850838	4.19268963512935e-08	0.000802396942371055	TRUE	FALSE	FALSE	NA	NA	NA
61695	ENG	chr9:clu_46722	61695	16.9715535829891	4.25939512585195e-08	0.000815120445234288	TRUE	FALSE	FALSE	NA	NA	NA
35834	FBLN1	chr22:clu_22992	35834	22.5944035502616	4.29281977414106e-08	0.000818297305346769	TRUE	FALSE	FALSE	NA	NA	NA
81539	ENDOV	chr17:clu_12673	MUC0490	20.023183428375	4.23389814997583e-08	0.000818497190353328	TRUE	FALSE	FALSE	NA	NA	NA
68547	RP11-244H3.1	chr1:clu_41585	MUC1372	16.9945425317928	4.16259306144077e-08	0.000820738473924277	TRUE	FALSE	FALSE	NA	NA	NA
68547	ZMYM6	chr1:clu_41585	MUC1372	16.9945425317928	4.16259306144077e-08	0.000820738473924277	TRUE	FALSE	FALSE	NA	NA	NA
68547	ZMYM6NB	chr1:clu_41585	MUC1372	16.9945425317928	4.16259306144077e-08	0.000820738473924277	TRUE	FALSE	FALSE	NA	NA	NA
80866	SPATA20	chr17:clu_11873	MUC1424	18.6104817374398	4.13175724062979e-08	0.000826268812981145	TRUE	FALSE	FALSE	NA	NA	NA
57415	IPO4	chr14:clu_17108	57415	18.5564040460158	4.35532008182077e-08	0.000826291325923036	TRUE	FALSE	FALSE	NA	NA	NA
80863	PAM	chr5:clu_30768	MUC1421	21.3041347303079	4.4360497881839e-08	0.000859262843971221	TRUE	FALSE	FALSE	NA	NA	NA
80254	SEC23IP	chr10:clu_9727	MUC1402	16.9629858167027	4.2960454091451e-08	0.000872354980781004	TRUE	FALSE	FALSE	NA	NA	NA
65937	ARPC2	chr2:clu_39777	65937	24.845813666936	4.68398745900153e-08	0.00088855242097259	TRUE	FALSE	FALSE	NA	NA	NA
61695	DRAP1	chr11:clu_6627	61695	18.4757590126246	4.71134994908892e-08	0.000901563926257656	TRUE	FALSE	FALSE	NA	NA	NA
68079	FANCL	chr2:clu_37593	MUC1368	22.5362264875512	4.52760103456702e-08	0.000908010387482416	TRUE	FALSE	FALSE	NA	NA	NA
61695	QSOX1	chr1:clu_44209	61695	18.4382179653039	4.88685827069255e-08	0.000935100330097019	TRUE	FALSE	FALSE	NA	NA	NA
61695	MAP4	chr3:clu_34535	61695	34.8957103220746	4.90173601454897e-08	0.0009378981690238	TRUE	FALSE	FALSE	NA	NA	NA
61982	GRHPR	chr9:clu_45740	61982	21.2198742697947	4.7987378529286e-08	0.000939160985196656	TRUE	FALSE	FALSE	NA	NA	NA
35834	PMP22	chr17:clu_10548	35834	21.1787345301127	4.98640712868018e-08	0.000950459062797729	TRUE	FALSE	FALSE	NA	NA	NA
69340	RPL13A	chr19:clu_20787	MUC1375	14.8828224501997	4.87555780140414e-08	0.000972283736756014	TRUE	FALSE	FALSE	NA	NA	NA
61695	SNX17	chr2:clu_37086	61695	18.3774459986307	5.18491776966309e-08	0.000992030316869639	TRUE	FALSE	FALSE	NA	NA	NA
54374	COL12A1	chr6:clu_28614	76623	18.3970815517241	5.0866805304657e-08	0.000995666847033356	TRUE	FALSE	FALSE	NA	NA	NA
65937	PEA15	chr1:clu_43864	65937	25.8180425484898	5.29603525954705e-08	0.00100460492838348	TRUE	FALSE	FALSE	NA	NA	NA
69248	CCAR1	chr10:clu_8736	69248	22.4191927363572	5.03933553828881e-08	0.00100595216015321	TRUE	FALSE	FALSE	NA	NA	NA
80863	OPN4	chr10:clu_9053	MUC1421	16.7724841682392	5.19759789564281e-08	0.00100672273640706	TRUE	FALSE	FALSE	NA	NA	NA
61695	CBX1	chr17:clu_11762	61695	18.3621633141011	5.26268670867712e-08	0.00100685722110411	TRUE	FALSE	FALSE	NA	NA	NA
65937	STK24	chr13:clu_2178	65937	16.74838231584	5.32439147522525e-08	0.00100993057502073	TRUE	FALSE	FALSE	NA	NA	NA
61183	GSTO1	chr10:clu_9564	MUC1352	21.1708669631626	5.02312141493172e-08	0.00101316358939173	TRUE	FALSE	FALSE	NA	NA	NA
61982	ARPC1A	chr7:clu_26240	61982	23.5837856296566	5.17727026727075e-08	0.00101319179130489	TRUE	FALSE	FALSE	NA	NA	NA
61982	ARPC1B	chr7:clu_26240	61982	23.5837856296566	5.17727026727075e-08	0.00101319179130489	TRUE	FALSE	FALSE	NA	NA	NA
61695	AEBP1	chr7:clu_25586	61695	16.7506961438194	5.3120859911335e-08	0.00101625517096375	TRUE	FALSE	FALSE	NA	NA	NA
65937	MFAP2	chr1:clu_40942	65937	21.0818695235066	5.45766829722099e-08	0.00103515594593391	TRUE	FALSE	FALSE	NA	NA	NA
35834	CLN3	chr16:clu_13826	35834	25.7788318710809	5.47979006428817e-08	0.00104444798625333	TRUE	FALSE	TRUE	NA	NA	NA
65937	ASS1	chr9:clu_46932	65937	23.5049482904724	5.55726185864952e-08	0.00105399028411147	TRUE	FALSE	TRUE	NA	NA	NA
61695	ADRM1	chr20:clu_24289	61695	21.043322981277	5.65731900611822e-08	0.00108224512587042	TRUE	FALSE	FALSE	NA	NA	NA
80866	DCTD	chr4:clu_33691	MUC1424	16.7270656119072	5.43910830029442e-08	0.00108765848680988	TRUE	FALSE	FALSE	NA	NA	NA
65937	LAMP1	chr13:clu_2343	65937	19.7030197045533	5.74276389057379e-08	0.00108911517184732	TRUE	FALSE	FALSE	NA	NA	NA
61695	KHDRBS1	chr1:clu_41481	61695	19.6984133634251	5.76799439793878e-08	0.00110335964838171	TRUE	FALSE	FALSE	NA	NA	NA
61982	PPP1R12C	chr19:clu_21073	61982	21.0425078303815	5.6616187109269e-08	0.00110792216554129	TRUE	FALSE	FALSE	NA	NA	NA
61982	PKN1	chr19:clu_19444	61982	18.2796208572399	5.70330232471181e-08	0.00111602219889961	TRUE	FALSE	FALSE	NA	NA	NA
69801	NPIPP1	chr16:clu_13546	MUC1376	16.6522556284981	5.86161472195825e-08	0.0011569068976729	TRUE	FALSE	FALSE	NA	NA	NA
69801	RP11-1186N24.5	chr16:clu_13546	MUC1376	16.6522556284981	5.86161472195825e-08	0.0011569068976729	TRUE	FALSE	FALSE	NA	NA	NA
61695	DSTN	chr20:clu_23455	61695	19.6350901320111	6.12625505914372e-08	0.00117183006771301	TRUE	FALSE	FALSE	NA	NA	NA
65937	ETHE1	chr19:clu_20399	65937	20.9359372821636	6.25272893443774e-08	0.00118576751512677	TRUE	TRUE	TRUE	NA	NA	NA
80856	WIPI2	chr7:clu_25088	MUC1414	19.6924398424017	5.80087814328379e-08	0.00119068824769043	TRUE	FALSE	FALSE	NA	NA	NA
65937	RAB2A	chr8:clu_48065	65937	19.6054735484067	6.30135029064967e-08	0.0011949250556159	TRUE	FALSE	FALSE	NA	NA	NA
80861	DPYD	chr1:clu_42767	MUC1419	18.2331159897294	5.96757822582366e-08	0.00121237319235833	TRUE	FALSE	FALSE	NA	NA	NA
65937	LY6E	chr8:clu_48803	65937	22.1528964106692	6.42849636938005e-08	0.00121897148156184	TRUE	FALSE	FALSE	NA	NA	NA
91410	CTB-78F1.2	chr5:clu_31602	MUC1436	29.8148792924912	6.11803849163706e-08	0.00122342415717266	TRUE	FALSE	FALSE	NA	NA	NA
91410	TENM2	chr5:clu_31602	MUC1436	29.8148792924912	6.11803849163706e-08	0.00122342415717266	TRUE	FALSE	FALSE	NA	NA	NA
68547	UBE2K	chr4:clu_32453	MUC1372	20.9297221665038	6.28904034220454e-08	0.00123994719386905	TRUE	FALSE	FALSE	NA	NA	NA
69245	POLR2E	chr19:clu_18551	69245	19.6181699074805	6.22568550670844e-08	0.00124426550537075	TRUE	FALSE	FALSE	NA	NA	NA
57415	BAX	chr19:clu_20745	57415	19.5396830598474	6.70837307001256e-08	0.00127264545511208	TRUE	FALSE	TRUE	NA	NA	NA
68547	HSPE1	chr2:clu_39419	MUC1372	22.131030365359	6.55822836865818e-08	0.00129295472288096	TRUE	FALSE	TRUE	NA	NA	NA
68547	HSPE1-MOB4	chr2:clu_39419	MUC1372	22.131030365359	6.55822836865818e-08	0.00129295472288096	TRUE	FALSE	FALSE	NA	NA	NA
68547	MOB4	chr2:clu_39419	MUC1372	22.131030365359	6.55822836865818e-08	0.00129295472288096	TRUE	FALSE	FALSE	NA	NA	NA
35834	ATP5C1	chr10:clu_8070	35834	22.0920403192285	6.79605824594406e-08	0.00129526074109448	TRUE	FALSE	TRUE	NA	NA	NA
65937	ERCC2	chr19:clu_20519	65937	23.2667092494376	6.88250769698625e-08	0.00130499228442556	TRUE	FALSE	FALSE	NA	NA	NA
81539	COA1	chr7:clu_25550	MUC0489	25.5286115509152	6.81108235447433e-08	0.00131665032994343	TRUE	FALSE	TRUE	NA	NA	NA
80860	DPYD	chr1:clu_42767	MUC1418	18.1310013102266	6.59156470416189e-08	0.00131956533812617	TRUE	FALSE	FALSE	NA	NA	NA
61695	MPRIP	chr17:clu_10615	61695	18.0816101073287	6.91634719004884e-08	0.00132288972704064	TRUE	FALSE	FALSE	NA	NA	NA
81539	CRIM1	chr2:clu_37236	MUC0491	28.6474734765943	6.99174917422535e-08	0.00135150511537776	TRUE	FALSE	FALSE	NA	NA	NA
35834	RING1	chr6:clu_27931	35834	18.0523255766602	7.1164099115444e-08	0.00135624540094213	TRUE	FALSE	FALSE	NA	NA	NA
62339	CDC16	chr13:clu_2386	MUC1359	16.5012349651515	6.81717919688166e-08	0.00135907284469033	TRUE	FALSE	FALSE	NA	NA	NA
57415	MPV17	chr2:clu_37074	76628	24.3631726083113	7.1736746433035e-08	0.00136084607983467	TRUE	TRUE	TRUE	NA	NA	NA
81539	YWHAE	chr17:clu_10005	MUC0490	22.0381864521187	7.13873561352079e-08	0.00137984620673743	TRUE	FALSE	TRUE	NA	NA	NA
81539	HNRNPH1	chr5:clu_31858	MUC0490	22.0288271681638	7.20002012880886e-08	0.00139161989049618	TRUE	FALSE	FALSE	NA	NA	NA
61695	C11orf31	chr11:clu_6102	61695	16.4125702895617	7.44922838385594e-08	0.00142473942069629	TRUE	FALSE	FALSE	NA	NA	NA
61695	RP11-691N7.6	chr11:clu_6102	61695	16.4125702895617	7.44922838385594e-08	0.00142473942069629	TRUE	FALSE	FALSE	NA	NA	NA
81539	EFTUD2	chr17:clu_11612	MUC0491	16.3975720941089	7.56179540812929e-08	0.00146146819852915	TRUE	FALSE	FALSE	NA	NA	NA
61982	FRG1	chr4:clu_33805	61982	19.4259692267078	7.47465982458694e-08	0.00146256668787693	TRUE	FALSE	FALSE	NA	NA	NA
80864	HLA-B	chr6:clu_27741	MUC1422	16.4152446467706	7.42933310163053e-08	0.00148802112692558	TRUE	FALSE	FALSE	NA	NA	NA
80864	HLA-C	chr6:clu_27741	MUC1422	16.4152446467706	7.42933310163053e-08	0.00148802112692558	TRUE	FALSE	FALSE	NA	NA	NA
68547	CTSL	chr9:clu_45997	MUC1372	17.98768615874	7.57869746396671e-08	0.0014940644180464	TRUE	FALSE	FALSE	NA	NA	NA
81539	FBXO18	chr10:clu_8041	MUC0490	17.954430782469	7.8280943974958e-08	0.00151285752326004	TRUE	FALSE	FALSE	NA	NA	NA
61982	S100A6	chr1:clu_43481	61982	20.69032258261	7.85979059294644e-08	0.0015378466274159	TRUE	FALSE	FALSE	NA	NA	NA
57415	CECR5	chr22:clu_22043	57415	20.6552846903651	8.12036714153992e-08	0.00154035244307871	TRUE	FALSE	TRUE	NA	NA	NA
65937	CRELD2	chr22:clu_23056	65937	16.3245305650635	8.13479205756028e-08	0.00154235657411343	TRUE	FALSE	FALSE	NA	NA	NA
61695	CREB3L1	chr11:clu_5923	61695	16.3311497913528	8.08112384508823e-08	0.00154551493537312	TRUE	FALSE	FALSE	NA	NA	NA
65937	HPS1	chr10:clu_9342	65937	17.9088814358693	8.18304141567176e-08	0.00155142282199721	TRUE	FALSE	FALSE	NA	NA	NA
57415	AC016629.7	chr19:clu_21266	57415	19.3230033803975	8.24354755258156e-08	0.00156363609977367	TRUE	FALSE	FALSE	NA	NA	NA
57415	RPL23AP79	chr19:clu_21266	57415	19.3230033803975	8.24354755258156e-08	0.00156363609977367	TRUE	FALSE	FALSE	NA	NA	NA
35834	DPP7	chr9:clu_47278	35834	16.2914119949128	8.40871568128653e-08	0.00160244894738277	TRUE	FALSE	FALSE	NA	NA	NA
65937	CNN2	chr19:clu_18518	65937	26.3513289152179	8.454937454516e-08	0.00160288704262714	TRUE	FALSE	FALSE	NA	NA	NA
61982	NPTN	chr15:clu_16300	61982	19.3164211099502	8.29530021043399e-08	0.00162297548617141	TRUE	FALSE	FALSE	NA	NA	NA
81539	TXN2	chr22:clu_22600	MUC0491	16.2907733929023	8.41408721898066e-08	0.00162602235506801	TRUE	TRUE	TRUE	NA	NA	NA
61695	CASC4	chr15:clu_15652	61695	23.0290008753655	8.51769654159872e-08	0.00162892428661534	TRUE	FALSE	FALSE	NA	NA	NA
65937	PPP6R3	chr11:clu_6866	65937	27.3741617908236	8.61665846217086e-08	0.00163345994467373	TRUE	FALSE	FALSE	NA	NA	NA
61695	GDI2	chr10:clu_8031	61695	20.592921806965	8.60563175739855e-08	0.00164565496096732	TRUE	FALSE	FALSE	NA	NA	NA
85152	JPX	chrX:clu_769	MUC1411	24.2280987501726	8.08106944956189e-08	0.00165023519229503	TRUE	FALSE	FALSE	NA	NA	NA
61982	ECE1	chr1:clu_41081	61982	19.2922968587663	8.4877609203567e-08	0.00166054554645858	TRUE	FALSE	FALSE	NA	NA	NA
35834	ZFYVE21	chr14:clu_18364	35834	16.2370000951487	8.87892640008527e-08	0.00169196821480025	TRUE	FALSE	FALSE	NA	NA	NA
65937	CDH11	chr16:clu_14367	65937	29.345646062633	8.99376516771248e-08	0.00170485812519158	TRUE	FALSE	FALSE	NA	NA	NA
35834	ZNF141	chr4:clu_31931	35834	21.7899987343644	8.95401388859978e-08	0.00170618734647269	TRUE	FALSE	FALSE	NA	NA	NA
35834	ZNF595	chr4:clu_31931	35834	21.7899987343644	8.95401388859978e-08	0.00170618734647269	TRUE	FALSE	FALSE	NA	NA	NA
35834	ZNF718	chr4:clu_31931	35834	21.7899987343644	8.95401388859978e-08	0.00170618734647269	TRUE	FALSE	FALSE	NA	NA	NA
65937	ARCN1	chr11:clu_7634	65937	17.8082971665426	9.02481361685891e-08	0.00171065342107561	TRUE	FALSE	FALSE	NA	NA	NA
60592	CTSL	chr9:clu_45998	76622	16.2472768448351	8.78814715273163e-08	0.00171201894682365	TRUE	FALSE	FALSE	NA	NA	NA
65937	P4HB	chr17:clu_12734	65937	22.9512902488932	9.13195540545299e-08	0.00173087082754956	TRUE	FALSE	FALSE	NA	NA	NA
35834	POLR2E	chr19:clu_18551	35834	19.204345341539	9.22791472714671e-08	0.00175828687211053	TRUE	FALSE	FALSE	NA	NA	NA
65937	ARSA	chr22:clu_23181	65937	17.7650361460255	9.41294598055163e-08	0.00178403565169395	TRUE	FALSE	FALSE	NA	NA	NA
35834	GTF2A2	chr15:clu_15949	35834	20.4976091622957	9.40367641724892e-08	0.00179168246777844	TRUE	FALSE	FALSE	NA	NA	NA
58027	LARS2	chr3:clu_34447	76630	17.7635718485326	9.42637113566229e-08	0.0017941212182506	TRUE	TRUE	TRUE	NA	NA	NA
58027	LIMD1	chr3:clu_34447	76630	17.7635718485326	9.42637113566229e-08	0.0017941212182506	TRUE	FALSE	FALSE	NA	NA	NA
61695	FLII	chr17:clu_10684	61695	16.180363662701	9.39631020893717e-08	0.00179676243815297	TRUE	FALSE	FALSE	NA	NA	NA
35834	CTNS	chr17:clu_10120	35834	19.1748297768354	9.49045677687745e-08	0.00180812182513069	TRUE	FALSE	FALSE	NA	NA	NA
61695	SKIV2L	chr6:clu_27848	61695	14.2408356106826	9.45897108695591e-08	0.00180864986153684	TRUE	FALSE	FALSE	NA	NA	NA
75110	ACP1	chr2:clu_36716	76638	22.9167781824945	9.41869548105094e-08	0.00184408638823496	TRUE	FALSE	FALSE	NA	NA	NA
85154	KDELC1	chr13:clu_2238	MUC1412	19.2051035940531	9.2212663432931e-08	0.00184803398785937	TRUE	FALSE	FALSE	NA	NA	NA
85154	TEX30	chr13:clu_2238	MUC1412	19.2051035940531	9.2212663432931e-08	0.00184803398785937	TRUE	FALSE	FALSE	NA	NA	NA
69245	RCN3	chr19:clu_20808	69245	20.5119922957383	9.27868447030341e-08	0.00185434509139014	TRUE	FALSE	FALSE	NA	NA	NA
61695	RHOQ	chr2:clu_37447	61695	19.1230607439356	9.96906160948793e-08	0.00190608457973409	TRUE	FALSE	FALSE	NA	NA	NA
61695	FAM129B	chr9:clu_46694	61695	14.1896582893241	9.97250958233823e-08	0.00190664410704725	TRUE	FALSE	FALSE	NA	NA	NA
81539	ENPP2	chr8:clu_48584	MUC0490	19.1225760700181	9.97365429852581e-08	0.00192730895664713	TRUE	FALSE	FALSE	NA	NA	NA
69245	ACOT7	chr1:clu_40598	69245	17.7320887825917	9.71968787703338e-08	0.00194238242534635	TRUE	FALSE	TRUE	NA	NA	NA
69245	RAB34	chr17:clu_10867	69245	24.0094650664832	9.79754078367411e-08	0.0019578425748016	TRUE	FALSE	FALSE	NA	NA	NA
81270	TRNP1	chr1:clu_41313	MUC1405	17.7398241265619	9.64678662317943e-08	0.00195926236316774	TRUE	FALSE	FALSE	NA	NA	NA
61695	CHID1	chr11:clu_5252	61695	20.3906758363592	1.0387073376245e-07	0.00198580068807052	TRUE	FALSE	FALSE	NA	NA	NA
61695	RNH1	chr11:clu_5187	61695	27.144336469355	1.04551956165769e-07	0.00199871974602101	TRUE	FALSE	FALSE	NA	NA	NA
68607	LMNA	chr1:clu_43743	MUC1374	14.1705591570353	1.01712394026341e-07	0.00201451567608571	TRUE	FALSE	FALSE	NA	NA	NA
65937	YIF1A	chr11:clu_6664	65937	19.0481310353498	1.07047293893079e-07	0.00202876031386163	TRUE	FALSE	FALSE	NA	NA	NA
73898	LPP	chr3:clu_36530	76633	20.3793243921355	1.04973008684089e-07	0.00205736599719946	TRUE	FALSE	FALSE	NA	NA	NA
35834	PKN1	chr19:clu_19444	35834	17.6168726072065	1.08729786478754e-07	0.00207141116220674	TRUE	FALSE	FALSE	NA	NA	NA
61695	SQSTM1	chr5:clu_31874	61695	17.6169672555407	1.08719772609651e-07	0.00207828717320609	TRUE	FALSE	FALSE	NA	NA	NA
61695	SEC22B	chr1:clu_43198	61695	17.6048011431994	1.1001453524329e-07	0.00210292784117549	TRUE	FALSE	FALSE	NA	NA	NA
35834	BCLAF1	chr6:clu_29306	35834	16.0153380690463	1.10822272327658e-07	0.00211116428784188	TRUE	FALSE	FALSE	NA	NA	NA
61982	HM13	chr20:clu_23580	61982	21.5544622607995	1.10995105444108e-07	0.00217139724780308	TRUE	FALSE	FALSE	NA	NA	NA
75567	TMBIM6	chr12:clu_3246	MUC1378	21.5688534207839	1.0954858640855e-07	0.00219776374052833	TRUE	FALSE	TRUE	NA	NA	NA
65937	HM13	chr20:clu_23580	65937	21.4956447057193	1.17107406511287e-07	0.0022193024607954	TRUE	FALSE	FALSE	NA	NA	NA
61695	EPHB4	chr7:clu_26386	61695	15.9654748576286	1.16488316371264e-07	0.00222655767912034	TRUE	FALSE	FALSE	NA	NA	NA
65937	FBXW5	chr9:clu_47231	65937	17.5343607037794	1.17819489714718e-07	0.00223267933009391	TRUE	FALSE	FALSE	NA	NA	NA
35834	PDHB	chr3:clu_35062	35834	18.9517215593951	1.17314658161768e-07	0.00223472692332352	TRUE	TRUE	TRUE	NA	NA	NA
78661	LY6K	chr8:clu_48799	MUC1437	20.3004741183031	1.12958107702553e-07	0.00225577341081998	TRUE	FALSE	FALSE	NA	NA	NA
61982	ADAMTS2	chr5:clu_31839	61982	15.9705594968254	1.15897518581517e-07	0.00226718725849164	TRUE	FALSE	FALSE	NA	NA	NA
80858	RCC1	chr1:clu_41376	MUC1416	21.5430124604172	1.12159541889489e-07	0.00227235231868105	TRUE	FALSE	FALSE	NA	NA	NA
80858	SNHG3	chr1:clu_41376	MUC1416	21.5430124604172	1.12159541889489e-07	0.00227235231868105	TRUE	FALSE	FALSE	NA	NA	NA
61982	PEA15	chr1:clu_43864	61982	24.8976925058523	1.17699269983399e-07	0.00230231542014527	TRUE	FALSE	FALSE	NA	NA	NA
80863	HSP90AB1	chr6:clu_28397	MUC1421	18.9284370435635	1.19938187059699e-07	0.00232296280697225	TRUE	FALSE	TRUE	NA	NA	NA
80863	SLC29A1	chr6:clu_28397	MUC1421	18.9284370435635	1.19938187059699e-07	0.00232296280697225	TRUE	FALSE	FALSE	NA	NA	NA
61695	COL16A1	chr1:clu_41452	61695	20.2209099503234	1.21628800211656e-07	0.00232469125844538	TRUE	FALSE	FALSE	NA	NA	NA
72748	CD109	chr6:clu_28595	72748	20.2573290180298	1.17580594041734e-07	0.00238653331726508	TRUE	FALSE	FALSE	NA	NA	NA
57415	METTL22	chr16:clu_13404	57415	20.1833782781032	1.25945978181933e-07	0.00238881736817672	TRUE	FALSE	FALSE	NA	NA	NA
74118	HLA-B	chr6:clu_27741	MUC1400	15.9335311088944	1.20269460317188e-07	0.00242896202056593	TRUE	FALSE	FALSE	NA	NA	NA
74118	HLA-C	chr6:clu_27741	MUC1400	15.9335311088944	1.20269460317188e-07	0.00242896202056593	TRUE	FALSE	FALSE	NA	NA	NA
75566	MICAL1	chr6:clu_28981	MUC1401	20.2275170281355	1.20884210487339e-07	0.00243702568342475	TRUE	FALSE	FALSE	NA	NA	NA
57415	EFEMP2	chr11:clu_6638	57415	21.389731102623	1.28970696762272e-07	0.00244605823479325	TRUE	FALSE	FALSE	NA	NA	NA
81539	CAP1	chr1:clu_41777	MUC0491	13.9504309734912	1.27692871159018e-07	0.00246740934940571	TRUE	FALSE	FALSE	NA	NA	NA
80304	FAM86DP	chr3:clu_35188	MUC1413	21.4443444707504	1.22711327564199e-07	0.00248085490936541	TRUE	FALSE	FALSE	NA	NA	NA
61982	CTD-2616J11.11	chr19:clu_20916	61982	17.4496099155804	1.27946193137987e-07	0.00250262753777903	TRUE	FALSE	FALSE	NA	NA	NA
61982	ETFB	chr19:clu_20916	61982	17.4496099155804	1.27946193137987e-07	0.00250262753777903	TRUE	TRUE	TRUE	NA	NA	NA
65937	OXA1L	chr14:clu_16986	65937	17.4100741492584	1.32963080717841e-07	0.00251951741652237	TRUE	FALSE	TRUE	NA	NA	NA
61695	SLC1A5	chr19:clu_20593	61695	13.9157027014589	1.32360048565118e-07	0.00252966524817654	TRUE	FALSE	FALSE	NA	NA	NA
65937	FLNA	chrX:clu_1358	65937	17.3914386469405	1.35395473241031e-07	0.00256547342697106	TRUE	FALSE	FALSE	NA	NA	NA
69245	MED25	chr19:clu_20856	69245	15.8637684799214	1.28959365294832e-07	0.00257686603732133	TRUE	FALSE	FALSE	NA	NA	NA
68540	HGSNAT	chr8:clu_47959	MUC1369	15.858647768755	1.29621422612178e-07	0.00258763245960691	TRUE	FALSE	FALSE	NA	NA	NA
61695	LTBP3	chr11:clu_6571	61695	17.3835254530713	1.36441731191021e-07	0.0026075379247916	TRUE	FALSE	FALSE	NA	NA	NA
91410	KRT8	chr12:clu_3362	MUC1436	18.8288671786631	1.3183319807244e-07	0.00263613662865651	TRUE	FALSE	FALSE	NA	NA	NA
80248	RHEB	chr7:clu_27142	MUC1383	22.5047630297486	1.3617922839565e-07	0.00266666165044362	TRUE	FALSE	FALSE	NA	NA	NA
81539	ADAMTSL1	chr9:clu_45446	MUC0489	20.0842736742925	1.3809354062913e-07	0.00266824339203605	TRUE	FALSE	FALSE	NA	NA	NA
35834	BSG	chr19:clu_18493	35834	15.76822937408	1.41887779913806e-07	0.00270267843179818	TRUE	FALSE	TRUE	NA	NA	NA
80863	IGF1R	chr15:clu_16831	MUC1421	13.8584515223909	1.40430297434497e-07	0.0027197135704139	TRUE	FALSE	FALSE	NA	NA	NA
61695	TBC1D22A	chr22:clu_23033	61695	23.5749358891626	1.4357261273704e-07	0.00274367262940483	TRUE	FALSE	FALSE	NA	NA	NA
57415	ACTN1	chr14:clu_17754	57415	17.3209314206615	1.45007282305896e-07	0.00275006310893132	TRUE	FALSE	FALSE	NA	NA	NA
69340	GTF2F1	chr19:clu_18929	MUC1375	13.8754380181176	1.3798570485822e-07	0.00275157294057776	TRUE	FALSE	FALSE	NA	NA	NA
61695	ARFGAP2	chr11:clu_5981	61695	25.7174610061338	1.45158174442402e-07	0.00277382755541986	TRUE	FALSE	FALSE	NA	NA	NA
65937	ANPEP	chr15:clu_16701	65937	18.7184084923938	1.46409865304474e-07	0.00277402771792387	TRUE	FALSE	FALSE	NA	NA	NA
35834	GSTP1	chr11:clu_6817	35834	17.3128048754297	1.46158020520904e-07	0.00278387181686166	TRUE	FALSE	TRUE	NA	NA	NA
35834	PPAP2B	chr1:clu_42283	35834	18.7178335351637	1.46489797386942e-07	0.0027900446810317	TRUE	FALSE	FALSE	NA	NA	NA
65937	BLVRB	chr19:clu_20251	65937	17.294645256392	1.48762523753808e-07	0.00281845477503965	TRUE	FALSE	FALSE	NA	NA	NA
57415	KANK2	chr19:clu_19223	57415	23.5340158005129	1.48826124081827e-07	0.00282233861708777	TRUE	FALSE	TRUE	NA	NA	NA
65937	WDR13	chrX:clu_462	65937	17.2732757967315	1.51886799298495e-07	0.00287749541270999	TRUE	FALSE	FALSE	NA	NA	NA
61695	SUCLA2	chr13:clu_1909	61695	17.2530060759018	1.54910806935128e-07	0.00296003569891643	TRUE	TRUE	TRUE	NA	NA	NA
57415	QSOX1	chr1:clu_44209	76628	17.2365137220477	1.57415571127975e-07	0.00298507147529979	TRUE	FALSE	FALSE	NA	NA	NA
61376	CCKAR	chr4:clu_32380	76626	15.67704093462	1.55434574812344e-07	0.00298760796246806	TRUE	FALSE	FALSE	NA	NA	NA
80248	AIDA	chr1:clu_44850	MUC1383	17.2528467072989	1.54934819496141e-07	0.00303377870055394	TRUE	FALSE	FALSE	NA	NA	NA
65937	NPTN	chr15:clu_16300	65937	18.6234339874936	1.60221352636581e-07	0.00303523330434739	TRUE	FALSE	FALSE	NA	NA	NA
65937	UBL7	chr15:clu_16333	65937	19.9182518455491	1.61113358360062e-07	0.00305197034741465	TRUE	FALSE	FALSE	NA	NA	NA
61982	AP000350.10	chr22:clu_22299	61982	13.7531105747148	1.56590000701195e-07	0.00306274382371467	TRUE	FALSE	FALSE	NA	NA	NA
61982	MIF	chr22:clu_22299	61982	13.7531105747148	1.56590000701195e-07	0.00306274382371467	TRUE	FALSE	FALSE	NA	NA	NA
61982	SLC2A11	chr22:clu_22299	61982	13.7531105747148	1.56590000701195e-07	0.00306274382371467	TRUE	FALSE	FALSE	NA	NA	NA
35834	SUMF2	chr7:clu_25701	35834	29.5996241150424	1.62023959241529e-07	0.00308574630375492	TRUE	FALSE	FALSE	NA	NA	NA
65937	GGCX	chr2:clu_38043	65937	21.1294098411163	1.6345925045295e-07	0.00309624512207978	TRUE	FALSE	FALSE	NA	NA	NA
65937	EPN2	chr17:clu_10723	65937	15.6204481772438	1.64484716932274e-07	0.0031155050234142	TRUE	FALSE	FALSE	NA	NA	NA
65937	LOXL2	chr8:clu_47638	65937	13.6927204385283	1.66681424879678e-07	0.0031569461872211	TRUE	FALSE	FALSE	NA	NA	NA
61695	PDIA4	chr7:clu_27041	61695	15.6132240401348	1.65677279511053e-07	0.00316559577961769	TRUE	FALSE	FALSE	NA	NA	NA
35834	AP000721.4	chr11:clu_6399	35834	18.5844469952281	1.66260289990293e-07	0.00316626096257514	TRUE	FALSE	FALSE	NA	NA	NA
35834	COX8A	chr11:clu_6399	35834	18.5844469952281	1.66260289990293e-07	0.00316626096257514	TRUE	TRUE	TRUE	NA	NA	NA
35834	NAA40	chr11:clu_6399	35834	18.5844469952281	1.66260289990293e-07	0.00316626096257514	TRUE	FALSE	FALSE	NA	NA	NA
35834	OTUB1	chr11:clu_6399	35834	18.5844469952281	1.66260289990293e-07	0.00316626096257514	TRUE	FALSE	FALSE	NA	NA	NA
68547	CALD1	chr7:clu_26863	MUC1372	18.618183108978	1.61021770089414e-07	0.00317422215377262	TRUE	FALSE	FALSE	NA	NA	NA
70041	CD68	chr17:clu_10399	70041	23.4392729910323	1.61734171743442e-07	0.00321139371413778	TRUE	FALSE	FALSE	NA	NA	NA
70041	MPDU1	chr17:clu_10399	70041	23.4392729910323	1.61734171743442e-07	0.00321139371413778	TRUE	FALSE	TRUE	NA	NA	NA
70041	SNORA67	chr17:clu_10399	70041	23.4392729910323	1.61734171743442e-07	0.00321139371413778	TRUE	FALSE	FALSE	NA	NA	NA
61695	ARPC1A	chr7:clu_26239	61695	21.0973028503358	1.68304154843984e-07	0.00321561918244916	TRUE	FALSE	FALSE	NA	NA	NA
35834	PRAF2	chrX:clu_500	35834	17.1626921076531	1.69132072958106e-07	0.00322078206534121	TRUE	FALSE	FALSE	NA	NA	NA
35834	WDR45	chrX:clu_500	35834	17.1626921076531	1.69132072958106e-07	0.00322078206534121	TRUE	FALSE	FALSE	NA	NA	NA
57415	GRB10	chr7:clu_25671	76628	13.6721091129075	1.70272799060654e-07	0.00322871281578812	TRUE	FALSE	FALSE	NA	NA	NA
81274	HOXC10	chr12:clu_3467	MUC1408	32.437457628228	1.61323669415614e-07	0.00324083119489027	TRUE	FALSE	FALSE	NA	NA	NA
81274	HOXC4	chr12:clu_3467	MUC1408	32.437457628228	1.61323669415614e-07	0.00324083119489027	TRUE	FALSE	FALSE	NA	NA	NA
81274	HOXC5	chr12:clu_3467	MUC1408	32.437457628228	1.61323669415614e-07	0.00324083119489027	TRUE	FALSE	FALSE	NA	NA	NA
81274	HOXC6	chr12:clu_3467	MUC1408	32.437457628228	1.61323669415614e-07	0.00324083119489027	TRUE	FALSE	FALSE	NA	NA	NA
81274	HOXC8	chr12:clu_3467	MUC1408	32.437457628228	1.61323669415614e-07	0.00324083119489027	TRUE	FALSE	FALSE	NA	NA	NA
81274	HOXC9	chr12:clu_3467	MUC1408	32.437457628228	1.61323669415614e-07	0.00324083119489027	TRUE	FALSE	FALSE	NA	NA	NA
81274	RP11-834C11.12	chr12:clu_3467	MUC1408	32.437457628228	1.61323669415614e-07	0.00324083119489027	TRUE	FALSE	FALSE	NA	NA	NA
81274	RP11-834C11.14	chr12:clu_3467	MUC1408	32.437457628228	1.61323669415614e-07	0.00324083119489027	TRUE	FALSE	FALSE	NA	NA	NA
81274	RP11-834C11.4	chr12:clu_3467	MUC1408	32.437457628228	1.61323669415614e-07	0.00324083119489027	TRUE	FALSE	FALSE	NA	NA	NA
62335	IFT52	chr20:clu_23928	MUC1358	13.7305031907772	1.60294013773934e-07	0.00325717435988634	TRUE	FALSE	FALSE	NA	NA	NA
61695	ACTN4	chr19:clu_20125	61695	21.0727795241401	1.72100713511311e-07	0.0032879841316336	TRUE	FALSE	FALSE	NA	NA	NA
61695	EIF3K	chr19:clu_20125	61695	21.0727795241401	1.72100713511311e-07	0.0032879841316336	TRUE	FALSE	FALSE	NA	NA	NA
68546	NID1	chr1:clu_45123	MUC1371	24.5098633419839	1.64574266182357e-07	0.00329214362071187	TRUE	FALSE	FALSE	NA	NA	NA
61695	SEPN1	chr1:clu_41256	61695	18.5435010938963	1.72847127772611e-07	0.00330207152896796	TRUE	FALSE	FALSE	NA	NA	NA
65937	SQSTM1	chr5:clu_31874	65937	17.1266486555105	1.75165059902261e-07	0.00331745106948892	TRUE	FALSE	FALSE	NA	NA	NA
61695	SH3BGRL3	chr1:clu_41281	61695	18.5368808407802	1.73936275712954e-07	0.00332270467494456	TRUE	FALSE	FALSE	NA	NA	NA
68079	CHN1	chr2:clu_39096	MUC1368	22.2804494191951	1.66397489857181e-07	0.00333693526159591	TRUE	FALSE	FALSE	NA	NA	NA
61982	NOL12	chr22:clu_22668	61982	17.1407931442955	1.72772344067615e-07	0.00337908150527441	TRUE	FALSE	FALSE	NA	NA	NA
61695	CTGF	chr6:clu_29254	61695	15.5466846149648	1.7707639010476e-07	0.00338251320378113	TRUE	FALSE	FALSE	NA	NA	NA
61982	GTF2A2	chr15:clu_15949	61982	19.8301813972648	1.74837520962425e-07	0.00341929739746215	TRUE	FALSE	FALSE	NA	NA	NA
49665	BMS1P20	chr22:clu_22264	74172	21.052164583627	1.75358042695488e-07	0.00346770529430328	TRUE	FALSE	FALSE	NA	NA	NA
49665	IGLV5-52	chr22:clu_22264	74172	21.052164583627	1.75358042695488e-07	0.00346770529430328	TRUE	FALSE	FALSE	NA	NA	NA
49665	LL22NC03-80A10.6	chr22:clu_22264	74172	21.052164583627	1.75358042695488e-07	0.00346770529430328	TRUE	FALSE	FALSE	NA	NA	NA
65937	VCL	chr10:clu_8893	65937	18.480792917544	1.8344261998671e-07	0.00347403633730831	TRUE	FALSE	FALSE	NA	NA	NA
80863	FLNA	chrX:clu_1369	MUC1421	15.5232704526279	1.81271405182149e-07	0.0035105020327575	TRUE	FALSE	FALSE	NA	NA	NA
35834	GRHPR	chr9:clu_45740	35834	19.7638032718678	1.8594539318126e-07	0.00354077217695755	TRUE	FALSE	FALSE	NA	NA	NA
35834	PIN1	chr19:clu_19082	35834	23.2764774942771	1.86563010650957e-07	0.00355234628580487	TRUE	FALSE	TRUE	NA	NA	NA
35834	UBL5	chr19:clu_19082	35834	23.2764774942771	1.86563010650957e-07	0.00355234628580487	TRUE	FALSE	FALSE	NA	NA	NA
85154	LMF2	chr22:clu_23150	MUC1412	13.6178452104787	1.80103144860761e-07	0.00360926702300965	TRUE	FALSE	FALSE	NA	NA	NA
69245	A4GALT	chr22:clu_22932	69245	26.4878814499825	1.81355048255124e-07	0.00362365521918563	TRUE	FALSE	FALSE	NA	NA	NA
69245	CYB5R3	chr22:clu_22932	69245	26.4878814499825	1.81355048255124e-07	0.00362365521918563	TRUE	FALSE	TRUE	NA	NA	NA
80856	SPIDR	chr8:clu_47962	MUC1414	18.5180750784784	1.7706762500955e-07	0.003634135935696	TRUE	FALSE	FALSE	NA	NA	NA
61695	SLC27A4	chr9:clu_46777	61695	19.7358800048969	1.90825622238832e-07	0.00364496021038393	TRUE	FALSE	FALSE	NA	NA	NA
35834	NME1	chr17:clu_11903	35834	28.4124406115152	1.9276940332384e-07	0.00367032943928591	TRUE	FALSE	TRUE	NA	NA	NA
35834	NME1-NME2	chr17:clu_11903	35834	28.4124406115152	1.9276940332384e-07	0.00367032943928591	TRUE	FALSE	FALSE	NA	NA	NA
35834	NME2	chr17:clu_11903	35834	28.4124406115152	1.9276940332384e-07	0.00367032943928591	TRUE	FALSE	FALSE	NA	NA	NA
61695	SLC41A3	chr3:clu_35640	61695	18.4308569372151	1.923412745805e-07	0.00367371834448755	TRUE	FALSE	FALSE	NA	NA	NA
61982	SPOCD1	chr1:clu_41471	61982	24.3539771057549	1.88270925760898e-07	0.00368182622418012	TRUE	FALSE	FALSE	NA	NA	NA
57415	FLNA	chrX:clu_1358	76628	17.0180273470469	1.94676763829237e-07	0.00369126611896616	TRUE	FALSE	FALSE	NA	NA	NA
33284	HSPG2	chr1:clu_41139	76631	15.4684606293522	1.91484182556706e-07	0.00369985737536067	TRUE	FALSE	FALSE	NA	NA	NA
69245	ELN	chr7:clu_25852	69245	34.0791803575121	1.85625323791419e-07	0.00370879396935255	TRUE	FALSE	TRUE	NA	NA	NA
61695	PFKL	chr21:clu_24806	61695	13.5418440055146	1.94835059806294e-07	0.00372115480724041	TRUE	FALSE	FALSE	NA	NA	NA
81539	TGFBI	chr5:clu_31116	MUC0491	23.2362272730097	1.93264300274568e-07	0.00373405954560493	TRUE	FALSE	FALSE	NA	NA	NA
61982	AP000721.4	chr11:clu_6399	61982	18.4329563124338	1.91958639256108e-07	0.00375375119065319	TRUE	FALSE	FALSE	NA	NA	NA
61982	COX8A	chr11:clu_6399	61982	18.4329563124338	1.91958639256108e-07	0.00375375119065319	TRUE	TRUE	TRUE	NA	NA	NA
61982	NAA40	chr11:clu_6399	61982	18.4329563124338	1.91958639256108e-07	0.00375375119065319	TRUE	FALSE	FALSE	NA	NA	NA
61982	OTUB1	chr11:clu_6399	61982	18.4329563124338	1.91958639256108e-07	0.00375375119065319	TRUE	FALSE	FALSE	NA	NA	NA
61982	RPL18	chr19:clu_20711	61982	17.0312338820659	1.92193158225144e-07	0.00375814501593447	TRUE	FALSE	FALSE	NA	NA	NA
62339	USP9X	chrX:clu_333	MUC1359	13.564864923952	1.90249550356039e-07	0.00379262478634764	TRUE	FALSE	FALSE	NA	NA	NA
70038	C9	chr5:clu_30133	70038	20.9562998787369	1.913299060854e-07	0.00380497784232035	TRUE	FALSE	FALSE	NA	NA	NA
70038	DAB2	chr5:clu_30133	70038	20.9562998787369	1.913299060854e-07	0.00380497784232035	TRUE	FALSE	FALSE	NA	NA	NA
72903	ALKBH3	chr11:clu_5874	MUC1390	13.5664394584493	1.89939901797104e-07	0.00386508706166927	TRUE	FALSE	TRUE	NA	NA	NA
65937	PYCR1	chr17:clu_12782	65937	19.6507986033685	2.0649602558239e-07	0.00391041523645372	TRUE	FALSE	TRUE	NA	NA	NA
81539	CERS5	chr12:clu_3273	MUC0489	16.9678464818207	2.04409423534574e-07	0.00394919006268797	TRUE	FALSE	FALSE	NA	NA	NA
68891	PIGB	chr15:clu_15853	76629	13.4920632032863	2.05133169758207e-07	0.0039717884328584	TRUE	FALSE	FALSE	NA	NA	NA
33284	ITGBL1	chr13:clu_2228	76631	15.3895676580796	2.07202832128716e-07	0.00400336591955892	TRUE	FALSE	FALSE	NA	NA	NA
61695	NEDD4L	chr18:clu_21862	61695	13.4683220194602	2.10234895611254e-07	0.00401506603638373	TRUE	FALSE	FALSE	NA	NA	NA
67333	NQO1	chr16:clu_14587	76627	19.6287108588731	2.10769584060783e-07	0.00402042981595944	TRUE	FALSE	FALSE	NA	NA	NA
61982	GUK1	chr1:clu_44995	61982	16.9617548310198	2.0562349921362e-07	0.00402055628012391	TRUE	FALSE	FALSE	NA	NA	NA
61695	BAX	chr19:clu_20745	61695	18.3221305076149	2.13233205173599e-07	0.00407211451920022	TRUE	FALSE	TRUE	NA	NA	NA
65937	SRM	chr1:clu_40741	65937	15.3497031925654	2.15629712879893e-07	0.00408316424309365	TRUE	FALSE	FALSE	NA	NA	NA
75567	C17orf76-AS1	chr17:clu_10596	MUC1378	22.0280331833055	2.08433325681932e-07	0.00418138094650524	TRUE	FALSE	FALSE	NA	NA	NA
68540	NCKAP1	chr2:clu_39212	MUC1369	15.3691905675951	2.11468334658621e-07	0.00422133089645539	TRUE	FALSE	FALSE	NA	NA	NA
69801	CTB-78F1.2	chr5:clu_31602	MUC1376	28.2837580021878	2.14048421570516e-07	0.0042244596481157	TRUE	FALSE	FALSE	NA	NA	NA
69801	TENM2	chr5:clu_31602	MUC1376	28.2837580021878	2.14048421570516e-07	0.0042244596481157	TRUE	FALSE	FALSE	NA	NA	NA
61376	HNRNPA2B1	chr7:clu_25313	76626	20.7949101096892	2.21553576249794e-07	0.00425825973552104	TRUE	FALSE	FALSE	NA	NA	NA
73388	GSTO1	chr10:clu_9564	MUC1391	19.6192500786274	2.12626902430835e-07	0.00429931596715148	TRUE	FALSE	FALSE	NA	NA	NA
35834	ENG	chr9:clu_46722	35834	15.2996813085047	2.26690245519303e-07	0.00431595558444201	TRUE	FALSE	FALSE	NA	NA	NA
61982	CD109	chr6:clu_28595	61982	19.5680207459955	2.22970880810639e-07	0.00435952666160961	TRUE	FALSE	FALSE	NA	NA	NA
35834	VASP	chr19:clu_20535	35834	15.2687341783894	2.33815340008767e-07	0.00445137644308691	TRUE	FALSE	FALSE	NA	NA	NA
61695	UCHL1	chr4:clu_32476	61695	18.2233713654568	2.3416389329328e-07	0.00447159370632848	TRUE	FALSE	FALSE	NA	NA	NA
81539	NAGK	chr2:clu_37829	MUC0490	23.0302136499668	2.31493943511695e-07	0.00447223149470244	TRUE	FALSE	FALSE	NA	NA	NA
35834	S100A6	chr1:clu_43481	35834	19.5064945556223	2.36058304328409e-07	0.00449384193949992	TRUE	FALSE	FALSE	NA	NA	NA
61982	GDI2	chr10:clu_8031	61982	19.5348756657913	2.29928843112452e-07	0.00449533881169155	TRUE	FALSE	FALSE	NA	NA	NA
61695	TSPO	chr22:clu_22950	61695	18.2142099006887	2.36206409795387e-07	0.00451036139504292	TRUE	FALSE	TRUE	NA	NA	NA
61695	GPI	chr19:clu_19894	61695	19.50352695724	2.36708538533265e-07	0.00451971283475416	TRUE	FALSE	FALSE	NA	NA	NA
61695	PDCD2L	chr19:clu_19894	61695	19.50352695724	2.36708538533265e-07	0.00451971283475416	TRUE	FALSE	FALSE	NA	NA	NA
61695	RP11-618P17.4	chr19:clu_19894	61695	19.50352695724	2.36708538533265e-07	0.00451971283475416	TRUE	FALSE	FALSE	NA	NA	NA
35834	FIP1L1	chr4:clu_32570	35834	15.2482700024266	2.38649472838943e-07	0.00454293136496212	TRUE	FALSE	FALSE	NA	NA	NA
61695	COL5A2	chr2:clu_39272	61695	13.340242590144	2.40033574518137e-07	0.00458296103827479	TRUE	FALSE	FALSE	NA	NA	NA
35834	COL16A1	chr1:clu_41451	35834	20.6978568774648	2.41969230788381e-07	0.00460588430805683	TRUE	FALSE	FALSE	NA	NA	NA
65937	POLR2E	chr19:clu_18551	65937	18.1684699800098	2.46672759415836e-07	0.00467074869953885	TRUE	FALSE	FALSE	NA	NA	NA
35834	USP53	chr4:clu_33190	35834	16.7712069147619	2.47461338264513e-07	0.00471017911252674	TRUE	FALSE	FALSE	NA	NA	NA
57415	TNFRSF1A	chr12:clu_2527	76628	21.8210398918018	2.50661787578287e-07	0.00475254749248432	TRUE	FALSE	TRUE	NA	NA	NA
61695	COL12A1	chr6:clu_28613	61695	20.6644001356326	2.494323187143e-07	0.00476216182889342	TRUE	FALSE	FALSE	NA	NA	NA
35834	EVC	chr4:clu_32171	35834	24.0223316846968	2.50544014631011e-07	0.00476860423047203	TRUE	FALSE	FALSE	NA	NA	NA
80858	HILPDA	chr7:clu_26725	MUC1416	16.7894420813791	2.43114551942035e-07	0.00492525770779369	TRUE	FALSE	FALSE	NA	NA	NA
80858	METTL2B	chr7:clu_26725	MUC1416	16.7894420813791	2.43114551942035e-07	0.00492525770779369	TRUE	FALSE	FALSE	NA	NA	NA
80858	RP11-155G14.6	chr7:clu_26725	MUC1416	16.7894420813791	2.43114551942035e-07	0.00492525770779369	TRUE	FALSE	FALSE	NA	NA	NA
80858	RP11-212P7.3	chr7:clu_26725	MUC1416	16.7894420813791	2.43114551942035e-07	0.00492525770779369	TRUE	FALSE	FALSE	NA	NA	NA
65937	MICALL1	chr22:clu_22686	65937	18.107617537069	2.61317300415965e-07	0.00494778176607588	TRUE	FALSE	FALSE	NA	NA	NA
65937	IMPDH1	chr7:clu_26719	65937	13.2519984024475	2.62993423985186e-07	0.00497925449631153	TRUE	FALSE	FALSE	NA	NA	NA
35834	MPV17	chr2:clu_37074	35834	22.8794453259907	2.6414774478987e-07	0.00502725987884081	TRUE	TRUE	TRUE	NA	NA	NA
61982	RRBP1	chr20:clu_23464	61982	22.9059011449572	2.58103983311819e-07	0.00504593287374606	TRUE	FALSE	FALSE	NA	NA	NA
61982	PLXNB2	chr22:clu_23110	61982	13.2597155652475	2.60900591617632e-07	0.00510034566553309	TRUE	FALSE	FALSE	NA	NA	NA
57415	PLXNB2	chr22:clu_23111	76628	20.5800454358541	2.69281247086078e-07	0.00510530316350495	TRUE	FALSE	FALSE	NA	NA	NA
35834	EEF1D	chr8:clu_48839	35834	18.0775387112517	2.68872902095911e-07	0.00511692019978728	TRUE	FALSE	FALSE	NA	NA	NA
85154	CCKAR	chr4:clu_32380	MUC1412	15.1792586677238	2.557005847675e-07	0.00512398401815593	TRUE	FALSE	FALSE	NA	NA	NA
81539	MGEA5	chr10:clu_9439	MUC0491	16.6874393459002	2.68447678083806e-07	0.00518587224522296	TRUE	FALSE	FALSE	NA	NA	NA
75053	ANLN	chr7:clu_25484	76637	13.2118570861603	2.74153917372174e-07	0.00520069981255014	TRUE	FALSE	FALSE	NA	NA	NA
61695	USF2	chr19:clu_19929	61695	16.6559630078118	2.76784839906805e-07	0.00528409937866081	TRUE	FALSE	FALSE	NA	NA	NA
35834	GOLGA4	chr3:clu_34269	35834	15.0956835530524	2.77989205526122e-07	0.0052901345811621	TRUE	FALSE	FALSE	NA	NA	NA
68547	YWHAE	chr17:clu_10005	MUC1372	20.5819806694053	2.68808731063632e-07	0.00529875770672631	TRUE	FALSE	TRUE	NA	NA	NA
61982	AUP1	chr2:clu_37952	61982	20.5715180936386	2.71373185868977e-07	0.00530480303736676	TRUE	FALSE	FALSE	NA	NA	NA
80863	RPL22L1	chr3:clu_36254	MUC1421	15.0961211097019	2.77867596108184e-07	0.00538090599863498	TRUE	FALSE	FALSE	NA	NA	NA
35834	VCL	chr10:clu_8893	35834	18.008032286074	2.87175978283864e-07	0.00546467169076365	TRUE	FALSE	FALSE	NA	NA	NA
54374	PSG2	chr19:clu_20375	76623	34.4301657858887	2.79245130015146e-07	0.00546566492978645	TRUE	FALSE	FALSE	NA	NA	NA
54374	PSG4	chr19:clu_20375	76623	34.4301657858887	2.79245130015146e-07	0.00546566492978645	TRUE	FALSE	FALSE	NA	NA	NA
54374	PSG5	chr19:clu_20375	76623	34.4301657858887	2.79245130015146e-07	0.00546566492978645	TRUE	FALSE	FALSE	NA	NA	NA
54374	PSG9	chr19:clu_20375	76623	34.4301657858887	2.79245130015146e-07	0.00546566492978645	TRUE	FALSE	FALSE	NA	NA	NA
69245	TIMM50	chr19:clu_20208	69245	20.5525326318457	2.76088971808469e-07	0.0055159815677614	TRUE	TRUE	TRUE	NA	NA	NA
81539	HDLBP	chr2:clu_40264	MUC0491	20.5002178612631	2.89509433682007e-07	0.00559245373043533	TRUE	FALSE	FALSE	NA	NA	NA
45966	VPS29	chr12:clu_4497	MUC1346	22.8222382831736	2.77701346122206e-07	0.00564372445724159	TRUE	FALSE	FALSE	NA	NA	NA
57415	AUP1	chr2:clu_37952	57415	20.4568269622978	3.01131522336756e-07	0.00570885140046022	TRUE	FALSE	FALSE	NA	NA	NA
81539	ITGB1	chr10:clu_8401	MUC0489	15.0334005556069	2.95853760933238e-07	0.00571471124618643	TRUE	FALSE	FALSE	NA	NA	NA
81539	EWSR1	chr22:clu_22402	MUC0491	15.0295495422033	2.96995294351577e-07	0.00573646411040071	TRUE	FALSE	FALSE	NA	NA	NA
35834	OXA1L	chr14:clu_16986	35834	16.565471877926	3.02220994405531e-07	0.00575066108154844	TRUE	FALSE	TRUE	NA	NA	NA
61695	TECR	chr19:clu_19457	61695	15.0107101067406	3.02643556004892e-07	0.00577746548413339	TRUE	FALSE	FALSE	NA	NA	NA
61982	LMF2	chr22:clu_23153	61982	19.2346234621364	3.03673702556044e-07	0.00593590986386299	TRUE	FALSE	FALSE	NA	NA	NA
35834	MGAT1	chr5:clu_31911	35834	14.9708636356918	3.14946316740085e-07	0.0059924835686136	TRUE	FALSE	FALSE	NA	NA	NA
35834	COX5A	chr15:clu_16369	35834	19.1862991873641	3.17569204271208e-07	0.006042071680464	TRUE	FALSE	TRUE	NA	NA	NA
61695	PACSIN2	chr22:clu_22934	61695	13.0719854953932	3.16884978924821e-07	0.00604901736269591	TRUE	FALSE	FALSE	NA	NA	NA
81539	LDHA	chr11:clu_5690	MUC0491	19.182921546977	3.18563776752743e-07	0.00615274078420248	TRUE	FALSE	TRUE	NA	NA	NA
65126	BTN2A1	chr6:clu_27548	MUC1364	19.2248868323804	3.06423862740581e-07	0.00615544255473279	TRUE	FALSE	FALSE	NA	NA	NA
35834	BCL10	chr1:clu_42591	35834	33.3448751708493	3.23618368618198e-07	0.00615683946296122	TRUE	FALSE	FALSE	NA	NA	NA
35834	DDAH1	chr1:clu_42591	35834	33.3448751708493	3.23618368618198e-07	0.00615683946296122	TRUE	FALSE	TRUE	NA	NA	NA
69340	USMG5	chr10:clu_9527	MUC1375	23.7744378881762	3.10079746845068e-07	0.00618299015209066	TRUE	FALSE	TRUE	NA	NA	NA
61695	RCN3	chr19:clu_20808	61695	19.1616294514388	3.249051918161e-07	0.00620179030138572	TRUE	FALSE	FALSE	NA	NA	NA
65937	CD109	chr6:clu_28595	65937	19.1514187995926	3.27990660974768e-07	0.00620951919357431	TRUE	FALSE	FALSE	NA	NA	NA
61982	TRIP6	chr7:clu_26395	61982	14.9588386321266	3.18756409600114e-07	0.00623041278204383	TRUE	FALSE	FALSE	NA	NA	NA
62007	KCNK6	chr19:clu_20114	MUC1357	14.9808854185385	3.11805756437464e-07	0.00626168320077715	TRUE	FALSE	FALSE	NA	NA	NA
35834	AK2	chr1:clu_41546	35834	20.3579243436106	3.29385827315871e-07	0.00626623597885713	TRUE	FALSE	TRUE	NA	NA	NA
69248	CRYZ	chr1:clu_42481	69248	16.5259470353994	3.14050977468058e-07	0.00626877156123991	TRUE	FALSE	FALSE	NA	NA	NA
61695	ETHE1	chr19:clu_20399	61695	19.1481083091057	3.28997279212879e-07	0.00627957106833622	TRUE	TRUE	TRUE	NA	NA	NA
91410	PSG2	chr19:clu_20375	MUC1436	34.2405730431201	3.21748351475243e-07	0.00643335828774748	TRUE	FALSE	FALSE	NA	NA	NA
91410	PSG4	chr19:clu_20375	MUC1436	34.2405730431201	3.21748351475243e-07	0.00643335828774748	TRUE	FALSE	FALSE	NA	NA	NA
91410	PSG5	chr19:clu_20375	MUC1436	34.2405730431201	3.21748351475243e-07	0.00643335828774748	TRUE	FALSE	FALSE	NA	NA	NA
91410	PSG9	chr19:clu_20375	MUC1436	34.2405730431201	3.21748351475243e-07	0.00643335828774748	TRUE	FALSE	FALSE	NA	NA	NA
61982	LAMP1	chr13:clu_2343	61982	17.8566365478327	3.31455715526913e-07	0.00647830195997351	TRUE	FALSE	FALSE	NA	NA	NA
61695	TXNDC15	chr5:clu_31103	61695	16.433721803769	3.43483298099789e-07	0.00655572222753257	TRUE	FALSE	FALSE	NA	NA	NA
80864	C12orf44	chr12:clu_3351	MUC1422	14.9228484582291	3.30437448690227e-07	0.00661800122236787	TRUE	FALSE	FALSE	NA	NA	NA
69245	C1orf86	chr1:clu_40497	69245	17.8570251573547	3.31333761899836e-07	0.00661938589523492	TRUE	FALSE	FALSE	NA	NA	NA
65937	CREB3L1	chr11:clu_5923	65937	14.8589180876588	3.52252324332393e-07	0.00666848875193653	TRUE	FALSE	FALSE	NA	NA	NA
61982	MAP4	chr3:clu_34535	61982	32.3734510939103	3.42276288992333e-07	0.00668944779206616	TRUE	FALSE	FALSE	NA	NA	NA
65937	JTB	chr1:clu_43531	65937	16.4003068704042	3.54813638734924e-07	0.00671662218125211	TRUE	FALSE	TRUE	NA	NA	NA
65126	ATAD3B	chr1:clu_40453	MUC1364	14.909079805062	3.35018593035836e-07	0.00672951847831084	TRUE	FALSE	TRUE	NA	NA	NA
81539	LY96	chr8:clu_48199	MUC0491	17.7962263685622	3.5096819014645e-07	0.00677824865629839	TRUE	FALSE	FALSE	NA	NA	NA
35834	KCNMA1	chr10:clu_8975	35834	19.0506742446232	3.60042075760793e-07	0.00684908040719757	TRUE	FALSE	FALSE	NA	NA	NA
65937	DGCR2	chr22:clu_22063	65937	17.7638120850461	3.61905771299129e-07	0.00685051434492121	TRUE	FALSE	FALSE	NA	NA	NA
61982	FBLN2	chr3:clu_34004	61982	17.7867032844806	3.54146935824255e-07	0.00692109356681342	TRUE	FALSE	FALSE	NA	NA	NA
80256	CLDND2	chr19:clu_20917	MUC1404	14.8873164057804	3.42389655190282e-07	0.00696146646932881	TRUE	FALSE	FALSE	NA	NA	NA
80256	CTD-2616J11.11	chr19:clu_20917	MUC1404	14.8873164057804	3.42389655190282e-07	0.00696146646932881	TRUE	FALSE	FALSE	NA	NA	NA
80256	ETFB	chr19:clu_20917	MUC1404	14.8873164057804	3.42389655190282e-07	0.00696146646932881	TRUE	TRUE	TRUE	NA	NA	NA
80864	DPYD	chr1:clu_42767	MUC1422	16.4197530344682	3.48175219818474e-07	0.00697290512730458	TRUE	FALSE	FALSE	NA	NA	NA
74118	SCFD1	chr14:clu_17194	MUC1400	24.6837692555273	3.48773451671826e-07	0.00704347985651253	TRUE	FALSE	FALSE	NA	NA	NA
80255	TFPI	chr2:clu_39251	MUC1403	20.2739597526488	3.55431864443832e-07	0.00708055817158558	TRUE	FALSE	FALSE	NA	NA	NA
80248	HSP90B1	chr12:clu_4290	MUC1383	12.9336514995666	3.65711670665913e-07	0.00716063451163858	TRUE	FALSE	FALSE	NA	NA	NA
85154	DKK2	chr4:clu_33071	MUC1412	12.9495619567384	3.59732372789679e-07	0.00720831728595959	TRUE	FALSE	FALSE	NA	NA	NA
80863	TFPI	chr2:clu_39251	MUC1421	20.2177209656838	3.74012776127434e-07	0.00724238339693163	TRUE	FALSE	FALSE	NA	NA	NA
65937	ADRM1	chr20:clu_24289	65937	18.9822718692012	3.83562877019939e-07	0.00726007813623341	TRUE	FALSE	FALSE	NA	NA	NA
61695	AXL	chr19:clu_20289	61695	22.4551768815145	3.82678655267913e-07	0.00730342213578812	TRUE	FALSE	FALSE	NA	NA	NA
80864	BLOC1S6	chr15:clu_15694	MUC1422	21.3987739590521	3.64971118258907e-07	0.00730891161425287	TRUE	FALSE	FALSE	NA	NA	NA
80864	RP11-96O20.4	chr15:clu_15694	MUC1422	21.3987739590521	3.64971118258907e-07	0.00730891161425287	TRUE	FALSE	FALSE	NA	NA	NA
80864	SQRDL	chr15:clu_15694	MUC1422	21.3987739590521	3.64971118258907e-07	0.00730891161425287	TRUE	FALSE	TRUE	NA	NA	NA
35834	TAGLN2	chr1:clu_43855	35834	18.9742184290662	3.86430903517781e-07	0.00735068864671523	TRUE	FALSE	FALSE	NA	NA	NA
62335	AURKA	chr20:clu_24183	MUC1358	23.5917675011879	3.62748477760705e-07	0.00737068631961977	TRUE	FALSE	FALSE	NA	NA	NA
61982	FCGRT	chr19:clu_20804	61982	20.2077039226424	3.77422276371061e-07	0.00737558612484327	TRUE	FALSE	FALSE	NA	NA	NA
69245	UBL7	chr15:clu_16333	69245	19.0216817915498	3.6983075673203e-07	0.00738810902723576	TRUE	FALSE	FALSE	NA	NA	NA
61982	ACLY	chr17:clu_11362	61982	18.9978063468589	3.78090402677637e-07	0.0073882645587237	TRUE	FALSE	TRUE	NA	NA	NA
61695	TRAM2	chr6:clu_28457	61695	17.6880123056471	3.88827498400265e-07	0.00742038397947066	TRUE	FALSE	FALSE	NA	NA	NA
57415	RHOA	chr3:clu_34709	76628	24.5460234526545	3.91804710095736e-07	0.00742744188928487	TRUE	FALSE	FALSE	NA	NA	NA
65937	CAPNS1	chr19:clu_20015	65937	18.9411568720825	3.98430391141413e-07	0.00754109201313352	TRUE	FALSE	FALSE	NA	NA	NA
81273	PTPRS	chr19:clu_18867	MUC1407	14.7844034777918	3.79502945811472e-07	0.00759916698692891	TRUE	FALSE	FALSE	NA	NA	NA
65937	NCOR2	chr12:clu_4971	65937	18.9286263687391	4.03074581401329e-07	0.00762858952760155	TRUE	FALSE	FALSE	NA	NA	NA
65937	GPR124	chr8:clu_47812	65937	14.7202481756249	4.04648043675676e-07	0.00765796422656217	TRUE	FALSE	FALSE	NA	NA	NA
69245	B4GALT1	chr9:clu_45545	69245	23.5162657178007	3.87027716113906e-07	0.00773126565709139	TRUE	FALSE	FALSE	NA	NA	NA
69245	SMU1	chr9:clu_45545	69245	23.5162657178007	3.87027716113906e-07	0.00773126565709139	TRUE	FALSE	FALSE	NA	NA	NA
61695	CIZ1	chr9:clu_46754	61695	20.1245185639709	4.06956895333188e-07	0.00776595843364323	TRUE	FALSE	FALSE	NA	NA	NA
54374	KIAA1430	chr4:clu_33747	76623	12.847432609805	3.99889633001044e-07	0.00782663989709643	TRUE	FALSE	FALSE	NA	NA	NA
61695	GAS6	chr13:clu_2361	61695	17.6291729692311	4.11093901385123e-07	0.00784449382623092	TRUE	FALSE	FALSE	NA	NA	NA
69245	ACAT1	chr11:clu_7415	69245	20.1386708680075	4.01774674250657e-07	0.00802544911815687	TRUE	TRUE	TRUE	NA	NA	NA
69245	CUL5	chr11:clu_7415	69245	20.1386708680075	4.01774674250657e-07	0.00802544911815687	TRUE	FALSE	FALSE	NA	NA	NA
35834	FBXW5	chr9:clu_47231	35834	16.2033566592872	4.29594787159427e-07	0.00817132244655946	TRUE	FALSE	FALSE	NA	NA	NA
61695	UBXN6	chr19:clu_18829	61695	14.6557222740084	4.3161913305958e-07	0.00823572467790985	TRUE	FALSE	FALSE	NA	NA	NA
57415	STEAP1	chr7:clu_26054	57415	14.6406282151161	4.3818343401709e-07	0.00830620517522796	TRUE	FALSE	FALSE	NA	NA	NA
71579	CCZ1	chr7:clu_25122	76635	14.6698725080569	4.25554629569407e-07	0.00831023080623138	TRUE	FALSE	FALSE	NA	NA	NA
61982	ATP5B	chr12:clu_3672	61982	16.2125462923432	4.25778906032661e-07	0.0083197198238782	TRUE	FALSE	TRUE	NA	NA	NA
69245	CREB3L1	chr11:clu_5921	69245	17.6133078933926	4.17312251683184e-07	0.00833539491511992	TRUE	FALSE	FALSE	NA	NA	NA
61982	ACAA2	chr18:clu_21768	61982	16.2034022480948	4.29575772970343e-07	0.00839348102806753	TRUE	FALSE	TRUE	NA	NA	NA
61982	RP11-886H22.1	chr18:clu_21768	61982	16.2034022480948	4.29575772970343e-07	0.00839348102806753	TRUE	FALSE	FALSE	NA	NA	NA
61982	RHOA	chr3:clu_34709	61982	24.4323050603271	4.31265761964999e-07	0.00842607045727215	TRUE	FALSE	FALSE	NA	NA	NA
61695	UBE2D3	chr4:clu_33024	61695	21.182401942031	4.42303998102428e-07	0.00843916028379433	TRUE	FALSE	FALSE	NA	NA	NA
61376	HAND2-AS1	chr4:clu_33659	76626	23.3597001410544	4.42631494721323e-07	0.00850693469704911	TRUE	FALSE	FALSE	NA	NA	NA
35834	UBL7	chr15:clu_16333	35834	18.8113851570524	4.49224661941009e-07	0.00854425307011799	TRUE	FALSE	FALSE	NA	NA	NA
65937	CD320	chr19:clu_19019	65937	16.1430608586525	4.55492806972682e-07	0.00861974587915103	TRUE	FALSE	FALSE	NA	NA	NA
35834	KHDRBS1	chr1:clu_41481	35834	17.5212996475748	4.55268607756519e-07	0.00865875365092124	TRUE	FALSE	FALSE	NA	NA	NA
65937	ENG	chr9:clu_46722	65937	14.5943199450267	4.58952120470773e-07	0.00868475097566844	TRUE	FALSE	FALSE	NA	NA	NA
80248	PSME2	chr14:clu_17094	MUC1383	20.0289281998412	4.43743764593905e-07	0.00868805916698407	TRUE	FALSE	FALSE	NA	NA	NA
61695	APRT	chr16:clu_14991	61695	16.1408910194878	4.56453290571763e-07	0.00870867233081867	TRUE	FALSE	FALSE	NA	NA	NA
61695	PRAF2	chrX:clu_500	61695	16.1371324307984	4.58121823701807e-07	0.00874004815258307	TRUE	FALSE	FALSE	NA	NA	NA
61695	WDR45	chrX:clu_500	61695	16.1371324307984	4.58121823701807e-07	0.00874004815258307	TRUE	FALSE	FALSE	NA	NA	NA
61695	PBX2	chr6:clu_27894	61695	14.594296679581	4.58962798320593e-07	0.00875563330356195	TRUE	FALSE	FALSE	NA	NA	NA
61695	NFIC	chr19:clu_18748	61695	16.1334256348637	4.59773327445621e-07	0.00877063599435267	TRUE	FALSE	FALSE	NA	NA	NA
61695	PRSS53	chr16:clu_14022	61695	21.1209761357168	4.67085530951675e-07	0.0089096565029032	TRUE	FALSE	FALSE	NA	NA	NA
61695	RP11-196G11.1	chr16:clu_14022	61695	21.1209761357168	4.67085530951675e-07	0.0089096565029032	TRUE	FALSE	FALSE	NA	NA	NA
61695	VKORC1	chr16:clu_14022	61695	21.1209761357168	4.67085530951675e-07	0.0089096565029032	TRUE	FALSE	FALSE	NA	NA	NA
35834	ANPEP	chr15:clu_16701	35834	17.4854288074712	4.70981972899796e-07	0.00895713516060832	TRUE	FALSE	FALSE	NA	NA	NA
61695	CNPY2	chr12:clu_3621	61695	16.1058248215704	4.7225874406532e-07	0.00900786328430191	TRUE	FALSE	FALSE	NA	NA	NA
61695	RP11-977G19.10	chr12:clu_3621	61695	16.1058248215704	4.7225874406532e-07	0.00900786328430191	TRUE	FALSE	FALSE	NA	NA	NA
81539	BCL9L	chr11:clu_7655	MUC0491	18.7690226613631	4.67163242025376e-07	0.00902185652999406	TRUE	FALSE	FALSE	NA	NA	NA
35834	PDLIM7	chr5:clu_31784	35834	18.7512550230604	4.7489765949362e-07	0.00903112879059017	TRUE	FALSE	FALSE	NA	NA	NA
81539	PRDX1	chr1:clu_42013	MUC0490	16.1002869099611	4.74804328135024e-07	0.00916894638061545	TRUE	FALSE	TRUE	NA	NA	NA
69245	MRPL4	chr19:clu_19124	69245	17.5113224053639	4.59585960535051e-07	0.00917931038976657	TRUE	FALSE	TRUE	NA	NA	NA
61695	PNPLA6	chr19:clu_18981	61695	14.54662949665	4.81370065046468e-07	0.00918117125063128	TRUE	FALSE	FALSE	NA	NA	NA
61376	ANTXR1	chr2:clu_37766	76626	22.1999332607957	4.78061247027194e-07	0.00918738104536861	TRUE	FALSE	FALSE	NA	NA	NA
80863	DPYD	chr1:clu_42767	MUC1421	16.0947657203506	4.77355859780855e-07	0.0092430415129367	TRUE	FALSE	FALSE	NA	NA	NA
61695	COL6A1	chr21:clu_24887	61695	17.4497650908306	4.87140403456605e-07	0.00929074177472437	TRUE	FALSE	FALSE	NA	NA	NA
65937	BIN1	chr2:clu_38589	65937	19.9148683050444	4.9198805106562e-07	0.00930939790226366	TRUE	FALSE	FALSE	NA	NA	NA
69245	SYDE1	chr19:clu_19469	69245	16.119170989914	4.66179813472981e-07	0.00931054323468238	TRUE	FALSE	FALSE	NA	NA	NA
81539	TUBB	chr6:clu_27696	MUC0489	12.6661727724131	4.82548682422729e-07	0.0093180150575829	TRUE	FALSE	FALSE	NA	NA	NA
62007	COL16A1	chr1:clu_41451	MUC1357	19.9780734010274	4.6464353996898e-07	0.00933050692611709	TRUE	FALSE	FALSE	NA	NA	NA
35834	SLIT3	chr5:clu_31633	35834	23.2387465697248	4.90952372105974e-07	0.0093359503079672	TRUE	FALSE	TRUE	NA	NA	NA
57415	TYK2	chr19:clu_19137	76628	17.4320750601619	4.95359188899598e-07	0.00938953342559188	TRUE	FALSE	FALSE	NA	NA	NA
65937	APRT	chr16:clu_14991	65937	16.0401881285361	5.03326173613506e-07	0.00952343453094115	TRUE	FALSE	FALSE	NA	NA	NA
80248	SEP15	chr1:clu_42610	MUC1383	21.0747544587357	4.86638338360289e-07	0.00952740538841774	TRUE	FALSE	FALSE	NA	NA	NA
61376	TANC2	chr17:clu_12145	76626	12.6368101967403	4.97466054311928e-07	0.00955980516571232	TRUE	FALSE	FALSE	NA	NA	NA
80856	MEIS3	chr19:clu_20652	MUC1414	12.6951465476895	4.6826845348327e-07	0.00960980520238367	TRUE	FALSE	FALSE	NA	NA	NA
35834	ACTA2	chr10:clu_9100	35834	18.681933790911	5.06312137620042e-07	0.0096275252968451	TRUE	FALSE	FALSE	NA	NA	NA
65937	CHID1	chr11:clu_5252	65937	18.6751841717924	5.09479251772439e-07	0.00963934744353455	TRUE	FALSE	FALSE	NA	NA	NA
61695	PPIA	chr7:clu_25627	61695	23.2046612827107	5.05490522147087e-07	0.00964020974786709	TRUE	FALSE	FALSE	NA	NA	NA
61695	KLHL22	chr22:clu_22180	61695	17.4101324413787	5.05746009006065e-07	0.00964457639174566	TRUE	FALSE	FALSE	NA	NA	NA
61695	SCARF2	chr22:clu_22180	61695	17.4101324413787	5.05746009006065e-07	0.00964457639174566	TRUE	FALSE	FALSE	NA	NA	NA
65937	ADAMTSL1	chr9:clu_45451	65937	16.0262732625706	5.10170083318653e-07	0.00965190780630559	TRUE	FALSE	FALSE	NA	NA	NA
65937	FLNC	chr7:clu_26751	65937	14.4842237762059	5.12367458877207e-07	0.009692967587039	TRUE	FALSE	FALSE	NA	NA	NA
80863	FBLIM1	chr1:clu_40874	MUC1421	17.4157543989077	5.03064279227911e-07	0.00974033057441081	TRUE	FALSE	FALSE	NA	NA	NA
61982	PPAP2B	chr1:clu_42283	61982	17.4248264991911	4.9876665403171e-07	0.00974440411981752	TRUE	FALSE	FALSE	NA	NA	NA
61695	NOL12	chr22:clu_22668	61695	16.0104361869162	5.18072504790019e-07	0.00987912459384087	TRUE	FALSE	FALSE	NA	NA	NA
61695	PSMD13	chr11:clu_5157	61695	17.3699019728228	5.25356682461493e-07	0.0100175012211757	TRUE	FALSE	FALSE	NA	NA	NA
61982	ITGB1BP1	chr2:clu_36781	61982	25.2403050186695	5.12919319802572e-07	0.010020391831663	TRUE	FALSE	FALSE	NA	NA	NA
61982	FGFR1	chr8:clu_47862	61982	23.1864587409655	5.13428417451906e-07	0.010029824134923	TRUE	FALSE	FALSE	NA	NA	NA
61695	MYO1C	chr17:clu_10018	61695	14.4551058422076	5.27505870785172e-07	0.0100579544382609	TRUE	FALSE	FALSE	NA	NA	NA
65937	IGFBP3	chr7:clu_25648	65937	20.9668480772525	5.35507900773666e-07	0.0101302029589354	TRUE	FALSE	FALSE	NA	NA	NA
35834	CIT	chr12:clu_4703	35834	14.4446162647237	5.33068307290959e-07	0.0101357607948303	TRUE	FALSE	FALSE	NA	NA	NA
35834	RECK	chr9:clu_45720	35834	29.0464486924466	5.34916210490866e-07	0.0101703619100628	TRUE	FALSE	FALSE	NA	NA	NA
61695	CCNDBP1	chr15:clu_15595	61695	14.4391800373996	5.35974078849919e-07	0.0102188817873526	TRUE	FALSE	FALSE	NA	NA	NA
61982	APBB1	chr11:clu_5388	61982	14.4610895776641	5.24358840092163e-07	0.0102428255823603	TRUE	FALSE	FALSE	NA	NA	NA
71579	MEAF6	chr1:clu_41684	76635	18.6411770570994	5.25738866462681e-07	0.0102661028454168	TRUE	FALSE	FALSE	NA	NA	NA
61982	C17orf61-PLSCR3	chr17:clu_10367	61982	22.0794578104687	5.30943421159145e-07	0.0103709178455016	TRUE	FALSE	FALSE	NA	NA	NA
61982	TMEM256-PLSCR3	chr17:clu_10367	61982	22.0794578104687	5.30943421159145e-07	0.0103709178455016	TRUE	FALSE	FALSE	NA	NA	NA
81539	MICU2	chr13:clu_1531	MUC0490	15.9687684687233	5.39452468893529e-07	0.0104162877218652	TRUE	FALSE	TRUE	NA	NA	NA
61982	NOC2L	chr1:clu_40361	61982	15.9797404628189	5.33738703601284e-07	0.0104249843587403	TRUE	FALSE	FALSE	NA	NA	NA
61695	ANXA6	chr5:clu_31477	61695	15.9536017016508	5.47451362747826e-07	0.0104371602307873	TRUE	FALSE	TRUE	NA	NA	NA
73805	EIF4G2	chr11:clu_5573	MUC1397	14.4754846643191	5.16864717830042e-07	0.010501140472153	TRUE	FALSE	FALSE	NA	NA	NA
80248	PRC1	chr15:clu_16779	MUC1383	22.066557684826	5.36939177881556e-07	0.0105116582853872	TRUE	FALSE	FALSE	NA	NA	NA
35834	GIPC1	chr19:clu_19448	35834	12.528236326536	5.56755494058313e-07	0.0105850354530366	TRUE	FALSE	FALSE	NA	NA	NA
68547	CANX	chr5:clu_31852	MUC1372	17.3457056824118	5.37514469097547e-07	0.0105949477003817	TRUE	FALSE	FALSE	NA	NA	NA
80863	TNS1	chr2:clu_39775	MUC1421	15.9501721820852	5.49276426754386e-07	0.0106345408983917	TRUE	FALSE	FALSE	NA	NA	NA
65937	TNIP1	chr5:clu_31471	65937	14.3911421476369	5.62349582432519e-07	0.0106374047012935	TRUE	FALSE	FALSE	NA	NA	NA
85152	DYNC2LI1	chr2:clu_37407	MUC1411	16.0002084663065	5.23240769302924e-07	0.0106845765091657	TRUE	FALSE	FALSE	NA	NA	NA
65937	LAMB2	chr3:clu_34681	65937	15.919515738904	5.65862815997907e-07	0.0107032951646004	TRUE	FALSE	FALSE	NA	NA	NA
68547	LINC00152	chr2:clu_38102	MUC1372	24.1462968523265	5.4879346239109e-07	0.0108167191437284	TRUE	FALSE	FALSE	NA	NA	NA
61982	RPS5	chr19:clu_21240	61982	17.2958187379409	5.63473130143747e-07	0.0110051937048375	TRUE	FALSE	FALSE	NA	NA	NA
78661	HADHB	chr2:clu_37016	MUC1382	15.9418064326164	5.53753886285173e-07	0.0110579113552286	TRUE	TRUE	TRUE	NA	NA	NA
65937	KHDRBS1	chr1:clu_41481	65937	17.2562347571948	5.84956644177882e-07	0.0110638699679805	TRUE	FALSE	FALSE	NA	NA	NA
91410	PTK2	chr8:clu_48766	MUC1436	14.4068195664004	5.53602140356029e-07	0.0110687211942784	TRUE	FALSE	FALSE	NA	NA	NA
61982	NFIX	chr19:clu_19366	61982	22.001151346718	5.68388832029868e-07	0.0111006338895433	TRUE	FALSE	FALSE	NA	NA	NA
81539	TXNDC17	chr17:clu_10299	MUC0489	14.3568565694295	5.81964394204336e-07	0.0112365685232973	TRUE	FALSE	FALSE	NA	NA	NA
61695	JTB	chr1:clu_43531	61695	15.87464234652	5.91046718625776e-07	0.0112677146438818	TRUE	FALSE	TRUE	NA	NA	NA
85154	FAM107A	chr3:clu_35070	MUC1412	15.9212076083872	5.64934548370871e-07	0.0113195935457071	TRUE	FALSE	FALSE	NA	NA	NA
68540	GLS	chr2:clu_39337	MUC1369	19.7479502346832	5.72139959374513e-07	0.0114204857290747	TRUE	FALSE	TRUE	NA	NA	NA
57415	CEP170	chr1:clu_45180	76628	12.4518279052063	6.02680274986251e-07	0.0114232019320894	TRUE	FALSE	FALSE	NA	NA	NA
69456	HADHB	chr2:clu_37016	69456	15.8995091999823	5.76955809628312e-07	0.0114906519045575	TRUE	TRUE	TRUE	NA	NA	NA
61695	PKN1	chr19:clu_19444	61695	15.852633793329	6.03804221548774e-07	0.0115103198753843	TRUE	FALSE	FALSE	NA	NA	NA
61695	NELFB	chr9:clu_47300	61695	15.8486528162321	6.06141021480861e-07	0.0115542601514682	TRUE	FALSE	FALSE	NA	NA	NA
61982	CTC-490E21.12	chr19:clu_20283	61982	24.056433076039	5.91900761116861e-07	0.0115592299638512	TRUE	FALSE	FALSE	NA	NA	NA
61982	EGLN2	chr19:clu_20283	61982	24.056433076039	5.91900761116861e-07	0.0115592299638512	TRUE	FALSE	FALSE	NA	NA	NA
61982	MIA-RAB4B	chr19:clu_20283	61982	24.056433076039	5.91900761116861e-07	0.0115592299638512	TRUE	FALSE	FALSE	NA	NA	NA
61982	RAB4B	chr19:clu_20283	61982	24.056433076039	5.91900761116861e-07	0.0115592299638512	TRUE	FALSE	FALSE	NA	NA	NA
61982	RAB4B-EGLN2	chr19:clu_20283	61982	24.056433076039	5.91900761116861e-07	0.0115592299638512	TRUE	FALSE	FALSE	NA	NA	NA
65937	MYL9	chr20:clu_23795	65937	19.6668397025205	6.15649881264509e-07	0.0116437862043557	TRUE	FALSE	FALSE	NA	NA	NA
35834	BIN1	chr2:clu_38589	35834	19.6718003092974	6.12896878076181e-07	0.0116517825491063	TRUE	FALSE	FALSE	NA	NA	NA
35834	DSTN	chr20:clu_23455	35834	17.2008003056981	6.16421570530406e-07	0.011718174055783	TRUE	FALSE	FALSE	NA	NA	NA
61695	FAM126A	chr7:clu_25268	61695	19.6674535328057	6.15308556513814e-07	0.0117283963957098	TRUE	FALSE	FALSE	NA	NA	NA
35834	CLDND1	chr3:clu_35249	35834	15.8274975612221	6.18711257873931e-07	0.0117610823009256	TRUE	FALSE	FALSE	NA	NA	NA
35834	CPOX	chr3:clu_35249	35834	15.8274975612221	6.18711257873931e-07	0.0117610823009256	TRUE	FALSE	TRUE	NA	NA	NA
61695	PARVB	chr22:clu_22970	61695	15.8178365635977	6.24537941878635e-07	0.0119036931722068	TRUE	FALSE	FALSE	NA	NA	NA
61695	CDH11	chr16:clu_14367	61695	26.9525529155508	6.28351754858085e-07	0.0119757560958402	TRUE	FALSE	FALSE	NA	NA	NA
61695	ENTPD6	chr20:clu_23544	61695	15.7994935181487	6.35752025857021e-07	0.0121161621087831	TRUE	FALSE	FALSE	NA	NA	NA
81273	GCSH	chr16:clu_14812	MUC1407	15.8445922542596	6.0853383643605e-07	0.012184673006959	TRUE	FALSE	TRUE	NA	NA	NA
81273	RP11-303E16.8	chr16:clu_14812	MUC1407	15.8445922542596	6.0853383643605e-07	0.012184673006959	TRUE	FALSE	FALSE	NA	NA	NA
81539	HNRNPDL	chr4:clu_32814	MUC0490	15.806535428972	6.31423356581243e-07	0.0121908907455141	TRUE	FALSE	FALSE	NA	NA	NA
35834	OXTR	chr3:clu_33840	35834	12.3856341244864	6.4552559028188e-07	0.012270150420078	TRUE	FALSE	FALSE	NA	NA	NA
35834	RAD18	chr3:clu_33840	35834	12.3856341244864	6.4552559028188e-07	0.012270150420078	TRUE	FALSE	FALSE	NA	NA	NA
61982	ARSA	chr22:clu_23181	61982	15.8110303565772	6.28675714592534e-07	0.012276779354563	TRUE	FALSE	FALSE	NA	NA	NA
61695	HMOX2	chr16:clu_13348	61695	18.4190195332849	6.45432804084306e-07	0.0123000129474346	TRUE	FALSE	FALSE	NA	NA	NA
35834	SCARA3	chr8:clu_47714	35834	15.7580322029607	6.61845630054462e-07	0.0125796998904452	TRUE	FALSE	FALSE	NA	NA	NA
35834	ACLY	chr17:clu_11362	35834	18.3908556579845	6.62427247474004e-07	0.0125900922654909	TRUE	FALSE	TRUE	NA	NA	NA
73639	HOXC10	chr12:clu_3467	MUC1394	30.7022919834126	6.15115043589004e-07	0.0126055525882695	TRUE	FALSE	FALSE	NA	NA	NA
73639	HOXC4	chr12:clu_3467	MUC1394	30.7022919834126	6.15115043589004e-07	0.0126055525882695	TRUE	FALSE	FALSE	NA	NA	NA
73639	HOXC5	chr12:clu_3467	MUC1394	30.7022919834126	6.15115043589004e-07	0.0126055525882695	TRUE	FALSE	FALSE	NA	NA	NA
73639	HOXC6	chr12:clu_3467	MUC1394	30.7022919834126	6.15115043589004e-07	0.0126055525882695	TRUE	FALSE	FALSE	NA	NA	NA
73639	HOXC8	chr12:clu_3467	MUC1394	30.7022919834126	6.15115043589004e-07	0.0126055525882695	TRUE	FALSE	FALSE	NA	NA	NA
73639	HOXC9	chr12:clu_3467	MUC1394	30.7022919834126	6.15115043589004e-07	0.0126055525882695	TRUE	FALSE	FALSE	NA	NA	NA
73639	RP11-834C11.12	chr12:clu_3467	MUC1394	30.7022919834126	6.15115043589004e-07	0.0126055525882695	TRUE	FALSE	FALSE	NA	NA	NA
73639	RP11-834C11.14	chr12:clu_3467	MUC1394	30.7022919834126	6.15115043589004e-07	0.0126055525882695	TRUE	FALSE	FALSE	NA	NA	NA
73639	RP11-834C11.4	chr12:clu_3467	MUC1394	30.7022919834126	6.15115043589004e-07	0.0126055525882695	TRUE	FALSE	FALSE	NA	NA	NA
61695	SUN1	chr7:clu_24977	61695	20.7251811578753	6.63358163491004e-07	0.0126409531634846	TRUE	FALSE	FALSE	NA	NA	NA
61695	NUBP2	chr16:clu_13123	61695	17.114871739861	6.68560799187996e-07	0.0127394260285273	TRUE	FALSE	FALSE	NA	NA	NA
65937	PRAF2	chrX:clu_500	65937	15.7301596823527	6.79985297831497e-07	0.0128598819525893	TRUE	FALSE	FALSE	NA	NA	NA
65937	WDR45	chrX:clu_500	65937	15.7301596823527	6.79985297831497e-07	0.0128598819525893	TRUE	FALSE	FALSE	NA	NA	NA
54485	STK19	chr6:clu_27858	MUC1347	15.7915911652926	6.40644887417356e-07	0.0128808061064134	TRUE	FALSE	FALSE	NA	NA	NA
54485	STK19P	chr6:clu_27858	MUC1347	15.7915911652926	6.40644887417356e-07	0.0128808061064134	TRUE	FALSE	FALSE	NA	NA	NA
65937	TKT	chr3:clu_34981	65937	19.550723889959	6.83722479677764e-07	0.0129298758131862	TRUE	FALSE	FALSE	NA	NA	NA
80863	RABGAP1	chr9:clu_46595	MUC1421	12.3492417607004	6.70369012827451e-07	0.0129783440883395	TRUE	FALSE	FALSE	NA	NA	NA
61695	BMP1	chr8:clu_47573	61695	15.7227461077418	6.8489310317704e-07	0.0130499531879353	TRUE	FALSE	FALSE	NA	NA	NA
61376	ANKRD10	chr13:clu_2297	76626	15.7150125837907	6.90050395340986e-07	0.0132600083968724	TRUE	FALSE	FALSE	NA	NA	NA
61982	PABPC4	chr1:clu_41760	61982	17.0966040978674	6.80199434259345e-07	0.0132822543527822	TRUE	FALSE	FALSE	NA	NA	NA
70038	SBDSP1	chr7:clu_25796	70038	18.3806736863626	6.6868017880802e-07	0.0132973740357763	TRUE	FALSE	FALSE	NA	NA	NA
57415	SGSH	chr17:clu_12648	76628	14.1697319733357	7.01719578652141e-07	0.013299691174194	TRUE	FALSE	FALSE	NA	NA	NA
35834	RGS10	chr10:clu_9706	35834	17.0649826863519	7.00825241282446e-07	0.0133191837105729	TRUE	FALSE	FALSE	NA	NA	NA
62001	POM121	chr7:clu_25799	MUC1355	15.7677568298132	6.55631082959955e-07	0.0133217679746633	TRUE	FALSE	FALSE	NA	NA	NA
62001	POM121B	chr7:clu_25799	MUC1355	15.7677568298132	6.55631082959955e-07	0.0133217679746633	TRUE	FALSE	FALSE	NA	NA	NA
57415	ARFGAP2	chr11:clu_5981	57415	23.8450926207879	7.06959519480546e-07	0.0133982968131953	TRUE	FALSE	FALSE	NA	NA	NA
61982	USF2	chr19:clu_19929	61982	15.7195012308075	6.87052328679594e-07	0.0134153837697978	TRUE	FALSE	FALSE	NA	NA	NA
35834	FDPS	chr1:clu_43661	35834	25.8340876454022	7.09778181050182e-07	0.0134886245526777	TRUE	FALSE	TRUE	NA	NA	NA
71579	PRKCDBP	chr11:clu_5379	76635	14.1790806111349	6.95190025244895e-07	0.0135742804329318	TRUE	FALSE	FALSE	NA	NA	NA
61982	GSTP1	chr11:clu_6817	61982	15.7015448653838	6.99124372579566e-07	0.013650403374616	TRUE	FALSE	TRUE	NA	NA	NA
61695	FLII	chr17:clu_10683	61695	12.2830321906076	7.18052104353433e-07	0.013681046744246	TRUE	FALSE	FALSE	NA	NA	NA
81539	ACSL3	chr2:clu_39956	MUC0490	14.1533498234494	7.13309932210303e-07	0.0137711615512521	TRUE	FALSE	TRUE	NA	NA	NA
85152	LMF2	chr22:clu_23150	MUC1411	12.3424702965731	6.75096287041603e-07	0.0137847910851025	TRUE	FALSE	FALSE	NA	NA	NA
69245	MICALL1	chr22:clu_22686	69245	17.0764935883053	6.93245813892374e-07	0.0138448121492446	TRUE	FALSE	FALSE	NA	NA	NA
61695	TPP1	chr11:clu_5431	61695	12.270761975502	7.27255481813369e-07	0.0138556714395083	TRUE	FALSE	TRUE	NA	NA	NA
35834	COQ10B	chr2:clu_39428	35834	15.6581074048881	7.29210069091263e-07	0.0138571789429413	TRUE	FALSE	TRUE	NA	NA	NA
69245	AC002985.3	chr19:clu_19673	69245	18.3360108278575	6.96809810604638e-07	0.0139152919177746	TRUE	FALSE	FALSE	NA	NA	NA
69245	COPE	chr19:clu_19673	69245	18.3360108278575	6.96809810604638e-07	0.0139152919177746	TRUE	FALSE	FALSE	NA	NA	NA
69245	HOMER3	chr19:clu_19673	69245	18.3360108278575	6.96809810604638e-07	0.0139152919177746	TRUE	FALSE	FALSE	NA	NA	NA
81539	ZYX	chr7:clu_27003	MUC0489	14.1409660610952	7.22198315115007e-07	0.0139420384732952	TRUE	FALSE	FALSE	NA	NA	NA
61376	DLC1	chr8:clu_47462	76626	14.1308670721046	7.29528740589355e-07	0.0140178947504245	TRUE	FALSE	FALSE	NA	NA	NA
35834	FBLN1	chr22:clu_22994	35834	19.4618784157792	7.40816483863545e-07	0.0140769948263751	TRUE	FALSE	FALSE	NA	NA	NA
61982	TAPBP	chr6:clu_27960	61982	17.0336886476871	7.21851031071524e-07	0.0140934195306404	TRUE	FALSE	FALSE	NA	NA	NA
61695	SLC38A10	chr17:clu_12708	61695	17.0073283391248	7.40048927913319e-07	0.0140986721256766	TRUE	FALSE	FALSE	NA	NA	NA
69248	MYLK	chr3:clu_35591	69248	14.1625665783213	7.06765733879986e-07	0.0141070440482445	TRUE	FALSE	FALSE	NA	NA	NA
70038	BCAR3	chr1:clu_42712	70038	17.048310226266	7.11949993291033e-07	0.0141571256165922	TRUE	FALSE	FALSE	NA	NA	NA
85154	EPHX1	chr1:clu_44934	MUC1412	22.8095768604544	7.08589874685925e-07	0.0141973067292072	TRUE	FALSE	FALSE	NA	NA	NA
85154	SRP9	chr1:clu_44934	MUC1412	22.8095768604544	7.08589874685925e-07	0.0141973067292072	TRUE	FALSE	FALSE	NA	NA	NA
80870	PSG2	chr19:clu_20375	MUC1428	33.1554926960962	7.20298054858805e-07	0.0143620229158297	TRUE	FALSE	FALSE	NA	NA	NA
80870	PSG4	chr19:clu_20375	MUC1428	33.1554926960962	7.20298054858805e-07	0.0143620229158297	TRUE	FALSE	FALSE	NA	NA	NA
80870	PSG5	chr19:clu_20375	MUC1428	33.1554926960962	7.20298054858805e-07	0.0143620229158297	TRUE	FALSE	FALSE	NA	NA	NA
80870	PSG9	chr19:clu_20375	MUC1428	33.1554926960962	7.20298054858805e-07	0.0143620229158297	TRUE	FALSE	FALSE	NA	NA	NA
61695	VAMP3	chr1:clu_40629	61695	16.9842068623111	7.56386849397813e-07	0.0144091694810283	TRUE	FALSE	FALSE	NA	NA	NA
81539	NFASC	chr1:clu_44580	MUC0489	14.1078215925245	7.46536301268571e-07	0.0144111367596885	TRUE	FALSE	FALSE	NA	NA	NA
33281	INTS4	chr11:clu_7150	MUC1343	12.2935768832599	7.1023632410618e-07	0.0144277406878929	TRUE	FALSE	FALSE	NA	NA	NA
61695	GGCX	chr2:clu_38043	61695	19.4309630346543	7.61775195358445e-07	0.014511055696383	TRUE	FALSE	FALSE	NA	NA	NA
35834	RABAC1	chr19:clu_20328	35834	15.5921904084389	7.77351845790824e-07	0.0147704624218714	TRUE	FALSE	FALSE	NA	NA	NA
35834	MICAL1	chr6:clu_28980	35834	18.2132073910325	7.80372662572104e-07	0.01482708058887	TRUE	FALSE	FALSE	NA	NA	NA
78661	HIST1H2AC	chr6:clu_27528	MUC1382	16.9992842399661	7.4569270342816e-07	0.0148899919020535	TRUE	FALSE	FALSE	NA	NA	NA
57415	NUCB2	chr11:clu_5664	76628	19.3930768388673	7.88265080739092e-07	0.0149384115450865	TRUE	FALSE	FALSE	NA	NA	NA
61695	LMF2	chr22:clu_23152	61695	14.0551154728309	7.86938707441268e-07	0.0149896084993413	TRUE	FALSE	FALSE	NA	NA	NA
69245	KIFC3	chr16:clu_14313	69245	16.9872857909504	7.54190666487016e-07	0.0150604334190792	TRUE	FALSE	FALSE	NA	NA	NA
78661	MRPL55	chr1:clu_44992	MUC1437	20.5710711179927	7.6027930474472e-07	0.0151804968778378	TRUE	FALSE	TRUE	NA	NA	NA
35834	P4HB	chr17:clu_12734	35834	20.4870050307363	8.18949298453664e-07	0.0155592177213212	TRUE	FALSE	FALSE	NA	NA	NA
61376	HN1	chr17:clu_12395	76626	19.3610175149515	8.11394767478724e-07	0.0155901390623362	TRUE	FALSE	FALSE	NA	NA	NA
61376	SUMO2	chr17:clu_12395	76626	19.3610175149515	8.11394767478724e-07	0.0155901390623362	TRUE	FALSE	FALSE	NA	NA	NA
61695	RASA3	chr13:clu_2378	61695	16.8995799867116	8.19310471727777e-07	0.015605406554999	TRUE	FALSE	FALSE	NA	NA	NA
57415	LSS	chr21:clu_24877	76628	12.1458590650145	8.27942795264358e-07	0.0156895159702596	TRUE	FALSE	FALSE	NA	NA	NA
61695	LMO7	chr13:clu_2061	61695	23.6628611165797	8.23787722405897e-07	0.0156898609609427	TRUE	FALSE	FALSE	NA	NA	NA
61695	RP11-29G8.3	chr13:clu_2061	61695	23.6628611165797	8.23787722405897e-07	0.0156898609609427	TRUE	FALSE	FALSE	NA	NA	NA
61695	RPL28	chr19:clu_21103	61695	18.1540199083975	8.24137363861439e-07	0.0156956960947411	TRUE	FALSE	FALSE	NA	NA	NA
61982	PXK	chr3:clu_35056	61982	18.178322032807	8.05879739287546e-07	0.0157331901501108	TRUE	FALSE	FALSE	NA	NA	NA
80863	BAG2	chr6:clu_28524	MUC1421	16.9062848862959	8.14140302414409e-07	0.0157609421144405	TRUE	FALSE	FALSE	NA	NA	NA
80863	ZNF451	chr6:clu_28524	MUC1421	16.9062848862959	8.14140302414409e-07	0.0157609421144405	TRUE	FALSE	FALSE	NA	NA	NA
35834	PABPC4	chr1:clu_41760	35834	16.8853888213634	8.30361483393681e-07	0.0157752074615132	TRUE	FALSE	FALSE	NA	NA	NA
61695	COL16A1	chr1:clu_41460	61695	13.9974713104602	8.33634057829739e-07	0.0158757269973096	TRUE	FALSE	FALSE	NA	NA	NA
61695	NUDC	chr1:clu_41311	61695	19.3182041209075	8.43338477019444e-07	0.0160596946178813	TRUE	FALSE	FALSE	NA	NA	NA
65937	FUS	chr16:clu_14035	65937	13.9726206081104	8.54610003686563e-07	0.0161606751697129	TRUE	FALSE	FALSE	NA	NA	NA
65937	RAD1	chr5:clu_30012	65937	18.108210935854	8.59679173188488e-07	0.0162556734858211	TRUE	FALSE	FALSE	NA	NA	NA
35834	LTBP3	chr11:clu_6571	35834	15.4924611392926	8.56284658395747e-07	0.016266839655544	TRUE	FALSE	FALSE	NA	NA	NA
61982	HSPG2	chr1:clu_41112	61982	13.9859481936146	8.43295679575364e-07	0.0164628182566703	TRUE	FALSE	FALSE	NA	NA	NA
61695	COTL1	chr16:clu_14869	61695	15.482456072059	8.64632016234265e-07	0.0164643228531329	TRUE	FALSE	FALSE	NA	NA	NA
81539	HSP90AB1	chr6:clu_28398	MUC0490	12.108175545698	8.60982090060199e-07	0.016619537284432	TRUE	FALSE	TRUE	NA	NA	NA
80861	GTF2F1	chr19:clu_18929	MUC1419	12.1542202392707	8.20786146711708e-07	0.0166742705704483	TRUE	FALSE	FALSE	NA	NA	NA
68547	ARPC1A	chr7:clu_26241	MUC1372	13.9737734007067	8.53625383242246e-07	0.0168241026783214	TRUE	FALSE	FALSE	NA	NA	NA
68547	ARPC1B	chr7:clu_26241	MUC1372	13.9737734007067	8.53625383242246e-07	0.0168241026783214	TRUE	FALSE	FALSE	NA	NA	NA
75567	KIAA1586	chr6:clu_28519	MUC1378	15.5127769908322	8.39581534915571e-07	0.0168420055904064	TRUE	FALSE	FALSE	NA	NA	NA
75567	ZNF451	chr6:clu_28519	MUC1378	15.5127769908322	8.39581534915571e-07	0.0168420055904064	TRUE	FALSE	FALSE	NA	NA	NA
62335	DENND1A	chr9:clu_46610	MUC1358	19.3363003582053	8.29686855183648e-07	0.0168575775236214	TRUE	FALSE	FALSE	NA	NA	NA
57415	ENG	chr9:clu_46720	76628	16.8062810079427	8.94742609420489e-07	0.0169544777059088	TRUE	FALSE	FALSE	NA	NA	NA
80304	NDUFB1	chr14:clu_18130	MUC1413	19.3186365938745	8.43009633841748e-07	0.0170414397481109	TRUE	FALSE	TRUE	NA	NA	NA
61818	CDC45	chr22:clu_22109	76624	15.434212234446	9.06036595622826e-07	0.0174629493440343	TRUE	FALSE	FALSE	NA	NA	NA
80868	GTF3C6	chr6:clu_29017	MUC1426	16.8435020358011	8.63853514897761e-07	0.0175258601102458	TRUE	FALSE	FALSE	NA	NA	NA
35834	PLOD3	chr7:clu_26414	35834	15.3996233825455	9.36934418172901e-07	0.0177980062076124	TRUE	FALSE	FALSE	NA	NA	NA
35834	ANXA11	chr10:clu_9027	35834	20.3265764059615	9.43670871436696e-07	0.01792502820294	TRUE	FALSE	FALSE	NA	NA	NA
61695	MMGT1	chrX:clu_1183	61695	13.86827470977	9.48603712574276e-07	0.0180623632911268	TRUE	FALSE	FALSE	NA	NA	NA
81539	CTTN	chr11:clu_6925	MUC0490	21.4088756567799	9.50639734381695e-07	0.0183492481530355	TRUE	FALSE	FALSE	NA	NA	NA
35834	CIZ1	chr9:clu_46754	35834	19.160157378763	9.72466075946963e-07	0.0184710206465366	TRUE	FALSE	FALSE	NA	NA	NA
80865	RAD50	chr5:clu_31029	MUC1423	12.0493413660508	9.15228826414067e-07	0.0184757243188208	TRUE	FALSE	FALSE	NA	NA	NA
35834	IRAK1	chrX:clu_1349	35834	17.969312371104	9.77041526856384e-07	0.0185569497195833	TRUE	FALSE	FALSE	NA	NA	NA
81539	PTP4A2	chr1:clu_41475	MUC0490	20.2982916093897	9.67538804486837e-07	0.0186744664654004	TRUE	FALSE	FALSE	NA	NA	NA
80863	PRKAR1B	chr7:clu_24966	MUC1421	11.9979831671156	9.65377359751128e-07	0.0186877749300623	TRUE	FALSE	FALSE	NA	NA	NA
35834	NFIX	chr19:clu_19366	35834	21.3633038304979	9.88931562640355e-07	0.0187817882376656	TRUE	FALSE	FALSE	NA	NA	NA
65937	STUB1	chr16:clu_13009	65937	15.3258191233326	1.00642365412147e-06	0.0190294584521288	TRUE	FALSE	FALSE	NA	NA	NA
35834	CNBP	chr3:clu_35709	35834	16.6813592825492	1.00668445406782e-06	0.019117944467202	TRUE	FALSE	FALSE	NA	NA	NA
35834	EPHB4	chr7:clu_26386	35834	13.8075605678969	1.00798167514814e-06	0.0191415720110632	TRUE	FALSE	FALSE	NA	NA	NA
68546	HOXC10	chr12:clu_3467	MUC1371	30.1104444960365	9.66247903966683e-07	0.0193278568230456	TRUE	FALSE	FALSE	NA	NA	NA
68546	HOXC4	chr12:clu_3467	MUC1371	30.1104444960365	9.66247903966683e-07	0.0193278568230456	TRUE	FALSE	FALSE	NA	NA	NA
68546	HOXC5	chr12:clu_3467	MUC1371	30.1104444960365	9.66247903966683e-07	0.0193278568230456	TRUE	FALSE	FALSE	NA	NA	NA
68546	HOXC6	chr12:clu_3467	MUC1371	30.1104444960365	9.66247903966683e-07	0.0193278568230456	TRUE	FALSE	FALSE	NA	NA	NA
68546	HOXC8	chr12:clu_3467	MUC1371	30.1104444960365	9.66247903966683e-07	0.0193278568230456	TRUE	FALSE	FALSE	NA	NA	NA
68546	HOXC9	chr12:clu_3467	MUC1371	30.1104444960365	9.66247903966683e-07	0.0193278568230456	TRUE	FALSE	FALSE	NA	NA	NA
68546	RP11-834C11.12	chr12:clu_3467	MUC1371	30.1104444960365	9.66247903966683e-07	0.0193278568230456	TRUE	FALSE	FALSE	NA	NA	NA
68546	RP11-834C11.14	chr12:clu_3467	MUC1371	30.1104444960365	9.66247903966683e-07	0.0193278568230456	TRUE	FALSE	FALSE	NA	NA	NA
68546	RP11-834C11.4	chr12:clu_3467	MUC1371	30.1104444960365	9.66247903966683e-07	0.0193278568230456	TRUE	FALSE	FALSE	NA	NA	NA
61695	DPP7	chr9:clu_47279	61695	15.3092340774238	1.02273363407184e-06	0.0194728483927278	TRUE	FALSE	FALSE	NA	NA	NA
74116	TAZ	chrX:clu_1402	MUC1398	17.9678918848622	9.78320635840551e-07	0.0195135834024756	TRUE	TRUE	TRUE	NA	NA	NA
61695	NPDC1	chr9:clu_47250	61695	13.7742974802313	1.04207412468302e-06	0.01984004925984	TRUE	FALSE	FALSE	NA	NA	NA
65937	OTUD5	chrX:clu_483	65937	11.9079743481816	1.06000520747424e-06	0.0200415184577155	TRUE	FALSE	FALSE	NA	NA	NA
35834	FAS	chr10:clu_9092	35834	16.6302566867962	1.05640372454599e-06	0.0200600503254038	TRUE	FALSE	FALSE	NA	NA	NA
61695	LY6E	chr8:clu_48803	61695	19.0666702706658	1.05790858917728e-06	0.0201404637207571	TRUE	FALSE	FALSE	NA	NA	NA
61376	MORF4L2	chrX:clu_914	76626	23.3709271497792	1.05202489833841e-06	0.0202125543717759	TRUE	FALSE	FALSE	NA	NA	NA
61695	RAB2A	chr8:clu_48065	61695	16.6215877842624	1.06507743215181e-06	0.020275879075874	TRUE	FALSE	FALSE	NA	NA	NA
73466	ACP1	chr2:clu_36716	MUC1392	20.2503776131198	1.00934616422594e-06	0.0203322691321673	TRUE	FALSE	FALSE	NA	NA	NA
81539	ATP6V1G2-DDX39B	chr6:clu_27753	MUC0491	16.6223139728536	1.06434812599556e-06	0.0205419188317143	TRUE	FALSE	FALSE	NA	NA	NA
81539	DDX39B	chr6:clu_27753	MUC0491	16.6223139728536	1.06434812599556e-06	0.0205419188317143	TRUE	FALSE	FALSE	NA	NA	NA
80863	ATAD3B	chr1:clu_40453	MUC1421	13.7525222247023	1.0650144139147e-06	0.0206154840101468	TRUE	FALSE	TRUE	NA	NA	NA
35834	PFN1	chr17:clu_10216	35834	20.1665171068162	1.08688038031062e-06	0.0206376846613381	TRUE	FALSE	FALSE	NA	NA	NA
35834	SLC25A11	chr17:clu_10216	35834	20.1665171068162	1.08688038031062e-06	0.0206376846613381	TRUE	FALSE	TRUE	NA	NA	NA
57415	BMPR2	chr2:clu_39556	76628	15.2377574194979	1.09609710863196e-06	0.0207688480143584	TRUE	FALSE	FALSE	NA	NA	NA
76065	CPNE1	chr20:clu_23757	MUC1379	21.2997845688369	1.04486900128031e-06	0.0208064764224948	TRUE	FALSE	FALSE	NA	NA	NA
61695	EPN1	chr19:clu_21131	61695	11.872268244806	1.10007207995937e-06	0.0209409721141066	TRUE	FALSE	FALSE	NA	NA	NA
81539	RPL12	chr9:clu_46675	MUC0489	11.8851010666694	1.08550008201803e-06	0.020949066082866	TRUE	FALSE	FALSE	NA	NA	NA
61695	KIF1C	chr17:clu_10238	61695	16.5830743675178	1.10447813358427e-06	0.0210237412727766	TRUE	FALSE	FALSE	NA	NA	NA
65937	AXL	chr19:clu_20289	65937	21.2211192715913	1.11851248454182e-06	0.0211465970327476	TRUE	FALSE	FALSE	NA	NA	NA
61695	VCL	chr10:clu_8893	61695	16.5730107376585	1.11501077054822e-06	0.0212231150066148	TRUE	FALSE	FALSE	NA	NA	NA
35834	TBC1D10B	chr16:clu_13953	35834	17.8191340720223	1.12192486791646e-06	0.0213019874671298	TRUE	FALSE	FALSE	NA	NA	NA
33281	NQO1	chr16:clu_14587	MUC1343	17.890273884288	1.05080638441487e-06	0.0213450300866193	TRUE	FALSE	FALSE	NA	NA	NA
57415	INPPL1	chr11:clu_6979	57415	18.9943807865493	1.12905773242278e-06	0.0213922568562144	TRUE	FALSE	FALSE	NA	NA	NA
61695	PMM1	chr22:clu_22879	61695	17.8047416630434	1.13688518667552e-06	0.0216383357579952	TRUE	FALSE	FALSE	NA	NA	NA
71579	MGST1	chr12:clu_2816	MUC1417	22.2837321521947	1.10912739278981e-06	0.021655712344221	TRUE	FALSE	TRUE	NA	NA	NA
57415	GBE1	chr3:clu_35207	57415	16.5462458817055	1.14351253160923e-06	0.0216649884238685	TRUE	FALSE	FALSE	NA	NA	NA
65937	COL5A1	chr9:clu_47116	65937	15.1906837259303	1.14725864376312e-06	0.0216889246603418	TRUE	FALSE	FALSE	NA	NA	NA
65937	VASP	chr19:clu_20535	65937	13.6738165516144	1.15222402135482e-06	0.0217816428996915	TRUE	FALSE	FALSE	NA	NA	NA
65937	COL5A1	chr9:clu_47120	65937	11.8262402737455	1.15397067224545e-06	0.0218135076174557	TRUE	FALSE	FALSE	NA	NA	NA
71579	DMKN	chr19:clu_19937	MUC1417	23.2984189382478	1.11781002368268e-06	0.0218241229023806	TRUE	FALSE	FALSE	NA	NA	NA
69456	C6orf1	chr6:clu_28024	69456	16.5913618077102	1.09587893913699e-06	0.0218244290729132	TRUE	FALSE	FALSE	NA	NA	NA
61695	SUCLG2	chr3:clu_35126	61695	15.188988253416	1.14914515958784e-06	0.0218705306772758	TRUE	FALSE	TRUE	NA	NA	NA
61376	LMNA	chr1:clu_43748	76626	15.1946135136532	1.14289792882817e-06	0.0219573550086468	TRUE	FALSE	FALSE	NA	NA	NA
68547	RBM23	chr14:clu_17006	MUC1372	13.7034560454631	1.1185738352406e-06	0.0220448531449217	TRUE	FALSE	FALSE	NA	NA	NA
61695	TMEM8B	chr9:clu_45716	61695	18.9655443654119	1.15874847183927e-06	0.0220521421675732	TRUE	FALSE	TRUE	NA	NA	NA
35834	TSPO	chr22:clu_22950	35834	16.5288932496624	1.16237795799258e-06	0.0220689079104471	TRUE	FALSE	TRUE	NA	NA	NA
81539	TRAPPC1	chr17:clu_10443	MUC0490	16.5457285525044	1.14407052459018e-06	0.0220782729835413	TRUE	FALSE	FALSE	NA	NA	NA
61982	VCL	chr10:clu_8893	61982	16.5563627871452	1.13265474248746e-06	0.0221105532280977	TRUE	FALSE	FALSE	NA	NA	NA
65937	YWHAZ	chr8:clu_48441	65937	22.20353410393	1.18738638813965e-06	0.0224439775086157	TRUE	FALSE	TRUE	NA	NA	NA
69248	VCAN	chr5:clu_30602	69248	15.2105050710379	1.12543180536981e-06	0.022462493403376	TRUE	FALSE	FALSE	NA	NA	NA
85154	PNPLA6	chr19:clu_18986	MUC1412	11.8499870221062	1.12584054810957e-06	0.0225562153813752	TRUE	FALSE	FALSE	NA	NA	NA
65937	TUBB4B	chr9:clu_47296	65937	13.6382536667516	1.19393776585527e-06	0.0225666177124305	TRUE	FALSE	FALSE	NA	NA	NA
61376	GLUL	chr1:clu_44233	76626	11.7933601129735	1.19408762984855e-06	0.0229396174570205	TRUE	FALSE	TRUE	NA	NA	NA
72903	MCAT	chr22:clu_22948	MUC1390	13.6945469263519	1.12858386684543e-06	0.0229644245225708	TRUE	FALSE	TRUE	NA	NA	NA
35834	PROCR	chr20:clu_23720	35834	13.6101038506831	1.22802440988162e-06	0.0233140434216026	TRUE	FALSE	FALSE	NA	NA	NA
61982	ARL2	chr11:clu_6499	61982	15.1422782564769	1.20235367848756e-06	0.0234699438040772	TRUE	FALSE	TRUE	NA	NA	NA
49665	DPY19L1	chr7:clu_25455	74172	16.5004667425965	1.19395504910635e-06	0.0236080731859799	TRUE	FALSE	FALSE	NA	NA	NA
69248	ADCK2	chr7:clu_26960	69248	18.9392992544454	1.18644501305683e-06	0.0236790695705882	TRUE	FALSE	FALSE	NA	NA	NA
69248	NDUFB2	chr7:clu_26960	69248	18.9392992544454	1.18644501305683e-06	0.0236790695705882	TRUE	FALSE	TRUE	NA	NA	NA
69245	C6orf1	chr6:clu_28024	69245	16.5072258122964	1.18637026099587e-06	0.0236894413715655	TRUE	FALSE	FALSE	NA	NA	NA
61695	CLIP2	chr7:clu_25865	61695	13.5829047410771	1.26188396792794e-06	0.0240136519096687	TRUE	FALSE	FALSE	NA	NA	NA
73639	CDK12	chr17:clu_11249	MUC1394	11.8103877544299	1.17314066669313e-06	0.0240399985418756	TRUE	FALSE	FALSE	NA	NA	NA
65937	BCL7B	chr7:clu_25828	65937	21.0692513916583	1.27555467478447e-06	0.0241079833534265	TRUE	FALSE	FALSE	NA	NA	NA
61695	SPOCD1	chr1:clu_41471	61695	22.1071613247041	1.28869767344895e-06	0.0245226280280601	TRUE	FALSE	FALSE	NA	NA	NA
68607	NQO1	chr16:clu_14587	MUC1374	17.7090879352763	1.24148353671124e-06	0.0245875814445661	TRUE	FALSE	FALSE	NA	NA	NA
54485	TNS1	chr2:clu_39770	MUC1347	18.9032312671188	1.22558402548382e-06	0.0246391412483267	TRUE	FALSE	FALSE	NA	NA	NA
73638	SRGAP2B	chr1:clu_43170	MUC1393	18.9142246694246	1.2135205547882e-06	0.0246708728788441	TRUE	FALSE	FALSE	NA	NA	NA
65937	AGFG1	chr2:clu_39998	65937	13.5469150179051	1.30812594949114e-06	0.0247222723194331	TRUE	FALSE	FALSE	NA	NA	NA
62339	PHLDB1	chr11:clu_7643	MUC1359	11.7488367746773	1.25064904926826e-06	0.0249304381481135	TRUE	FALSE	FALSE	NA	NA	NA
69801	CFLAR	chr2:clu_39498	MUC1376	16.435403734904	1.26948290925968e-06	0.0250532452142398	TRUE	FALSE	FALSE	NA	NA	NA
61695	ZFYVE21	chr14:clu_18364	61695	13.5392149161125	1.31823753260846e-06	0.0250834237704738	TRUE	FALSE	FALSE	NA	NA	NA
35834	SQSTM1	chr5:clu_31874	35834	15.044253176311	1.32214463027113e-06	0.0250995936610671	TRUE	FALSE	FALSE	NA	NA	NA
35834	KIFC3	chr16:clu_14313	35834	16.3862204852921	1.32971952830416e-06	0.0252420658057979	TRUE	FALSE	FALSE	NA	NA	NA
61376	ENAH	chr1:clu_44929	76626	15.0447347531008	1.32152793773681e-06	0.0253865516839241	TRUE	FALSE	FALSE	NA	NA	NA
80248	NPM1	chr5:clu_31665	MUC1383	15.062969680177	1.29838686028532e-06	0.0254172211769454	TRUE	FALSE	FALSE	NA	NA	NA
65937	PPDPF	chr20:clu_24333	65937	13.5102959609649	1.35691616190098e-06	0.0256430016276047	TRUE	FALSE	FALSE	NA	NA	NA
61982	BLVRB	chr19:clu_20251	61982	15.0399178857188	1.32770921646906e-06	0.0259155561962596	TRUE	FALSE	FALSE	NA	NA	NA
35834	CTBS	chr1:clu_42570	35834	16.3581381135737	1.3653815267363e-06	0.0259176721405084	TRUE	FALSE	FALSE	NA	NA	NA
35834	GNG5	chr1:clu_42570	35834	16.3581381135737	1.3653815267363e-06	0.0259176721405084	TRUE	FALSE	FALSE	NA	NA	NA
64335	KIAA1524	chr3:clu_35378	MUC1363	16.4139924415722	1.2953645518492e-06	0.0259357890571247	TRUE	FALSE	FALSE	NA	NA	NA
81539	TMEM59	chr1:clu_42251	MUC0491	11.6789165400842	1.34494697097983e-06	0.0259534416989978	TRUE	FALSE	FALSE	NA	NA	NA
57415	ABRACL	chr6:clu_29353	57415	13.4996701235445	1.37141140810911e-06	0.0259813891266271	TRUE	FALSE	FALSE	NA	NA	NA
61695	DPP7	chr9:clu_47278	61695	13.503173126046	1.36661575501232e-06	0.0260025979706194	TRUE	FALSE	FALSE	NA	NA	NA
35834	UBE2D3	chr4:clu_33024	35834	19.9029926859075	1.37111408573135e-06	0.0260251164612668	TRUE	FALSE	FALSE	NA	NA	NA
65937	DSTN	chr20:clu_23455	65937	16.3464029948227	1.38056485115874e-06	0.0260885339923467	TRUE	FALSE	FALSE	NA	NA	NA
65937	GSTO1	chr10:clu_9563	65937	13.4886953995447	1.38654516229312e-06	0.0262001573866908	TRUE	FALSE	FALSE	NA	NA	NA
81539	ARL8A	chr1:clu_44492	MUC0491	11.6685137839231	1.35957349049385e-06	0.0262343300725693	TRUE	FALSE	FALSE	NA	NA	NA
35834	BMP1	chr8:clu_47573	35834	14.9837300357758	1.40197951235148e-06	0.0266095711444311	TRUE	FALSE	FALSE	NA	NA	NA
35834	ADD1	chr4:clu_32061	35834	17.5724376753205	1.40772738254204e-06	0.0267172579932654	TRUE	FALSE	FALSE	NA	NA	NA
61695	FKBP10	chr17:clu_11352	61695	22.0057318094186	1.40458392029071e-06	0.026723613667451	TRUE	FALSE	FALSE	NA	NA	NA
65937	FLNA	chrX:clu_1359	65937	14.9643061086535	1.42860724689531e-06	0.0269935339300869	TRUE	FALSE	FALSE	NA	NA	NA
35834	HSPG2	chr1:clu_41112	35834	13.4615654894733	1.42467692467706e-06	0.0270375186765212	TRUE	FALSE	FALSE	NA	NA	NA
35834	AUP1	chr2:clu_37952	35834	18.7305402945494	1.43150157903307e-06	0.0271656054653106	TRUE	FALSE	FALSE	NA	NA	NA
45966	IKBKG	chrX:clu_1452	MUC1346	15.0251020546166	1.34690316838067e-06	0.027371766187832	TRUE	FALSE	FALSE	NA	NA	NA
35834	ATP6V0A2	chr12:clu_4948	35834	11.6109553435263	1.44343361096572e-06	0.0273905962016855	TRUE	FALSE	FALSE	NA	NA	NA
35834	TCTN2	chr12:clu_4948	35834	11.6109553435263	1.44343361096572e-06	0.0273905962016855	TRUE	FALSE	FALSE	NA	NA	NA
65937	CNPY2	chr12:clu_3621	65937	14.9415348356924	1.46046706382806e-06	0.0275940647039674	TRUE	FALSE	FALSE	NA	NA	NA
65937	RP11-977G19.10	chr12:clu_3621	65937	14.9415348356924	1.46046706382806e-06	0.0275940647039674	TRUE	FALSE	FALSE	NA	NA	NA
69245	UCHL1	chr4:clu_32476	69245	16.3443980957964	1.38317563475251e-06	0.0276178678991034	TRUE	FALSE	FALSE	NA	NA	NA
35834	ASPH	chr8:clu_48070	35834	31.3298975857906	1.45802790129579e-06	0.0276660794270876	TRUE	FALSE	FALSE	NA	NA	NA
61982	MAEA	chr4:clu_32005	61982	14.9679476616438	1.42357698835866e-06	0.0277853756587843	TRUE	FALSE	FALSE	NA	NA	NA
80861	MRVI1	chr11:clu_5570	MUC1419	19.9057304042544	1.36781169158997e-06	0.0277857267029587	TRUE	FALSE	FALSE	NA	NA	NA
61695	PRRC2B	chr9:clu_46971	61695	14.9409445324563	1.46130233135601e-06	0.0278012768540481	TRUE	FALSE	FALSE	NA	NA	NA
54374	SVIL	chr10:clu_8351	76623	11.6185710541779	1.43204675312197e-06	0.0280265870053501	TRUE	FALSE	FALSE	NA	NA	NA
81275	MFN2	chr1:clu_40814	MUC1409	11.6411834499063	1.39876527094866e-06	0.0281011942933586	TRUE	TRUE	TRUE	NA	NA	NA
57415	SEPN1	chr1:clu_41256	76628	16.2666742193105	1.48827039453946e-06	0.0281937943541555	TRUE	FALSE	FALSE	NA	NA	NA
78661	ASCC1	chr10:clu_8828	MUC1382	13.4669421987246	1.41703740721234e-06	0.0282925688724016	TRUE	FALSE	FALSE	NA	NA	NA
61695	INPP5K	chr17:clu_10020	61695	16.2663381195343	1.4887417066921e-06	0.0283218222281105	TRUE	FALSE	FALSE	NA	NA	NA
61695	MYO1C	chr17:clu_10020	61695	16.2663381195343	1.4887417066921e-06	0.0283218222281105	TRUE	FALSE	FALSE	NA	NA	NA
61982	SRSF6	chr20:clu_23921	61982	13.4278038213488	1.47359756870433e-06	0.0287602037484024	TRUE	FALSE	FALSE	NA	NA	NA
81539	STX2	chr12:clu_5010	MUC0491	16.2557598217973	1.50365186594704e-06	0.0290129627534481	TRUE	FALSE	FALSE	NA	NA	NA
57415	GRIPAP1	chrX:clu_493	76628	16.2295975682282	1.54116971537117e-06	0.0291943779182761	TRUE	FALSE	FALSE	NA	NA	NA
80870	HOXC10	chr12:clu_3467	MUC1428	29.5553772357525	1.47227387333877e-06	0.0293541964866284	TRUE	FALSE	FALSE	NA	NA	NA
80870	HOXC4	chr12:clu_3467	MUC1428	29.5553772357525	1.47227387333877e-06	0.0293541964866284	TRUE	FALSE	FALSE	NA	NA	NA
80870	HOXC5	chr12:clu_3467	MUC1428	29.5553772357525	1.47227387333877e-06	0.0293541964866284	TRUE	FALSE	FALSE	NA	NA	NA
80870	HOXC6	chr12:clu_3467	MUC1428	29.5553772357525	1.47227387333877e-06	0.0293541964866284	TRUE	FALSE	FALSE	NA	NA	NA
80870	HOXC8	chr12:clu_3467	MUC1428	29.5553772357525	1.47227387333877e-06	0.0293541964866284	TRUE	FALSE	FALSE	NA	NA	NA
80870	HOXC9	chr12:clu_3467	MUC1428	29.5553772357525	1.47227387333877e-06	0.0293541964866284	TRUE	FALSE	FALSE	NA	NA	NA
80870	RP11-834C11.12	chr12:clu_3467	MUC1428	29.5553772357525	1.47227387333877e-06	0.0293541964866284	TRUE	FALSE	FALSE	NA	NA	NA
80870	RP11-834C11.14	chr12:clu_3467	MUC1428	29.5553772357525	1.47227387333877e-06	0.0293541964866284	TRUE	FALSE	FALSE	NA	NA	NA
80870	RP11-834C11.4	chr12:clu_3467	MUC1428	29.5553772357525	1.47227387333877e-06	0.0293541964866284	TRUE	FALSE	FALSE	NA	NA	NA
63045	TRIM26	chr6:clu_27642	MUC1362	18.7202431220067	1.44481277405417e-06	0.0293600403815548	TRUE	FALSE	FALSE	NA	NA	NA
61982	ANPEP	chr15:clu_16701	61982	16.2544558071531	1.50550015002945e-06	0.0293813409279747	TRUE	FALSE	FALSE	NA	NA	NA
61695	ENG	chr9:clu_46720	61695	16.2239355787169	1.54941121751411e-06	0.0294744495907709	TRUE	FALSE	FALSE	NA	NA	NA
81539	MAP4	chr3:clu_34533	MUC0490	13.3882712973282	1.53301940904713e-06	0.0295780764781553	TRUE	FALSE	FALSE	NA	NA	NA
35834	RPL17	chr18:clu_21764	35834	17.4604059296835	1.56040536888354e-06	0.0296071314691963	TRUE	FALSE	FALSE	NA	NA	NA
78661	ACTN4	chr19:clu_20125	MUC1382	18.6817867310019	1.49562198898495e-06	0.0298600930100845	TRUE	FALSE	FALSE	NA	NA	NA
78661	EIF3K	chr19:clu_20125	MUC1382	18.6817867310019	1.49562198898495e-06	0.0298600930100845	TRUE	FALSE	FALSE	NA	NA	NA
68558	HOXC10	chr12:clu_3467	MUC1373	29.5428618045116	1.48627999287865e-06	0.0298816592568253	TRUE	FALSE	FALSE	NA	NA	NA
68558	HOXC4	chr12:clu_3467	MUC1373	29.5428618045116	1.48627999287865e-06	0.0298816592568253	TRUE	FALSE	FALSE	NA	NA	NA
68558	HOXC5	chr12:clu_3467	MUC1373	29.5428618045116	1.48627999287865e-06	0.0298816592568253	TRUE	FALSE	FALSE	NA	NA	NA
68558	HOXC6	chr12:clu_3467	MUC1373	29.5428618045116	1.48627999287865e-06	0.0298816592568253	TRUE	FALSE	FALSE	NA	NA	NA
68558	HOXC8	chr12:clu_3467	MUC1373	29.5428618045116	1.48627999287865e-06	0.0298816592568253	TRUE	FALSE	FALSE	NA	NA	NA
68558	HOXC9	chr12:clu_3467	MUC1373	29.5428618045116	1.48627999287865e-06	0.0298816592568253	TRUE	FALSE	FALSE	NA	NA	NA
68558	RP11-834C11.12	chr12:clu_3467	MUC1373	29.5428618045116	1.48627999287865e-06	0.0298816592568253	TRUE	FALSE	FALSE	NA	NA	NA
68558	RP11-834C11.14	chr12:clu_3467	MUC1373	29.5428618045116	1.48627999287865e-06	0.0298816592568253	TRUE	FALSE	FALSE	NA	NA	NA
68558	RP11-834C11.4	chr12:clu_3467	MUC1373	29.5428618045116	1.48627999287865e-06	0.0298816592568253	TRUE	FALSE	FALSE	NA	NA	NA
80860	FYN	chr6:clu_29047	MUC1418	18.6817262129116	1.49570332949372e-06	0.0299394935464758	TRUE	FALSE	TRUE	NA	NA	NA
61982	C6orf1	chr6:clu_28024	61982	16.2331090939915	1.53608035034576e-06	0.0299766080369975	TRUE	FALSE	FALSE	NA	NA	NA
61982	MBD3	chr19:clu_18619	61982	14.8870460739417	1.53961130377983e-06	0.0300439749819596	TRUE	FALSE	FALSE	NA	NA	NA
61982	UQCR11	chr19:clu_18619	61982	14.8870460739417	1.53961130377983e-06	0.0300439749819596	TRUE	FALSE	TRUE	NA	NA	NA
65937	EHD2	chr19:clu_20664	65937	13.3494170860213	1.59375596385298e-06	0.0301108314250744	TRUE	FALSE	FALSE	NA	NA	NA
35834	DNAJB6	chr7:clu_27222	35834	16.1934458691685	1.5945522022485e-06	0.0302534389332608	TRUE	FALSE	FALSE	NA	NA	NA
65937	GFPT1	chr2:clu_37772	65937	14.845485908183	1.60284158463012e-06	0.0302808832168322	TRUE	FALSE	FALSE	NA	NA	NA
61982	PSMD13	chr11:clu_5157	61982	16.2204070130247	1.55456953310788e-06	0.0303343152995341	TRUE	FALSE	FALSE	NA	NA	NA
61695	FCGRT	chr19:clu_20804	61695	18.5884956242953	1.62637786834789e-06	0.0309369598117136	TRUE	FALSE	FALSE	NA	NA	NA
65937	GAS6	chr13:clu_2361	65937	16.1641600366856	1.6391437672179e-06	0.0309650649065134	TRUE	FALSE	FALSE	NA	NA	NA
61982	LTBP3	chr11:clu_6571	61982	14.8493647777213	1.59683218392066e-06	0.0311573895726599	TRUE	FALSE	FALSE	NA	NA	NA
65937	MTHFD1L	chr6:clu_29505	65937	13.3113948901009	1.65552084264142e-06	0.0312727887174964	TRUE	FALSE	TRUE	NA	NA	NA
85154	OXTR	chr3:clu_33840	MUC1412	11.5323382311217	1.56642206678289e-06	0.0313816996859284	TRUE	FALSE	FALSE	NA	NA	NA
85154	RAD18	chr3:clu_33840	MUC1412	11.5323382311217	1.56642206678289e-06	0.0313816996859284	TRUE	FALSE	FALSE	NA	NA	NA
61695	SLC12A4	chr16:clu_14523	61695	11.4823897922615	1.64996768728404e-06	0.0313840353798297	TRUE	FALSE	FALSE	NA	NA	NA
70038	GTF2F1	chr19:clu_18929	70038	11.5232476810615	1.5813049442686e-06	0.0314426675118368	TRUE	FALSE	FALSE	NA	NA	NA
61982	MRC2	chr17:clu_12137	61982	13.3315912563121	1.62242071369827e-06	0.0316550505449669	TRUE	FALSE	FALSE	NA	NA	NA
61695	MON1B	chr16:clu_14788	61695	11.4704248618	1.67063550974985e-06	0.0317754873954421	TRUE	FALSE	FALSE	NA	NA	NA
61982	CREB3L1	chr11:clu_5921	61982	16.1693335480522	1.63117704735594e-06	0.0318242641939144	TRUE	FALSE	FALSE	NA	NA	NA
35791	SSR1	chr6:clu_27336	MUC1344	13.3432181359185	1.6036662625372e-06	0.0318407936426761	TRUE	FALSE	FALSE	NA	NA	NA
61695	ZC3H7B	chr22:clu_22860	61695	13.2969127375109	1.67967079768268e-06	0.0319456589011269	TRUE	FALSE	FALSE	NA	NA	NA
61695	TIMM44	chr19:clu_19007	61695	13.2935777643215	1.68528180584026e-06	0.0320506893834701	TRUE	FALSE	TRUE	NA	NA	NA
77158	ITGBL1	chr13:clu_2228	MUC1380	13.324900660773	1.63331206868503e-06	0.0325568094650987	TRUE	FALSE	FALSE	NA	NA	NA
81539	RUFY1	chr5:clu_31844	MUC0489	11.4568359868572	1.69442360635389e-06	0.0326905146373856	TRUE	FALSE	FALSE	NA	NA	NA
62007	ST3GAL4	chr11:clu_7851	MUC1357	13.3271968501072	1.62956597744685e-06	0.0327216848271328	TRUE	FALSE	FALSE	NA	NA	NA
65937	GPR137	chr11:clu_6444	65937	14.7616553690241	1.73837611147197e-06	0.032836186369594	TRUE	FALSE	FALSE	NA	NA	NA
61695	ATP6AP2	chrX:clu_316	61695	18.5198387661949	1.72980436987585e-06	0.032895689701929	TRUE	FALSE	FALSE	NA	NA	NA
81539	BAZ1A	chr14:clu_17264	MUC0491	14.7810685327495	1.70600579008179e-06	0.0329122637022579	TRUE	FALSE	FALSE	NA	NA	NA
65937	QSOX1	chr1:clu_44209	65937	14.7585239732871	1.74365463159975e-06	0.0329341486816561	TRUE	FALSE	FALSE	NA	NA	NA
61376	SPECC1	chr17:clu_10754	76626	14.7746718016515	1.71660497084173e-06	0.0329742648848988	TRUE	FALSE	FALSE	NA	NA	NA
69245	RFC2	chr7:clu_25863	69245	11.4785515881522	1.65656958062339e-06	0.0330750682467266	TRUE	FALSE	FALSE	NA	NA	NA
70041	CD63	chr12:clu_3522	70041	16.1458533096593	1.66764692047445e-06	0.0331111296060202	TRUE	FALSE	FALSE	NA	NA	NA
65937	LRP1	chr12:clu_3712	65937	13.253909239691	1.75347812991484e-06	0.0331179414397016	TRUE	FALSE	FALSE	NA	NA	NA
61695	COX5A	chr15:clu_16369	61695	17.3348258201731	1.75120060942477e-06	0.0333008307888214	TRUE	FALSE	TRUE	NA	NA	NA
65937	RPLP2	chr11:clu_5210	65937	13.2470444715	1.76555676187514e-06	0.0333443050047739	TRUE	FALSE	FALSE	NA	NA	NA
65937	BMP1	chr8:clu_47573	65937	14.7394501744129	1.77615406468265e-06	0.0335426695115318	TRUE	FALSE	FALSE	NA	NA	NA
65937	SOD1	chr21:clu_24506	65937	14.7368501062738	1.78063082776645e-06	0.0336254325515416	TRUE	FALSE	TRUE	NA	NA	NA
61982	ADCY7	chr16:clu_14137	61982	16.1085100974742	1.72732931426676e-06	0.0336984675920302	TRUE	FALSE	FALSE	NA	NA	NA
80863	GNAS	chr20:clu_24218	MUC1421	20.7083469522186	1.74200149631916e-06	0.0337181809627537	TRUE	FALSE	FALSE	NA	NA	NA
68547	C11orf48	chr11:clu_6321	MUC1372	16.1184194088564	1.71128780824422e-06	0.0337243488370688	TRUE	FALSE	FALSE	NA	NA	NA
68547	GANAB	chr11:clu_6321	MUC1372	16.1184194088564	1.71128780824422e-06	0.0337243488370688	TRUE	FALSE	FALSE	NA	NA	NA
68547	INTS5	chr11:clu_6321	MUC1372	16.1184194088564	1.71128780824422e-06	0.0337243488370688	TRUE	FALSE	FALSE	NA	NA	NA
68547	RP11-831H9.11	chr11:clu_6321	MUC1372	16.1184194088564	1.71128780824422e-06	0.0337243488370688	TRUE	FALSE	FALSE	NA	NA	NA
61695	EPAS1	chr2:clu_37440	61695	13.2419625413604	1.7745520353127e-06	0.033743106951471	TRUE	FALSE	FALSE	NA	NA	NA
65937	MGRN1	chr16:clu_13360	65937	14.7310359983167	1.79068226232659e-06	0.033813453159513	TRUE	FALSE	FALSE	NA	NA	NA
65937	AC002985.3	chr19:clu_19673	65937	17.3055980511708	1.79883598785853e-06	0.0339656211227448	TRUE	FALSE	FALSE	NA	NA	NA
65937	COPE	chr19:clu_19673	65937	17.3055980511708	1.79883598785853e-06	0.0339656211227448	TRUE	FALSE	FALSE	NA	NA	NA
65937	HOMER3	chr19:clu_19673	65937	17.3055980511708	1.79883598785853e-06	0.0339656211227448	TRUE	FALSE	FALSE	NA	NA	NA
57415	MFAP2	chr1:clu_40942	57415	17.3058920146432	1.7983505283089e-06	0.0340643557072272	TRUE	FALSE	FALSE	NA	NA	NA
61982	ST6GALNAC4	chr9:clu_46732	61982	17.3354139233998	1.75025511115624e-06	0.0341439767084359	TRUE	FALSE	FALSE	NA	NA	NA
61982	ST6GALNAC6	chr9:clu_46732	61982	17.3354139233998	1.75025511115624e-06	0.0341439767084359	TRUE	FALSE	FALSE	NA	NA	NA
81539	SEC61A1	chr3:clu_35672	MUC0489	11.4148546632205	1.77008204900636e-06	0.0341466528073817	TRUE	FALSE	FALSE	NA	NA	NA
57415	ST3GAL1	chr8:clu_48745	57415	14.7207013898806	1.80868870122908e-06	0.03425837268998	TRUE	FALSE	FALSE	NA	NA	NA
35834	RAB28	chr4:clu_32248	35834	16.0543400036986	1.81770600866904e-06	0.034485518396469	TRUE	FALSE	FALSE	NA	NA	NA
61982	LSM2	chr6:clu_27820	61982	14.7437505031558	1.76877445040163e-06	0.0345034832039846	TRUE	FALSE	FALSE	NA	NA	NA
35834	BLVRB	chr19:clu_20251	35834	14.7097491944878	1.82796841475705e-06	0.034678388796356	TRUE	FALSE	FALSE	NA	NA	NA
61695	NPC2	chr14:clu_17891	61695	13.2069267262123	1.8378268829237e-06	0.0349444403519112	TRUE	FALSE	FALSE	NA	NA	NA
61982	MAN2C1	chr15:clu_16383	61982	13.2278262426589	1.7998157801534e-06	0.0351072066076722	TRUE	FALSE	FALSE	NA	NA	NA
35834	PKM	chr15:clu_16265	35834	14.6953178141266	1.85368618775287e-06	0.0351644269816719	TRUE	FALSE	TRUE	NA	NA	NA
81539	COL5A1	chr9:clu_47119	MUC0490	14.7105347753968	1.82657871516272e-06	0.0352347034154889	TRUE	FALSE	FALSE	NA	NA	NA
61695	ECE1	chr1:clu_41081	61695	16.0302900512761	1.85932595637646e-06	0.0353513644085856	TRUE	FALSE	FALSE	NA	NA	NA
65937	LEPREL4	chr17:clu_11349	65937	18.4316299093189	1.87232813228527e-06	0.0353514274656782	TRUE	FALSE	FALSE	NA	NA	NA
54485	MYOF	chr10:clu_9202	MUC1347	13.2474948167364	1.76476183080788e-06	0.0354770070847308	TRUE	FALSE	FALSE	NA	NA	NA
61695	FIBP	chr11:clu_6624	61695	11.3616778760043	1.87080144457745e-06	0.0355676770643065	TRUE	FALSE	TRUE	NA	NA	NA
81539	GSKIP	chr14:clu_18202	MUC0489	13.2028948226725	1.84525178181802e-06	0.0355930616194878	TRUE	FALSE	FALSE	NA	NA	NA
65937	TARS2	chr1:clu_43337	65937	13.1741525103935	1.8990581401815e-06	0.0358542176866267	TRUE	TRUE	TRUE	NA	NA	NA
61695	CDK4	chr12:clu_3810	61695	19.5271619587438	1.90838532364216e-06	0.0362803133877611	TRUE	FALSE	FALSE	NA	NA	NA
61982	SQSTM1	chr5:clu_31874	61982	14.6687911992194	1.90190393364033e-06	0.0370966362256546	TRUE	FALSE	FALSE	NA	NA	NA
35834	H2AFV	chr7:clu_25628	35834	19.4899182816735	1.97186078436376e-06	0.0374042272185962	TRUE	FALSE	FALSE	NA	NA	NA
57415	ELN	chr7:clu_25848	57415	26.4483558465727	1.98099556717505e-06	0.0375200560422954	TRUE	FALSE	TRUE	NA	NA	NA
35834	INPP5K	chr17:clu_10020	35834	15.9615446481621	1.98360245240334e-06	0.0376249713171866	TRUE	FALSE	FALSE	NA	NA	NA
35834	MYO1C	chr17:clu_10020	35834	15.9615446481621	1.98360245240334e-06	0.0376249713171866	TRUE	FALSE	FALSE	NA	NA	NA
61982	DGUOK	chr2:clu_37896	61982	21.631019332388	1.92951588358988e-06	0.037633277793537	TRUE	TRUE	TRUE	NA	NA	NA
61982	SOD1	chr21:clu_24506	61982	14.651136847795	1.93468605451321e-06	0.0377321821211711	TRUE	FALSE	TRUE	NA	NA	NA
57415	KHDRBS1	chr1:clu_41481	57415	15.9482024319004	2.00866415786599e-06	0.038042090485824	TRUE	FALSE	FALSE	NA	NA	NA
65937	HSPG2	chr1:clu_41112	65937	13.1112468754291	2.02235703975537e-06	0.0381800785535416	TRUE	FALSE	FALSE	NA	NA	NA
61982	AP2A2	chr11:clu_5261	61982	13.141733592689	1.96163236375506e-06	0.0382557543579512	TRUE	FALSE	FALSE	NA	NA	NA
81539	DLST	chr14:clu_17927	MUC0491	18.3639677205356	1.9895073497875e-06	0.0383736177627013	TRUE	FALSE	TRUE	NA	NA	NA
78661	SNRNP70	chr19:clu_20764	MUC1437	13.1612008925658	1.9238139835029e-06	0.0384070223666519	TRUE	FALSE	FALSE	NA	NA	NA
65937	NFASC	chr1:clu_44586	65937	14.5956439441579	2.04144656410819e-06	0.0385384282372344	TRUE	FALSE	FALSE	NA	NA	NA
33281	PPM1M	chr3:clu_34889	MUC1343	11.3451290763551	1.90330369755514e-06	0.03865990470474	TRUE	FALSE	FALSE	NA	NA	NA
35834	CREB3L1	chr11:clu_5921	35834	15.9293950644205	2.04452800299672e-06	0.0387785626328388	TRUE	FALSE	FALSE	NA	NA	NA
61695	POLR2E	chr19:clu_18551	61695	15.929617159185	2.04410079042068e-06	0.0388583560258971	TRUE	FALSE	FALSE	NA	NA	NA
81539	ANO10	chr3:clu_34393	MUC0490	20.5298260344425	2.03174090885321e-06	0.0391861869090519	TRUE	FALSE	FALSE	NA	NA	NA
72748	GINM1	chr6:clu_29471	72748	14.6527592529892	1.93165005337963e-06	0.039204769483393	TRUE	FALSE	FALSE	NA	NA	NA
68547	FADS1	chr11:clu_6202	MUC1372	11.3001825836691	1.99446694120542e-06	0.039302965543394	TRUE	FALSE	TRUE	NA	NA	NA
68547	TMEM258	chr11:clu_6202	MUC1372	11.3001825836691	1.99446694120542e-06	0.039302965543394	TRUE	FALSE	FALSE	NA	NA	NA
61982	P4HB	chr17:clu_12734	61982	19.4640057999641	2.01725576733367e-06	0.0393385047187739	TRUE	FALSE	FALSE	NA	NA	NA
35834	FCGRT	chr19:clu_20804	35834	18.3172449295525	2.07464725454845e-06	0.0393477598297659	TRUE	FALSE	FALSE	NA	NA	NA
61982	UBL7	chr15:clu_16333	61982	17.1781832250708	2.02201148194678e-06	0.0394292238979622	TRUE	FALSE	FALSE	NA	NA	NA
72748	DPY19L1	chr7:clu_25455	72748	15.9779001130082	1.95330527393007e-06	0.0396423305344108	TRUE	FALSE	FALSE	NA	NA	NA
73641	QRSL1	chr6:clu_28926	MUC1395	13.1457859938182	1.95369912773295e-06	0.0399218879760951	TRUE	TRUE	TRUE	NA	NA	NA
69248	ATP5C1	chr10:clu_8070	69248	18.3380642264383	2.03627151361183e-06	0.0406378705971513	TRUE	FALSE	TRUE	NA	NA	NA
61695	GYS1	chr19:clu_20752	61695	14.5460492300481	2.14182397156313e-06	0.0407139318754435	TRUE	FALSE	FALSE	NA	NA	NA
78661	HMMR	chr5:clu_31592	MUC1437	13.0952178858406	2.05503457397142e-06	0.0410246552001915	TRUE	FALSE	FALSE	NA	NA	NA
81273	MARCH7	chr2:clu_38885	MUC1407	21.5515541597852	2.06367187995326e-06	0.0413167747085442	TRUE	FALSE	FALSE	NA	NA	NA
61695	CLUAP1	chr16:clu_13295	61695	21.4886766228301	2.1763370329522e-06	0.0413678143223554	TRUE	FALSE	FALSE	NA	NA	NA
61695	LA16c-306E5.3	chr16:clu_13295	61695	21.4886766228301	2.1763370329522e-06	0.0413678143223554	TRUE	FALSE	FALSE	NA	NA	NA
61695	NAA60	chr16:clu_13295	61695	21.4886766228301	2.1763370329522e-06	0.0413678143223554	TRUE	FALSE	FALSE	NA	NA	NA
61982	KLHL22	chr22:clu_22180	61982	15.8874523575505	2.12682250141111e-06	0.0414709119550152	TRUE	FALSE	FALSE	NA	NA	NA
61982	SCARF2	chr22:clu_22180	61982	15.8874523575505	2.12682250141111e-06	0.0414709119550152	TRUE	FALSE	FALSE	NA	NA	NA
65937	GPI	chr19:clu_19894	65937	17.0836876707617	2.20512050727435e-06	0.0416260598158179	TRUE	FALSE	FALSE	NA	NA	NA
65937	PDCD2L	chr19:clu_19894	65937	17.0836876707617	2.20512050727435e-06	0.0416260598158179	TRUE	FALSE	FALSE	NA	NA	NA
65937	RP11-618P17.4	chr19:clu_19894	65937	17.0836876707617	2.20512050727435e-06	0.0416260598158179	TRUE	FALSE	FALSE	NA	NA	NA
61695	HDAC7	chr12:clu_3082	61695	15.8552978515218	2.19213888358163e-06	0.041665983760236	TRUE	FALSE	FALSE	NA	NA	NA
80248	RHOC	chr1:clu_43013	MUC1383	13.0597456475371	2.12923957817325e-06	0.0416798647427414	TRUE	FALSE	FALSE	NA	NA	NA
80248	RP11-426L16.10	chr1:clu_43013	MUC1383	13.0597456475371	2.12923957817325e-06	0.0416798647427414	TRUE	FALSE	FALSE	NA	NA	NA
65937	ITGB5	chr3:clu_35608	65937	27.2246389882639	2.20924601305986e-06	0.0417017277425179	TRUE	FALSE	FALSE	NA	NA	NA
49665	B4GALT1	chr9:clu_45545	74172	21.5236833668314	2.1128801096654e-06	0.0417758655283043	TRUE	FALSE	FALSE	NA	NA	NA
49665	SMU1	chr9:clu_45545	74172	21.5236833668314	2.1128801096654e-06	0.0417758655283043	TRUE	FALSE	FALSE	NA	NA	NA
61695	LUC7L	chr16:clu_12934	61695	14.5089471046231	2.22012367888065e-06	0.0421956706408056	TRUE	FALSE	FALSE	NA	NA	NA
61695	PRDX3	chr10:clu_9698	61695	13.0170969578321	2.22201312964731e-06	0.0422293595289471	TRUE	FALSE	TRUE	NA	NA	NA
61695	HSD3B7	chr16:clu_14013	61695	15.8360419348246	2.23220651488283e-06	0.0424208526088333	TRUE	FALSE	FALSE	NA	NA	NA
69248	PPP3CB	chr10:clu_8872	69248	18.2889954673883	2.12787005458909e-06	0.0424637748093799	TRUE	FALSE	FALSE	NA	NA	NA
61982	TAF15	chr17:clu_11094	61982	18.2622190011898	2.17956900592188e-06	0.0424972364774648	TRUE	FALSE	FALSE	NA	NA	NA
65937	COL16A1	chr1:clu_41453	65937	11.1827843457795	2.25378551482863e-06	0.0425402015923904	TRUE	FALSE	FALSE	NA	NA	NA
65937	CBFB	chr16:clu_14404	65937	17.052914291824	2.26824089541129e-06	0.0428107786599927	TRUE	FALSE	FALSE	NA	NA	NA
80865	PPIG	chr2:clu_38984	MUC1423	14.5538430946362	2.12572944149486e-06	0.0429099745060152	TRUE	FALSE	FALSE	NA	NA	NA
81273	PDLIM2	chr8:clu_47601	MUC1407	13.0510713114782	2.14778965631491e-06	0.0429987489194245	TRUE	FALSE	FALSE	NA	NA	NA
65937	ANXA6	chr5:clu_31477	65937	14.4807330735493	2.28157217249266e-06	0.043060111611454	TRUE	FALSE	TRUE	NA	NA	NA
61695	PLBD2	chr12:clu_4619	61695	14.4875135962211	2.26665143557847e-06	0.0430731772302977	TRUE	FALSE	FALSE	NA	NA	NA
35834	BCLAF1	chr6:clu_29307	35834	12.9886681006265	2.28608890876135e-06	0.043355676154659	TRUE	FALSE	FALSE	NA	NA	NA
72903	NPIPP1	chr16:clu_13546	MUC1390	13.0544466680003	2.14055232165389e-06	0.0435538180886917	TRUE	FALSE	FALSE	NA	NA	NA
72903	RP11-1186N24.5	chr16:clu_13546	MUC1390	13.0544466680003	2.14055232165389e-06	0.0435538180886917	TRUE	FALSE	FALSE	NA	NA	NA
68547	SET	chr9:clu_46822	MUC1372	11.1966005389695	2.22159065876917e-06	0.0437764439310465	TRUE	FALSE	FALSE	NA	NA	NA
61982	SLIT3	chr5:clu_31639	61982	17.0636437768699	2.24603180525078e-06	0.0437908821069745	TRUE	FALSE	TRUE	NA	NA	NA
35834	LAMP1	chr13:clu_2343	35834	15.7998302847845	2.3095415865091e-06	0.0437981466465586	TRUE	FALSE	FALSE	NA	NA	NA
73639	FAM129A	chr1:clu_44300	MUC1394	13.0501230223017	2.14982734800708e-06	0.0440521121880131	TRUE	FALSE	FALSE	NA	NA	NA
83331	NFATC2IP	chr16:clu_13866	MUC1410	24.4358381025959	2.20256021035223e-06	0.0440820400499895	TRUE	FALSE	FALSE	NA	NA	NA
83331	RP11-264B17.3	chr16:clu_13866	MUC1410	24.4358381025959	2.20256021035223e-06	0.0440820400499895	TRUE	FALSE	FALSE	NA	NA	NA
83331	SPNS1	chr16:clu_13866	MUC1410	24.4358381025959	2.20256021035223e-06	0.0440820400499895	TRUE	FALSE	TRUE	NA	NA	NA
66744	GTF3C6	chr6:clu_29017	MUC1365	15.8472641452972	2.20876755160722e-06	0.0442438228262442	TRUE	FALSE	FALSE	NA	NA	NA
63045	NUP54	chr4:clu_32735	MUC1362	20.4466091926151	2.18265961133192e-06	0.0443516433022646	TRUE	FALSE	FALSE	NA	NA	NA
61982	ADAMTSL1	chr9:clu_45451	61982	14.4766376999323	2.29063158982987e-06	0.0446581534753231	TRUE	FALSE	FALSE	NA	NA	NA
65937	TSPO	chr22:clu_22950	65937	15.7662430100318	2.38365510558092e-06	0.0449843391525231	TRUE	FALSE	TRUE	NA	NA	NA
65937	FSTL1	chr3:clu_35499	65937	15.7640156857669	2.3886528308966e-06	0.0450762675718497	TRUE	FALSE	FALSE	NA	NA	NA
65937	CLUAP1	chr16:clu_13295	65937	21.3752697168384	2.39515664911411e-06	0.0451966059687833	TRUE	FALSE	FALSE	NA	NA	NA
65937	LA16c-306E5.3	chr16:clu_13295	65937	21.3752697168384	2.39515664911411e-06	0.0451966059687833	TRUE	FALSE	FALSE	NA	NA	NA
65937	NAA60	chr16:clu_13295	65937	21.3752697168384	2.39515664911411e-06	0.0451966059687833	TRUE	FALSE	FALSE	NA	NA	NA
61695	THBS2	chr6:clu_29725	61695	11.1309679868136	2.37875504222556e-06	0.0452011033123701	TRUE	FALSE	FALSE	NA	NA	NA
81273	CPNE1	chr20:clu_23757	MUC1407	20.407145380741	2.2580635345403e-06	0.0452041738979623	TRUE	FALSE	FALSE	NA	NA	NA
35834	WISP1	chr8:clu_48737	35834	15.7604742225158	2.39662075161505e-06	0.0454471193128762	TRUE	FALSE	FALSE	NA	NA	NA
61695	STAT3	chr17:clu_11393	61695	12.9420543576998	2.39517476809306e-06	0.0455107157685362	TRUE	FALSE	TRUE	NA	NA	NA
65937	LIMS1	chr2:clu_38407	65937	15.7526473861944	2.41432433733626e-06	0.0455558859211979	TRUE	FALSE	FALSE	NA	NA	NA
69248	CD151	chr11:clu_5246	69248	23.4224045341834	2.29128856099689e-06	0.0457226632346929	TRUE	FALSE	FALSE	NA	NA	NA
61695	ADCY7	chr16:clu_14137	61695	15.748749848266	2.42318872858078e-06	0.0460405858430348	TRUE	FALSE	FALSE	NA	NA	NA
65937	STK25	chr2:clu_40296	65937	12.9211151197233	2.4458566709869e-06	0.0461484236681808	TRUE	FALSE	FALSE	NA	NA	NA
35834	STUB1	chr16:clu_13009	35834	14.413168477593	2.43570960622114e-06	0.0461859255531653	TRUE	FALSE	FALSE	NA	NA	NA
65937	RPL12	chr9:clu_46676	65937	15.7365450025536	2.45115712124653e-06	0.0462459814065583	TRUE	FALSE	FALSE	NA	NA	NA
69456	RCN3	chr19:clu_20808	69456	17.026641378412	2.32355001739223e-06	0.0462711750463489	TRUE	FALSE	FALSE	NA	NA	NA
35834	PPP2R4	chr9:clu_46884	35834	18.1331008826382	2.44692021395385e-06	0.046396054176779	TRUE	FALSE	FALSE	NA	NA	NA
61982	FLNA	chrX:clu_1387	61982	15.7657410304528	2.38478054991798e-06	0.046491296820651	TRUE	FALSE	FALSE	NA	NA	NA
65937	TRIO	chr5:clu_29905	65937	12.9115827137866	2.46928304711133e-06	0.0465854939668024	TRUE	FALSE	FALSE	NA	NA	NA
69456	C14orf37	chr14:clu_17594	69456	15.7845006297393	2.34307883789928e-06	0.0466577288990884	TRUE	FALSE	FALSE	NA	NA	NA
69456	RP11-349A22.5	chr14:clu_17594	69456	15.7845006297393	2.34307883789928e-06	0.0466577288990884	TRUE	FALSE	FALSE	NA	NA	NA
61695	ZYX	chr7:clu_27001	61695	18.1266600989038	2.46107789547939e-06	0.0467580189362129	TRUE	FALSE	FALSE	NA	NA	NA
61695	FLNA	chrX:clu_1359	61695	14.3923665317707	2.48522575066487e-06	0.0472143188111312	TRUE	FALSE	FALSE	NA	NA	NA
69245	CTC-490E21.12	chr19:clu_20283	69245	22.3980854061083	2.36679149720191e-06	0.0472529922416361	TRUE	FALSE	FALSE	NA	NA	NA
69245	EGLN2	chr19:clu_20283	69245	22.3980854061083	2.36679149720191e-06	0.0472529922416361	TRUE	FALSE	FALSE	NA	NA	NA
69245	MIA-RAB4B	chr19:clu_20283	69245	22.3980854061083	2.36679149720191e-06	0.0472529922416361	TRUE	FALSE	FALSE	NA	NA	NA
69245	RAB4B	chr19:clu_20283	69245	22.3980854061083	2.36679149720191e-06	0.0472529922416361	TRUE	FALSE	FALSE	NA	NA	NA
69245	RAB4B-EGLN2	chr19:clu_20283	69245	22.3980854061083	2.36679149720191e-06	0.0472529922416361	TRUE	FALSE	FALSE	NA	NA	NA
80254	NAAA	chr4:clu_32728	MUC1402	17.0213202079831	2.33491430339636e-06	0.0474057651018563	TRUE	FALSE	FALSE	NA	NA	NA
61982	COL18A1	chr21:clu_24849	61982	14.4078885346389	2.44818377745664e-06	0.0477248945577397	TRUE	FALSE	FALSE	NA	NA	NA
35834	ARHGDIA	chr17:clu_12766	35834	15.7074813025538	2.51906010238818e-06	0.0477613795412799	TRUE	FALSE	FALSE	NA	NA	NA
61695	PYCR2	chr1:clu_44949	61695	15.707812349021	2.51827621126387e-06	0.0478396931853797	TRUE	FALSE	TRUE	NA	NA	NA
61695	RP4-559A3.7	chr1:clu_44949	61695	15.707812349021	2.51827621126387e-06	0.0478396931853797	TRUE	FALSE	FALSE	NA	NA	NA
71579	ADAMTSL1	chr9:clu_45447	MUC1417	16.9643104403804	2.46019199178902e-06	0.048030328255697	TRUE	FALSE	FALSE	NA	NA	NA
35834	NOTCH3	chr19:clu_19479	35834	11.0685320782941	2.53860776327786e-06	0.0481294645839849	TRUE	FALSE	FALSE	NA	NA	NA
35834	BDKRB1	chr14:clu_18192	35834	18.090723008223	2.54157876969627e-06	0.0481832503159019	TRUE	FALSE	FALSE	NA	NA	NA
35834	BDKRB2	chr14:clu_18192	35834	18.090723008223	2.54157876969627e-06	0.0481832503159019	TRUE	FALSE	FALSE	NA	NA	NA
35834	RP11-404P21.8	chr14:clu_18192	35834	18.090723008223	2.54157876969627e-06	0.0481832503159019	TRUE	FALSE	FALSE	NA	NA	NA
65937	RING1	chr6:clu_27931	65937	14.3636322506936	2.55527971429009e-06	0.0482053518100826	TRUE	FALSE	FALSE	NA	NA	NA
61982	ATG9A	chr2:clu_39855	61982	11.0865420945156	2.49142202366245e-06	0.0485652895072521	TRUE	FALSE	FALSE	NA	NA	NA
68079	TBC1D4	chr13:clu_2057	MUC1368	11.1107535647557	2.42937209168835e-06	0.0487161985546265	TRUE	FALSE	FALSE	NA	NA	NA
57415	CMAS	chr12:clu_2848	57415	12.8703468461463	2.57323461302349e-06	0.0487319171014389	TRUE	FALSE	FALSE	NA	NA	NA
65937	CTBP1	chr4:clu_31998	65937	11.0461003170676	2.59863414256253e-06	0.0490206344652996	TRUE	FALSE	FALSE	NA	NA	NA
65937	FCGRT	chr19:clu_20804	65937	18.0645455336926	2.60185885586134e-06	0.0490788635981125	TRUE	FALSE	FALSE	NA	NA	NA
65937	TUBB6	chr18:clu_21434	65937	21.2650770707987	2.62860674974525e-06	0.0495807805136949	TRUE	FALSE	FALSE	NA	NA	NA
61695	PPDPF	chr20:clu_24333	61695	12.8550962310255	2.61277879382965e-06	0.049632345967588	TRUE	FALSE	FALSE	NA	NA	NA
35834	MAEA	chr4:clu_32005	35834	14.3327016716503	2.63289149863128e-06	0.0499117241395532	TRUE	FALSE	FALSE	NA	NA	NA
