# Supplementary material for: Genetic diagnosis of Mendelian disorders via RNA sequencing
Source: Nat Commun. 2017 Jun 12;8:15824. doi: 10.1038/ncomms15824 (PMC5499207; doi:10.1038/ncomms15824)
Supplement: Supplementary Data 8 — RNA sample annotation for read count normalization. [file ncomms15824-s8.txt]

FIBROBLAST_ID	RNA_ID	SEX	RNA_HOX_GROUP	RNA_BATCH_GROUP
35834	35834	female	magenta	orange
57415	57415	male	magenta	orange
61695	61695	male	magenta	orange
61982	61982	female	magenta	orange
65937	65937	female	magenta	orange
NHDF	66623	male	brown	purple
69245	69245	female	magenta	darkgreen
69248	69248	female	magenta	orange
69456	69456	male	skyblue	purple
70038	70038	female	magenta	orange
70041	70041	male	magenta	orange
72748	72748	male	magenta	purple
NHDF	74123	male	brown	orange
49665	74172	male	magenta	orange
NHDF	76619	male	brown	darkgreen
NHDF	76620	male	brown	darkgreen
NHDF	76621	male	brown	darkgreen
60592	76622	male	magenta	purple
54374	76623	male	magenta	darkgreen
61818	76624	female	skyblue	purple
71215	76625	female	magenta	purple
61376	76626	male	brown	orange
67333	76627	male	magenta	darkgreen
57415	76628	male	magenta	darkgreen
68891	76629	male	magenta	purple
58027	76630	female	magenta	purple
33284	76631	male	skyblue	orange
73897	76632	female	skyblue	darkgreen
73898	76633	male	gold	darkgreen
71579	76635	female	skyblue	darkgreen
61691	76636	male	magenta	darkgreen
75053	76637	female	skyblue	darkgreen
75110	76638	male	skyblue	orange
NHDF	MUC0486	male	brown	darkgreen
NHDF	MUC0487	male	brown	orange
NHDF	MUC0488	male	brown	orange
81539	MUC0489	male	magenta	darkgreen
81539	MUC0490	male	magenta	purple
81539	MUC0491	male	magenta	orange
33254	MUC1342	female	gold	darkgreen
33281	MUC1343	male	skyblue	purple
35791	MUC1344	male	magenta	orange
37796	MUC1345	male	magenta	purple
45966	MUC1346	male	brown	orange
54485	MUC1347	male	gold	darkgreen
54605	MUC1348	male	skyblue	purple
56711	MUC1349	male	magenta	darkgreen
58955	MUC1350	female	magenta	darkgreen
60471	MUC1351	female	magenta	darkgreen
61183	MUC1352	male	brown	darkgreen
62000	MUC1354	female	magenta	orange
62001	MUC1355	female	gold	darkgreen
62007	MUC1357	male	gold	darkgreen
62335	MUC1358	male	skyblue	purple
62339	MUC1359	female	skyblue	darkgreen
62344	MUC1360	male	gold	darkgreen
62346	MUC1361	male	skyblue	purple
63045	MUC1362	male	magenta	orange
64335	MUC1363	male	magenta	darkgreen
65126	MUC1364	male	magenta	darkgreen
66744	MUC1365	male	skyblue	darkgreen
67330	MUC1367	male	magenta	purple
68079	MUC1368	female	magenta	darkgreen
68540	MUC1369	female	magenta	purple
68544	MUC1370	female	magenta	darkgreen
68546	MUC1371	male	gold	orange
68547	MUC1372	female	magenta	darkgreen
68558	MUC1373	female	skyblue	purple
68607	MUC1374	female	magenta	darkgreen
69340	MUC1375	female	magenta	darkgreen
69801	MUC1376	female	magenta	orange
71554	MUC1377	female	gold	purple
75567	MUC1378	male	magenta	darkgreen
76065	MUC1379	male	magenta	darkgreen
77158	MUC1380	female	skyblue	darkgreen
78659	MUC1381	female	magenta	darkgreen
78661	MUC1382	male	magenta	darkgreen
80248	MUC1383	male	magenta	darkgreen
85153	MUC1384	female	magenta	orange
72903	MUC1390	female	skyblue	darkgreen
73388	MUC1391	male	magenta	orange
73466	MUC1392	female	magenta	orange
73638	MUC1393	female	gold	darkgreen
73639	MUC1394	female	gold	purple
73641	MUC1395	male	gold	darkgreen
73804	MUC1396	male	magenta	darkgreen
73805	MUC1397	female	magenta	darkgreen
74116	MUC1398	male	magenta	darkgreen
74118	MUC1400	female	magenta	darkgreen
75566	MUC1401	male	gold	darkgreen
80254	MUC1402	male	magenta	darkgreen
80255	MUC1403	male	magenta	purple
80256	MUC1404	male	magenta	orange
81270	MUC1405	female	skyblue	darkgreen
81273	MUC1407	male	magenta	darkgreen
81274	MUC1408	male	gold	darkgreen
81275	MUC1409	male	magenta	darkgreen
83331	MUC1410	male	magenta	orange
85152	MUC1411	male	magenta	orange
85154	MUC1412	female	brown	orange
80304	MUC1413	male	magenta	purple
80856	MUC1414	male	skyblue	orange
73898	MUC1415	male	gold	darkgreen
80858	MUC1416	female	skyblue	darkgreen
71579	MUC1417	female	skyblue	darkgreen
80860	MUC1418	female	skyblue	orange
80861	MUC1419	female	gold	orange
80862	MUC1420	male	skyblue	orange
80863	MUC1421	male	skyblue	orange
80864	MUC1422	male	skyblue	orange
80865	MUC1423	female	skyblue	orange
80866	MUC1424	male	skyblue	darkgreen
80867	MUC1425	female	skyblue	orange
80868	MUC1426	female	skyblue	purple
80869	MUC1427	female	skyblue	purple
80870	MUC1428	male	skyblue	orange
81227	MUC1429	female	skyblue	orange
91410	MUC1436	female	magenta	purple
78661	MUC1437	male	magenta	darkgreen
