# Supplementary material for: Genetic diagnosis of Mendelian disorders via RNA sequencing
Source: Nat Commun. 2017 Jun 12;8:15824. doi: 10.1038/ncomms15824 (PMC5499207; doi:10.1038/ncomms15824)
Supplement: Supplementary Data 9 — Splice cluster read count table. [file ncomms15824-s9.zip]

Archive with 1 entries (1 files):
- old_sup_data4_raw_leafcutter_cluster_split_read_counts.txt
