# Supplementary material for: Genetic diagnosis of Mendelian disorders via RNA sequencing
Source: Nat Commun. 2017 Jun 12;8:15824. doi: 10.1038/ncomms15824 (PMC5499207; doi:10.1038/ncomms15824)
Supplement: Supplementary Data 9 — Splice cluster read count table. [file ncomms15824-s9.zip › old_sup_data4_raw_leafcutter_cluster_split_read_counts.txt]

MUC1419_junction 76629_junction 65937_junction MUC1423_junction MUC1410_junction 61982_junction MUC1350_junction MUC1422_junction MUC1364_junction 69456_junction MUC1354_junction MUC1416_junction MUC0490_junction 76637_junction MUC1365_junction MUC1437_junction MUC1421_junction 74172_junction MUC1428_junction MUC1417_junction MUC1351_junction MUC1377_junction MUC1392_junction MUC1405_junction 76628_junction MUC1426_junction MUC1357_junction MUC1358_junction 70038_junction MUC1429_junction MUC1342_junction MUC1362_junction MUC1400_junction MUC1359_junction 72748_junction MUC1409_junction MUC1368_junction MUC1363_junction MUC1376_junction MUC1424_junction MUC1414_junction MUC1408_junction MUC0487_junction MUC1378_junction MUC1361_junction MUC1355_junction MUC1367_junction MUC1407_junction MUC1398_junction MUC1360_junction MUC1352_junction 35834_junction MUC1371_junction 76632_junction MUC1411_junction MUC1402_junction MUC1379_junction 69248_junction 76630_junction MUC1347_junction 76636_junction MUC1373_junction MUC1391_junction MUC1397_junction MUC1343_junction MUC1403_junction 76620_junction MUC1346_junction MUC1381_junction 76622_junction 74123_junction MUC1384_junction MUC1435_junction MUC1415_junction MUC0489_junction MUC1383_junction MUC1349_junction MUC1406_junction 76619_junction MUC1396_junction MUC1375_junction MUC1401_junction 76623_junction 76635_junction MUC1394_junction 61695_junction MUC0488_junction MUC1418_junction MUC1345_junction 69245_junction MUC1369_junction 76624_junction MUC1436_junction MUC1390_junction 76625_junction MUC1380_junction 76627_junction MUC1382_junction MUC1344_junction 76621_junction MUC1413_junction 76626_junction MUC1420_junction MUC0491_junction MUC1427_junction 76638_junction 76633_junction MUC1393_junction MUC1425_junction MUC1370_junction MUC1404_junction MUC1348_junction 66623_junction MUC1372_junction MUC1374_junction MUC1395_junction MUC0486_junction 57415_junction 76631_junction 70041_junction MUC1412_junction
chrY:2620376:2638591:clu_1 0 2 0 0 9 0 0 13 1 7 0 1 14 0 5 5 10 4 13 0 0 0 0 0 2 0 0 11 0 1 0 19 0 0 7 3 0 2 0 2 23 5 0 2 11 0 1 3 5 0 7 0 2 0 13 19 7 0 0 7 7 0 12 1 7 14 0 0 0 9 1 0 1 2 8 0 10 0 0 4 0 0 3 0 0 5 0 0 6 0 1 0 1 0 0 0 2 9 9 0 5 8 20 20 0 6 4 0 0 0 10 8 0 0 0 10 0 12 1 6 0
chrY:2621041:2638591:clu_1 0 0 0 0 0 0 0 4 0 0 0 0 2 0 0 2 0 0 1 0 0 0 0 0 0 0 0 1 0 0 0 0 0 0 3 0 0 0 0 0 0 0 0 0 0 0 0 0 0 0 2 0 0 0 0 0 0 0 0 0 0 0 5 0 0 0 0 0 0 0 0 0 0 0 0 0 0 0 0 0 0 1 0 0 0 2 0 0 0 0 0 0 0 0 0 0 0 2 0 0 0 0 0 0 0 0 1 0 0 0 0 1 0 0 0 0 0 0 0 0 0
chrY:2642780:2655036:clu_2 0 2 0 0 4 0 0 7 0 3 0 0 12 0 4 2 8 5 6 0 0 0 0 0 2 0 0 7 0 0 0 8 0 0 4 1 0 0 0 3 10 1 0 0 8 0 0 1 1 0 4 0 3 0 7 9 2 0 0 4 6 0 5 0 3 5 0 0 0 1 0 0 2 4 0 0 8 0 0 1 0 0 0 0 0 7 0 0 3 0 0 0 0 0 0 0 0 3 3 0 5 5 8 17 0 3 4 0 0 0 2 5 0 0 0 2 0 3 0 7 0
chrY:2642780:2657790:clu_2 0 3 0 0 4 0 0 8 2 4 0 0 1 0 7 4 4 3 8 0 0 0 0 0 3 0 0 8 0 0 0 10 0 0 5 3 0 3 0 1 16 5 0 2 11 0 0 2 3 0 6 0 0 0 6 6 3 0 0 7 2 0 4 0 8 3 0 0 0 10 0 0 3 1 8 0 5 0 0 2 0 0 1 0 0 8 2 0 4 0 0 0 0 0 0 0 1 8 1 0 10 5 13 3 0 4 3 0 0 0 2 3 0 0 0 6 0 3 2 1 0
chrY:2642780:2682374:clu_2 0 0 0 0 3 0 0 7 0 1 0 0 9 0 5 3 4 0 4 0 0 0 0 0 0 0 0 3 0 0 0 4 0 0 2 2 0 0 0 0 2 2 0 0 5 0 1 0 0 0 1 0 0 0 3 4 0 0 0 0 3 0 6 0 1 1 0 1 0 2 0 0 3 0 1 0 0 0 0 2 0 1 1 0 0 3 0 0 0 0 0 0 0 0 0 0 0 2 1 0 0 2 5 1 0 3 1 0 0 0 4 4 0 0 0 1 0 2 1 2 0
chrY:2642780:2692622:clu_2 0 0 0 0 5 0 0 7 0 0 0 0 1 0 0 2 3 0 1 0 0 0 0 0 0 0 0 1 0 0 0 2 0 0 2 0 0 0 0 0 4 0 0 0 5 0 2 1 0 0 0 0 0 0 1 2 0 0 0 0 0 0 4 0 0 2 0 0 0 1 0 0 0 0 1 0 0 0 0 0 0 0 0 0 0 1 0 0 0 0 0 0 0 0 0 0 0 0 2 0 2 1 3 2 0 0 4 0 0 0 0 0 0 0 0 1 0 3 0 1 0
chrY:2642780:2709069:clu_2 0 0 0 0 0 0 0 1 0 2 0 0 1 0 0 0 0 0 0 0 0 0 0 0 0 0 0 0 0 0 0 1 0 0 1 0 0 0 0 0 0 0 0 0 0 0 0 0 0 0 2 0 0 0 0 0 1 0 0 0 1 0 0 0 0 0 0 0 0 1 0 0 0 0 0 0 0 0 0 0 0 0 0 0 0 0 0 0 0 0 0 0 0 0 0 0 1 0 1 0 0 1 1 1 0 1 0 0 0 0 0 2 0 0 0 1 0 0 0 0 0
chrY:2655094:2657790:clu_2 0 0 0 0 0 0 0 0 1 0 0 0 4 0 1 0 0 0 1 0 0 0 0 0 0 0 0 0 0 0 0 1 0 0 2 0 0 0 0 0 2 0 0 0 0 0 0 0 0 0 0 0 0 0 1 1 1 0 0 1 0 0 0 0 0 0 0 0 0 0 0 0 0 0 0 0 0 0 0 0 0 0 1 0 0 0 0 0 0 0 0 0 0 0 0 0 0 0 0 0 0 0 0 0 0 0 0 0 0 0 0 1 0 0 0 0 0 1 0 1 0
chrY:2682407:2692524:clu_2 0 0 0 0 2 0 0 2 0 0 0 0 1 0 2 0 4 0 0 0 0 0 0 0 0 0 0 0 0 0 0 0 0 0 0 0 0 1 0 0 0 0 0 0 1 0 0 0 0 0 0 0 0 0 1 0 0 0 0 0 2 0 0 0 0 0 0 0 0 0 0 0 1 0 0 0 0 0 0 0 0 0 0 0 0 0 0 0 0 0 0 0 0 0 0 0 0 0 0 0 0 0 0 2 0 2 0 0 0 0 0 0 0 0 0 0 0 0 0 0 0
chrY:2682407:2692622:clu_2 0 0 0 0 3 0 0 5 0 2 0 0 5 0 2 3 3 0 4 0 0 0 0 0 0 0 0 1 0 0 0 4 0 0 1 1 0 0 0 1 1 1 0 0 4 0 1 0 0 0 1 0 2 0 0 0 0 0 0 0 1 0 2 0 0 0 0 1 0 0 0 0 4 1 0 0 0 0 0 0 0 1 0 0 0 6 0 0 1 0 0 0 0 0 0 0 0 1 2 0 0 2 2 0 0 2 1 0 0 0 4 3 0 0 0 1 0 2 4 3 0
chrY:2692746:2693227:clu_2 0 0 0 0 1 0 0 3 0 1 0 0 3 0 1 0 0 0 0 0 0 0 0 0 0 0 0 1 0 0 0 1 0 0 3 3 0 1 0 0 1 0 0 0 0 0 0 0 1 0 0 0 0 0 3 1 0 0 0 1 0 0 0 0 0 2 0 0 0 0 0 0 0 1 0 0 1 0 0 0 0 0 2 0 0 1 0 0 0 0 0 0 0 0 0 0 0 0 1 0 1 0 0 0 0 0 0 0 0 0 2 0 0 0 0 0 0 0 0 0 0
chrY:2692746:2709069:clu_2 0 0 0 0 10 0 0 9 1 3 0 0 0 0 2 2 6 3 8 0 0 0 0 0 2 0 0 2 0 0 0 11 0 0 1 1 0 0 0 2 5 2 0 0 1 0 0 1 1 0 1 0 1 0 3 2 0 0 0 4 0 0 7 0 0 0 0 2 0 3 0 0 0 1 0 1 2 0 0 0 0 0 0 0 0 1 0 0 1 0 0 0 0 0 0 0 1 3 4 0 2 4 5 8 0 0 0 0 0 0 2 2 0 0 0 0 0 3 0 3 0
chrY:2709124:2709361:clu_3 0 0 0 0 0 0 0 1 1 0 0 0 2 0 0 1 3 0 0 0 0 0 0 0 0 0 0 0 0 0 0 8 0 0 4 1 0 0 0 0 1 0 0 0 0 0 0 1 0 0 1 0 2 0 0 2 0 0 0 0 0 0 4 0 0 0 0 0 0 1 0 0 0 1 1 0 0 0 0 0 0 0 0 0 0 0 0 0 0 0 0 0 0 0 0 0 1 1 3 0 4 1 6 1 0 1 0 0 0 0 0 0 0 0 0 1 0 3 0 2 0
chrY:2709124:2709527:clu_3 0 0 0 0 0 0 0 1 0 0 0 0 0 0 0 0 0 0 3 0 0 0 0 0 0 0 0 0 0 0 0 1 0 0 1 1 0 0 0 0 3 1 0 0 0 0 0 0 1 0 1 0 0 0 0 0 0 0 0 0 0 0 1 0 0 0 0 1 0 0 0 0 0 1 0 0 0 0 1 0 0 0 0 0 0 0 0 0 1 0 0 0 0 0 0 0 1 0 0 0 0 1 0 1 0 0 0 0 0 0 0 0 0 0 0 0 0 2 0 0 0
chrY:2709668:2710206:clu_4 0 454 1 0 762 2 2 411 289 660 0 0 741 3 352 489 263 567 556 0 0 0 0 1 385 0 309 504 1 0 0 513 0 0 670 581 0 389 0 387 598 494 1116 313 346 0 332 495 344 418 421 0 492 0 750 547 336 0 0 244 391 0 558 0 364 393 503 342 0 457 642 0 489 574 661 230 275 0 423 457 0 527 455 0 1 787 1136 0 343 0 0 0 0 0 0 0 421 302 393 481 502 595 658 893 0 765 544 0 0 0 737 420 648 0 0 481 683 997 507 662 0
chrY:2709869:2710206:clu_4 0 0 0 0 0 0 0 0 0 22 0 0 0 0 0 0 0 0 0 0 0 0 0 0 0 0 0 0 0 0 0 0 0 0 2 0 0 0 0 0 0 0 0 0 0 0 0 0 0 0 0 0 0 0 0 6 0 0 0 0 0 0 0 0 0 0 0 0 0 0 0 0 0 0 0 0 0 0 0 0 0 1 0 0 0 0 0 0 0 0 0 0 0 0 0 0 0 0 0 0 0 0 0 0 0 0 0 0 0 0 1 0 0 0 0 0 0 1 0 0 0
chrY:2710014:2710206:clu_4 0 5 0 0 56 0 0 4 20 4 0 0 26 0 19 21 17 7 28 0 0 0 0 0 11 0 22 28 0 0 0 41 0 0 12 27 0 11 0 26 28 24 11 14 18 0 14 23 19 23 16 0 18 0 22 20 19 0 0 13 10 0 27 0 13 22 9 22 0 14 11 0 13 35 25 18 18 0 12 19 0 13 6 0 0 10 23 0 8 0 0 0 0 0 0 0 14 18 12 13 27 4 24 13 0 4 25 0 0 0 26 16 13 0 0 22 24 38 16 18 0
chrY:2710282:2712118:clu_5 0 0 0 0 0 0 0 0 0 1 0 0 1 0 2 2 0 0 0 0 0 0 0 0 1 0 1 1 0 0 0 0 0 0 0 1 0 0 0 1 0 0 0 0 1 0 0 0 1 0 1 0 0 0 1 1 0 0 0 0 1 0 0 0 6 0 0 1 0 0 0 0 1 0 0 1 0 0 0 0 0 1 0 0 0 0 0 0 0 0 0 0 0 0 0 0 0 4 0 1 0 0 0 0 0 0 0 0 0 0 0 0 1 0 0 0 0 0 1 0 0
chrY:2710283:2712118:clu_5 0 1630 1 0 3441 4 4 1729 2023 2019 1 3 2613 6 1995 2271 1105 2051 2309 0 0 0 0 1 1316 0 1858 2898 4 0 0 2741 0 0 2560 2460 0 2107 0 1706 2712 2185 3867 1777 1932 0 2075 2300 1575 2412 2292 0 2650 0 2968 2245 1802 0 2 1461 1247 0 2489 0 2201 1536 1870 2060 0 1566 2561 0 2181 2548 2335 1745 1645 0 1608 2013 0 2258 1569 0 0 2357 3996 0 1883 0 0 0 0 0 0 0 1408 1642 2249 1687 2235 1950 2672 3004 0 2725 1828 5 0 0 2874 2307 1872 0 0 2268 2421 3126 1842 1737 0
chrY:2710283:2712183:clu_5 0 0 0 0 4 0 0 1 0 2 0 0 4 0 0 1 0 0 6 0 0 0 0 0 4 0 2 3 0 0 0 4 0 0 1 5 0 0 0 2 6 5 8 2 3 0 1 0 5 0 5 0 2 0 4 1 1 0 0 2 3 0 4 0 4 0 0 6 0 0 5 0 3 0 0 3 2 0 3 1 0 3 1 0 0 2 5 0 1 0 0 0 0 0 0 0 2 2 3 1 5 3 5 8 0 8 1 0 0 0 5 1 0 0 0 2 0 7 3 0 0
chrY:2713784:2722641:clu_6 0 1075 1 0 2801 2 0 1390 1671 2114 0 3 2032 3 1423 1507 844 1570 1713 0 0 0 1 0 912 0 1467 2240 4 0 1 2099 2 0 1953 1856 0 1485 0 1341 2044 1694 2917 1390 1547 0 1747 1952 1121 1829 1906 0 2123 0 2386 1706 1427 0 0 1174 825 0 1883 1 1753 1221 1139 1607 0 1020 1909 0 1647 2002 1845 1323 1218 0 1023 1570 0 1716 959 0 0 2188 3188 2 1413 1 0 0 2 0 0 0 976 1313 1867 1196 1688 1224 1947 2431 0 1784 1238 1 0 0 2211 1630 1830 0 0 1708 1872 2597 1238 1600 0
chrY:2721732:2722641:clu_6 0 0 0 0 1 0 0 1 3 0 0 0 5 0 0 2 0 1 1 0 0 0 0 0 2 0 3 2 0 0 0 0 0 0 0 3 0 1 0 4 0 2 0 3 0 0 0 1 4 0 1 0 0 0 0 0 2 0 0 0 0 0 1 0 2 0 2 1 0 1 1 0 0 0 4 8 1 0 4 2 0 3 1 0 0 0 0 0 0 0 0 0 0 0 0 0 0 3 0 0 4 0 2 0 0 0 3 0 0 0 3 1 1 0 0 1 4 5 1 0 0
chrY:2722745:2734834:clu_7 0 0 0 0 2 0 0 0 0 0 0 0 0 0 0 0 0 2 0 0 0 0 0 0 0 0 0 1 0 0 0 6 0 0 0 0 0 0 0 0 3 0 0 0 0 0 0 0 1 0 0 0 1 0 4 4 0 0 0 0 0 0 3 0 0 0 0 0 0 0 1 0 0 2 0 0 0 0 0 0 0 0 0 0 0 2 0 0 0 0 0 0 0 0 0 0 0 0 0 0 1 0 0 0 0 0 0 0 0 0 0 0 2 0 0 0 4 0 0 2 0
chrY:2722812:2733129:clu_7 1 799 0 1 2026 3 0 980 1164 1295 0 4 1512 3 1037 1072 622 1061 1210 0 0 0 0 0 654 0 964 1584 1 0 0 1523 0 0 1289 1358 0 1115 0 967 1617 1147 2081 940 1086 0 1339 1419 758 1202 1245 0 1457 0 1716 1225 1014 1 0 833 638 0 1312 0 1246 865 888 1238 0 783 1388 0 1206 1474 1363 989 898 0 829 1125 0 1301 748 1 0 1473 2223 1 1015 0 0 0 0 0 0 0 689 936 1320 885 1279 825 1399 1713 1 1356 847 1 0 0 1587 1259 1144 0 0 1244 1433 1777 926 1063 0
chrY:2722812:2734834:clu_7 0 0 0 0 4 0 0 0 2 0 0 0 4 0 3 3 0 2 3 0 0 0 0 0 0 0 2 4 0 0 0 1 0 0 1 0 0 3 0 3 1 2 0 1 0 0 1 6 2 1 0 0 2 0 0 7 3 0 0 4 1 0 1 0 7 0 1 0 0 1 0 0 2 3 4 2 0 0 1 3 0 4 0 0 0 2 1 0 5 0 0 0 0 0 0 0 2 1 2 1 2 2 4 3 0 0 5 0 0 0 1 3 2 0 0 7 4 1 1 0 0
chrY:2722812:2789784:clu_7 0 0 0 0 0 0 0 0 1 0 0 0 6 0 0 1 1 1 1 0 0 0 0 0 3 0 0 0 0 0 0 3 0 0 1 0 0 2 0 3 1 0 0 1 0 0 3 0 0 3 0 0 0 0 2 0 0 0 0 0 0 0 1 0 0 0 0 0 0 0 1 0 0 2 1 0 2 0 0 1 0 3 0 0 0 1 1 0 0 0 0 0 0 0 0 0 1 2 0 0 1 1 1 2 0 1 0 0 0 0 1 0 1 0 0 1 1 1 0 2 0
chrY:2722812:2793627:clu_7 0 0 0 0 1 0 0 0 0 0 0 0 0 0 0 0 0 1 0 0 0 0 0 0 0 0 0 0 0 0 0 0 0 0 1 2 0 0 0 0 0 0 0 0 0 0 0 2 0 0 0 0 0 0 1 3 0 0 0 0 0 0 1 0 0 0 0 0 0 0 2 0 0 0 1 3 0 0 0 0 0 1 1 0 0 1 0 0 0 0 0 0 0 0 0 0 0 0 1 0 0 0 1 0 0 0 0 0 0 0 0 0 0 0 0 1 0 0 0 1 0
chrY:2722812:2796905:clu_7 0 0 0 0 1 0 0 1 1 0 0 0 2 0 2 0 1 0 1 0 0 0 0 0 1 0 1 0 0 0 0 0 0 0 2 1 0 0 0 0 2 2 0 0 2 0 0 4 2 1 1 0 0 0 0 0 2 0 0 0 1 0 0 0 0 2 0 0 0 1 0 0 0 1 0 1 1 0 3 0 0 0 0 0 0 1 1 0 0 0 0 0 0 0 0 0 0 0 2 1 1 0 0 2 0 1 2 0 0 0 2 0 1 0 0 2 0 0 0 1 0
chrY:2722812:2799752:clu_7 0 0 0 0 0 0 0 1 2 3 0 0 1 0 0 0 2 2 0 0 0 0 0 0 0 0 0 0 0 0 0 0 0 0 0 0 0 1 0 2 1 1 5 2 2 0 0 0 1 1 3 0 1 0 1 0 0 0 0 0 2 0 0 0 1 3 0 0 0 1 0 0 1 1 3 0 3 0 0 1 0 1 0 0 0 0 4 0 0 0 0 0 0 0 0 0 0 3 0 0 0 2 0 1 0 0 0 0 0 0 5 3 0 0 0 2 1 0 0 2 0
chrY:2733286:2734834:clu_7 0 803 0 0 2333 0 0 1083 1253 1266 0 3 1538 4 1062 1138 646 1263 1382 0 0 0 0 0 679 0 1089 1710 0 0 0 1659 0 0 1256 1335 0 1265 0 1023 1630 1338 2202 1153 1296 0 1355 1676 928 1420 1501 0 1632 1 1728 1277 1134 1 0 858 588 1 1512 0 1458 969 938 1305 0 886 1387 0 1142 1673 1242 1203 949 0 824 1207 0 1309 755 1 0 1370 2357 0 1148 1 0 0 0 0 0 0 724 1007 1434 942 1402 886 1515 1704 0 1495 1031 1 0 0 1589 1370 1087 0 0 1271 1438 1745 972 952 0
chrY:2797026:2799752:clu_7 0 1 0 0 0 0 0 0 0 0 0 0 0 0 0 1 0 2 0 0 0 0 0 0 1 0 0 0 0 0 0 1 0 0 1 2 0 0 0 4 0 0 2 1 0 0 0 2 0 3 1 0 0 0 5 3 0 0 0 1 0 0 1 0 0 2 2 0 0 0 2 0 0 0 2 1 1 0 1 2 0 0 0 0 0 5 0 0 0 0 0 0 0 0 0 0 0 1 2 2 1 0 0 3 0 1 0 0 0 0 0 2 0 0 0 1 0 0 2 2 0
chrY:2712298:2713198:clu_8 0 1 0 0 0 0 0 1 0 0 0 0 2 0 1 2 0 0 2 0 0 0 0 0 0 0 0 2 0 0 0 0 0 0 0 2 0 0 0 0 0 0 2 0 0 0 1 2 3 2 0 0 0 0 2 0 0 0 0 0 0 0 0 0 0 0 0 1 0 1 0 0 1 0 0 1 0 0 0 1 0 2 0 0 0 4 1 0 2 0 0 0 0 0 0 0 0 1 1 0 0 2 0 0 0 1 2 0 0 0 1 0 0 0 0 1 1 2 0 0 0
chrY:2712298:2713687:clu_8 0 1063 2 0 2602 0 0 1256 1448 1947 0 3 2028 1 1315 1571 857 1488 1655 0 0 0 1 1 852 0 1409 2155 2 0 1 1896 0 0 1812 1827 0 1443 0 1263 2050 1649 2959 1298 1381 0 1575 2001 1079 1686 1650 1 2007 0 2293 1570 1367 1 2 1079 809 1 1779 0 1659 1197 1177 1476 0 988 1876 0 1537 1907 1782 1289 1144 0 1033 1517 0 1635 959 0 0 2284 3237 0 1423 1 1 0 0 0 0 0 945 1242 1737 1109 1658 1086 1790 2206 0 1793 1205 0 0 0 2168 1563 1720 0 0 1713 1972 2725 1153 1580 0
chrY:2713337:2713687:clu_8 0 0 0 0 1 0 0 2 0 0 0 0 2 0 0 0 0 2 0 0 0 0 0 0 0 0 2 0 0 0 0 1 0 0 0 0 0 0 0 0 0 0 0 2 0 0 0 0 1 0 0 0 1 0 1 1 0 0 0 0 2 0 1 0 0 0 0 0 0 1 2 0 0 0 3 1 0 0 0 0 0 0 1 0 0 0 0 0 1 0 0 0 0 0 0 0 2 0 0 1 1 0 0 1 0 0 0 0 0 0 1 2 0 0 0 1 1 0 0 0 0
chrY:2803487:2821950:clu_9 0 2 0 0 10 0 0 7 11 4 0 0 8 0 7 4 3 5 5 0 0 0 0 0 3 0 4 12 1 0 0 13 0 0 3 5 0 5 0 3 15 13 9 3 4 0 6 8 6 3 18 0 2 0 13 12 5 0 0 6 6 0 12 0 4 5 6 10 0 8 5 0 9 3 7 2 10 0 3 8 0 6 3 0 0 3 6 0 10 0 0 0 0 0 0 0 0 6 7 4 8 5 11 2 0 2 3 0 0 0 12 10 3 0 0 7 9 2 2 12 0
chrY:2803487:2829115:clu_9 0 2 0 0 1 0 0 0 1 0 0 0 0 0 3 0 0 1 2 0 0 0 0 0 0 0 0 1 0 0 0 3 0 0 1 1 0 0 0 1 0 5 0 1 0 0 0 0 0 1 2 0 0 0 0 0 1 0 0 0 0 0 0 0 1 1 1 2 0 0 1 0 0 2 0 0 0 0 0 0 0 2 1 0 0 0 0 0 0 0 0 0 0 0 0 0 1 0 3 0 1 1 0 2 0 0 0 0 0 0 2 2 0 0 0 3 0 1 2 0 0
chrY:2803676:2821950:clu_9 0 1 0 0 0 0 0 0 2 0 0 0 0 0 2 2 0 0 0 0 0 0 0 0 3 0 1 0 0 0 0 1 0 0 1 0 0 1 0 0 0 1 0 0 1 0 0 1 0 0 2 0 4 0 0 2 0 0 0 1 0 0 2 0 0 0 0 2 0 1 1 0 1 0 0 1 0 0 0 3 0 2 0 0 0 0 0 0 0 0 0 0 0 0 0 0 0 0 0 0 0 0 3 0 0 0 0 0 0 0 0 0 1 0 0 1 0 4 0 1 0
chrY:2803810:2821950:clu_9 0 5 0 0 5 0 0 3 2 10 0 0 9 0 6 9 6 8 7 0 0 0 0 0 9 0 8 15 0 0 0 9 0 0 5 5 0 11 0 9 8 8 8 8 6 0 8 10 13 8 7 0 14 0 8 4 1 0 0 10 11 0 12 0 7 5 11 3 0 11 7 0 4 10 9 2 6 0 5 15 0 6 3 0 0 1 11 0 5 0 0 0 0 0 0 0 9 11 9 5 7 3 5 10 0 6 7 0 0 0 19 11 3 0 0 6 13 3 5 8 0
chrY:2803810:2829115:clu_9 0 0 0 0 0 0 0 2 0 1 0 0 0 0 1 0 2 0 2 0 0 0 0 0 0 0 0 1 0 0 0 2 0 0 0 2 0 0 0 0 0 1 0 0 1 0 0 0 1 3 3 0 0 0 0 1 0 0 0 1 0 0 2 0 0 0 2 0 0 4 4 0 1 1 0 0 1 0 1 2 0 0 2 0 0 0 0 0 2 0 0 0 0 0 0 0 2 3 1 1 1 1 3 2 0 2 3 0 0 0 2 1 1 0 0 1 0 4 6 1 0
chrY:2822038:2829115:clu_9 0 14 0 0 17 0 0 10 29 25 0 0 37 0 20 41 18 21 35 0 0 0 0 0 12 0 40 42 2 0 0 33 0 0 27 22 0 23 0 21 28 34 25 31 33 0 20 26 33 39 21 0 20 0 46 27 16 0 0 27 12 0 26 0 28 23 19 16 0 29 24 0 28 34 33 11 27 0 14 39 0 19 20 0 0 16 23 0 24 0 0 0 0 0 0 0 14 25 25 20 37 16 30 27 0 18 25 0 0 0 26 23 30 0 0 33 32 53 12 27 0
chrY:2822038:2843136:clu_9 0 0 0 0 0 0 0 0 0 0 0 0 0 0 0 0 0 0 0 0 0 0 0 0 0 0 0 0 0 0 0 2 0 0 0 0 0 1 0 0 0 2 0 0 1 0 0 0 1 0 0 0 0 0 0 0 1 0 0 0 1 0 0 0 0 0 0 0 0 1 1 0 0 0 0 0 0 0 0 0 0 0 1 0 0 0 0 0 1 0 0 0 0 0 0 0 0 0 0 2 0 1 0 1 0 0 0 0 0 0 3 0 0 0 0 0 0 0 0 0 0
chrY:2829687:2843136:clu_9 0 14 0 0 39 0 0 12 22 31 0 0 44 0 28 28 13 21 26 0 0 0 0 0 24 0 30 47 0 0 0 38 0 0 33 15 0 19 0 26 34 24 22 28 29 0 29 18 29 27 22 0 29 0 38 20 15 0 0 21 20 0 22 0 34 39 19 26 0 35 27 0 30 24 53 18 30 0 20 29 0 34 26 0 0 33 25 0 18 0 0 0 0 0 0 0 21 45 32 17 27 16 35 38 0 22 27 0 0 0 47 33 24 0 0 39 29 54 23 19 0
chrY:2843695:2844711:clu_10 0 23 0 0 28 0 0 27 29 31 0 0 46 0 23 25 21 10 29 0 0 0 0 0 13 0 28 27 0 0 0 30 0 0 29 38 0 30 0 23 32 34 23 22 39 0 22 45 28 40 21 0 31 0 49 46 27 0 0 35 33 0 36 0 28 25 18 22 0 22 17 0 40 36 40 22 31 0 27 47 0 21 29 0 0 36 29 0 25 0 0 0 0 0 0 0 18 24 31 22 36 20 33 50 0 22 24 0 0 0 47 26 32 0 0 39 44 74 24 32 0
chrY:2843695:2845981:clu_10 0 0 0 0 3 0 0 2 1 2 0 0 6 0 3 5 0 0 0 0 0 0 0 0 1 0 4 1 0 0 0 4 0 0 3 5 0 1 0 4 0 0 4 1 6 0 0 2 2 3 1 0 2 0 1 2 0 0 0 1 1 0 2 0 1 1 2 2 0 0 0 0 1 3 1 0 1 0 0 0 0 2 4 0 0 5 0 0 0 0 0 0 0 0 0 0 1 7 2 4 5 0 3 1 0 5 1 0 0 0 2 1 2 0 0 8 3 3 2 1 0
chrY:2844863:2845981:clu_10 0 7 0 0 23 0 0 28 21 20 0 0 16 0 31 27 17 13 17 0 0 0 0 0 17 0 17 17 0 0 0 41 0 0 14 18 0 15 0 19 33 30 19 14 18 0 21 21 12 20 11 0 13 0 36 22 14 0 0 27 17 0 25 0 38 18 14 22 0 14 15 0 18 26 29 9 22 0 15 22 0 20 10 0 0 24 17 0 20 0 0 0 0 0 0 0 7 18 25 10 16 14 30 18 0 14 9 0 0 0 31 25 23 0 0 32 20 55 4 19 0
chrY:7142519:7153069:clu_11 0 0 0 0 0 0 0 1 0 0 0 0 0 0 0 1 2 1 0 0 0 0 0 0 0 0 0 0 0 0 0 0 0 0 0 1 0 0 0 1 0 2 1 0 0 0 0 0 0 1 0 0 2 0 0 2 1 0 0 0 0 0 2 0 1 0 0 0 0 0 0 0 0 2 0 2 3 0 0 0 0 0 0 0 0 1 0 0 0 0 0 0 0 0 0 0 0 1 0 3 3 0 0 0 0 1 0 0 0 0 0 0 0 0 0 0 1 0 0 1 0
chrY:7142519:7171978:clu_11 0 2 0 0 3 0 0 0 5 2 0 0 3 0 1 3 3 3 8 0 0 0 0 0 0 0 5 1 0 0 0 1 0 0 7 2 0 1 0 1 6 6 0 5 2 0 4 5 4 6 0 0 3 0 5 1 1 0 0 6 1 0 5 0 4 3 3 6 0 0 4 0 2 10 9 5 1 0 4 3 0 5 2 0 0 0 1 0 2 0 0 0 0 0 0 0 0 2 5 2 1 1 6 3 0 2 2 0 0 0 4 2 2 0 0 5 3 2 10 3 0
chrY:7143106:7153069:clu_11 0 0 0 0 0 0 0 2 0 0 0 0 3 0 1 2 0 0 1 0 0 0 0 0 0 0 2 0 0 0 0 1 0 0 0 0 0 3 0 1 0 0 1 0 1 0 1 0 2 1 0 0 0 0 2 0 1 0 0 1 0 0 1 0 0 0 3 1 0 0 1 0 0 1 2 0 0 0 0 0 0 1 0 0 0 1 0 0 0 0 0 0 0 0 0 0 2 0 1 0 1 0 0 0 0 3 0 0 0 0 1 0 2 0 0 0 0 3 0 0 0
chrY:7143106:7171978:clu_11 0 0 0 0 2 0 0 4 1 0 0 0 0 0 0 1 0 0 0 0 0 0 0 0 0 0 0 0 0 0 0 1 0 0 0 0 0 0 0 0 4 0 1 2 6 0 1 1 0 0 2 0 2 0 1 0 0 0 0 3 0 0 0 0 0 0 2 0 0 1 1 0 0 2 6 1 1 0 0 1 0 1 0 0 0 1 0 0 2 0 0 0 0 0 0 0 0 0 1 2 0 0 0 0 0 3 0 0 0 0 7 2 0 0 0 2 0 1 1 0 0
chrY:7153160:7158556:clu_11 0 1 0 0 0 0 0 4 3 0 0 0 2 0 3 6 1 2 1 0 0 0 0 0 1 0 4 2 0 0 0 0 0 0 1 4 0 7 0 0 4 0 3 2 1 0 2 11 1 3 6 0 1 0 9 1 8 0 0 1 1 0 4 0 3 0 2 2 0 5 3 0 1 3 5 2 4 0 1 3 0 1 0 0 0 1 0 0 0 0 0 0 0 0 0 0 1 5 6 2 0 0 6 2 0 0 4 0 0 0 0 4 4 0 0 5 2 0 0 5 0
chrY:7153160:7171978:clu_11 0 2 0 0 0 0 0 1 1 0 0 0 0 0 0 2 2 0 1 0 0 0 0 0 0 0 1 0 0 0 0 0 0 0 0 1 0 0 0 0 4 0 1 2 0 0 5 1 0 3 0 0 3 0 3 2 1 0 0 0 1 0 1 0 2 1 0 0 0 2 3 0 0 3 0 0 0 0 0 0 0 0 1 0 0 3 2 0 0 0 0 0 0 0 0 0 0 2 3 1 0 0 3 1 0 0 0 0 0 0 0 0 1 0 0 0 0 0 0 1 0
chrY:7167651:7171978:clu_11 0 0 0 0 1 0 0 0 2 3 0 0 0 0 1 2 5 1 3 0 0 0 0 0 0 0 1 0 0 0 0 0 0 0 0 0 0 0 0 0 0 0 1 3 0 0 1 0 0 0 0 0 0 0 1 2 0 0 0 0 0 0 0 0 0 0 0 2 0 0 0 0 0 2 0 2 0 0 0 0 0 2 0 0 0 0 0 0 0 0 0 0 0 0 0 0 0 2 4 0 0 0 5 1 0 5 0 0 0 0 1 0 0 0 0 2 0 1 0 0 0
chrY:7194210:7196068:clu_12 0 12 0 0 11 0 0 5 13 5 0 0 9 0 5 6 9 9 7 0 0 0 0 0 4 0 6 5 0 0 0 3 0 0 8 6 0 3 0 10 8 9 15 8 11 0 8 6 2 3 1 0 4 0 14 5 1 0 0 8 9 0 4 0 6 4 0 8 0 7 3 0 7 11 5 4 5 0 2 6 0 11 9 0 0 6 6 0 4 0 0 0 0 0 0 0 10 3 7 3 3 0 18 11 0 14 3 0 0 0 4 3 9 0 0 7 7 16 8 7 0
chrY:7194210:7196072:clu_12 0 2 0 0 3 0 0 1 1 2 0 0 6 0 1 1 0 6 2 0 0 0 0 0 6 0 5 1 0 0 0 0 0 0 2 3 0 0 0 4 0 0 3 4 0 0 1 2 1 2 1 0 3 0 2 3 7 0 0 2 2 0 3 0 2 2 0 1 0 1 2 0 1 5 1 0 0 0 0 0 0 4 2 0 0 1 1 0 0 0 0 0 0 0 0 0 3 2 3 0 2 1 4 3 0 1 1 0 0 0 5 1 0 0 0 3 3 6 2 5 0
chrY:7194210:7197416:clu_12 0 0 0 0 0 0 0 0 2 0 0 0 0 0 0 1 0 1 0 0 0 0 0 0 0 0 1 0 0 0 0 0 0 0 0 0 0 0 0 1 0 3 0 1 0 0 1 1 0 0 0 0 1 0 0 0 0 0 0 0 0 0 0 0 0 0 0 0 0 0 0 0 0 0 0 1 0 0 1 0 0 0 0 0 0 0 0 0 1 0 0 0 0 0 0 0 0 0 0 0 0 0 1 0 0 0 1 0 0 0 0 0 2 0 0 0 1 0 0 1 0
chrY:7194210:7199919:clu_12 0 0 0 0 3 0 0 2 3 2 0 0 8 0 2 3 2 0 4 0 0 0 0 0 1 0 2 2 0 0 0 6 0 0 2 3 0 1 0 0 4 0 0 2 11 0 0 0 4 3 0 0 4 0 2 4 1 0 0 0 1 0 2 0 1 1 0 0 0 2 0 0 3 3 0 4 0 0 0 0 0 2 3 0 0 0 1 0 3 0 0 0 0 0 0 0 0 2 3 2 2 1 4 5 0 7 4 0 0 0 10 1 0 0 0 4 3 1 0 0 0
chrY:7194210:7201000:clu_12 0 0 0 0 1 0 0 1 3 3 0 0 1 0 1 0 1 2 2 0 0 0 0 0 1 0 0 0 0 0 0 1 0 0 0 0 0 0 0 1 3 1 0 1 0 0 1 2 0 2 0 0 0 0 0 0 0 0 0 0 0 0 0 0 1 0 0 0 0 0 0 0 3 2 2 3 3 0 0 0 0 0 1 0 0 3 0 0 0 0 0 0 0 0 0 0 2 0 0 0 0 0 3 1 0 1 1 0 0 0 1 1 0 0 0 0 0 1 1 1 0
chrY:7194210:7208004:clu_12 0 0 0 0 0 0 0 0 1 0 0 0 0 0 0 0 0 0 0 0 0 0 0 0 1 0 0 1 0 0 0 2 0 0 0 0 0 1 0 0 0 0 0 0 1 0 0 0 0 0 3 0 3 0 0 0 0 0 0 0 0 0 0 0 2 0 0 1 0 0 0 0 0 0 2 1 0 0 1 0 0 1 0 0 0 0 0 0 0 0 0 0 0 0 0 0 0 0 0 0 0 0 3 0 0 0 0 0 0 0 0 0 0 0 0 1 0 0 0 0 0
chrY:7194210:7209156:clu_12 0 5 0 0 8 0 0 6 7 6 0 0 6 0 4 6 3 1 3 0 0 0 0 0 3 0 3 1 0 0 0 6 0 0 2 8 0 5 0 5 9 3 6 12 3 0 4 1 4 1 6 0 6 0 6 1 4 0 0 1 1 0 6 0 2 1 3 4 0 2 3 0 4 11 6 5 8 0 0 1 0 3 7 0 0 6 3 0 4 1 0 0 0 0 0 0 1 4 1 2 5 3 5 8 0 2 1 0 0 0 2 11 2 0 0 6 5 7 4 1 0
chrY:7194210:7224176:clu_12 0 0 0 0 0 0 0 0 0 0 0 0 1 0 0 2 0 0 1 0 0 0 0 0 0 0 0 0 0 0 0 0 0 0 0 0 0 1 0 0 0 0 0 0 5 0 0 0 0 0 0 0 0 0 0 0 0 0 0 0 0 0 0 0 0 2 0 0 0 0 0 0 1 0 1 2 0 0 0 0 0 0 0 0 0 0 1 0 0 0 0 0 0 0 0 0 0 0 0 1 1 0 0 0 0 1 0 0 0 0 0 0 0 0 0 1 0 0 2 1 0
chrY:7196189:7199919:clu_12 0 1 0 0 5 0 0 1 1 3 0 0 4 0 0 0 3 4 3 0 0 0 0 0 2 0 0 2 0 0 0 2 0 0 0 0 0 2 0 1 5 2 2 2 1 0 0 1 0 4 0 0 2 0 3 0 1 0 0 2 1 0 4 0 2 0 0 1 0 3 1 0 2 6 1 6 1 0 0 0 0 2 1 0 0 1 1 0 1 0 0 0 0 0 0 0 0 2 4 1 1 0 2 2 0 5 0 0 0 0 2 0 0 0 0 2 0 2 0 1 0
chrY:7196189:7200843:clu_12 0 0 0 0 0 0 0 0 2 0 0 0 0 0 1 0 1 0 1 0 0 0 0 0 0 0 0 0 0 0 0 0 0 0 2 0 0 1 0 1 0 0 1 1 0 0 0 0 0 2 0 0 1 0 1 1 0 0 0 0 0 0 0 0 0 0 0 0 0 0 1 0 0 0 0 1 2 0 0 0 0 0 0 0 0 0 0 0 0 0 0 0 0 0 0 0 0 0 0 0 0 0 3 0 0 1 0 0 0 0 0 3 0 0 0 0 2 0 0 0 0
chrY:7196189:7201000:clu_12 0 0 0 0 0 0 0 1 0 0 0 0 0 0 0 1 2 0 0 0 0 0 0 0 4 0 1 1 0 0 0 1 0 0 0 0 0 0 0 1 2 0 0 1 1 0 0 0 1 1 0 0 0 0 2 0 1 0 0 0 1 0 1 0 0 0 0 1 0 0 0 0 0 1 0 2 0 0 2 3 0 2 0 0 0 1 0 0 0 0 0 0 0 0 0 0 0 0 1 0 0 0 3 2 0 0 0 0 0 0 0 0 0 0 0 2 1 1 0 0 0
chrY:7196189:7209156:clu_12 0 1 0 0 1 0 0 0 0 0 0 0 3 0 1 0 0 0 1 0 0 0 0 0 0 0 0 0 0 0 0 0 0 0 0 0 0 1 0 0 3 0 2 1 0 0 3 0 0 1 0 0 0 0 0 0 1 0 0 2 0 0 1 0 0 0 0 0 0 0 0 0 0 2 0 0 0 0 0 0 0 0 0 0 0 1 1 0 1 0 0 0 0 0 0 0 0 0 3 0 0 0 2 3 0 0 1 0 0 0 0 1 0 0 0 0 1 0 1 3 0
chrY:7196554:7199919:clu_12 0 0 0 0 0 0 0 0 0 0 0 0 0 0 0 0 0 0 0 0 0 0 0 0 0 0 0 0 0 0 0 3 0 0 1 2 0 2 0 0 0 0 0 0 0 0 1 0 0 0 0 0 0 0 0 0 2 0 0 1 0 0 0 0 0 0 1 0 0 0 0 0 0 0 1 1 1 0 0 0 0 0 1 0 0 0 0 0 0 0 0 0 0 0 0 0 0 1 1 1 0 0 0 0 0 0 2 0 0 0 0 0 0 0 0 0 0 0 0 0 0
chrY:7200036:7200843:clu_12 0 0 0 0 0 0 0 0 1 0 0 0 0 0 0 0 1 0 0 0 0 0 0 0 1 0 1 0 0 0 0 1 0 0 0 1 0 0 0 0 1 0 2 0 1 0 1 0 0 2 0 0 0 0 1 0 0 0 0 0 0 0 0 0 0 1 0 1 0 1 0 0 0 4 3 0 1 0 0 0 0 2 0 0 0 2 0 0 0 0 0 0 0 0 0 0 3 2 0 1 0 0 0 2 0 0 1 0 0 0 2 2 0 0 0 0 0 5 1 3 0
chrY:7200036:7201000:clu_12 0 3 0 0 5 0 0 0 2 4 0 0 2 0 1 1 3 4 7 0 0 0 0 0 2 0 2 3 0 0 0 4 0 0 3 7 0 0 0 2 14 2 2 4 3 0 0 1 3 4 2 0 6 0 6 2 4 0 0 3 0 0 4 0 2 0 4 0 0 0 1 0 6 3 2 3 3 0 0 0 0 1 4 0 0 3 2 0 0 0 0 0 0 0 0 0 2 3 4 1 3 3 6 10 0 8 3 0 0 0 1 2 7 0 0 1 2 7 7 2 0
chrY:7201149:7208004:clu_12 0 0 0 0 0 0 0 1 1 0 0 0 2 0 0 0 2 1 3 0 0 0 0 0 0 0 1 0 0 0 0 0 0 0 1 0 0 2 0 0 3 3 1 1 2 0 0 0 0 0 0 0 1 0 2 2 0 0 0 0 0 0 1 0 0 1 0 0 0 1 0 0 0 1 3 0 0 0 1 0 0 0 1 0 0 0 2 0 4 0 0 0 0 0 0 0 0 0 0 0 1 0 2 4 0 0 2 0 0 0 0 2 0 0 0 2 1 0 0 0 0
chrY:7201149:7209156:clu_12 0 0 0 0 0 0 0 0 0 0 0 0 0 0 0 0 2 0 2 0 0 0 0 0 0 0 0 0 0 0 0 5 0 0 2 1 0 0 0 0 6 0 0 0 0 0 0 1 1 0 2 0 0 0 1 0 0 0 0 0 0 0 2 0 4 0 0 0 0 0 1 0 0 1 0 2 0 0 0 1 0 0 0 0 0 1 0 0 0 0 0 0 0 0 0 0 0 1 1 0 0 0 2 0 0 0 0 0 0 0 0 1 2 0 0 0 0 1 0 2 0
chrY:7207233:7208004:clu_12 0 0 0 0 4 0 0 0 0 2 0 0 0 0 0 0 0 3 3 0 0 0 0 0 1 0 0 0 0 0 0 0 0 0 0 0 0 0 0 4 0 3 0 0 0 0 0 2 0 0 0 0 0 0 1 0 0 0 0 0 0 0 2 0 1 0 0 0 0 1 0 0 0 1 0 0 1 0 1 0 0 3 0 0 0 0 0 0 0 0 0 0 0 0 0 0 0 1 0 0 1 0 5 2 0 0 0 0 0 0 0 0 0 0 0 0 0 1 0 0 0
chrY:7208063:7209156:clu_12 0 7 0 0 15 0 0 2 7 6 0 0 12 0 4 4 9 7 15 0 0 0 0 0 4 0 7 0 0 0 0 6 0 0 5 17 0 9 0 11 11 8 6 4 13 0 4 5 4 7 7 0 4 0 5 11 8 0 0 8 5 0 6 0 3 9 1 13 0 2 2 0 4 5 16 14 9 0 4 8 0 11 7 0 0 4 4 0 5 0 0 0 0 0 0 0 6 7 2 3 2 0 15 14 0 8 9 0 0 0 9 6 5 0 0 9 8 17 6 4 0
chrY:7209275:7224176:clu_12 0 6 0 0 31 0 0 9 4 9 0 0 18 0 8 7 8 11 20 0 0 0 0 0 1 0 9 8 0 0 0 14 0 0 1 11 0 6 0 8 32 8 12 24 10 0 4 4 12 10 6 0 3 0 24 10 11 0 0 10 8 0 14 0 7 5 12 7 0 8 11 0 20 15 15 12 13 0 7 10 0 15 14 0 0 8 15 0 13 0 0 0 0 0 0 0 6 12 4 7 16 5 18 24 0 17 10 0 0 0 7 8 9 0 0 9 4 19 8 8 0
chrY:7239930:7240773:clu_13 0 1 0 0 2 0 0 2 0 1 0 0 3 0 1 0 1 1 0 0 0 0 0 0 0 0 0 0 0 0 0 1 0 0 0 3 0 0 0 0 3 0 0 1 0 0 0 2 5 0 1 0 4 0 1 1 2 0 0 0 1 0 1 0 1 0 0 0 0 2 2 0 7 0 0 0 2 0 0 0 0 1 2 0 0 0 0 0 0 0 0 0 0 0 0 0 0 0 0 1 0 0 0 6 0 0 1 0 0 0 1 0 1 0 0 0 0 1 0 3 0
chrY:7239930:7243753:clu_13 0 7 0 0 27 0 0 7 12 9 0 0 16 0 6 10 13 20 23 0 0 0 0 0 7 0 8 3 0 0 0 25 0 0 9 4 0 4 0 4 22 8 10 12 11 0 10 8 3 10 10 0 15 0 6 9 10 0 0 9 4 0 11 0 5 9 8 10 0 8 11 0 11 10 11 13 4 0 7 6 0 15 6 0 0 11 4 0 10 0 0 0 0 0 0 0 6 6 9 6 11 2 18 27 0 6 9 0 0 0 12 7 7 0 0 7 4 19 11 13 0
chrY:7239930:7247043:clu_13 0 0 0 0 2 0 0 0 0 1 0 0 3 0 1 0 1 4 3 0 0 0 0 0 2 0 4 0 0 0 0 1 0 0 0 1 0 0 0 0 1 0 0 4 0 0 0 2 1 1 0 0 1 0 3 1 2 0 0 4 0 0 3 0 1 0 0 2 0 0 1 0 0 1 1 1 0 0 0 0 0 2 1 0 0 0 0 0 2 0 0 0 0 0 0 0 0 0 0 1 5 0 3 4 0 5 2 0 0 0 0 0 0 0 0 0 1 0 0 1 0
chrY:7239930:7247156:clu_13 0 0 0 0 1 0 0 0 1 0 0 0 2 0 0 2 0 0 0 0 0 0 0 0 1 0 0 0 0 0 0 2 0 0 0 0 0 0 0 0 0 0 0 1 1 0 0 1 0 0 0 0 1 0 0 2 0 0 0 0 1 0 0 0 0 0 0 0 0 0 0 0 0 0 2 0 0 0 0 0 0 0 0 0 0 0 0 0 0 0 0 0 0 0 0 0 2 1 0 0 2 0 0 2 0 0 0 0 0 0 0 2 0 0 0 2 0 0 0 0 0
chrY:7245167:7245313:clu_13 0 0 0 0 0 0 0 0 0 2 0 0 3 0 1 0 1 0 1 0 0 0 0 0 0 0 0 0 0 0 0 4 0 0 1 0 0 0 0 1 1 0 0 0 0 0 1 1 0 0 0 0 0 0 1 1 0 0 0 1 0 0 2 0 0 0 1 0 0 0 1 0 0 1 0 2 0 0 0 0 0 0 1 0 0 0 0 0 1 0 0 0 0 0 0 0 0 1 0 1 0 0 1 0 0 0 0 0 0 0 0 1 0 0 0 1 0 0 0 0 0
chrY:7245167:7247043:clu_13 0 0 0 0 3 0 0 0 0 0 0 0 0 0 0 4 0 0 1 0 0 0 0 0 0 0 0 0 0 0 0 2 0 0 0 0 0 0 0 0 2 0 1 0 0 0 0 0 0 0 0 0 2 0 2 0 0 0 0 0 0 0 2 0 0 0 0 0 0 0 1 0 1 0 0 2 0 0 0 0 0 0 0 0 0 0 0 0 0 0 0 0 0 0 0 0 0 0 1 0 2 0 3 0 0 2 1 0 0 0 1 0 0 0 0 0 0 2 0 0 0
chrY:7245416:7247043:clu_13 0 0 0 0 0 0 0 4 0 1 0 0 1 0 1 1 0 0 3 0 0 0 0 0 2 0 1 0 0 0 0 1 0 0 0 0 0 0 0 0 1 0 1 0 1 0 0 0 0 0 0 0 0 0 3 2 0 0 0 4 0 0 2 0 1 2 0 0 0 0 0 0 0 0 2 2 0 0 0 0 0 1 1 0 0 0 0 0 1 0 0 0 0 0 0 0 0 1 0 1 0 0 3 0 0 0 0 0 0 0 0 1 1 0 0 3 0 0 0 0 0
chrY:7302618:7369050:clu_14 0 1 0 0 3 0 0 4 1 5 0 0 9 0 6 6 2 3 25 0 0 0 0 0 11 0 25 3 0 0 0 9 0 0 4 6 0 10 0 3 16 12 12 2 29 0 3 10 4 13 0 0 9 0 16 7 15 0 0 1 22 0 15 0 18 0 0 1 0 8 12 0 7 31 28 15 8 0 1 2 0 7 4 0 0 19 5 0 13 0 0 0 0 0 0 0 6 5 4 3 1 0 23 20 0 14 14 0 0 0 2 8 6 0 0 1 3 35 5 10 0
chrY:7326768:7369050:clu_14 0 2 0 0 2 0 0 3 0 2 0 0 0 0 0 0 11 3 1 0 0 0 0 0 0 0 1 0 0 0 0 5 0 0 0 0 0 0 0 0 6 0 2 0 2 0 0 0 5 0 0 0 0 0 1 1 0 0 0 0 0 0 0 0 0 0 0 0 0 0 0 0 0 0 2 0 0 0 0 0 0 0 0 0 0 0 3 0 0 0 0 0 0 0 0 0 0 0 6 0 0 0 7 10 0 3 2 0 0 0 3 0 1 0 0 2 1 7 0 0 0
chrY:7332243:7369050:clu_14 0 0 0 0 0 0 0 0 0 4 0 0 0 0 1 2 0 0 0 0 0 0 0 0 0 0 4 0 0 0 0 1 0 0 0 3 0 1 0 0 1 1 0 0 1 0 0 0 1 1 0 0 0 0 0 0 1 0 0 0 0 0 2 0 0 0 0 0 0 1 0 0 2 4 4 3 0 0 0 1 0 1 1 0 0 0 0 0 2 0 0 0 0 0 0 0 2 0 1 3 1 0 3 0 0 3 0 0 0 0 0 1 0 0 0 0 0 9 0 0 0
chrY:7369208:7386981:clu_15 0 1 0 0 4 0 0 3 10 0 0 0 9 0 2 1 4 1 21 0 0 0 0 0 3 0 27 7 0 0 0 10 0 0 3 2 0 8 0 5 30 13 4 2 21 0 4 13 10 15 4 0 6 0 9 2 21 0 0 4 19 0 22 0 10 2 3 2 0 5 12 0 4 32 28 24 5 0 0 1 0 6 6 0 0 20 8 0 8 0 0 0 0 0 0 0 12 0 11 4 0 0 33 25 0 15 17 0 0 0 3 9 6 0 0 5 7 32 7 10 0
chrY:7369208:7388121:clu_15 0 0 0 0 1 0 0 0 0 0 0 0 2 0 1 2 0 0 9 0 0 0 0 0 4 0 6 0 0 0 0 1 0 0 0 1 0 5 0 5 11 6 2 3 5 0 2 6 3 5 3 0 1 0 2 2 4 0 0 0 1 0 12 0 4 1 3 0 0 0 5 0 4 4 6 4 2 0 0 1 0 2 3 0 0 13 1 0 7 0 0 0 0 0 0 0 2 1 5 0 0 2 13 11 0 6 11 0 0 0 2 4 2 0 0 0 4 15 0 9 0
chrY:7387089:7388121:clu_15 0 0 0 0 6 0 0 3 4 0 0 0 7 0 1 6 2 5 15 0 0 0 0 0 7 0 11 4 0 0 0 5 0 0 3 3 0 8 0 8 23 6 5 1 9 0 7 4 9 7 3 0 6 0 4 2 6 0 0 0 5 0 11 0 9 1 0 1 0 2 11 0 1 27 38 9 3 0 0 3 0 3 6 0 0 10 3 0 2 0 0 0 0 0 0 0 4 4 9 2 3 0 18 26 0 16 8 0 0 0 3 7 4 0 0 5 7 22 6 11 0
chrY:7387089:7388170:clu_15 0 0 0 0 0 0 0 0 0 0 0 0 0 0 0 0 0 0 0 0 0 0 0 0 0 0 0 0 0 0 0 4 0 0 0 0 0 0 0 0 3 0 0 0 2 0 0 0 0 0 0 0 2 0 1 2 0 0 0 0 0 0 1 0 0 0 0 0 0 0 1 0 1 0 2 1 0 0 0 0 0 0 1 0 0 0 0 0 1 0 0 0 0 0 0 0 0 0 0 0 0 0 1 0 0 0 0 0 0 0 1 0 0 0 0 0 0 6 0 3 0
chrY:14494130:14518595:clu_16 0 0 0 0 0 0 0 0 0 0 0 0 0 0 0 1 1 0 0 0 0 0 0 0 0 0 0 0 0 0 0 0 0 0 0 0 0 4 0 0 0 1 0 0 0 0 0 0 0 0 0 0 1 0 0 0 0 0 0 0 0 0 0 0 0 4 0 0 0 0 1 0 0 2 1 0 0 0 0 3 0 0 0 0 0 0 0 0 0 0 0 0 0 0 0 0 0 0 0 3 2 0 0 0 0 1 2 0 0 0 0 0 0 0 0 0 3 0 0 0 0
chrY:14510612:14518595:clu_16 0 0 0 0 0 0 0 0 0 0 0 0 0 0 0 0 1 0 0 0 0 0 0 0 0 0 0 0 0 0 0 0 0 0 1 1 0 1 0 0 0 0 1 0 0 0 0 1 1 1 3 0 0 0 0 0 0 0 0 0 0 0 0 0 0 3 0 1 0 0 0 0 0 0 1 1 1 0 0 2 0 2 0 0 0 0 0 0 1 0 0 0 0 0 0 0 0 0 0 0 0 0 0 0 0 0 0 0 0 0 0 0 1 0 0 0 0 0 2 0 0
chrY:14514385:14518595:clu_16 0 0 0 0 0 0 0 0 0 0 0 0 0 0 0 0 2 0 0 0 0 0 0 0 0 0 0 0 0 0 0 0 0 0 1 0 0 0 0 0 0 0 2 0 0 0 0 0 1 2 1 0 0 0 2 0 0 0 0 2 0 0 0 0 0 7 1 0 0 0 0 0 0 2 1 3 1 0 0 4 0 4 0 0 0 0 3 0 1 0 0 0 0 0 0 0 0 0 0 0 1 0 0 0 0 2 1 0 0 0 0 0 1 0 0 0 3 0 0 1 0
chrY:14518299:14518595:clu_16 0 0 0 0 0 0 0 0 0 0 0 0 0 0 0 0 3 6 0 0 0 0 0 0 0 0 0 0 0 0 0 0 0 0 3 1 0 1 0 0 2 0 2 0 0 0 0 0 0 3 2 0 0 0 0 0 1 0 0 0 0 0 0 0 1 4 0 0 0 0 2 0 0 2 0 0 0 0 0 0 0 0 0 0 0 0 1 0 2 0 0 0 0 0 0 0 0 0 0 0 0 0 0 0 0 2 0 0 0 0 0 0 3 0 0 0 1 0 0 0 0
chrY:14518736:14518992:clu_17 0 0 0 0 0 0 0 0 0 0 0 0 0 0 0 0 5 6 0 0 0 0 0 0 0 0 0 0 0 0 0 2 0 0 2 0 0 7 0 1 0 0 2 0 0 0 0 0 0 4 4 0 3 0 2 0 0 0 0 0 0 0 0 0 1 7 1 3 0 0 2 0 0 4 3 2 0 0 0 6 0 0 0 0 0 0 3 0 3 0 0 0 0 0 0 0 0 0 0 3 2 0 0 0 0 4 0 0 0 0 0 0 7 0 0 0 2 0 0 1 0
chrY:14518736:14532115:clu_17 0 0 0 0 0 0 0 0 0 0 0 0 0 0 0 1 0 9 0 0 0 0 0 0 0 0 0 0 0 0 0 0 0 0 0 3 0 2 0 0 0 0 0 1 2 0 0 0 3 1 2 0 0 0 2 0 0 0 0 0 0 0 0 0 1 4 3 1 0 2 0 0 0 2 0 3 0 0 4 3 0 2 0 0 0 0 2 0 3 0 0 0 0 0 0 0 0 0 1 6 0 0 0 0 0 0 2 0 0 0 0 0 0 0 0 0 5 1 1 0 0
chrY:14519108:14532115:clu_17 0 0 0 0 0 0 0 0 0 0 0 0 0 0 0 0 0 3 0 0 0 0 0 0 0 0 0 0 0 0 0 0 0 0 0 0 0 2 0 0 0 0 3 0 0 0 1 0 0 1 2 0 1 0 1 0 0 0 0 0 0 0 0 0 1 2 1 0 0 0 2 0 0 2 1 0 0 0 0 3 0 0 0 0 0 0 1 0 0 0 0 0 0 0 0 0 0 0 0 2 1 0 0 0 0 3 0 0 0 0 0 0 1 0 0 0 1 0 0 0 0
chrY:14596554:14619111:clu_18 0 0 0 0 0 0 0 1 0 0 0 0 1 0 0 0 0 1 0 0 0 0 0 0 0 0 0 0 0 0 0 1 0 0 0 0 0 0 0 0 1 0 0 0 0 0 0 0 0 0 2 0 0 0 0 10 1 0 0 1 0 0 0 0 0 0 0 0 0 3 0 0 2 0 1 0 0 0 0 0 0 0 0 0 0 0 0 0 0 0 0 0 0 0 0 0 0 0 0 0 0 0 7 0 0 0 0 0 0 0 0 0 0 0 0 5 0 0 0 0 0
chrY:14603434:14619111:clu_18 0 0 0 0 1 0 0 4 0 1 0 0 1 0 0 0 0 0 0 0 0 0 0 0 0 0 0 0 0 0 0 0 0 0 0 0 0 0 0 0 0 0 0 0 0 0 0 0 0 0 0 0 0 0 0 18 0 0 0 0 0 0 0 0 0 0 0 0 0 3 0 0 0 2 0 0 0 0 0 0 0 0 0 0 0 0 0 0 1 0 0 0 0 0 0 0 0 2 0 0 1 0 4 0 0 0 2 0 0 0 0 0 0 0 0 8 0 0 0 0 0
chrY:14774637:14776571:clu_19 0 22 0 0 49 0 0 24 52 52 0 0 49 0 45 46 34 43 36 0 0 0 0 0 30 0 64 63 0 0 0 56 0 0 52 70 0 47 0 33 50 56 52 47 61 0 36 45 36 56 51 1 41 0 61 36 59 0 0 48 32 0 39 0 54 89 58 45 0 47 42 0 50 48 74 42 50 0 48 69 0 75 32 0 0 60 68 0 38 0 0 0 0 0 0 0 17 35 35 46 45 20 51 56 0 37 41 0 0 0 67 54 71 0 0 52 65 107 22 36 0
chrY:14774637:14798442:clu_19 0 2 0 0 1 0 0 0 0 2 0 0 1 0 3 4 1 1 2 0 0 0 0 0 4 0 1 2 0 0 0 4 0 0 0 0 0 1 0 4 3 4 1 0 4 0 0 3 4 4 3 0 3 0 8 3 5 0 0 7 3 0 2 0 3 2 0 4 0 3 2 0 3 4 4 0 1 0 4 7 0 6 1 0 0 1 0 0 2 0 0 0 0 0 0 0 2 3 8 3 6 0 1 3 0 1 3 0 0 0 2 2 7 0 0 3 3 10 2 3 0
chrY:14776617:14798442:clu_19 0 29 0 0 42 0 0 23 62 51 0 0 41 0 36 46 39 36 26 0 0 0 0 0 27 0 59 73 0 0 0 57 0 1 41 61 0 54 0 29 69 67 49 50 51 0 39 39 35 51 49 0 47 0 71 36 40 0 0 50 26 0 47 0 48 83 51 39 0 45 32 0 58 64 76 47 42 0 48 58 0 71 26 0 0 49 67 0 51 0 0 0 0 0 0 0 20 42 29 46 48 15 44 49 0 34 37 0 0 0 66 51 63 0 0 44 71 81 10 34 0
chrY:14776617:14813939:clu_19 0 0 0 0 1 0 0 0 0 1 0 0 1 0 1 0 1 0 0 0 0 0 0 0 1 0 0 0 0 0 0 3 0 0 0 0 0 0 0 0 0 0 0 1 1 0 0 0 0 0 0 0 0 0 0 1 0 0 0 1 1 0 0 0 1 2 0 1 0 0 0 0 0 0 2 0 0 0 0 0 0 0 0 0 0 0 0 0 0 0 0 0 0 0 0 0 0 2 1 0 0 0 0 0 0 0 0 0 0 0 0 2 2 0 0 0 0 0 0 1 0
chrY:14798535:14799393:clu_19 0 10 0 0 21 0 0 4 39 15 0 0 17 0 26 42 4 6 10 0 0 0 0 0 16 0 21 24 0 0 0 16 0 0 20 22 0 30 0 4 11 33 12 22 23 0 32 29 31 26 32 0 29 0 36 21 26 0 0 32 7 2 20 0 21 31 15 21 0 15 11 0 27 28 20 31 30 0 17 34 0 27 12 0 0 16 24 0 20 0 0 0 0 0 0 0 17 24 12 29 22 5 16 13 0 13 7 0 0 0 24 29 14 0 0 35 26 20 3 8 0
chrY:14798535:14799614:clu_19 0 8 0 0 11 0 0 7 11 10 0 0 19 0 25 18 13 18 16 0 0 0 0 0 8 0 17 15 0 0 0 21 0 0 24 25 0 8 0 23 19 17 6 28 19 0 20 23 20 25 12 0 11 0 13 23 15 0 0 9 12 0 11 0 9 20 9 6 0 9 7 0 23 19 30 16 11 0 11 23 0 36 11 0 0 21 12 0 15 0 0 0 0 0 0 0 9 24 10 13 23 1 25 5 0 10 11 0 0 0 19 16 23 0 0 30 34 28 3 13 0
chrY:14798535:14802255:clu_19 0 8 0 0 9 0 0 4 6 7 0 0 6 0 6 10 7 13 3 0 0 0 0 0 4 0 6 8 0 0 0 22 0 0 6 10 0 8 0 8 7 13 11 6 6 0 10 2 7 6 5 1 14 0 11 5 6 0 0 10 11 0 12 0 10 12 3 20 0 16 6 0 4 6 16 8 7 0 10 14 0 6 4 0 0 13 13 0 9 0 0 0 0 0 0 0 4 6 8 4 9 2 12 10 0 3 1 0 0 0 14 9 14 0 0 6 9 20 3 6 0
chrY:14798535:14811346:clu_19 0 1 0 0 2 0 0 1 0 4 0 0 2 0 2 2 2 6 2 0 0 0 0 0 1 0 3 2 0 0 0 6 0 0 6 6 0 0 0 0 5 0 1 0 2 0 1 0 3 2 2 0 5 0 3 0 1 0 0 0 1 0 2 0 4 3 2 5 0 0 2 0 4 5 5 1 2 0 2 1 0 4 0 0 0 1 2 0 1 0 0 0 0 0 0 0 0 1 0 1 3 3 4 1 0 1 1 0 0 0 1 0 5 0 0 4 2 3 0 1 0
chrY:14798535:14813939:clu_19 0 12 0 0 13 0 0 13 11 12 0 0 12 0 4 4 12 11 11 0 0 0 0 0 5 0 5 12 0 0 0 16 0 0 9 9 0 15 0 3 22 4 22 7 10 0 15 8 10 15 9 0 9 0 14 10 10 0 0 11 5 0 16 0 16 3 12 16 0 9 18 0 9 8 10 10 4 0 6 15 0 9 8 0 0 12 18 0 10 0 0 0 0 0 0 0 4 8 10 5 10 19 16 23 0 9 5 0 0 0 13 21 7 0 0 12 12 10 7 11 0
chrY:14802370:14811346:clu_19 0 0 0 0 0 0 0 0 0 0 0 0 2 0 0 0 3 0 0 0 0 0 0 0 1 0 0 0 0 0 0 2 0 0 2 1 0 1 0 1 0 0 3 0 0 0 0 1 0 0 0 0 0 0 0 2 1 0 0 1 0 0 0 0 0 0 0 2 0 1 2 0 1 1 2 1 1 0 0 0 0 1 0 0 0 3 0 0 0 0 0 0 0 0 0 0 0 0 0 0 2 0 1 0 0 4 1 0 0 0 1 0 0 0 0 0 1 1 0 3 0
chrY:14802370:14813939:clu_19 0 4 0 0 7 0 0 3 6 5 0 0 5 0 8 7 6 10 5 0 0 0 0 0 6 0 7 2 0 0 0 7 0 0 12 5 0 12 0 7 10 4 13 10 9 0 0 6 2 8 7 0 9 0 8 11 5 0 0 2 5 0 7 0 9 9 10 7 0 4 8 0 5 3 15 5 2 0 3 10 0 8 2 0 0 4 11 0 4 0 0 0 0 0 0 0 5 7 11 5 2 6 6 8 0 8 6 0 0 0 7 6 11 0 0 4 12 18 3 12 0
chrY:14811569:14813939:clu_19 0 2 0 0 3 0 0 6 1 3 0 0 3 0 4 1 4 2 0 0 0 0 0 0 3 0 4 3 0 0 0 9 0 0 3 1 0 5 0 3 7 0 4 5 1 0 0 7 3 5 2 0 1 0 4 4 0 0 0 3 1 0 2 0 4 2 0 9 0 2 4 0 2 2 7 4 0 0 1 7 0 5 5 0 0 5 3 0 4 0 0 0 0 0 0 0 5 3 2 5 4 4 7 5 0 4 3 0 0 0 5 1 4 0 0 3 4 7 1 3 0
chrY:14813984:14819693:clu_20 0 6 0 0 0 0 0 3 0 1 0 0 0 0 1 1 0 4 2 0 0 0 0 0 0 0 2 2 0 0 0 4 0 0 7 2 0 3 0 0 3 0 5 2 2 0 1 1 6 0 0 0 1 0 4 2 2 0 0 3 0 0 0 0 0 3 2 8 0 2 7 0 0 0 5 0 0 0 0 4 0 0 1 0 0 2 0 0 1 0 0 0 0 0 0 0 1 2 2 0 0 1 1 1 0 1 4 0 0 0 3 0 2 0 0 3 1 9 1 2 0
chrY:14813984:14820567:clu_20 0 0 0 0 0 0 0 1 0 3 0 0 2 0 0 0 2 1 4 0 0 0 0 0 1 0 1 2 0 0 0 1 0 0 3 0 0 1 0 1 4 4 5 3 2 0 1 0 0 2 1 0 4 0 2 0 2 0 0 0 0 0 3 0 2 2 1 2 0 1 3 0 5 2 2 2 0 0 0 2 0 3 0 0 0 2 2 0 0 0 0 0 0 0 0 0 0 0 3 0 3 0 4 7 0 9 0 0 0 0 2 2 1 0 0 1 1 2 1 4 0
chrY:14813984:14820886:clu_20 0 1 0 0 0 0 0 0 0 0 0 0 5 0 3 0 2 0 1 0 0 0 0 0 3 0 2 0 0 0 0 3 0 0 3 1 0 2 0 0 6 0 3 0 0 0 0 1 0 1 1 0 2 0 1 0 2 0 0 0 3 0 2 0 1 0 0 2 0 1 1 0 0 0 0 0 0 0 0 0 0 0 0 0 0 0 4 0 1 0 0 0 0 0 0 0 0 0 4 0 1 0 0 1 0 0 2 0 0 0 0 0 3 0 0 0 2 2 0 0 0
chrY:14813984:14821321:clu_20 0 3 0 0 9 0 0 12 2 8 0 0 6 0 9 4 8 9 5 0 0 0 0 0 6 0 6 5 0 0 0 19 0 0 4 2 0 6 0 9 13 4 12 9 12 0 6 9 3 11 3 0 5 0 9 9 6 0 0 4 1 0 6 0 7 4 10 10 0 8 10 0 1 8 10 6 6 0 2 21 0 6 4 0 0 7 11 0 6 0 0 0 0 0 0 0 3 7 5 6 7 11 9 14 0 4 1 0 0 0 4 7 10 0 0 10 12 19 3 5 0
chrY:14813984:14832522:clu_20 0 0 0 0 0 0 0 0 0 0 0 0 0 0 0 0 0 0 0 0 0 0 0 0 0 0 0 0 0 0 0 0 0 0 3 1 0 0 0 0 1 0 0 0 2 0 0 1 0 0 0 0 0 0 0 0 1 0 0 0 0 0 3 0 0 0 0 1 0 1 0 0 0 0 1 0 0 0 0 0 0 0 0 0 0 0 0 0 0 0 0 0 0 0 0 0 0 0 0 1 1 0 0 0 0 0 0 0 0 0 2 0 0 0 0 1 0 1 0 0 0
chrY:14819814:14820567:clu_20 0 2 0 0 2 0 0 0 1 2 0 0 3 0 1 2 1 1 4 0 0 0 0 0 0 0 3 0 0 0 0 3 0 0 3 2 0 1 0 1 1 1 0 0 0 0 2 1 0 0 1 0 0 0 2 1 2 0 0 3 0 0 1 0 4 0 3 3 0 1 3 0 0 0 2 0 0 0 0 0 0 3 1 0 0 0 1 0 0 0 0 0 0 0 0 0 2 1 1 0 0 1 1 0 0 0 0 0 0 0 0 1 1 0 0 0 2 7 1 3 0
chrY:14819814:14820886:clu_20 0 1 0 0 0 0 0 0 0 1 0 0 1 0 0 0 1 0 0 0 0 0 0 0 0 0 1 0 0 0 0 1 0 0 0 2 0 1 0 0 0 0 0 0 0 0 0 0 0 0 0 0 0 0 0 0 1 0 0 0 0 0 0 0 0 1 1 0 0 0 1 0 0 0 1 0 0 0 0 0 0 2 0 0 0 0 0 0 0 0 0 0 0 0 0 0 1 0 1 0 0 0 1 0 0 0 0 0 0 0 0 0 6 0 0 1 0 2 0 1 0
chrY:14819814:14821321:clu_20 0 0 0 0 0 0 0 0 0 0 0 0 3 0 0 0 1 0 0 0 0 0 0 0 0 0 1 0 0 0 0 3 0 0 1 0 0 1 0 0 1 0 0 0 0 0 0 0 0 0 0 0 0 0 3 0 1 0 0 2 0 0 0 0 1 1 2 4 0 0 1 0 0 1 0 0 0 0 0 0 0 0 0 0 0 0 0 0 0 0 0 0 0 0 0 0 0 2 0 0 0 0 0 0 0 1 0 0 0 0 4 3 2 0 0 1 0 0 0 2 0
chrY:14820626:14820886:clu_20 0 0 0 0 3 0 0 0 0 0 0 0 2 0 0 2 0 0 0 0 0 0 0 0 0 0 1 0 0 0 0 0 0 0 0 0 0 0 0 0 0 0 0 0 1 0 1 0 0 2 0 0 1 0 1 0 0 0 0 1 0 0 0 0 0 1 0 0 0 0 0 0 2 0 0 0 0 0 0 1 0 0 1 0 0 1 4 0 0 0 0 0 0 0 0 0 2 1 1 0 0 1 1 2 0 0 0 0 0 0 0 0 0 0 0 0 0 4 0 1 0
chrY:14820626:14821321:clu_20 0 0 0 0 1 0 0 1 0 2 0 0 1 0 1 0 3 4 5 0 0 0 0 0 1 0 4 0 0 0 0 2 0 0 4 0 0 0 0 2 3 3 1 1 0 0 0 0 1 0 1 0 2 0 1 3 0 0 0 0 0 0 1 0 2 1 2 1 0 1 3 0 4 5 2 2 0 0 0 1 0 4 0 0 0 2 4 0 0 0 0 0 0 0 0 0 2 0 3 0 0 2 1 1 0 2 0 0 0 0 1 2 1 0 0 0 2 4 3 3 0
chrY:14820960:14821321:clu_20 0 2 0 0 6 0 0 0 2 2 0 0 4 0 4 0 4 1 1 0 0 0 0 0 3 0 0 3 0 0 0 0 0 0 2 0 0 4 0 1 5 0 2 1 1 0 4 1 2 2 0 0 1 0 5 0 1 0 0 5 3 0 1 0 1 0 2 2 0 0 1 0 3 2 0 0 2 0 0 0 0 0 2 0 0 2 0 0 2 0 0 0 0 0 0 0 1 2 4 2 0 0 0 3 0 0 1 0 0 0 0 0 4 0 0 1 1 10 0 2 0
chrY:14821476:14826572:clu_20 0 1 0 0 5 0 0 2 4 1 0 0 5 0 2 1 5 9 4 0 0 0 0 0 2 0 2 3 0 0 0 4 0 0 3 2 0 4 0 1 6 1 1 0 1 0 2 1 1 1 1 0 5 0 0 1 0 0 0 0 1 0 1 0 4 3 0 3 0 0 6 0 1 0 2 1 1 0 2 6 0 6 0 0 0 0 5 0 1 0 0 0 0 0 0 0 1 1 4 0 0 0 1 1 0 3 0 0 0 0 1 1 1 0 0 2 4 6 3 0 0
chrY:14821476:14828724:clu_20 0 0 0 0 0 0 0 0 0 0 0 0 0 0 0 0 0 1 0 0 0 0 0 0 0 0 0 2 0 0 0 0 0 0 0 1 0 1 0 0 1 2 0 0 1 0 1 0 1 0 0 0 1 0 0 1 0 0 0 0 0 0 0 0 0 0 1 1 0 0 1 0 1 0 0 0 0 0 5 0 0 0 0 0 0 0 0 0 0 0 0 0 0 0 0 0 0 0 1 0 0 0 0 0 0 0 0 0 0 0 0 0 0 0 0 0 0 1 1 0 0
chrY:14821476:14832522:clu_20 0 4 0 0 34 0 0 20 13 18 0 0 17 0 9 21 16 22 20 0 0 0 0 0 11 0 20 18 0 0 0 27 0 0 14 13 1 15 0 19 27 16 21 14 12 0 21 15 17 15 9 0 14 0 27 13 18 0 0 19 7 0 21 0 19 17 21 21 0 13 15 0 10 30 11 19 18 0 11 33 0 15 8 0 0 13 24 0 18 0 0 0 0 0 0 0 6 16 23 18 15 24 12 16 0 14 13 0 0 0 28 24 29 0 0 19 13 44 10 17 0
chrY:14821476:14832549:clu_20 0 0 0 0 0 0 0 0 1 0 0 0 1 0 1 3 0 0 3 0 0 0 0 0 0 0 0 0 0 0 0 0 0 0 0 0 0 3 0 0 0 0 0 1 0 0 1 0 0 0 3 0 1 0 2 0 1 0 0 0 0 0 0 0 2 1 0 1 0 0 0 0 0 1 0 0 0 0 0 1 0 0 0 0 0 0 1 0 0 0 0 0 0 0 0 0 0 0 3 1 0 0 1 0 0 0 0 0 0 0 0 0 1 0 0 0 1 5 0 0 0
chrY:14826722:14832522:clu_20 0 0 0 0 3 0 0 0 5 0 0 0 0 0 0 5 4 4 0 0 0 0 0 0 2 0 0 0 0 0 0 1 0 0 1 0 0 1 0 0 3 1 0 1 0 0 4 0 1 0 2 0 3 0 0 2 0 0 0 2 1 0 2 0 0 3 0 3 0 1 2 0 1 0 2 0 1 0 1 7 0 1 2 0 0 2 7 0 1 0 0 0 0 0 0 0 1 1 6 0 1 1 3 2 0 0 0 0 0 0 0 1 3 0 0 2 2 1 3 1 0
chrY:14851563:14869122:clu_21 0 5 0 0 26 0 0 21 22 26 0 0 28 0 18 32 29 24 23 0 0 0 0 0 12 0 10 20 0 0 0 41 0 0 25 23 0 27 0 7 33 26 33 31 25 0 37 17 27 23 16 0 21 0 40 30 16 0 0 23 10 0 26 0 26 21 15 27 0 14 34 0 22 32 29 15 17 0 18 24 0 23 8 0 0 24 35 0 23 0 0 0 0 0 0 0 11 10 23 19 24 21 20 33 0 13 14 0 0 0 32 33 37 0 0 23 28 56 24 21 0
chrY:14851563:14870436:clu_21 0 1 0 0 1 0 0 0 2 0 0 0 0 0 0 0 1 0 0 0 0 0 0 0 1 0 0 0 0 0 0 2 0 0 0 0 0 0 0 0 2 0 0 0 0 0 0 1 1 2 3 0 2 0 3 0 0 0 0 3 1 0 0 0 2 2 2 1 0 0 1 0 3 0 2 0 1 0 1 1 0 0 1 0 0 0 0 0 0 0 0 0 0 0 0 0 0 0 0 0 0 2 0 0 0 0 0 0 0 0 1 3 2 0 0 0 0 4 0 3 0
chrY:14869328:14870436:clu_21 0 15 0 0 14 0 0 13 32 18 0 0 27 0 14 28 26 31 14 0 0 0 0 0 2 0 13 33 0 0 0 43 0 0 16 16 0 17 0 5 27 17 35 25 26 1 20 8 31 27 18 0 18 0 30 19 25 0 0 16 12 0 16 0 27 36 20 35 0 23 31 0 32 27 15 10 20 0 11 25 0 10 11 0 0 20 31 0 16 0 0 0 0 0 0 0 10 17 30 23 21 19 42 25 0 19 6 0 0 0 30 28 47 0 0 23 20 69 15 21 0
chrY:14870572:14872399:clu_22 0 0 0 0 0 0 0 0 0 1 0 0 0 0 0 1 0 0 0 0 0 0 0 0 0 0 0 0 0 0 0 2 0 0 0 0 0 0 0 0 0 0 0 0 0 0 0 0 0 0 0 0 0 0 0 0 0 0 0 0 0 0 0 0 2 0 0 0 0 1 0 0 0 0 0 1 0 0 0 3 0 0 0 0 0 1 0 0 0 0 0 0 0 0 0 0 0 2 0 1 0 1 0 1 0 0 0 0 0 0 1 0 0 0 0 1 0 1 0 0 0
chrY:14870572:14872414:clu_22 0 11 0 0 27 0 0 16 30 25 0 0 33 0 17 20 18 32 34 0 0 0 0 0 3 0 20 44 0 0 0 37 0 0 33 17 0 26 0 7 35 22 23 37 40 0 26 24 18 28 19 0 26 0 39 29 15 0 0 28 11 0 28 0 27 25 17 41 0 13 29 0 15 18 24 21 25 0 17 35 0 25 11 0 0 24 37 0 11 0 0 0 0 0 0 0 15 15 26 18 37 16 28 28 0 21 19 0 0 0 35 32 23 0 0 25 24 77 13 21 0
chrY:14885859:14887405:clu_23 0 8 0 0 24 0 0 19 12 18 0 0 31 0 14 19 22 17 21 0 0 0 0 0 13 0 24 27 0 0 0 37 0 0 20 14 0 16 0 12 55 13 33 16 21 0 21 18 13 21 29 0 25 0 26 18 18 0 0 16 22 0 31 0 23 20 25 22 0 17 20 0 16 16 29 12 9 0 23 26 0 16 17 0 0 30 45 0 14 0 0 0 0 0 0 0 11 8 23 15 20 16 34 21 0 20 24 0 0 0 33 25 19 0 0 29 31 58 23 21 0
chrY:14885859:14888583:clu_23 0 1 0 0 2 0 0 0 0 2 0 0 1 0 3 2 0 3 0 0 0 0 0 0 1 0 0 3 0 0 0 0 0 0 1 0 0 1 0 0 7 0 3 3 5 0 5 1 3 2 0 0 2 0 3 3 4 0 0 0 0 0 4 0 3 1 2 2 0 2 0 0 0 0 2 2 0 0 2 11 0 3 2 0 0 1 2 0 1 0 0 0 0 0 0 0 0 0 0 1 2 1 4 1 0 2 5 0 0 0 3 0 4 0 0 1 1 0 1 6 0
chrY:14887500:14888583:clu_23 0 7 0 0 11 0 0 17 9 17 0 0 35 0 10 23 18 13 20 0 0 0 0 0 8 0 17 22 0 0 0 33 0 0 29 7 0 15 0 9 28 12 33 15 21 0 17 13 4 25 20 0 24 0 25 15 23 0 0 23 11 0 17 0 12 15 17 35 0 17 25 0 10 18 19 10 15 0 15 22 0 9 8 0 0 22 31 0 12 0 0 0 0 0 0 0 9 13 15 16 11 12 24 17 0 17 11 0 0 0 21 22 21 0 0 18 16 51 25 16 0
chrY:14922637:14923570:clu_24 0 0 0 0 0 0 0 4 2 2 0 0 4 0 0 0 5 0 2 0 0 0 0 0 0 0 0 4 0 0 0 0 0 0 0 1 0 2 0 0 0 0 3 1 0 0 4 0 0 0 0 0 2 0 1 4 0 0 0 3 0 0 4 0 0 5 1 7 0 1 1 0 0 1 3 0 0 0 0 1 0 0 0 0 0 0 0 0 0 0 0 0 0 0 0 0 0 0 0 0 2 2 4 6 0 1 2 0 0 0 4 0 0 0 0 2 2 3 0 1 0
chrY:14922753:14923570:clu_24 0 14 0 0 34 0 0 19 18 24 0 0 31 0 23 28 30 29 37 0 0 0 0 0 15 0 22 31 0 0 0 46 0 0 22 24 0 19 0 17 45 20 32 16 38 0 26 16 25 19 17 0 33 0 51 17 24 0 0 32 12 0 32 0 23 31 24 32 0 26 26 0 29 29 33 14 18 0 18 29 0 21 28 0 0 45 44 0 12 0 0 0 0 0 0 0 11 22 24 26 32 22 45 37 0 28 19 0 0 0 35 28 35 0 0 37 44 76 22 21 0
chrY:14923716:14924765:clu_25 0 25 0 0 30 0 0 12 19 27 0 0 23 0 27 25 24 26 37 0 0 0 0 0 17 0 25 48 0 0 0 52 0 0 30 17 0 18 0 11 23 22 41 16 28 0 35 12 24 36 24 0 31 0 39 18 15 0 0 35 7 0 29 0 38 30 28 32 0 12 34 0 17 45 29 21 20 0 18 26 0 23 16 0 0 26 46 0 34 0 0 0 0 0 0 0 7 21 36 24 23 35 35 30 0 21 23 0 0 0 46 34 48 0 0 31 42 63 14 24 0
chrY:14923716:14924802:clu_25 0 0 0 0 2 0 0 0 0 1 0 0 0 0 0 0 1 0 6 0 0 0 0 0 0 0 0 2 0 0 0 0 0 0 0 0 0 1 0 0 3 0 0 2 0 0 0 2 0 0 0 0 0 0 2 0 0 0 0 1 0 0 0 0 1 1 0 1 0 0 2 0 1 3 0 2 0 0 1 1 0 1 2 0 0 0 0 0 0 0 0 0 0 0 0 0 0 1 0 0 0 0 0 0 0 2 0 0 0 0 1 0 1 0 0 0 0 0 0 1 0
chrY:14928279:14930355:clu_26 0 17 0 0 45 0 0 44 20 36 0 0 34 0 24 37 41 37 38 0 0 0 0 0 13 0 25 35 0 0 0 52 0 0 37 23 0 28 0 25 57 21 53 20 37 0 30 23 24 36 23 0 37 0 53 30 27 0 0 33 22 0 44 0 42 38 25 44 0 27 29 0 20 33 33 31 28 0 31 37 0 28 10 0 0 37 54 0 27 0 0 0 0 0 0 0 16 21 36 25 37 34 47 31 0 25 36 0 0 0 58 39 52 0 0 38 45 102 25 29 0
chrY:14928279:14945614:clu_26 0 2 0 0 0 0 0 0 3 4 0 0 4 0 3 3 3 1 0 0 0 0 0 0 0 0 1 2 0 0 0 4 0 0 5 1 0 3 0 5 6 6 4 3 2 0 2 0 1 0 6 0 5 0 4 3 0 0 0 2 1 0 3 0 5 0 0 1 0 1 2 0 3 5 2 7 2 0 0 4 0 6 1 0 0 4 3 0 3 0 0 0 0 0 0 0 0 3 1 2 2 0 2 3 0 3 0 0 0 0 1 0 1 0 0 6 4 6 4 0 0
chrY:14930545:14934327:clu_26 0 1 0 0 1 0 0 0 0 0 0 0 1 0 0 0 0 1 0 0 0 0 0 0 0 0 0 0 0 0 0 2 0 0 0 0 0 0 0 0 2 0 1 0 0 0 0 2 0 0 0 0 0 0 0 0 2 0 0 0 0 0 1 0 0 1 0 0 0 0 1 0 0 0 3 0 0 0 0 3 0 1 1 0 0 4 0 0 0 0 0 0 0 0 0 0 1 0 0 1 1 2 0 0 0 2 0 0 0 0 0 0 0 0 0 0 0 2 0 2 0
chrY:14930545:14945614:clu_26 0 10 0 0 34 0 0 22 17 23 0 0 24 0 20 27 34 28 41 0 0 0 0 0 8 0 17 30 0 0 0 46 0 0 25 16 0 18 0 19 38 20 38 28 22 0 20 12 14 20 26 0 26 0 46 23 18 0 0 28 7 0 41 0 24 32 20 43 0 12 26 0 24 21 22 15 15 0 13 31 0 21 16 0 0 18 39 0 17 0 0 0 0 0 0 0 11 21 22 14 22 24 24 24 0 27 10 0 0 0 42 22 30 0 0 19 27 60 17 20 1
chrY:14934597:14945614:clu_26 0 0 0 0 0 0 0 0 0 2 0 0 1 0 0 0 0 0 0 0 0 0 0 0 0 0 0 0 0 0 0 0 0 0 0 2 0 0 0 0 0 0 0 0 0 0 1 0 0 1 0 0 0 0 0 0 0 0 0 0 0 0 1 0 0 1 0 0 0 1 0 0 1 1 0 6 0 0 0 1 0 1 1 0 0 2 1 0 0 0 0 0 0 0 0 0 0 1 0 0 0 1 0 0 0 1 0 0 0 0 0 0 1 0 0 0 0 0 0 0 0
chrY:14949978:14950429:clu_27 0 0 0 0 2 0 0 0 1 0 0 0 3 0 0 1 2 1 1 0 0 0 0 0 0 0 0 0 0 0 0 0 0 0 0 4 0 0 0 2 0 0 0 0 0 0 2 0 1 2 1 0 0 0 4 4 1 0 0 2 0 0 1 0 0 4 2 4 0 0 2 0 2 2 0 2 2 0 2 3 0 0 0 0 0 0 0 0 1 0 0 0 0 0 0 0 0 1 0 0 0 0 1 0 0 0 0 0 0 0 0 0 0 0 0 1 0 4 2 2 0
chrY:14949978:14951790:clu_27 0 15 0 0 37 0 0 24 35 30 0 0 20 0 18 31 42 31 44 0 0 0 0 0 16 0 19 31 0 0 0 59 0 0 28 13 0 31 0 13 69 22 34 24 30 0 33 14 30 32 27 0 43 0 33 34 17 0 0 29 4 0 44 0 30 37 25 38 0 22 36 0 23 33 34 14 21 0 21 39 0 29 10 0 0 43 46 0 14 0 0 0 0 0 0 0 18 10 26 21 30 25 48 25 0 46 23 0 0 0 41 32 41 0 0 39 33 69 18 29 0
chrY:14952087:14952936:clu_28 0 1 0 0 0 0 0 0 0 0 0 0 1 0 1 0 0 0 0 0 0 0 0 0 0 0 0 0 0 0 0 1 0 0 0 0 0 0 0 0 0 0 0 0 0 0 1 0 2 0 0 0 0 0 0 0 1 0 0 0 2 0 0 0 0 0 0 1 0 2 1 0 0 0 0 0 0 0 0 0 0 1 1 0 0 0 0 0 0 0 0 0 0 0 0 0 0 0 1 0 0 0 0 0 0 2 0 0 0 0 0 0 1 0 0 1 0 0 2 1 0
chrY:14952289:14952936:clu_28 0 0 0 0 0 0 0 3 0 1 0 0 2 0 0 1 1 0 1 0 0 0 0 0 0 0 3 0 0 0 0 0 0 0 0 0 0 0 0 0 0 0 1 2 2 0 0 3 1 0 0 0 0 0 0 1 0 0 0 2 0 0 4 0 1 0 2 1 0 0 1 0 0 0 0 0 1 0 1 0 0 0 0 0 0 0 1 0 0 0 0 0 0 0 0 0 0 0 0 1 0 1 0 1 0 0 0 0 0 0 1 1 0 0 0 2 1 4 1 1 0
chrY:14952540:14952936:clu_28 0 9 0 0 19 0 0 27 12 19 0 0 23 0 11 21 29 17 35 0 0 0 0 0 17 0 17 25 0 0 0 30 0 0 11 19 0 16 0 21 24 14 21 23 12 0 12 5 12 14 14 0 28 0 39 19 35 0 0 23 9 0 25 0 23 20 18 30 0 14 23 0 13 25 21 18 19 0 21 23 0 20 15 0 0 24 28 0 12 0 0 0 0 0 0 0 11 16 22 13 15 19 31 18 0 21 17 0 0 0 31 24 33 0 0 18 19 36 15 13 0
chrY:14953059:14954151:clu_29 0 0 0 0 0 0 0 0 0 0 0 0 1 0 0 1 0 0 0 0 0 0 0 0 0 0 0 0 0 0 0 2 0 0 0 0 0 1 0 0 0 0 1 1 0 0 0 0 1 0 0 0 0 0 1 0 1 0 0 0 0 0 1 0 0 0 0 0 0 0 0 0 0 0 0 0 1 0 0 0 0 0 4 0 0 0 0 0 0 0 0 0 0 0 0 0 1 0 0 0 0 0 0 0 0 0 0 0 0 0 0 0 1 0 0 0 2 1 0 0 0
chrY:14953059:14954166:clu_29 0 22 0 0 24 0 0 25 26 13 0 0 25 0 11 36 30 27 36 0 0 0 0 0 17 0 25 28 0 0 0 45 0 0 17 18 0 27 0 13 29 23 14 29 28 0 25 29 17 16 18 0 26 0 53 24 29 0 0 22 15 0 40 0 24 22 14 23 0 19 43 0 25 17 24 22 10 0 11 34 0 19 14 0 0 18 36 0 14 0 0 0 0 0 0 0 9 18 23 18 30 26 39 39 0 24 17 0 0 0 40 21 37 0 0 23 30 54 18 20 0
chrY:14959078:14959164:clu_30 0 18 0 0 50 0 0 39 40 35 0 0 29 0 35 48 53 21 59 0 0 0 0 0 15 0 21 49 0 0 0 57 0 0 36 30 0 24 0 26 62 28 54 33 45 0 39 33 19 40 33 0 47 0 58 37 36 0 0 37 19 0 36 0 27 30 23 76 0 27 43 0 40 38 38 27 37 0 20 53 0 28 16 0 0 41 53 0 32 0 0 0 0 0 0 0 10 50 26 27 24 26 52 36 0 35 25 0 0 0 60 42 48 0 0 45 32 95 23 31 0
chrY:14959078:14968265:clu_30 0 0 0 0 2 0 0 0 0 0 0 0 0 0 0 1 0 3 3 0 0 0 0 0 0 0 0 1 0 0 0 4 0 0 1 1 0 0 0 0 2 0 2 0 6 0 1 1 0 1 0 0 1 0 0 3 1 0 0 0 1 0 0 0 0 0 0 0 0 1 1 0 1 1 4 0 0 0 0 0 0 0 0 0 0 0 1 0 0 0 0 0 0 0 0 0 0 0 0 0 2 1 1 2 0 2 2 0 0 0 2 2 0 0 0 1 1 2 0 0 0
chrY:14959252:14968265:clu_30 0 21 0 0 40 0 0 26 26 40 0 0 29 0 16 37 52 31 48 0 0 0 0 0 21 0 23 43 0 0 0 52 0 0 35 29 0 17 0 24 37 30 49 28 33 0 27 19 33 32 28 0 44 0 37 31 30 0 0 39 13 0 31 0 40 44 37 44 0 34 41 0 25 40 52 14 27 0 23 37 0 25 20 0 0 36 50 0 12 0 0 0 0 0 0 0 15 34 28 21 36 20 43 34 0 36 26 0 0 0 51 28 57 0 0 40 40 101 30 34 0
chrY:14965500:14968265:clu_30 0 0 0 0 0 0 0 0 5 1 0 0 0 0 0 2 0 0 2 0 0 0 0 0 0 0 0 0 0 0 0 0 0 0 3 1 0 0 0 0 0 0 0 0 0 0 0 0 0 0 1 0 3 0 1 0 0 0 0 0 1 0 0 0 0 0 0 2 0 0 0 0 2 0 0 1 4 0 0 2 0 0 0 0 0 0 0 0 0 0 0 0 0 0 0 0 1 0 0 0 2 3 2 1 0 0 2 0 0 0 0 0 2 0 0 1 1 0 0 0 0
chrY:14968421:14968558:clu_31 0 18 0 0 52 0 0 43 29 32 0 0 45 0 27 46 48 35 49 0 0 0 0 0 19 0 25 53 0 0 0 64 0 0 61 24 0 28 0 29 61 27 44 31 31 0 27 18 27 41 26 0 43 0 54 25 30 0 0 34 15 0 44 0 45 46 21 44 0 22 45 0 46 46 51 21 44 0 14 60 0 30 23 0 0 44 51 0 23 0 0 0 0 0 0 0 12 32 39 25 36 31 59 43 0 33 27 0 0 0 60 37 52 0 0 39 42 80 36 37 0
chrY:14968421:14969491:clu_31 0 0 0 0 0 0 0 0 0 1 0 0 0 0 0 0 1 0 0 0 0 0 0 0 1 0 0 0 0 0 0 4 0 0 0 0 0 0 0 2 0 0 0 0 0 0 0 0 1 0 0 0 0 0 0 0 0 0 0 0 1 0 0 0 0 0 0 0 0 0 1 0 0 0 2 0 0 0 1 0 0 1 0 0 0 1 0 0 0 0 0 0 0 0 0 0 0 0 0 0 0 0 3 0 0 0 0 0 0 0 0 0 0 0 0 1 0 1 1 0 0
chrY:14968699:14969491:clu_31 0 0 0 0 0 0 0 0 0 4 0 0 0 0 0 1 0 1 0 0 0 0 0 0 0 0 0 0 0 0 0 0 0 0 0 0 0 0 0 1 0 0 0 2 0 0 1 1 2 0 0 0 0 0 0 0 0 0 0 0 0 0 0 0 0 0 0 0 0 0 0 0 0 0 0 0 0 0 0 0 0 0 0 0 0 0 2 0 0 0 0 0 0 0 0 0 1 0 0 0 0 0 1 0 0 0 0 0 0 0 1 2 0 0 0 0 0 0 1 1 0
chrY:14968770:14969491:clu_31 0 14 0 0 51 0 0 32 31 44 0 0 39 0 11 28 52 33 47 0 0 0 0 0 9 0 27 37 0 0 0 43 0 0 41 20 0 36 0 22 77 29 48 19 25 0 32 24 24 36 35 0 38 0 53 39 41 0 0 32 12 0 46 0 33 43 24 26 0 38 38 0 30 47 38 21 19 0 20 31 0 24 29 0 0 43 61 0 27 0 0 0 0 0 0 0 10 31 35 31 42 31 51 57 0 35 14 0 0 0 49 62 47 0 0 40 37 81 30 38 0
chrY:14954205:14954989:clu_32 0 3 0 0 0 0 0 8 4 0 0 0 4 0 3 1 2 0 5 0 0 0 0 0 0 0 3 4 0 0 0 2 0 0 3 2 0 6 0 3 1 6 2 1 3 0 9 3 0 1 2 0 4 0 4 2 5 0 0 2 3 0 6 0 0 3 5 0 0 2 5 0 2 1 3 11 4 0 3 3 0 1 0 0 0 2 4 0 1 0 0 0 0 0 0 0 1 1 1 5 7 3 6 10 0 7 1 0 0 0 2 0 5 0 0 4 9 4 1 9 0
chrY:14954391:14954989:clu_32 0 19 0 0 41 0 0 48 25 18 0 0 37 0 23 55 67 28 46 0 0 0 0 0 16 0 34 51 0 0 0 53 0 0 28 25 0 29 0 31 51 31 40 40 50 0 28 27 35 28 22 1 45 0 69 26 39 0 0 33 8 0 38 0 40 35 34 40 0 30 28 0 24 43 29 25 21 0 27 33 0 18 18 0 0 44 44 0 29 0 0 0 0 0 0 0 16 42 38 16 46 26 42 45 0 33 22 0 0 0 59 36 46 0 0 31 47 65 31 27 0
chrY:14955118:14957641:clu_33 0 0 0 0 1 0 0 5 0 0 0 0 0 0 0 5 1 0 0 0 0 0 0 0 2 0 0 1 0 0 0 0 0 0 0 0 0 1 0 0 0 0 1 0 1 0 0 1 0 0 0 0 0 0 0 0 0 0 0 0 4 0 0 0 0 0 0 0 0 0 0 0 0 0 1 0 3 0 1 1 0 0 0 0 0 0 0 0 1 0 0 0 0 0 0 0 0 0 1 0 0 0 2 0 0 0 0 0 0 0 1 1 0 0 0 0 0 0 0 0 0
chrY:14955118:14958258:clu_33 0 21 0 0 33 0 0 25 23 19 0 0 26 0 15 33 38 33 33 0 0 0 0 0 5 0 13 27 0 0 0 47 0 0 15 12 0 20 0 20 46 22 31 24 23 0 15 14 14 20 21 0 21 0 44 22 18 0 0 28 11 0 21 0 17 28 16 34 0 14 26 0 21 24 29 17 21 0 10 26 0 22 11 0 0 20 37 0 11 0 0 0 0 0 0 0 13 22 16 30 18 25 33 34 0 28 20 0 0 0 32 19 32 0 0 18 18 63 21 31 0
chrY:14957852:14958258:clu_33 0 0 0 0 1 0 0 0 4 0 0 0 0 0 0 0 3 0 1 0 0 0 0 0 0 0 0 0 0 0 0 1 0 0 0 1 0 0 0 0 0 0 1 1 0 0 0 0 0 0 0 0 0 0 1 1 0 0 0 0 0 0 0 0 0 3 0 0 0 0 0 0 2 0 0 0 0 0 0 0 0 1 0 0 0 1 0 0 0 0 0 0 0 0 0 0 0 1 2 0 1 0 1 0 0 0 1 0 0 0 0 1 1 0 0 0 0 1 0 0 0
chrY:14958368:14958858:clu_34 0 0 0 0 1 0 0 0 0 2 0 0 0 1 1 0 4 1 0 0 0 0 0 0 0 0 1 0 0 0 0 0 0 0 0 1 0 2 0 2 0 1 0 1 0 0 0 1 0 1 2 0 0 0 2 1 0 0 0 1 0 0 0 0 0 1 0 0 0 0 0 0 0 0 0 0 0 0 0 0 0 0 0 0 0 0 0 0 0 0 0 0 0 0 0 0 0 0 0 0 0 0 1 2 0 2 0 0 0 0 0 0 0 0 0 0 0 1 1 1 0
chrY:14958443:14958858:clu_34 0 22 0 0 51 0 0 34 26 32 0 0 48 0 15 41 54 39 52 0 0 0 0 0 27 0 31 31 0 0 0 69 0 0 44 19 0 32 0 44 52 27 62 38 37 0 36 32 33 31 34 0 56 0 75 21 31 0 0 30 5 0 58 0 37 40 24 50 0 28 49 0 41 46 49 19 32 0 34 47 0 55 21 0 0 47 63 0 27 0 0 0 0 0 0 0 13 30 31 27 36 22 65 57 0 45 31 0 0 0 43 55 64 0 0 40 43 102 30 25 0
chrY:15016892:15019448:clu_35 0 75 0 0 123 0 0 68 121 154 0 0 140 0 140 189 134 72 75 0 0 0 0 0 66 0 147 96 0 0 0 132 0 0 110 117 0 133 0 115 103 116 135 83 115 2 126 111 102 126 100 0 107 0 148 183 99 0 0 131 96 0 105 0 85 175 96 181 0 100 70 0 164 119 180 112 125 0 83 142 0 78 85 0 0 104 151 0 131 0 0 0 0 0 0 0 63 152 98 96 93 75 98 95 0 62 71 2 0 0 116 76 108 0 0 128 132 256 71 135 0
chrY:15016902:15019448:clu_35 0 0 0 0 0 0 0 1 0 2 0 0 0 0 1 1 0 1 0 0 0 0 0 0 0 0 0 0 0 0 0 0 0 0 0 0 0 0 0 0 0 0 0 0 0 0 0 2 2 0 0 0 0 0 0 1 0 0 0 0 0 0 0 0 0 2 0 2 0 0 0 0 2 1 0 2 0 0 0 0 0 0 0 0 0 0 0 0 0 0 0 0 0 0 0 0 0 0 0 1 0 0 0 0 0 0 0 0 0 0 0 2 0 0 0 0 0 1 0 1 0
chrY:15017726:15019448:clu_35 0 5 0 0 2 0 0 4 12 7 0 0 6 0 16 10 5 7 3 0 0 0 0 0 2 0 10 8 0 0 0 8 0 0 5 10 0 14 0 10 5 14 2 4 11 0 2 9 4 8 4 0 5 0 9 12 4 0 0 2 12 0 4 0 7 5 6 7 0 5 2 0 16 1 15 6 10 0 6 1 0 9 3 0 0 6 1 0 10 0 0 0 0 0 0 0 6 8 6 6 9 0 6 6 0 4 3 0 0 0 1 6 7 0 0 4 7 6 6 6 0
chrY:15019505:15021271:clu_36 0 66 0 0 146 0 0 62 129 159 0 0 166 0 140 196 150 102 95 0 0 0 0 0 74 0 143 123 0 0 0 124 0 0 127 119 0 154 0 123 134 155 178 104 131 0 117 132 85 150 100 0 111 0 175 188 87 0 0 132 89 0 105 0 88 200 106 178 0 125 84 0 177 120 197 141 139 0 113 157 0 133 79 0 0 129 151 0 136 0 0 0 0 0 0 0 78 159 111 102 112 66 105 137 0 70 85 1 0 0 125 98 136 0 0 128 154 277 88 149 0
chrY:15019505:15021274:clu_36 0 1 0 0 1 0 0 0 0 0 0 0 2 0 4 0 2 0 1 0 0 0 0 0 1 0 2 0 0 0 0 5 0 0 1 1 0 2 0 3 0 0 1 1 2 0 5 1 1 4 0 0 3 0 1 4 3 0 0 1 1 0 2 0 0 2 0 2 0 2 1 0 4 2 3 3 3 0 0 0 0 1 2 0 0 1 3 0 2 0 0 0 0 0 0 0 0 0 0 1 5 2 0 2 0 0 0 0 0 0 0 0 4 0 0 0 1 1 3 1 0
chrY:15021318:15023751:clu_37 0 72 0 0 123 0 0 62 126 166 0 0 187 0 148 199 155 99 84 0 0 0 0 0 62 0 124 103 0 0 0 125 0 0 126 107 0 167 0 115 129 143 186 105 120 0 123 138 95 122 94 0 106 0 157 168 72 0 0 109 75 0 118 0 81 162 89 150 0 114 75 0 182 115 211 131 130 0 103 146 0 119 83 0 0 126 170 0 130 0 0 0 0 0 0 0 78 142 107 87 108 67 125 162 0 67 80 0 0 0 137 88 170 0 0 110 179 300 78 151 0
chrY:15021318:15024639:clu_37 0 0 0 0 1 0 0 0 2 1 0 0 0 0 0 1 0 0 0 0 0 0 0 0 2 0 2 0 0 0 0 0 0 0 0 3 0 1 0 0 1 2 0 0 2 0 0 0 1 0 1 0 0 0 3 2 4 0 0 0 0 0 1 0 0 0 1 1 0 1 1 0 0 0 4 3 0 0 0 0 0 0 0 0 0 0 1 0 0 0 0 0 0 0 0 0 0 3 0 0 0 0 0 1 0 0 0 0 0 0 0 0 0 0 0 0 0 1 0 3 0
chrY:15023880:15024639:clu_37 0 97 0 0 135 0 0 85 150 220 0 0 212 2 187 229 173 101 112 0 0 0 0 0 81 2 166 165 0 0 0 139 0 0 145 173 0 183 0 158 148 176 261 109 163 0 148 129 157 135 174 0 122 0 212 229 114 0 0 129 81 0 145 0 109 167 127 230 0 119 111 0 217 138 305 120 145 2 111 177 0 149 99 0 0 164 238 0 154 0 0 0 0 0 0 0 58 163 149 146 134 88 140 210 0 103 103 1 0 0 173 126 170 0 0 171 253 334 83 186 0
chrY:15024740:15024875:clu_38 0 2 0 0 0 0 0 0 0 0 0 0 0 0 0 2 0 1 0 0 0 0 0 0 2 0 0 0 0 0 0 0 0 0 0 0 0 1 0 0 2 0 0 0 0 0 0 0 0 0 0 0 0 0 0 0 1 0 0 0 0 0 0 0 0 1 0 1 0 0 0 0 0 0 1 0 1 0 1 0 0 1 1 0 0 1 0 0 0 0 0 0 0 0 0 0 0 0 0 0 0 0 0 0 0 0 0 0 0 0 1 0 2 0 0 1 1 0 0 0 0
chrY:15024794:15024875:clu_38 0 106 0 0 109 0 0 72 133 167 0 0 217 1 176 187 180 119 79 0 0 0 0 0 85 0 120 132 1 0 0 122 0 0 134 140 0 146 0 157 116 152 182 106 131 0 143 123 118 142 127 0 115 0 178 203 117 0 0 152 91 0 129 0 115 197 110 184 0 116 115 0 178 138 278 114 132 0 122 150 0 125 97 0 0 156 182 0 125 0 0 0 0 0 0 0 80 160 123 98 126 101 137 159 0 91 79 0 0 0 149 121 175 0 0 157 204 329 105 187 0
chrY:15026561:15026796:clu_39 0 63 0 0 83 0 0 60 96 122 0 0 114 0 118 145 117 93 80 0 0 0 0 0 66 0 119 83 1 0 0 81 0 0 121 91 0 131 0 87 74 103 109 86 86 0 93 95 76 91 103 0 87 0 104 129 83 0 0 102 70 0 100 0 84 112 77 154 0 74 89 0 91 115 148 99 86 0 78 94 0 97 50 0 0 128 137 0 107 0 0 0 0 0 0 0 52 98 106 94 83 75 80 80 0 56 51 1 0 0 87 63 121 0 0 106 146 243 65 112 0
chrY:15026561:15026979:clu_39 0 0 0 0 4 0 0 0 3 4 0 0 4 0 6 2 1 0 0 0 0 0 0 0 3 0 0 1 0 0 0 2 0 0 2 3 0 1 0 2 0 3 2 3 2 0 4 2 2 3 5 0 1 0 0 1 2 0 0 4 3 0 0 0 0 4 3 2 0 3 3 0 1 3 5 0 7 0 2 4 0 1 1 0 0 1 1 0 0 0 0 0 0 0 0 0 1 4 5 0 2 1 1 0 0 2 5 0 0 0 7 0 2 0 0 2 2 9 0 0 0
chrY:15026894:15026979:clu_39 0 79 0 0 127 0 0 75 127 156 2 0 189 0 164 229 166 119 95 0 0 0 0 0 82 0 150 177 1 0 0 145 0 0 122 127 0 170 0 113 118 169 175 121 120 0 114 138 120 142 134 0 120 0 174 182 118 0 0 123 97 0 133 0 118 155 91 205 0 81 97 0 178 123 250 142 158 0 87 151 0 139 93 0 0 128 208 0 166 0 0 0 0 0 0 0 70 149 179 116 105 93 137 152 0 112 85 0 0 0 135 81 146 0 0 171 204 285 78 130 0
chrY:15028546:15028819:clu_40 0 42 0 0 60 0 0 28 56 75 0 0 77 0 75 82 73 43 54 0 0 0 0 0 34 0 85 51 0 0 0 43 0 0 65 53 0 75 0 55 68 58 53 46 65 0 59 43 47 59 42 0 49 0 75 80 59 0 0 57 44 0 62 0 44 91 56 107 0 53 64 0 68 58 91 50 53 0 58 79 0 65 42 0 0 90 78 0 67 0 0 0 0 0 0 0 25 72 65 57 59 47 58 63 0 48 39 0 0 0 86 48 77 0 0 79 77 141 28 89 0
chrY:15028546:15028888:clu_40 0 4 0 0 15 0 0 3 12 11 0 0 8 0 12 19 3 3 5 0 0 0 0 0 6 0 1 9 0 0 0 7 0 0 6 16 0 12 0 7 10 13 11 8 13 0 11 5 12 7 11 0 6 0 23 17 12 0 0 8 9 0 6 0 4 7 8 17 0 5 11 0 10 9 12 2 12 0 6 6 0 9 5 0 0 11 9 0 7 0 0 0 0 0 0 0 6 4 7 6 5 8 4 9 0 8 11 0 0 0 13 7 6 0 0 12 17 19 3 9 0
chrY:15346707:15362882:clu_41 0 0 0 0 0 0 0 0 2 0 0 0 0 0 1 1 0 1 1 0 0 0 0 0 0 0 0 1 0 0 0 0 0 0 0 0 0 0 0 0 1 1 0 0 2 0 3 2 0 2 0 0 0 0 1 0 0 0 0 0 0 0 0 0 0 0 0 0 0 0 0 0 0 3 1 1 0 0 0 0 0 0 0 0 0 3 1 0 0 0 0 0 0 0 0 0 2 0 0 0 0 0 1 0 0 2 0 0 0 0 0 0 2 0 0 1 1 0 0 0 0
chrY:15346707:15362897:clu_41 0 4 0 0 10 0 0 4 6 14 0 0 9 0 8 7 5 1 7 0 0 0 0 0 2 0 5 10 0 0 0 4 0 0 9 7 0 6 0 5 7 9 17 3 2 0 5 1 5 4 15 0 3 0 15 3 5 0 0 5 3 0 8 0 5 3 7 3 0 3 16 0 3 5 6 3 4 0 8 8 0 1 5 0 0 7 10 0 4 0 0 0 0 0 0 0 1 7 9 2 3 6 7 6 0 15 5 0 0 0 5 7 8 0 0 5 15 11 7 8 0
chrY:15361692:15362897:clu_41 0 2 0 0 0 0 0 0 0 0 0 0 0 0 0 2 1 0 0 0 0 0 0 0 0 0 0 2 0 0 0 0 0 0 0 4 0 1 0 1 2 2 0 1 1 0 0 1 0 0 0 0 2 0 0 1 0 0 0 1 0 0 0 0 0 1 3 4 0 2 0 0 1 0 0 0 0 0 4 2 0 2 0 0 0 4 1 0 0 0 0 0 0 0 0 0 0 3 3 2 0 0 1 0 0 0 4 0 0 0 1 0 4 0 0 0 0 2 0 2 0
chrY:15361762:15362882:clu_41 0 0 0 0 1 0 0 0 0 0 0 0 0 0 0 1 0 1 0 0 0 0 0 0 0 0 0 4 0 0 0 1 0 0 0 0 0 0 0 4 2 0 1 2 0 0 2 1 2 0 0 0 2 0 0 0 3 0 0 0 0 0 1 0 2 0 2 3 0 2 0 0 2 2 2 0 0 0 0 1 0 0 0 0 0 0 2 0 1 0 0 0 0 0 0 0 0 0 2 0 0 1 0 2 0 0 1 0 0 0 0 0 3 0 0 1 0 0 1 3 0
chrY:15361762:15362897:clu_41 0 4 0 0 8 0 0 4 6 10 0 0 14 0 1 2 9 3 7 0 0 0 0 0 1 0 2 10 0 0 0 9 0 0 1 10 0 3 0 8 8 6 11 7 3 0 1 9 4 4 7 0 5 0 5 10 2 0 0 0 1 0 4 0 4 4 2 4 0 5 10 0 7 7 6 2 0 0 4 5 0 1 2 0 0 9 14 0 6 0 0 0 0 0 0 0 2 8 6 2 7 3 1 13 0 5 0 0 0 0 5 7 7 0 0 8 4 20 6 4 0
chrY:15418130:15435435:clu_42 0 3 0 0 26 0 0 19 8 22 0 0 22 0 12 22 14 14 14 0 0 0 0 0 13 0 7 20 0 0 0 26 0 0 13 15 0 9 0 16 24 13 38 19 10 0 14 17 8 6 13 0 20 0 22 6 8 0 0 8 6 0 16 0 14 12 8 22 0 10 33 0 15 28 23 10 11 0 12 18 0 17 13 0 0 24 34 0 6 0 0 0 0 0 0 0 4 15 24 11 9 17 13 16 0 20 7 0 0 0 26 19 23 0 0 23 15 42 7 10 0
chrY:15435248:15435435:clu_42 0 2 0 0 3 0 0 0 2 1 0 0 0 0 1 0 0 0 0 0 0 0 0 0 0 0 0 1 0 0 0 1 0 0 2 0 0 1 0 0 2 1 1 2 1 0 0 1 0 0 0 0 2 0 0 0 2 0 0 0 0 0 1 0 0 0 1 2 0 1 3 0 0 1 0 0 1 0 1 0 0 0 2 0 0 3 1 0 0 0 0 0 0 0 0 0 0 1 2 0 1 0 0 0 0 0 0 0 0 0 0 4 4 0 0 0 0 2 0 1 0
chrY:15438230:15447443:clu_43 0 10 0 0 14 0 0 6 14 14 0 0 15 0 12 14 16 25 17 0 0 0 0 0 10 0 4 13 0 0 0 15 0 0 12 16 0 15 0 12 18 14 20 10 18 0 19 7 4 11 7 0 17 0 16 22 6 0 0 11 6 0 13 0 16 17 12 14 0 14 25 0 16 22 16 11 10 0 9 9 0 17 7 0 0 21 29 0 11 0 0 0 0 0 0 0 7 18 15 10 12 14 17 19 0 20 12 0 0 0 15 13 16 0 0 24 25 34 8 11 0
chrY:15438230:15466883:clu_43 0 2 0 0 0 0 0 0 1 1 0 0 0 0 1 1 0 0 0 0 0 0 0 0 0 0 0 0 0 0 0 0 0 0 0 0 0 0 0 2 1 0 1 0 0 0 2 0 0 0 0 0 0 0 1 0 0 0 0 0 0 0 1 0 0 0 0 0 0 0 0 0 0 0 0 0 0 0 0 1 0 4 0 0 0 0 0 0 0 0 0 0 0 0 0 0 0 0 2 0 0 0 0 4 0 0 0 0 0 0 2 0 0 0 0 0 1 0 0 0 0
chrY:15448215:15466666:clu_43 0 0 0 0 1 0 0 2 1 0 0 0 0 0 0 1 3 0 0 0 0 0 0 0 0 0 0 0 0 0 0 0 0 0 1 2 0 0 0 1 0 0 0 0 1 0 2 0 0 0 1 0 3 0 1 0 0 0 0 0 0 0 0 0 0 0 0 0 0 0 2 0 0 1 0 0 0 0 0 0 0 1 0 0 0 0 0 0 0 0 0 0 0 0 0 0 0 2 1 0 1 0 0 1 0 0 0 0 0 0 2 0 2 0 0 0 2 2 0 1 0
chrY:15448215:15466883:clu_43 0 4 0 0 6 0 0 13 5 8 0 0 10 0 12 16 15 14 19 0 0 0 0 0 2 0 5 10 0 0 0 14 0 0 3 14 0 14 0 6 17 9 10 11 11 0 18 3 6 5 6 0 12 0 8 15 11 0 0 5 9 0 13 0 9 9 3 19 0 7 16 0 10 11 13 6 12 0 7 9 0 12 5 0 0 17 18 0 8 0 0 0 0 0 0 0 6 6 5 8 10 14 19 11 0 13 9 0 0 0 17 10 9 0 0 23 11 19 5 14 0
chrY:15448215:15467255:clu_43 0 0 0 0 1 0 0 0 2 3 0 0 0 0 0 3 1 0 0 0 0 0 0 0 0 0 1 0 0 0 0 1 0 0 2 0 0 1 0 0 3 0 0 1 1 0 1 1 1 0 2 0 0 0 0 2 0 0 0 1 0 0 0 0 0 0 2 3 0 1 0 0 4 2 2 1 0 0 2 6 0 0 2 0 0 4 0 0 0 0 0 0 0 0 0 0 1 0 0 0 0 0 0 2 0 0 0 0 0 0 1 0 1 0 0 3 0 2 2 4 0
chrY:15466713:15466883:clu_43 0 0 0 0 1 0 0 1 1 0 0 0 0 0 1 3 1 0 0 0 0 0 0 0 0 0 0 0 0 0 0 0 0 0 1 1 0 1 0 0 0 0 0 0 0 0 2 0 2 0 0 0 1 0 0 0 0 0 0 0 0 0 0 0 2 2 0 0 0 0 1 0 0 1 0 0 0 0 1 1 0 2 0 0 0 3 0 0 0 0 0 0 0 0 0 0 0 3 0 1 2 0 0 2 0 0 0 0 0 0 3 0 4 0 0 0 2 2 0 0 0
chrY:15469849:15470344:clu_44 0 2 0 0 1 0 0 1 2 1 0 0 6 0 1 2 2 5 1 0 0 0 0 0 1 0 0 3 0 0 0 0 0 0 2 2 0 1 0 3 4 3 1 1 1 0 1 4 2 5 0 0 0 0 1 1 0 0 0 4 1 0 2 0 0 1 1 2 0 1 4 0 2 2 1 3 1 0 2 5 0 3 0 0 0 0 1 0 2 0 0 0 0 0 0 0 1 1 2 4 1 2 2 1 0 0 5 0 0 0 1 0 3 0 0 3 0 3 0 4 0
chrY:15469849:15470968:clu_44 0 1 0 0 4 0 0 1 3 4 0 0 3 0 6 2 3 4 0 0 0 0 0 0 1 0 3 6 0 0 0 6 0 0 5 3 0 1 0 1 9 3 3 7 4 0 2 0 1 2 3 0 1 0 4 7 0 0 0 2 3 0 5 0 0 1 8 5 0 0 7 0 2 3 2 3 1 0 3 3 0 3 0 0 0 4 8 0 2 0 0 0 0 0 0 0 0 3 3 5 5 5 2 8 0 3 2 0 0 0 4 5 6 0 0 7 5 11 0 2 0
chrY:15469849:15471647:clu_44 0 1 0 0 8 0 0 9 5 6 0 0 3 0 8 4 9 4 3 0 0 0 0 0 2 0 3 8 0 0 0 10 0 0 8 1 0 7 0 2 7 9 13 4 3 0 7 6 6 2 1 0 4 0 11 5 0 0 0 4 0 0 9 0 3 2 3 4 0 7 11 0 7 8 5 3 1 0 1 5 0 10 3 0 0 20 11 0 4 0 0 0 0 0 0 0 4 3 3 2 2 5 6 6 0 5 6 0 0 0 2 9 9 0 0 4 5 12 7 5 0
chrY:15470433:15470968:clu_44 0 2 0 0 0 0 0 0 0 1 0 0 1 0 0 1 0 0 2 0 0 0 0 0 0 0 0 0 0 0 0 0 0 0 0 0 0 2 0 0 0 2 1 0 0 0 1 0 2 1 0 0 0 0 0 0 0 0 0 1 0 0 0 0 0 0 1 1 0 1 0 0 0 0 0 3 0 0 0 1 0 0 1 0 0 4 0 0 0 0 0 0 0 0 0 0 1 0 2 1 1 0 0 1 0 0 1 0 0 0 1 0 0 0 0 0 2 1 0 0 0
chrY:15470499:15470968:clu_44 0 1 0 0 1 0 0 0 1 1 0 0 2 0 0 5 0 3 0 0 0 0 0 0 0 0 0 0 0 0 0 2 0 0 1 0 0 0 0 0 2 0 0 0 2 0 0 0 0 0 1 0 0 0 4 1 0 0 0 0 0 0 0 0 0 0 0 0 0 0 2 0 0 0 1 0 0 0 1 0 0 2 0 0 0 0 1 0 0 0 0 0 0 0 0 0 1 0 0 2 2 1 0 0 0 1 0 0 0 0 0 1 0 0 0 2 2 1 1 0 0
chrY:15470499:15471647:clu_44 0 0 0 0 1 0 0 0 0 0 0 0 0 0 0 1 0 0 0 0 0 0 0 0 0 0 0 0 0 0 0 0 0 0 0 0 0 0 0 1 3 0 0 0 2 0 0 0 0 0 1 0 0 0 0 1 0 0 0 0 0 0 0 0 0 1 0 1 0 0 0 0 0 0 0 0 0 0 0 0 0 1 2 0 0 0 1 0 1 0 0 0 0 0 0 0 0 0 0 1 0 2 0 0 0 0 0 0 0 0 0 2 0 0 0 0 0 0 0 0 0
chrY:15471102:15471647:clu_44 0 3 0 0 1 0 0 9 1 11 0 0 4 0 4 6 2 10 10 0 0 0 0 0 0 0 2 3 0 0 0 3 0 0 2 2 0 4 0 4 6 0 3 5 9 0 3 7 0 0 4 0 8 0 1 5 0 0 0 3 7 0 2 0 5 0 6 4 0 0 9 0 3 2 3 2 9 0 6 3 0 2 4 0 0 3 6 0 10 0 0 0 0 0 0 0 2 5 6 3 6 2 6 3 0 3 6 0 0 0 3 5 9 0 0 7 4 13 1 7 0
chrY:15508852:15515663:clu_45 0 2 0 0 0 0 0 1 1 0 0 0 0 0 0 1 0 0 0 0 0 0 0 0 0 0 0 3 0 0 0 0 0 0 0 0 0 0 0 3 0 1 1 0 0 0 0 0 0 0 0 0 0 0 0 0 0 0 0 0 0 0 1 0 0 0 3 1 0 0 1 0 2 3 0 0 0 0 1 0 0 0 1 0 0 0 1 0 0 0 0 0 0 0 0 0 0 1 0 1 0 4 0 0 0 2 0 0 0 0 0 1 0 0 0 0 2 0 0 1 0
chrY:15508852:15522873:clu_45 0 12 0 0 25 0 0 11 9 10 0 0 9 0 12 19 14 7 9 0 0 0 0 0 6 0 6 11 0 0 0 14 0 0 16 15 0 7 0 8 22 13 23 9 13 0 9 14 7 6 8 0 8 0 14 9 9 0 0 13 11 0 10 0 18 16 14 21 0 3 20 0 13 14 17 4 6 0 8 15 0 13 8 0 0 13 28 0 17 0 0 0 0 0 0 0 9 11 13 11 7 14 9 19 0 9 6 0 0 0 17 9 13 0 0 9 14 47 10 12 0
chrY:15515768:15522873:clu_45 0 2 0 0 1 0 0 0 0 0 0 0 2 0 0 1 0 0 0 0 0 0 0 0 0 0 0 2 0 0 0 0 0 0 0 0 0 0 0 0 1 2 2 3 1 0 1 1 0 0 0 0 0 0 0 0 1 0 0 0 4 0 0 0 0 0 1 1 0 1 0 0 2 0 1 0 0 0 2 0 0 0 1 0 0 0 0 0 0 0 0 0 0 0 0 0 1 1 0 0 0 1 2 6 0 0 0 0 0 0 2 1 0 0 0 0 2 0 1 0 0
chrY:15560946:15582001:clu_46 0 8 0 0 10 0 0 4 10 23 0 0 9 0 11 14 15 13 14 0 0 0 0 0 9 0 13 12 0 0 0 13 0 0 4 18 0 4 0 10 23 8 17 11 6 0 13 11 8 8 19 0 10 0 19 18 9 0 0 6 6 0 8 0 22 8 12 11 0 8 29 0 15 15 14 10 7 0 6 10 0 7 11 0 0 25 26 0 7 0 0 0 0 0 0 0 4 10 23 9 12 16 13 11 0 19 12 0 0 0 19 10 21 0 0 8 17 20 10 13 0
chrY:15577136:15582001:clu_46 0 0 0 0 4 0 0 0 1 0 0 0 0 0 0 0 1 2 0 0 0 0 0 0 0 0 0 2 0 0 0 0 0 0 0 0 0 0 0 0 0 1 0 0 0 0 0 0 0 1 1 0 0 0 0 0 0 0 0 0 0 0 0 0 0 0 0 2 0 0 0 0 0 0 0 2 0 0 0 0 0 1 1 0 0 0 0 0 0 0 0 0 0 0 0 0 0 0 0 0 0 0 0 1 0 0 0 0 0 0 0 0 0 0 0 0 0 0 0 0 0
chrY:15816315:15817105:clu_47 0 0 0 0 1 0 0 2 0 0 0 0 2 0 3 2 1 0 1 0 0 0 0 0 1 0 0 0 0 0 0 0 0 0 1 3 0 0 0 1 4 0 1 1 3 0 2 1 0 1 0 0 3 0 4 2 2 0 0 2 3 0 1 0 2 2 2 1 0 0 0 0 0 0 2 4 1 0 0 1 0 1 0 0 0 1 3 0 0 0 0 0 0 0 0 0 0 0 2 0 1 0 1 0 0 2 1 0 0 0 3 3 0 0 0 1 5 2 0 0 0
chrY:15816315:15817225:clu_47 0 0 0 0 0 0 0 0 0 0 0 0 0 0 0 0 0 0 0 0 0 0 0 0 0 0 0 0 0 0 0 0 0 0 0 2 0 0 0 0 2 0 2 1 0 0 0 0 0 0 0 0 0 0 0 0 0 0 0 0 0 0 0 0 2 0 0 0 0 0 0 0 1 0 0 0 1 0 0 2 0 0 0 0 0 0 0 0 0 0 0 0 0 0 0 0 1 0 0 0 0 2 0 0 0 0 0 0 0 0 0 0 0 0 0 0 1 1 2 1 0
chrY:16634821:16733889:clu_48 0 4 0 0 1 0 0 1 6 2 0 0 8 0 1 3 2 10 6 0 0 0 0 0 6 0 3 6 0 0 0 13 0 0 10 1 0 10 0 0 7 5 6 3 2 0 2 7 5 7 8 0 4 0 8 5 0 0 0 2 2 0 3 0 11 9 3 3 0 1 1 0 1 1 7 0 7 0 0 1 0 6 6 0 0 0 1 0 4 0 0 0 0 0 0 0 5 1 6 1 1 8 6 1 0 3 0 0 0 0 8 7 4 0 0 4 2 15 4 0 0
chrY:16636164:16733889:clu_48 0 0 0 0 1 0 0 3 0 1 0 0 1 0 0 0 1 2 3 0 0 0 0 0 0 0 0 1 0 0 0 2 0 0 0 2 0 0 0 0 2 0 1 0 0 0 3 1 1 2 0 0 4 0 2 2 2 0 0 0 0 0 0 0 0 0 0 0 0 0 0 0 1 3 2 0 2 0 1 2 0 1 1 0 0 4 1 0 2 0 0 0 0 0 0 0 0 0 0 0 1 0 3 1 0 0 0 0 0 0 0 0 1 0 0 4 0 3 1 0 0
chrY:16636437:16733889:clu_48 0 1 0 0 1 0 0 1 2 1 0 0 3 0 1 3 1 1 0 0 0 0 0 0 1 0 1 0 0 0 0 8 0 0 0 3 0 2 0 0 0 0 0 0 0 0 1 4 0 0 1 0 1 0 2 0 3 0 0 2 0 0 3 0 2 3 2 2 0 0 1 0 1 0 3 0 2 0 0 1 0 0 0 0 0 0 2 0 0 0 0 0 0 0 0 0 1 0 2 0 0 1 1 0 0 3 2 0 0 0 0 3 0 0 0 1 0 4 4 1 0
chrY:16636588:16696053:clu_48 0 0 0 0 0 0 0 1 0 0 0 0 2 0 1 2 0 0 1 0 0 0 0 0 0 0 1 1 0 0 0 0 0 0 0 0 0 0 0 0 4 2 3 0 0 0 1 1 1 0 0 0 1 0 2 0 0 0 0 1 0 0 0 0 1 0 0 2 0 0 0 0 0 0 0 0 0 0 0 0 0 0 0 0 0 0 0 0 3 0 0 0 0 0 0 0 0 1 0 0 0 0 0 0 0 0 0 0 0 0 0 1 0 0 0 0 0 0 0 2 0
chrY:16636588:16733889:clu_48 0 9 0 0 0 0 0 7 6 3 0 0 3 0 6 7 4 8 9 0 0 0 0 0 7 0 2 5 0 0 0 11 0 0 1 8 0 8 0 8 5 10 6 8 5 0 3 3 6 2 4 0 3 0 1 8 4 0 0 10 7 0 5 0 12 10 5 3 0 6 8 0 5 10 5 2 7 0 2 3 0 1 6 0 0 9 9 0 1 0 0 0 0 0 0 0 1 6 8 4 4 6 3 18 0 2 6 0 0 0 12 4 1 0 0 5 2 14 8 7 0
chrY:16636816:16696053:clu_48 0 0 0 0 0 0 0 1 0 1 0 0 0 0 0 2 0 1 0 0 0 0 0 0 0 0 4 0 0 0 0 0 0 0 0 2 0 0 0 1 0 0 2 0 0 0 1 0 1 0 1 0 0 0 1 0 0 0 0 3 0 0 0 0 0 2 0 2 0 0 0 0 0 0 1 0 1 0 0 0 0 0 1 0 0 0 0 0 0 0 0 0 0 0 0 0 0 1 0 0 3 0 0 2 0 0 0 0 0 0 0 4 1 0 0 0 0 0 0 0 0
chrY:16636816:16733889:clu_48 0 4 0 0 10 0 0 8 13 5 0 0 5 0 13 13 4 14 7 0 0 0 0 0 7 0 11 12 0 0 0 24 0 0 9 9 0 9 0 2 22 13 7 6 18 0 7 7 12 5 11 0 7 0 17 8 5 0 0 11 5 0 11 0 12 11 2 5 0 8 5 0 3 8 11 7 4 0 3 7 0 3 4 0 0 1 11 0 7 0 0 0 0 0 0 0 5 9 10 4 4 6 15 12 0 5 6 0 0 0 22 9 1 0 0 12 11 26 3 6 0
chrY:16672551:16733889:clu_48 0 0 0 0 0 0 0 0 0 0 0 0 0 0 0 1 0 0 0 0 0 0 0 0 0 0 0 2 0 0 0 0 0 0 0 0 0 0 0 0 1 0 0 0 0 0 0 0 0 0 1 0 1 0 3 0 0 0 0 0 1 0 0 0 3 1 0 1 0 0 0 0 0 0 0 0 0 0 0 0 0 0 0 0 0 0 0 0 0 0 0 0 0 0 0 0 0 0 0 0 0 0 0 2 0 1 0 0 0 0 3 0 0 0 0 1 0 1 0 0 0
chrY:16696170:16733889:clu_48 0 0 0 0 2 0 0 2 4 4 0 0 0 0 2 1 0 5 2 0 0 0 0 0 2 0 2 3 0 0 0 4 0 0 1 0 0 3 0 1 0 1 6 1 2 0 1 0 0 0 2 0 4 0 8 1 2 0 0 8 0 0 2 0 1 5 0 5 0 0 1 0 2 3 1 0 3 0 1 0 0 1 0 0 0 4 3 0 1 0 0 0 0 0 0 0 0 0 7 0 0 0 0 6 0 0 0 0 0 0 5 3 1 0 0 2 0 5 4 1 0
chrY:16731502:16733889:clu_48 0 0 0 0 0 0 0 2 2 0 0 0 0 0 0 1 0 1 0 0 0 0 0 0 0 0 1 2 0 0 0 4 0 0 0 0 0 0 0 0 0 0 0 1 0 0 0 4 1 0 0 0 0 0 0 2 0 0 0 0 0 0 2 0 0 2 0 0 0 2 0 0 0 0 0 0 2 0 0 0 0 0 0 0 0 0 1 0 2 0 0 0 0 0 0 0 0 2 0 0 2 0 1 0 0 0 0 0 0 0 3 0 0 0 0 0 0 0 0 0 0
chrY:16734471:16831339:clu_49 0 15 0 0 42 0 0 27 35 16 0 0 30 0 16 39 11 45 27 0 0 0 0 0 14 0 27 13 0 0 0 57 0 0 25 37 0 53 0 16 49 25 36 28 19 0 35 15 25 38 23 0 32 0 45 22 36 0 0 33 13 0 45 0 23 59 7 26 0 17 24 0 17 36 34 35 31 0 13 26 0 21 20 0 0 37 39 0 31 0 0 0 0 0 2 0 17 36 41 13 18 29 20 52 0 28 12 0 0 0 41 33 18 0 0 42 29 85 4 29 0
chrY:16734471:16834997:clu_49 0 9 0 0 7 0 0 6 6 5 0 0 7 1 4 11 0 13 13 0 0 0 0 0 7 0 3 3 0 0 0 19 0 0 17 5 0 11 0 1 7 6 12 4 3 0 14 10 4 6 4 0 7 0 9 10 10 0 0 7 2 0 4 0 13 11 1 8 0 6 8 0 6 11 7 10 7 0 8 10 0 8 4 0 0 12 11 0 5 0 0 0 0 0 0 0 5 7 12 3 8 7 9 9 0 7 3 0 0 0 21 5 11 0 0 13 7 31 8 7 0
chrY:16734471:16936068:clu_49 0 0 0 0 0 0 0 1 0 1 0 0 0 0 1 2 0 3 0 0 0 0 0 0 0 0 0 0 0 0 0 0 0 0 1 0 0 0 0 0 1 0 1 0 0 0 1 0 0 0 0 0 0 0 0 0 0 0 0 0 0 0 2 0 0 0 0 0 0 1 1 0 0 0 2 0 0 0 0 0 0 0 0 0 0 1 0 0 1 0 0 0 0 0 0 0 0 0 1 0 0 1 2 0 0 1 0 0 0 0 1 1 0 0 0 0 0 0 0 0 0
chrY:16813012:16831339:clu_49 0 0 0 0 0 0 0 0 0 0 0 0 2 0 0 0 2 0 0 0 0 0 0 0 0 0 0 0 0 0 0 2 0 0 0 0 0 0 0 0 2 0 0 0 0 0 0 0 0 0 0 0 0 0 1 0 2 0 0 0 0 0 0 0 0 0 0 0 0 0 1 0 0 0 0 0 0 0 2 0 0 1 2 0 0 2 0 0 0 0 0 0 0 0 0 0 0 0 2 0 0 0 0 0 0 0 0 0 0 0 1 0 0 0 0 0 2 0 1 0 0
chrY:16831398:16834997:clu_49 0 20 0 0 30 0 0 21 27 20 0 0 44 0 13 29 9 40 28 0 0 0 0 0 13 0 21 8 0 0 0 52 0 0 19 28 0 50 0 18 45 30 20 28 13 0 16 17 17 23 23 0 29 0 44 20 22 0 0 25 13 0 36 0 20 41 10 17 0 17 11 0 13 21 31 25 22 0 15 24 0 20 22 0 0 35 33 0 13 0 0 0 0 0 1 0 12 19 34 10 7 21 27 55 0 20 16 0 0 0 46 21 16 0 0 16 24 75 6 30 0
chrY:16835149:16845332:clu_49 0 0 0 0 4 0 0 0 2 0 0 0 2 0 1 1 2 4 2 0 0 0 0 0 1 0 5 2 0 0 0 0 0 0 2 3 0 1 0 1 0 3 2 1 0 0 0 2 3 1 5 0 2 0 2 2 4 0 0 3 1 0 5 0 0 3 0 1 0 0 0 0 0 1 0 4 1 0 3 1 0 4 0 0 0 1 1 0 3 0 0 0 0 0 0 0 1 0 4 1 0 0 5 4 0 2 2 0 0 0 2 0 1 0 0 1 5 2 1 1 0
chrY:16835149:16851173:clu_49 0 0 0 0 14 0 0 2 5 7 0 0 12 0 5 6 3 4 5 0 0 0 0 0 6 0 5 4 0 0 0 14 0 0 6 8 0 16 0 6 3 10 7 7 8 0 4 6 0 5 8 0 5 0 13 4 6 0 0 7 2 0 9 0 2 7 5 13 0 2 3 0 3 6 6 12 13 0 1 6 0 6 5 0 0 7 12 0 6 0 0 0 0 0 0 0 1 3 2 5 11 1 8 7 0 6 9 0 0 0 4 9 3 0 0 18 8 23 3 9 0
chrY:16835149:16860499:clu_49 0 2 0 0 0 0 0 0 1 2 0 0 0 0 0 1 1 3 0 0 0 0 0 0 1 0 1 1 0 0 0 0 0 0 0 4 0 4 0 0 7 1 1 0 0 0 0 0 2 2 0 0 2 0 2 0 0 0 0 2 1 0 0 0 0 3 2 0 0 0 0 0 1 1 2 0 1 0 4 0 0 1 0 0 0 0 1 0 2 0 0 0 0 0 0 0 0 3 4 0 0 0 0 0 0 0 1 0 0 0 5 0 2 0 0 1 0 0 1 2 0
chrY:16835149:16863561:clu_49 0 0 0 0 2 0 0 0 0 0 0 0 1 0 0 2 0 0 0 0 0 0 0 0 1 0 0 0 0 0 0 1 0 0 2 1 0 3 0 0 0 1 0 3 0 0 0 2 2 0 1 0 0 0 0 1 2 0 0 0 0 0 0 0 0 0 0 1 0 0 2 0 1 0 0 0 0 0 0 2 0 0 0 0 0 0 0 0 0 0 0 0 0 0 0 0 0 0 0 0 1 0 0 0 0 0 0 0 0 0 0 0 0 0 0 2 2 0 0 0 0
chrY:16835149:16913598:clu_49 0 1 0 0 1 0 0 0 2 1 0 0 3 0 0 0 0 6 1 0 0 0 0 0 2 0 1 0 0 0 0 3 0 0 1 1 0 1 0 1 5 1 2 0 0 0 0 1 1 1 3 0 4 0 1 2 2 0 0 0 1 0 0 0 3 1 0 0 0 1 2 0 0 2 1 0 2 0 0 1 0 1 3 0 0 3 4 0 0 0 0 0 0 0 0 0 0 1 3 0 0 0 1 3 0 3 0 0 0 0 2 1 0 0 0 4 1 4 0 1 0
chrY:16835149:16936068:clu_49 0 17 0 0 20 0 0 20 35 18 0 0 24 0 1 20 10 31 26 0 0 0 0 0 9 0 17 18 0 0 0 40 0 0 25 10 0 15 0 7 25 17 31 10 9 0 16 12 25 12 16 0 31 0 25 11 12 0 0 30 9 0 32 0 25 21 12 25 0 8 28 0 19 13 10 12 17 0 12 15 0 15 12 0 0 29 25 0 10 0 0 0 0 0 0 0 9 16 23 5 20 26 22 27 0 23 6 0 0 0 34 14 15 0 0 17 8 70 9 3 0
chrY:16860609:16863561:clu_49 0 1 0 0 0 0 0 0 1 1 0 0 0 0 0 0 1 2 0 0 0 0 0 0 3 0 1 0 0 0 0 2 0 0 1 1 0 0 0 0 0 0 1 2 1 0 0 1 0 1 2 0 4 0 0 0 0 0 0 0 2 0 0 0 2 1 0 4 0 0 1 0 2 0 1 0 1 0 1 0 0 0 0 0 0 0 0 0 1 0 0 0 0 0 0 0 0 1 1 0 2 0 0 0 0 0 1 1 0 0 0 4 0 0 0 0 0 3 1 1 0
chrY:16936253:16941574:clu_50 0 0 0 0 0 0 0 3 0 1 0 0 1 0 0 3 3 2 2 0 0 0 0 0 0 0 2 0 0 0 0 4 0 0 0 1 0 0 0 0 1 1 0 0 0 0 0 0 2 2 0 0 0 0 2 1 0 0 0 2 0 0 2 0 0 3 0 1 0 0 1 0 0 0 0 0 0 0 1 3 0 0 1 0 0 0 0 0 1 0 0 0 0 0 0 0 0 0 0 0 0 0 0 3 0 0 0 0 0 0 1 3 0 0 0 1 2 5 0 0 0
chrY:16936253:16941610:clu_50 0 24 0 0 21 0 0 22 24 13 0 0 26 0 10 22 17 21 18 0 0 0 0 0 10 0 27 21 0 0 0 43 0 0 37 20 0 27 0 7 40 19 32 28 6 0 14 9 19 30 30 0 30 0 35 18 19 0 0 34 13 0 29 0 18 22 14 41 0 8 22 0 24 24 11 9 13 0 9 11 0 17 14 0 0 27 26 0 23 0 0 0 0 0 0 0 11 14 24 13 24 33 27 22 0 28 14 0 0 0 40 35 17 1 0 14 10 70 17 20 0
chrY:21039091:21094629:clu_51 0 0 0 0 1 0 0 0 0 0 0 0 1 0 0 1 0 0 0 0 0 0 0 0 1 0 0 0 0 0 0 0 0 0 0 0 0 1 0 3 0 1 1 0 1 0 0 1 0 0 1 0 0 0 0 1 0 0 0 1 0 0 1 0 0 2 0 0 0 0 0 0 1 0 1 1 0 0 0 0 0 3 0 0 0 0 0 0 0 0 0 0 0 0 0 0 0 1 4 0 2 0 0 3 0 0 0 0 0 0 0 0 1 0 0 0 0 2 0 1 0
chrY:21039091:21203256:clu_51 0 0 0 0 0 0 0 0 0 1 0 0 0 0 0 0 0 0 1 0 0 0 0 0 0 0 0 0 0 0 0 2 0 0 0 1 0 0 0 0 0 0 0 0 1 0 0 1 1 0 0 0 0 0 0 0 0 0 0 0 0 0 0 0 0 0 1 0 0 0 0 0 0 1 0 0 3 0 0 1 0 0 0 0 0 0 0 0 0 0 0 0 0 0 0 0 0 0 0 2 2 1 2 0 0 0 0 0 0 0 1 0 0 0 0 0 0 0 0 0 0
chrY:21039091:21230610:clu_51 0 2 0 0 0 0 0 1 1 2 0 0 0 0 2 0 2 0 1 0 0 0 0 0 2 0 0 0 0 0 0 1 0 0 0 3 0 1 0 0 0 1 0 0 1 0 3 3 2 1 1 0 1 0 2 2 3 0 0 0 0 0 0 0 0 3 2 1 0 0 2 0 2 0 0 1 1 0 0 2 0 2 3 0 0 1 1 0 1 0 0 0 0 0 0 0 0 0 0 0 1 6 2 4 0 0 1 0 0 0 0 2 0 0 0 0 0 2 0 2 0
chrY:21039091:21238931:clu_51 0 0 0 0 1 0 0 0 3 3 0 0 2 0 3 1 0 5 2 0 0 0 0 0 0 0 3 1 0 0 0 5 0 0 1 0 0 1 0 2 1 1 1 0 0 0 2 0 4 1 0 0 0 0 5 0 0 0 0 0 1 0 0 0 0 4 0 2 0 0 3 0 2 0 2 3 0 0 0 1 0 2 2 0 0 0 0 0 3 0 0 0 0 0 0 0 0 0 2 0 0 1 6 1 0 2 3 0 0 0 1 2 0 0 0 1 0 1 1 1 0
chrY:21039091:21239154:clu_51 0 0 0 0 2 0 0 0 1 1 0 0 0 0 0 0 0 0 0 0 0 0 0 0 3 0 1 1 0 0 0 0 0 0 0 0 0 0 0 0 3 0 0 2 0 0 0 0 1 2 0 0 1 0 0 0 2 0 0 0 2 0 0 0 0 1 0 0 0 0 0 0 0 1 2 0 0 0 0 1 0 1 1 0 0 1 0 0 1 0 0 0 0 0 0 0 0 1 0 0 0 0 2 0 0 1 0 0 0 0 3 0 0 0 0 1 1 0 0 0 0
chrY:21090259:21094629:clu_51 0 0 0 0 0 0 0 0 1 0 0 0 1 0 0 0 2 1 0 0 0 0 0 0 0 0 0 0 0 0 0 0 0 0 0 0 0 0 0 0 1 2 0 0 0 0 4 0 0 0 0 0 0 0 0 0 0 0 0 0 0 0 0 0 1 1 0 0 0 0 0 0 1 0 0 0 1 0 0 0 0 1 0 0 0 0 2 0 0 0 0 0 0 0 0 0 1 2 0 0 0 0 0 0 0 0 0 0 0 0 0 0 0 0 0 0 0 0 0 2 0
chrY:21094727:21095243:clu_51 0 2 0 0 1 0 0 1 2 3 0 0 2 0 3 0 6 5 3 0 0 0 0 0 2 0 2 1 0 0 0 1 0 0 0 1 0 3 0 2 3 2 0 2 0 0 4 0 3 0 3 0 4 0 5 1 4 0 0 1 0 0 0 0 2 8 0 3 0 0 3 0 3 10 1 0 1 0 4 2 0 6 2 0 0 5 5 0 3 0 0 0 0 0 0 0 4 0 0 1 5 0 4 2 0 1 3 0 0 0 2 0 0 0 0 4 2 4 1 6 0
chrY:21094727:21203256:clu_51 0 1 0 0 1 0 0 0 0 0 0 0 0 0 0 0 0 0 0 0 0 0 0 0 0 0 0 0 0 0 0 1 0 0 1 1 0 0 0 0 0 0 0 0 0 0 0 1 0 2 0 0 0 0 0 0 0 0 0 0 0 0 0 0 0 0 0 2 0 0 0 0 0 0 1 2 0 0 0 1 0 0 0 0 0 0 0 0 1 0 0 0 0 0 0 0 3 0 0 0 0 0 0 0 0 1 0 0 0 0 0 0 2 0 0 1 0 0 1 0 0
chrY:21094727:21230610:clu_51 0 0 0 0 2 0 0 1 1 0 0 0 1 0 0 0 0 2 1 0 0 0 0 0 1 0 0 0 0 0 0 2 0 0 0 0 0 0 0 2 0 0 0 0 0 0 0 0 0 0 0 0 0 0 0 0 0 0 0 0 0 0 0 0 1 1 0 0 0 0 0 0 0 2 3 0 0 0 0 1 0 1 0 0 0 0 0 0 2 0 0 0 0 0 0 0 1 0 2 0 0 0 0 0 0 2 1 0 0 0 0 0 0 0 0 2 1 0 2 0 0
chrY:21094727:21238931:clu_51 0 1 0 0 2 0 0 0 1 3 0 0 0 0 0 2 0 0 2 0 0 0 0 0 1 0 3 2 0 0 0 2 0 0 1 1 0 3 0 1 5 2 1 0 1 0 0 0 0 0 0 0 4 0 5 0 0 0 0 0 0 0 0 0 2 3 1 4 0 0 3 0 2 0 1 0 2 0 0 1 0 1 0 0 0 0 1 0 6 0 0 0 0 0 0 0 2 2 2 0 0 1 1 0 0 0 0 0 0 0 2 0 0 0 0 3 2 0 2 2 0
chrY:21094727:21239154:clu_51 0 3 0 0 7 0 0 0 3 3 0 0 1 0 0 0 4 0 2 0 0 0 0 0 0 0 1 1 0 0 0 2 0 0 1 1 0 3 0 2 5 1 1 0 3 0 3 2 2 2 4 0 2 0 0 2 1 0 0 0 0 0 4 0 3 0 0 0 0 1 1 0 0 2 3 1 2 0 0 1 0 1 0 0 0 2 1 0 2 0 0 0 0 0 0 0 1 5 2 0 1 0 7 2 0 0 2 0 0 0 1 0 0 0 0 0 4 1 1 2 0
chrY:21095361:21230610:clu_51 0 1 0 0 0 0 0 0 2 0 0 0 0 0 2 0 1 2 0 0 0 0 0 0 0 0 0 0 0 0 0 0 0 0 0 0 0 0 0 0 2 1 0 0 0 0 1 0 0 0 0 0 0 0 0 0 0 0 0 0 0 0 0 0 0 5 0 0 0 0 0 0 0 0 0 0 2 0 0 0 0 0 0 0 0 0 1 0 0 0 0 0 0 0 0 0 1 0 0 0 1 0 1 2 0 1 0 0 0 0 1 0 0 0 0 0 0 1 0 0 0
chrY:21095361:21237827:clu_51 0 0 0 0 2 0 0 0 1 1 0 0 0 0 1 0 0 1 1 0 0 0 0 0 0 0 0 0 0 0 0 0 0 0 0 0 0 0 0 0 0 0 0 0 1 0 0 0 0 0 1 0 0 0 0 1 1 0 0 0 0 0 0 0 0 1 0 0 0 2 0 0 0 3 0 1 0 0 0 1 0 1 0 0 0 0 0 0 0 0 0 0 0 0 0 0 1 0 0 0 0 0 0 0 0 0 0 0 0 0 0 0 0 0 0 1 0 0 1 0 0
chrY:21095361:21238931:clu_51 0 0 0 0 0 0 0 1 0 0 0 0 0 0 0 0 0 0 0 0 0 0 0 0 0 0 0 1 0 0 0 0 0 0 0 0 0 0 0 0 0 1 0 1 1 0 0 0 0 0 0 0 2 0 1 0 0 0 0 0 0 0 1 0 1 0 0 1 0 0 1 0 0 2 0 0 0 0 0 0 0 2 0 0 0 0 0 0 0 0 0 0 0 0 0 0 0 0 1 1 0 0 1 0 0 1 0 0 0 0 0 0 0 0 0 0 0 0 0 0 0
chrY:21206581:21207128:clu_51 0 1 0 0 4 0 0 0 0 0 0 0 1 0 0 0 0 0 3 0 0 0 0 0 0 0 0 0 0 0 0 0 0 0 3 1 0 1 0 0 0 2 0 0 0 0 0 0 1 0 0 0 0 0 2 0 0 0 0 0 1 0 2 0 1 2 0 0 0 0 0 0 0 0 1 0 2 0 0 0 0 0 1 0 0 0 1 0 6 0 0 0 0 0 0 0 1 0 0 0 1 0 1 2 0 2 0 0 0 0 4 2 1 0 0 1 0 0 2 5 0
chrY:21206581:21230610:clu_51 0 0 0 0 0 0 0 0 0 1 0 0 0 0 0 2 0 0 0 0 0 0 0 0 0 0 1 0 0 0 0 0 0 0 2 1 0 0 0 3 2 0 1 0 0 0 0 0 0 0 0 0 2 0 0 0 0 0 0 0 1 0 0 0 1 1 0 0 0 0 1 0 3 0 1 2 1 0 0 0 0 0 0 0 0 0 0 0 2 0 0 0 0 0 0 0 0 0 0 0 0 0 0 1 0 0 1 0 0 0 1 0 0 0 0 0 1 0 2 0 0
chrY:21230684:21237827:clu_51 0 0 0 0 1 0 0 0 0 0 0 0 0 0 1 0 0 0 2 0 0 0 0 0 2 0 0 1 0 0 0 0 0 0 1 0 0 0 0 1 1 2 0 0 0 0 1 2 1 0 0 0 0 0 0 0 0 0 0 1 0 0 0 0 0 0 1 0 0 0 0 0 0 0 1 0 1 0 1 0 0 1 3 0 0 0 2 0 0 0 0 0 0 0 0 0 0 0 1 2 1 1 0 0 0 1 0 0 0 0 1 0 0 0 0 2 1 0 0 1 0
chrY:21230684:21238931:clu_51 0 0 0 0 3 0 0 0 0 0 0 0 1 0 1 0 0 1 0 0 0 0 0 0 0 0 1 1 0 0 0 1 0 0 0 0 0 3 0 0 0 1 1 0 2 0 2 1 0 1 0 0 1 0 0 3 2 0 0 1 0 0 0 0 0 1 0 1 0 2 2 0 1 1 0 1 2 0 0 1 0 1 1 0 0 0 0 0 1 0 0 0 0 0 0 0 0 0 1 2 0 1 0 2 0 0 0 0 0 0 0 0 0 0 0 0 2 2 1 0 0
chrY:21717440:21719116:clu_52 0 0 0 0 0 0 0 3 4 2 0 0 0 0 4 0 1 3 6 0 0 0 0 0 2 0 6 1 0 0 0 2 0 0 2 5 0 5 0 0 5 3 6 5 3 0 3 4 4 0 2 0 5 0 11 0 5 0 0 4 0 0 3 0 4 5 3 2 0 3 6 0 1 2 4 4 3 0 1 1 0 1 1 0 0 2 0 0 2 0 0 0 0 0 0 0 2 1 4 5 1 2 4 5 0 3 2 0 0 0 0 6 3 0 0 2 1 3 1 2 0
chrY:21717440:21719926:clu_52 0 0 0 0 0 0 0 1 1 0 0 0 2 0 0 0 0 1 2 0 0 0 0 0 0 0 0 2 0 0 0 2 0 0 1 0 0 0 0 1 2 0 0 1 1 0 3 2 0 0 0 0 0 0 0 0 0 0 0 0 0 0 0 0 1 0 1 0 0 0 0 0 0 0 0 0 0 0 0 1 0 0 0 0 0 0 0 0 0 0 0 0 0 0 0 0 0 0 0 0 0 0 1 0 0 0 0 0 0 0 0 1 0 0 0 1 0 0 0 0 0
chrY:21718075:21719116:clu_52 0 0 0 0 0 0 0 1 3 1 0 0 2 0 0 1 0 3 0 0 0 0 0 0 2 0 4 2 0 0 0 2 0 0 0 0 0 1 0 3 2 1 2 2 0 0 0 0 1 0 1 0 0 0 2 0 2 0 0 2 0 0 3 0 0 0 2 3 0 0 2 0 1 0 2 2 0 0 1 0 0 2 0 0 0 3 0 0 0 0 0 0 0 0 0 0 1 0 3 0 1 0 0 1 0 0 6 0 0 0 0 1 0 0 0 1 1 1 0 0 0
chrY:21718698:21719116:clu_52 0 2 0 0 1 0 0 0 0 0 0 0 1 0 0 1 0 0 0 0 0 0 0 0 0 0 1 0 0 0 0 1 0 0 0 2 0 2 0 2 3 0 0 0 0 0 0 0 1 0 0 0 0 0 0 0 0 0 0 0 0 0 0 0 0 0 0 0 0 0 0 0 0 0 1 0 0 0 0 2 0 0 0 0 0 0 0 0 0 0 0 0 0 0 0 0 1 0 1 0 2 2 0 2 0 1 1 0 0 0 0 2 0 0 0 0 0 1 0 0 0
chrY:21719175:21719910:clu_52 0 0 0 0 2 0 0 2 3 1 0 0 2 0 0 4 0 2 2 0 0 0 0 0 1 0 5 0 0 0 0 5 0 0 3 3 0 3 0 1 3 0 1 6 0 0 0 2 0 1 2 0 2 0 5 0 4 0 0 1 0 0 4 0 0 3 2 4 0 0 7 0 1 5 1 3 0 0 0 0 0 2 0 0 0 1 2 0 0 0 0 0 0 0 0 0 0 2 1 3 0 0 2 0 0 2 2 0 0 0 0 0 2 0 0 2 0 2 1 0 0
chrY:21719175:21719926:clu_52 0 0 0 0 4 0 0 4 3 3 0 0 5 0 4 0 2 3 3 0 0 0 0 0 0 0 3 4 0 0 0 3 0 0 1 1 0 10 0 2 5 2 4 2 6 0 5 2 4 4 0 0 4 0 8 3 8 0 0 3 1 0 4 0 3 3 5 1 0 1 1 0 3 0 2 2 4 0 0 3 0 0 0 0 0 2 0 0 2 0 0 0 0 0 0 0 0 4 6 1 8 2 3 4 0 2 4 0 0 0 2 3 2 0 0 5 1 2 0 1 0
chrY:21720026:21721226:clu_53 0 1 0 0 0 0 0 0 0 1 0 0 0 0 1 1 0 0 0 0 0 0 0 0 0 0 0 0 0 0 0 0 0 0 1 0 0 0 0 3 0 1 0 0 0 0 0 2 0 1 0 0 1 0 0 4 0 0 0 0 0 0 0 0 0 0 2 2 0 2 0 0 2 3 1 0 0 0 0 2 0 0 0 0 0 0 0 0 0 0 0 0 0 0 0 0 0 2 0 0 2 0 0 0 0 0 1 0 0 0 0 0 0 0 0 0 2 0 1 0 0
chrY:21720026:21728868:clu_53 0 3 0 0 6 0 0 2 2 0 0 0 7 0 1 3 4 2 2 0 0 0 0 0 1 0 1 6 0 0 0 0 0 0 3 1 0 0 0 1 0 0 2 2 3 0 2 4 0 2 1 0 4 0 7 3 4 0 0 2 0 0 2 0 2 5 3 2 0 3 3 0 0 5 1 0 0 0 1 1 0 6 4 0 0 1 0 0 2 0 0 0 0 0 0 0 0 0 1 2 1 1 7 3 0 3 3 0 0 0 5 2 4 0 0 2 3 2 2 2 0
chrY:21729368:21738591:clu_54 0 0 0 0 0 0 0 3 0 1 0 0 2 0 0 0 2 0 0 0 0 0 0 0 0 0 2 3 0 0 0 0 0 0 0 4 0 0 0 2 0 2 2 4 3 0 4 0 1 0 0 0 2 0 2 1 1 0 0 1 2 0 5 0 0 2 2 1 0 0 1 0 2 3 0 0 4 0 2 0 0 1 0 0 0 0 1 0 0 0 0 0 0 0 0 0 0 0 1 1 2 0 1 1 0 0 0 0 0 0 0 1 2 0 0 2 0 0 0 3 0
chrY:21729368:21749096:clu_54 0 5 0 0 23 0 0 11 21 21 0 0 20 0 9 14 12 16 7 0 0 0 0 0 14 0 11 21 0 0 0 21 0 0 13 21 0 23 0 13 22 21 20 15 15 0 17 18 14 12 16 0 19 0 28 28 28 0 0 11 10 0 28 0 25 11 10 22 0 14 14 0 23 21 29 8 17 0 15 14 0 18 13 0 0 8 19 0 16 0 0 1 0 0 0 0 11 16 13 22 13 5 14 23 0 10 15 0 0 0 21 27 18 0 0 32 29 11 17 11 0
chrY:21729456:21738591:clu_54 0 0 0 0 0 0 0 0 0 0 0 0 1 0 0 0 1 3 0 0 0 0 0 0 0 0 0 2 0 0 0 0 0 0 0 2 0 3 0 0 3 2 0 0 0 0 0 0 3 0 0 0 0 0 3 0 1 0 0 0 0 0 1 0 1 1 2 0 0 0 2 0 1 0 3 0 0 0 0 0 0 0 0 0 0 1 1 0 0 0 0 0 0 0 0 0 1 0 0 0 2 0 0 1 0 0 1 0 0 0 2 0 2 0 0 1 1 1 0 0 0
chrY:21729456:21749096:clu_54 0 6 0 0 21 0 1 3 9 10 0 0 17 0 6 11 6 7 6 0 0 0 0 0 8 0 5 14 0 0 0 9 0 0 7 12 0 10 0 14 18 10 23 9 8 0 3 9 11 11 12 0 14 0 24 13 6 0 0 8 7 0 12 0 10 15 8 16 0 5 10 0 15 25 15 12 8 0 12 14 0 17 8 0 0 9 16 0 6 0 0 0 0 0 0 0 7 3 9 13 11 5 10 20 0 7 7 0 0 0 14 9 9 0 0 13 35 18 9 9 0
chrY:21729837:21749096:clu_54 0 0 0 0 0 0 0 5 2 1 0 0 1 0 4 0 3 2 3 0 0 0 0 0 0 0 0 2 0 0 0 3 0 0 0 1 0 0 0 0 0 2 2 0 0 0 0 0 0 0 0 0 1 0 0 0 0 0 0 0 0 0 5 0 2 0 2 1 0 0 0 0 0 2 0 2 3 0 1 1 0 0 1 0 0 0 4 0 0 0 0 0 0 0 0 0 0 2 0 1 0 0 1 0 0 1 2 0 0 0 4 1 0 0 0 3 1 0 1 0 0
chrY:21738708:21749096:clu_54 0 0 0 0 5 0 0 0 0 1 0 0 4 0 0 1 0 2 0 0 0 0 0 0 2 0 0 2 0 0 0 2 0 0 1 3 0 4 0 5 2 3 5 5 3 0 0 2 1 4 1 0 5 0 0 1 1 0 0 1 3 0 0 0 0 0 3 1 0 0 6 0 3 4 10 0 2 0 1 3 0 0 0 0 0 1 4 0 0 0 0 0 0 0 0 0 0 0 2 0 3 0 2 3 0 3 2 0 0 0 0 4 6 0 0 3 7 2 1 4 0
chrY:21749393:21750256:clu_55 0 10 0 0 34 0 0 15 15 30 0 1 16 0 9 18 17 34 17 0 0 0 0 0 23 0 26 17 0 0 0 18 0 0 20 19 0 25 0 23 27 12 28 27 30 0 17 13 19 38 7 0 20 0 34 24 18 0 0 21 25 0 20 0 21 37 22 36 0 24 25 0 13 30 27 20 28 0 23 34 0 14 22 0 0 32 34 0 21 0 0 0 0 0 0 0 18 24 16 14 17 14 28 17 0 31 21 0 0 0 29 27 32 0 0 29 25 51 14 17 0
chrY:21749393:21751407:clu_55 0 5 0 0 3 0 0 8 8 1 0 0 9 0 6 7 0 3 6 0 0 0 0 0 4 0 7 9 0 0 0 1 0 0 4 9 0 13 0 2 6 13 14 4 13 0 2 10 8 8 10 0 5 0 12 5 17 0 0 3 5 0 10 0 7 4 1 6 0 4 11 0 4 1 7 16 2 0 7 3 0 7 2 0 0 4 27 0 2 0 0 0 0 0 0 0 3 1 4 5 7 1 5 11 0 3 7 0 0 0 2 6 6 0 0 6 18 4 4 0 0
chrY:21750536:21751407:clu_55 0 0 0 0 0 0 0 2 2 1 0 0 2 0 0 4 0 2 3 0 0 0 0 0 3 0 5 2 0 0 0 1 0 0 0 3 0 0 0 0 0 3 1 3 0 0 3 2 0 1 2 0 0 0 3 2 0 0 0 2 1 0 5 0 0 0 2 0 0 3 0 0 6 3 0 2 3 0 2 3 0 0 0 0 0 5 3 0 0 0 0 0 0 0 0 0 0 3 0 3 7 1 0 1 0 0 2 0 0 0 0 2 7 0 0 1 4 1 3 1 0
chrY:21751275:21751407:clu_55 0 0 0 0 2 0 0 0 0 1 0 0 2 0 0 0 0 2 0 0 0 0 0 0 0 0 0 1 0 0 0 1 0 0 1 2 0 1 0 2 1 4 1 1 1 0 1 1 1 1 0 0 0 0 0 1 2 0 0 1 1 0 1 0 5 0 1 2 0 1 0 0 4 5 1 4 0 0 0 1 0 0 2 0 0 0 3 0 0 0 0 0 0 0 0 0 1 1 0 2 1 1 3 2 0 1 1 0 0 0 3 2 3 0 0 0 1 2 2 0 0
chrY:21751498:21751969:clu_56 0 3 0 0 5 0 0 14 12 7 0 0 18 0 11 6 11 8 8 0 0 0 0 0 11 0 11 19 0 0 0 16 0 0 10 14 0 8 0 10 21 8 27 10 7 0 11 15 6 13 12 0 7 0 11 14 23 0 0 8 5 0 17 0 10 14 11 17 0 10 13 0 11 7 8 16 2 0 4 5 0 10 5 0 0 15 22 0 15 0 0 0 0 0 0 0 10 6 14 8 6 6 9 12 0 9 11 0 0 0 10 13 23 0 0 12 15 13 5 5 0
chrY:21751498:21752496:clu_56 0 2 0 0 0 0 0 0 0 0 0 0 0 0 1 0 0 1 0 0 0 0 0 0 0 0 2 0 0 0 0 0 0 0 0 1 0 2 0 0 0 2 0 1 0 0 0 0 0 0 0 0 0 0 0 0 0 0 0 1 0 0 0 0 0 0 0 0 0 0 0 0 0 0 0 0 0 0 0 0 0 0 1 0 0 0 1 0 0 0 0 0 0 0 0 0 0 2 0 0 0 1 0 1 0 0 0 0 0 0 0 2 1 0 0 2 0 0 0 0 0
chrY:21751498:21753666:clu_56 0 0 0 0 0 0 0 1 0 1 0 0 1 0 0 0 0 0 1 0 0 0 0 0 2 0 6 0 0 0 0 0 0 0 0 2 0 2 0 1 0 4 1 3 0 0 0 1 0 2 1 0 0 0 5 1 1 0 0 0 0 0 0 0 0 2 0 0 0 0 1 0 2 1 0 4 0 0 3 0 0 0 0 0 0 0 0 0 0 0 0 0 0 0 0 0 0 0 0 3 1 0 0 0 0 0 0 0 0 0 0 0 0 0 0 1 9 0 0 0 0
chrY:21751498:21755285:clu_56 0 0 0 0 0 0 0 0 0 0 0 0 0 0 1 0 0 0 0 0 0 0 0 0 0 0 0 0 0 0 0 0 0 0 0 0 0 0 0 0 0 0 0 0 0 0 0 2 0 1 0 0 0 0 1 0 0 0 0 1 0 0 0 0 0 0 0 0 0 0 1 0 0 0 0 0 0 0 0 0 0 2 0 0 0 0 0 0 0 0 0 0 0 0 0 0 0 2 0 0 1 0 0 1 0 0 0 0 0 0 0 1 1 0 0 0 5 0 1 0 0
chrY:21752658:21753666:clu_56 0 0 0 0 0 0 0 0 2 2 0 0 3 0 0 1 0 1 0 0 0 0 0 0 0 0 0 0 0 0 0 1 0 0 0 1 0 0 0 0 1 0 1 0 0 0 1 0 0 1 1 0 0 0 2 3 0 0 0 0 2 0 0 0 1 0 0 1 0 2 0 0 0 2 2 4 0 0 2 2 0 0 0 0 0 3 0 0 0 0 0 0 0 0 0 0 0 0 0 0 3 4 0 2 0 1 0 0 0 0 1 0 1 0 0 1 1 0 0 1 0
chrY:21753845:21755285:clu_56 0 3 0 0 4 0 0 3 7 3 0 0 16 0 2 6 1 4 3 0 0 0 0 0 4 0 2 1 0 0 0 4 0 0 1 3 0 8 0 10 12 1 9 9 5 0 4 10 2 7 1 0 1 0 14 6 3 0 0 2 1 0 10 0 5 2 2 6 0 5 5 0 4 12 7 9 4 0 1 6 0 8 6 0 0 0 5 0 1 0 0 0 0 0 0 0 3 9 1 1 7 1 6 4 0 5 6 0 0 0 15 6 7 0 0 6 15 6 6 1 0
chrY:21755479:21757873:clu_57 0 0 0 0 0 0 0 0 0 0 0 0 2 0 1 2 0 0 0 0 0 0 0 0 0 0 0 1 0 0 0 0 0 0 1 0 0 0 0 0 0 0 0 0 0 0 2 0 0 0 0 0 0 0 0 0 0 0 0 0 0 0 0 0 0 0 0 0 0 0 2 0 1 0 0 1 0 0 0 2 0 0 0 0 0 0 0 0 0 0 0 0 0 0 0 0 0 0 0 0 0 0 0 3 0 0 0 0 0 0 0 0 2 0 0 0 0 0 2 0 0
chrY:21755479:21757901:clu_57 0 0 0 0 1 0 0 1 0 0 0 0 1 0 0 0 1 0 1 0 0 0 0 0 0 0 0 0 0 0 0 0 0 0 0 1 0 0 0 1 0 0 0 1 0 0 0 0 0 2 0 0 1 0 0 1 0 0 0 0 0 0 3 0 0 2 2 1 0 0 1 0 0 4 4 2 0 0 0 1 0 1 0 0 0 1 1 0 0 0 0 0 0 0 0 0 3 0 0 0 0 0 1 0 0 0 0 0 0 0 0 1 5 0 0 1 4 2 1 0 0
chrY:21755479:21759477:clu_57 0 0 0 0 0 0 0 1 0 0 0 0 1 0 0 1 0 0 0 0 0 0 0 0 0 0 1 0 0 0 0 0 0 0 0 0 0 2 0 0 2 2 0 0 0 0 1 0 2 0 1 0 0 0 2 0 1 0 0 0 0 0 0 0 0 0 2 0 0 0 0 0 3 0 1 1 1 0 0 1 0 1 0 0 0 0 0 0 0 0 0 0 0 0 0 0 0 1 2 2 3 0 0 4 0 2 0 0 0 0 0 0 0 0 0 1 0 0 0 0 0
chrY:21758020:21759477:clu_57 0 4 0 0 2 0 0 3 1 3 0 0 3 0 0 0 1 1 1 0 0 0 0 0 0 0 1 2 0 0 0 0 0 0 3 2 0 2 0 4 5 1 1 2 1 0 4 1 3 5 2 0 0 0 6 1 3 0 0 0 1 0 1 0 2 1 3 1 0 1 3 0 0 5 2 3 2 0 2 1 0 3 0 0 0 1 3 0 0 0 0 0 0 0 0 0 2 1 1 1 3 2 1 3 0 0 1 0 0 0 0 0 4 0 0 2 5 4 2 0 0
chrY:21759551:21760438:clu_58 0 1 0 0 0 0 0 0 0 0 0 0 5 0 0 0 0 0 0 0 0 0 0 0 1 0 0 0 0 0 0 1 0 0 0 0 0 0 0 0 0 0 0 3 0 0 0 2 0 1 0 0 0 0 0 1 0 0 0 0 1 0 0 0 0 1 1 1 0 0 1 0 0 0 2 3 0 0 1 0 0 1 0 0 0 0 0 0 0 0 0 0 0 0 0 0 0 0 0 0 1 0 0 3 0 1 0 0 0 0 0 0 0 0 0 0 1 1 0 0 0
chrY:21759551:21761625:clu_58 0 3 0 0 8 0 0 8 3 2 0 0 17 0 3 7 14 3 5 0 0 0 0 0 5 0 6 6 0 0 0 6 0 0 7 9 0 3 0 9 17 5 4 14 3 0 1 4 4 10 2 0 6 0 9 10 5 0 0 7 6 0 9 0 4 7 5 12 0 6 4 0 5 17 11 3 6 0 11 6 0 10 5 0 0 2 7 0 5 0 0 0 0 0 0 0 2 6 4 12 8 4 17 16 0 3 4 0 0 0 12 14 6 0 0 9 11 13 6 4 0
chrY:21760525:21761625:clu_58 0 0 0 0 2 0 0 0 0 1 0 0 0 0 0 0 0 0 0 0 0 0 0 0 1 0 0 1 0 0 0 0 0 0 0 1 0 0 0 0 0 2 2 0 0 0 0 3 2 2 1 0 0 0 2 0 0 0 0 3 1 0 0 0 0 0 1 1 0 0 0 0 0 0 0 3 0 0 1 0 0 1 0 0 0 1 0 0 0 0 0 0 0 0 0 0 0 0 0 0 0 0 0 1 0 1 1 0 0 0 1 0 0 0 0 0 0 2 0 0 0
chrY:21868494:21868680:clu_59 0 2 0 0 7 0 0 1 0 3 0 0 1 0 0 0 1 1 2 0 0 0 0 0 2 0 0 0 0 0 0 3 0 0 3 1 0 3 0 2 6 2 3 2 2 0 0 2 1 0 0 0 1 0 2 0 2 0 0 2 4 0 1 0 1 3 1 6 0 2 1 0 2 1 5 3 1 0 2 0 0 0 2 0 0 1 0 0 1 0 0 0 0 0 0 0 0 5 1 1 2 0 1 3 0 3 2 0 0 0 4 0 0 0 0 3 4 5 2 0 0
chrY:21868526:21868680:clu_59 0 21 0 0 51 0 0 43 15 39 0 0 32 0 36 44 50 43 52 0 0 0 0 0 23 0 29 39 0 0 0 44 0 0 52 42 0 18 0 46 64 47 24 38 49 0 19 16 22 19 29 0 22 0 46 41 34 0 0 45 24 0 30 0 27 35 27 42 0 31 30 0 43 51 37 31 22 0 25 44 0 29 37 0 0 30 25 0 20 0 0 0 0 0 0 0 19 40 11 23 46 27 44 28 0 31 37 0 0 0 53 35 39 0 0 41 39 69 23 35 0
chrY:21869957:21870130:clu_60 0 28 0 0 61 0 0 43 35 28 0 0 28 0 36 49 58 37 56 0 0 0 0 0 28 0 36 56 0 0 0 52 0 0 58 53 0 26 0 68 51 36 55 48 51 0 42 22 41 38 25 0 32 0 70 29 46 0 0 49 31 0 23 0 36 30 34 63 0 23 38 0 41 68 29 24 55 0 26 38 0 43 16 0 0 24 55 0 35 0 0 0 0 0 0 0 13 42 30 28 61 28 73 24 0 27 38 0 0 0 59 42 42 0 0 50 49 67 39 35 0
chrY:21869957:21870208:clu_60 0 1 0 0 3 0 0 0 0 0 0 0 1 0 2 1 2 1 0 0 0 0 0 0 1 0 1 2 0 0 0 0 0 0 3 0 0 3 0 1 0 2 0 0 0 0 1 0 0 3 2 0 3 0 1 0 3 0 0 0 0 0 0 0 4 4 0 1 0 0 3 0 3 1 2 2 2 0 0 0 0 0 0 0 0 0 2 0 3 0 0 0 0 0 0 0 2 2 2 0 1 2 1 1 0 0 0 0 0 0 0 2 1 0 0 1 0 0 0 3 0
chrY:21871464:21871546:clu_61 0 1 0 0 0 0 0 0 0 0 0 0 0 0 0 2 1 0 0 0 0 0 0 0 1 0 1 0 0 0 0 0 0 0 1 0 0 0 0 0 0 0 0 1 1 0 1 2 0 1 0 0 0 0 1 0 0 0 0 0 0 0 0 0 0 0 0 0 0 1 2 0 0 0 0 0 0 0 0 0 0 1 0 0 0 0 0 0 2 0 0 0 0 0 0 0 0 0 0 0 0 0 1 0 0 0 0 0 0 0 0 0 0 0 0 2 1 0 0 0 0
chrY:21871464:21872262:clu_61 0 5 0 0 8 0 0 8 5 1 0 0 10 0 14 2 4 5 2 0 0 0 0 0 6 0 2 7 0 0 0 13 0 0 5 8 0 1 0 6 10 7 4 5 7 0 6 3 1 5 3 0 6 0 7 3 6 0 0 13 5 0 1 0 5 1 1 12 0 6 5 0 3 12 11 2 8 0 3 5 0 4 4 0 0 15 6 0 6 0 0 0 0 0 0 0 1 3 1 4 6 3 4 3 0 6 1 0 0 0 5 8 6 0 0 5 6 8 10 2 0
chrY:21871695:21872101:clu_61 0 0 0 0 0 0 0 2 1 4 0 0 0 0 1 0 2 1 1 0 0 0 0 0 0 0 0 0 0 0 0 2 0 0 2 1 0 1 0 1 1 5 2 1 0 0 0 1 1 0 0 0 2 0 0 1 1 0 0 2 0 0 0 0 0 1 2 5 0 1 1 0 2 4 0 1 1 0 1 2 0 0 1 0 0 0 3 0 1 0 0 0 0 0 0 0 0 0 0 1 0 2 4 0 0 0 0 0 0 0 0 1 0 0 0 1 1 1 0 0 0
chrY:21871695:21872262:clu_61 0 12 0 0 24 0 0 25 12 20 0 0 29 0 20 23 18 21 15 0 0 0 0 0 11 0 19 27 0 0 0 19 0 0 27 30 0 20 0 32 33 22 18 30 26 0 29 16 14 30 18 0 22 0 27 23 17 0 0 21 13 0 17 0 26 15 24 27 0 15 31 0 18 40 16 15 22 0 20 25 0 26 18 0 0 18 26 0 15 0 0 0 0 0 0 0 13 26 21 27 27 20 29 23 0 13 25 0 0 0 31 24 14 0 0 14 31 37 11 18 0
chrY:21872146:21872262:clu_61 0 4 0 0 14 0 0 6 6 5 0 0 12 0 0 9 12 3 7 0 0 0 0 0 4 0 6 4 0 0 0 5 0 0 5 9 0 1 0 7 9 15 4 8 8 0 3 4 3 2 12 0 4 0 14 8 5 0 0 8 6 0 4 0 4 11 10 25 0 8 7 0 6 13 7 4 6 0 5 3 0 5 4 0 0 6 8 0 8 0 0 0 0 0 0 0 7 16 7 3 7 4 5 7 0 3 4 0 0 0 8 5 1 0 0 12 6 8 3 5 0
chrY:21872358:21877238:clu_62 0 25 0 0 37 0 0 46 27 29 0 0 47 0 52 33 37 35 41 0 0 0 0 0 22 0 40 46 0 0 0 55 0 0 47 41 0 23 0 41 60 52 37 53 41 0 53 20 27 42 27 0 44 0 54 34 32 0 0 44 16 0 24 0 29 28 36 63 0 41 49 0 57 64 38 30 42 0 26 48 0 42 32 0 0 46 45 0 28 0 0 0 0 0 0 0 16 36 19 33 42 25 59 31 0 32 39 0 0 0 65 33 34 0 0 62 43 81 21 22 0
chrY:21872358:21877470:clu_62 0 0 0 0 2 0 0 4 2 3 0 0 2 0 0 1 3 0 0 0 0 0 0 0 0 0 3 0 0 0 0 2 0 0 2 2 0 0 0 4 1 5 0 2 0 0 1 1 0 0 1 0 0 0 3 1 0 0 0 2 0 0 3 0 1 2 0 2 0 3 1 0 2 2 1 0 2 0 0 3 0 2 0 0 0 6 1 0 0 0 0 0 0 0 0 0 1 0 2 0 0 4 3 1 0 1 1 0 0 0 1 4 5 0 0 3 2 5 1 8 0
chrY:21872358:21877501:clu_62 0 5 0 0 3 0 0 0 0 0 0 0 2 0 0 1 3 1 1 0 0 0 0 0 0 0 0 0 0 0 0 0 0 0 0 2 0 1 0 0 1 0 1 0 1 0 2 1 0 1 1 0 1 0 1 0 0 0 0 0 1 0 1 0 0 0 0 0 0 0 0 0 0 0 2 1 0 0 1 0 0 0 0 0 0 0 0 0 1 0 0 0 0 0 0 0 0 1 0 2 0 0 1 1 0 0 0 0 0 0 0 1 0 0 0 1 4 0 0 2 0
chrY:21877385:21877501:clu_62 0 33 0 0 44 0 0 16 29 21 0 1 28 0 25 41 31 41 23 0 0 0 0 0 15 0 29 36 0 0 0 41 0 0 36 22 0 24 0 55 40 26 27 35 37 0 31 30 32 28 18 0 36 0 40 33 22 0 0 36 16 0 18 0 24 27 30 44 0 31 33 0 38 47 34 28 31 0 33 29 0 36 41 0 0 35 39 0 15 0 0 0 0 0 0 0 17 35 21 23 44 21 57 29 0 22 35 0 0 0 55 32 48 0 0 36 48 64 17 22 0
chrY:21877890:21877985:clu_63 0 0 0 0 1 0 0 0 0 2 0 0 0 0 0 1 2 0 0 0 0 0 0 0 0 0 0 2 0 0 0 1 0 0 0 0 0 0 0 2 0 0 0 2 0 0 0 0 0 0 0 0 0 0 0 0 0 0 0 0 0 0 0 0 0 0 0 4 0 0 0 0 0 0 0 0 0 0 0 0 0 0 0 0 0 0 0 0 0 0 0 0 0 0 0 0 0 4 2 0 0 1 0 3 0 0 0 0 0 0 2 0 0 0 0 0 0 0 0 0 0
chrY:21877890:21878165:clu_63 0 20 0 0 23 0 0 20 33 22 0 0 20 0 27 29 35 25 25 0 0 0 0 0 24 0 30 34 0 0 0 31 0 0 33 31 0 17 0 43 37 25 32 45 35 0 18 26 15 26 23 0 21 0 51 31 30 0 0 37 19 0 23 0 24 18 41 32 0 22 40 0 28 38 29 19 21 0 24 35 0 29 14 1 0 35 26 0 16 0 0 0 0 0 0 0 20 45 11 19 43 16 39 31 0 27 28 2 0 0 43 23 32 0 0 38 46 51 24 20 0
chrY:21877997:21878165:clu_63 0 0 0 0 2 0 0 0 1 5 0 0 0 0 0 2 4 0 0 0 0 0 0 0 1 0 0 4 0 0 0 2 0 0 0 0 0 0 0 3 0 0 0 4 0 0 0 0 0 2 0 0 2 0 0 0 0 0 0 0 1 0 0 0 0 0 0 6 0 0 0 0 1 0 1 0 1 0 0 0 0 3 2 0 0 0 0 0 2 0 0 0 0 0 0 0 0 6 2 0 0 2 0 4 0 0 0 0 0 0 2 0 0 0 0 3 0 0 0 0 0
chrY:21894012:21894470:clu_64 0 0 0 0 0 0 0 0 1 0 0 0 0 0 1 0 0 0 0 0 0 0 0 0 0 0 0 0 0 0 0 0 0 0 0 0 0 0 0 0 2 2 1 0 0 0 0 0 2 0 2 0 0 0 0 0 0 0 0 0 0 0 0 0 0 1 0 1 0 0 1 0 0 0 0 0 0 0 1 1 0 0 0 0 0 2 0 0 0 0 0 0 0 0 0 0 0 0 0 0 0 0 0 0 0 0 0 0 0 0 1 0 0 0 0 0 0 2 0 0 0
chrY:21894051:21894470:clu_64 1 40 0 0 39 0 0 38 19 42 0 0 44 0 22 55 42 25 22 0 0 0 0 0 22 0 19 43 0 0 0 32 0 0 39 33 0 26 0 35 54 39 27 46 44 0 31 27 16 31 28 0 26 0 38 41 25 0 0 44 21 0 29 0 42 16 24 45 0 34 32 0 34 47 47 22 36 0 23 29 0 29 22 0 0 37 28 0 39 0 0 0 0 0 0 0 16 28 34 31 30 29 53 25 0 20 15 0 0 0 48 46 43 0 0 52 49 71 21 33 0
chrY:21897636:21901414:clu_65 0 24 0 0 35 0 0 34 27 31 0 0 41 0 39 39 27 24 23 0 0 0 0 0 26 0 34 47 1 0 0 40 0 0 49 35 0 28 0 52 44 31 37 43 35 0 28 22 30 36 22 0 27 0 50 35 42 0 0 38 15 0 16 0 26 30 28 44 0 32 31 0 50 60 37 22 30 0 30 33 0 39 21 0 0 36 38 0 30 0 0 0 0 0 0 0 25 34 30 24 36 25 45 44 0 40 26 0 0 0 55 31 29 0 0 39 65 72 20 42 0
chrY:21897636:21903204:clu_65 0 6 0 0 3 0 0 4 5 2 0 0 9 0 2 3 3 3 4 0 0 0 0 0 3 0 3 6 0 0 0 4 0 0 3 4 0 2 0 4 10 6 3 9 4 0 1 1 2 1 5 0 1 0 2 6 3 0 0 2 2 0 2 0 2 2 5 4 0 4 1 0 3 9 3 1 3 0 4 3 0 6 3 0 0 3 5 0 4 0 0 0 0 0 0 0 4 3 1 8 6 3 1 2 0 1 1 0 0 0 3 4 0 0 0 4 5 3 1 3 0
chrY:21897636:21903621:clu_65 0 0 0 0 0 0 0 0 0 0 0 0 0 0 0 0 1 1 0 0 0 0 0 0 2 0 0 2 0 0 0 0 0 0 0 1 0 0 0 0 1 0 2 0 2 0 0 0 0 0 1 0 0 0 1 0 0 0 0 0 0 0 0 0 0 1 0 0 0 2 0 0 0 0 0 0 0 0 1 0 0 0 0 0 0 0 0 0 2 0 0 0 0 0 0 0 0 0 0 3 0 0 0 1 0 0 2 0 0 0 0 0 0 0 0 2 2 0 0 0 0
chrY:21901548:21903204:clu_65 0 20 0 0 31 0 0 29 20 34 0 0 43 0 26 39 38 24 39 0 0 0 0 0 13 0 24 40 0 0 0 31 0 0 37 44 0 17 0 33 58 26 31 41 26 0 38 33 23 21 28 0 32 0 37 42 30 0 0 35 21 0 24 0 33 24 21 49 0 31 27 0 37 47 34 41 35 0 33 45 0 34 19 0 0 32 41 0 29 0 0 0 0 0 0 0 15 33 20 22 36 19 41 38 0 14 34 0 0 0 46 43 37 0 0 41 41 80 18 34 0
chrY:21903374:21903621:clu_65 0 24 0 0 27 0 0 22 24 32 0 0 28 0 28 50 25 19 27 0 0 0 0 0 15 0 24 39 1 0 0 36 0 0 37 32 0 17 0 25 38 36 32 32 31 0 29 26 20 26 34 0 35 0 28 34 24 0 0 25 14 0 17 0 20 19 29 44 0 18 25 0 30 45 32 29 29 0 21 31 0 40 13 0 0 38 29 0 31 0 0 0 0 0 0 0 14 36 25 26 40 16 40 23 0 14 23 0 0 0 30 42 26 0 0 44 29 52 15 29 0
chrY:21905125:21906271:clu_66 0 22 0 0 30 0 0 22 29 30 0 0 35 0 34 38 27 29 26 0 0 0 0 0 18 0 20 33 1 0 0 44 0 0 33 29 0 22 0 29 32 32 24 21 37 0 36 22 20 25 21 0 20 0 20 34 18 0 0 28 18 0 36 0 22 26 23 38 0 24 30 0 27 30 32 17 19 0 22 33 0 31 28 0 0 45 30 0 15 0 0 0 0 0 0 0 17 21 23 14 34 22 48 24 0 28 26 0 0 0 37 24 44 0 0 42 51 56 16 32 0
chrY:21905279:21906271:clu_66 0 0 0 0 2 0 0 2 0 0 0 0 5 0 2 0 0 2 0 0 0 0 0 0 0 0 0 0 0 0 0 2 0 0 2 0 0 0 0 0 0 0 0 0 0 0 1 0 0 0 1 0 0 0 0 2 0 0 0 0 0 0 0 0 0 0 0 3 0 1 0 0 0 0 2 0 0 0 0 1 0 1 2 0 0 2 0 0 0 0 0 0 0 0 0 0 0 0 0 1 1 0 1 1 0 0 2 0 0 0 2 0 0 0 0 1 0 4 0 0 0
chrY:22744486:22746360:clu_67 0 4 0 0 0 0 0 0 0 1 0 0 1 0 0 1 0 0 1 0 0 0 0 0 4 0 2 3 0 0 0 0 0 0 1 2 0 3 0 2 2 0 2 2 3 0 1 2 2 1 2 0 4 0 5 2 1 0 0 1 1 0 2 0 2 2 2 1 0 0 0 0 1 1 4 0 5 0 1 1 0 1 1 0 0 2 0 0 2 0 0 0 0 0 0 0 2 5 0 3 3 0 0 2 0 6 1 0 0 0 3 1 1 0 0 2 0 2 0 1 0
chrY:22744579:22746360:clu_67 0 62 0 0 143 0 0 97 117 140 0 0 201 0 115 201 120 98 100 0 0 0 0 0 103 0 117 120 0 0 0 105 0 0 141 147 0 137 0 187 99 138 122 142 138 0 126 135 118 160 139 0 156 0 167 174 108 0 0 123 81 0 118 0 95 161 131 108 0 96 91 0 130 193 196 122 142 0 145 139 0 161 101 0 0 99 141 0 103 1 0 0 0 0 0 0 76 145 64 116 131 70 144 105 0 83 113 0 0 0 165 113 191 0 0 167 266 180 96 70 0
chrY:22744579:22749910:clu_67 0 0 0 0 1 0 0 1 1 1 0 0 3 0 3 4 4 0 5 0 0 0 0 0 2 0 3 3 0 0 0 4 0 0 1 9 0 2 0 7 3 3 2 7 1 0 5 8 2 1 1 0 7 0 7 8 1 0 0 4 1 0 5 0 7 2 1 1 0 1 2 0 0 2 3 5 3 0 6 6 0 1 0 0 0 3 2 0 0 0 0 0 0 0 0 0 0 3 2 0 4 0 4 1 0 1 3 0 0 0 3 3 2 0 0 6 3 6 2 3 0
chrY:22746410:22749910:clu_67 0 64 0 0 138 0 0 93 126 118 0 0 174 1 122 184 123 86 113 0 0 0 0 0 84 0 119 117 0 0 0 111 0 0 127 152 0 133 0 183 121 157 135 147 137 0 163 168 117 144 156 0 145 0 157 167 123 0 0 126 78 0 120 0 125 181 127 95 0 93 92 0 131 195 180 132 138 0 114 144 0 159 105 0 0 95 119 0 105 0 0 0 0 0 0 0 57 164 75 97 126 59 131 107 0 110 104 0 0 0 154 129 190 0 0 182 254 179 93 68 0
chrY:22746410:22749937:clu_67 0 1 0 0 1 0 0 0 2 2 0 0 1 0 1 0 1 0 0 0 0 0 0 0 1 0 1 0 0 0 0 0 0 0 0 1 0 1 0 0 1 0 0 0 2 0 0 2 0 0 1 0 2 0 1 4 0 0 0 1 0 0 0 0 3 2 2 1 0 1 1 0 0 0 0 0 0 0 5 2 0 3 0 0 0 2 1 0 0 0 0 0 0 0 0 0 0 0 0 1 0 1 1 0 0 0 2 0 0 0 0 0 1 0 0 1 2 0 2 0 0
chrX:2670376:2670939:clu_68 3 2 3 2 4 1 0 4 0 0 1 4 4 7 4 7 2 0 1 5 1 2 0 0 0 3 6 4 2 2 13 0 2 5 2 2 0 4 2 0 7 5 0 1 2 2 0 6 5 4 8 0 1 3 5 2 7 1 0 1 4 2 3 1 5 1 0 0 1 0 0 3 2 4 4 8 5 7 0 3 2 0 5 0 2 7 0 3 2 3 5 1 1 3 2 1 1 4 2 0 3 2 2 2 9 1 5 5 4 0 3 4 1 3 0 4 1 0 2 1 8
chrX:2670376:2688591:clu_68 225 18 115 326 79 29 50 174 24 52 123 127 69 64 63 86 197 55 167 78 64 138 37 65 38 124 184 135 146 153 279 121 137 87 46 57 28 126 131 71 180 173 21 37 122 100 16 67 99 110 100 147 54 49 133 72 73 222 14 80 57 77 141 136 41 176 6 17 85 79 7 84 63 104 59 62 80 68 1 113 47 13 42 45 147 147 10 199 79 52 152 135 68 74 60 77 24 67 77 8 90 137 143 139 131 95 76 72 185 118 143 131 7 93 46 79 10 156 79 166 324
chrX:2670376:2692757:clu_68 10 1 1 33 8 1 3 4 0 0 8 4 7 2 2 4 10 2 8 5 9 10 2 4 2 10 13 13 10 8 9 4 2 8 1 4 2 19 3 14 4 8 0 0 4 4 0 7 5 15 8 5 2 3 8 8 3 9 0 3 2 3 8 9 2 11 0 0 8 3 0 0 9 6 9 10 3 11 1 7 2 0 2 6 4 5 0 12 5 2 5 2 4 3 4 4 1 4 2 0 5 7 4 9 7 3 3 5 8 3 7 18 0 4 2 1 0 6 11 10 13
chrX:2670376:2700107:clu_68 3 0 2 6 0 1 0 3 0 1 5 6 0 0 2 3 3 1 7 2 1 3 0 0 0 4 6 2 4 3 7 2 3 4 0 3 0 4 2 0 9 3 0 1 3 3 0 2 2 7 7 2 3 0 0 5 1 0 0 2 0 0 1 5 0 7 0 4 0 0 0 1 0 2 2 0 2 2 0 0 3 0 0 0 1 4 0 1 0 1 10 0 1 1 0 0 1 1 3 0 3 1 0 2 2 3 0 0 1 0 2 2 0 1 0 1 0 0 6 3 5
chrX:2670376:2707685:clu_68 2 0 2 2 0 0 0 0 0 0 0 0 0 2 0 0 0 0 0 1 0 0 0 0 0 0 0 0 0 0 2 0 0 0 0 0 0 0 0 0 0 0 0 1 1 2 2 0 0 1 0 0 0 0 0 0 0 0 0 0 0 0 0 2 0 0 0 0 0 2 0 0 2 4 0 2 2 1 0 0 0 0 0 0 0 1 0 2 0 0 0 0 0 1 0 0 0 3 0 0 0 0 0 0 2 0 0 0 1 0 1 1 0 0 0 2 1 0 0 0 1
chrX:2671041:2688591:clu_68 6 0 0 0 1 0 1 0 2 1 1 7 2 1 0 2 0 1 1 4 3 6 0 1 0 2 6 4 5 1 7 1 2 1 0 1 0 2 2 0 4 4 0 5 1 5 0 9 2 7 4 0 0 2 4 4 1 0 0 5 3 0 1 2 3 0 0 0 3 2 0 1 3 8 2 6 2 6 0 2 5 0 1 4 8 1 1 1 1 2 1 1 0 1 0 1 1 2 1 0 6 1 2 0 1 2 0 0 4 0 1 4 0 2 1 2 1 1 1 2 6
chrX:2688632:2692757:clu_68 345 31 147 507 127 56 62 302 35 76 176 181 114 104 106 144 337 84 244 140 122 224 59 89 50 179 308 203 193 241 456 179 197 171 73 109 44 186 215 131 279 252 27 55 214 186 23 117 175 182 188 195 88 75 194 109 95 298 18 138 92 140 231 202 95 243 6 25 135 137 10 176 98 183 104 93 122 136 3 172 83 18 66 73 231 182 19 350 114 84 250 179 98 125 80 95 38 127 132 12 134 183 217 231 247 125 99 119 277 181 220 223 10 137 69 115 20 244 107 246 499
chrX:2688632:2700107:clu_68 0 0 0 2 0 0 0 0 0 0 0 0 0 0 0 0 0 0 1 0 1 0 0 0 0 0 0 0 0 0 0 0 0 0 0 1 0 0 2 0 3 1 0 0 0 1 0 0 1 0 1 0 0 0 0 0 0 0 0 0 0 0 0 0 0 3 0 0 0 0 0 0 0 0 0 0 2 1 0 0 0 0 0 0 0 5 0 0 0 0 0 0 0 0 0 0 0 2 0 0 0 0 0 0 1 0 1 0 0 0 2 0 0 0 0 0 0 2 0 1 0
chrX:2692780:2700107:clu_68 403 30 172 592 157 65 77 327 37 57 217 195 138 122 125 176 368 98 267 135 150 258 68 102 53 200 360 248 223 277 535 210 227 204 86 124 65 223 254 159 312 284 29 59 256 222 33 124 202 234 226 198 97 89 229 128 96 315 21 173 103 160 264 234 112 298 6 32 150 157 14 187 119 212 126 102 147 173 6 196 94 17 84 94 250 195 20 384 138 85 283 199 117 143 98 118 50 143 146 13 153 205 237 269 258 135 109 142 299 207 238 240 11 147 79 122 24 253 140 275 587
chrX:2692780:2707685:clu_68 0 0 0 3 0 2 0 2 0 23 3 1 0 0 0 0 3 0 0 2 0 0 0 0 0 1 2 7 1 1 6 5 1 0 2 2 0 1 1 1 0 0 0 0 0 3 0 2 3 0 3 0 0 0 0 3 1 6 0 3 0 0 6 3 0 1 0 0 1 2 0 4 0 5 0 0 2 0 0 0 0 0 1 0 0 1 1 2 0 3 0 0 1 2 1 0 0 2 1 0 2 0 1 3 27 1 1 1 3 0 0 0 0 0 1 2 0 1 0 2 7
chrX:2700169:2707685:clu_68 343 27 136 541 150 42 56 290 35 35 180 198 141 91 117 126 295 84 229 90 120 202 66 81 51 160 266 217 201 223 408 190 199 170 94 91 61 187 189 117 273 242 23 40 198 195 30 93 146 189 178 146 85 74 184 95 75 283 24 156 82 152 209 181 82 266 5 29 125 146 16 151 115 175 108 81 137 152 6 145 67 19 78 91 171 160 21 337 138 65 210 164 91 115 82 88 45 110 121 13 132 187 208 244 223 104 105 149 261 141 186 188 11 108 75 84 23 182 116 233 504
chrX:2700169:2712576:clu_68 0 0 0 2 0 0 0 0 0 0 0 0 0 0 0 0 0 2 0 0 0 0 2 1 0 0 1 0 1 2 0 0 0 0 0 0 0 0 0 0 0 0 0 0 1 0 0 0 0 1 2 0 0 0 0 0 0 1 0 0 2 0 2 0 1 1 0 0 0 0 0 0 0 0 0 0 0 0 0 0 0 0 1 0 0 0 0 0 0 0 0 0 0 1 0 0 0 0 0 0 0 0 0 0 0 0 0 0 0 0 0 0 0 1 0 0 0 1 1 0 0
chrX:2707747:2710980:clu_68 6 0 4 8 4 2 5 5 1 4 6 5 2 1 0 0 9 1 3 3 5 3 0 2 1 2 5 7 2 3 7 2 3 4 3 0 0 0 2 1 4 5 0 0 2 0 0 0 5 3 1 0 0 2 3 5 4 7 0 1 6 1 0 8 0 3 0 1 2 4 0 6 2 0 1 0 0 0 0 0 1 0 0 0 0 2 0 9 4 3 2 1 2 1 0 0 0 3 4 0 2 0 0 4 0 0 3 11 10 2 4 3 0 0 3 4 0 4 1 5 3
chrX:2707747:2712576:clu_68 132 18 37 214 66 16 23 98 17 18 78 63 48 46 40 55 127 55 92 44 32 70 21 28 20 69 95 72 77 94 174 86 92 56 36 32 23 90 63 44 99 81 8 12 64 101 9 33 50 49 54 35 27 33 59 35 22 117 8 65 33 51 99 88 29 112 1 12 44 43 6 52 47 52 49 21 55 59 3 43 23 5 31 38 70 33 8 152 53 19 80 77 35 55 34 41 12 36 55 1 48 85 98 77 103 29 37 59 81 58 52 74 4 27 25 40 4 53 49 110 187
chrX:2707750:2710980:clu_68 1 0 0 2 1 1 0 0 0 0 0 1 0 2 0 0 0 0 1 2 0 1 0 0 0 2 1 1 1 2 0 0 0 0 0 1 0 0 0 0 0 1 0 0 0 2 0 1 0 2 1 1 0 0 0 0 0 0 0 0 0 1 0 0 1 4 0 0 1 0 0 1 1 0 1 0 1 1 0 0 0 0 0 0 0 0 0 0 0 0 0 0 0 0 0 0 0 0 0 0 1 0 0 2 0 0 1 0 0 0 0 0 0 0 0 0 0 1 0 0 0
chrX:2707750:2712576:clu_68 33 4 5 54 17 1 6 28 4 4 20 25 9 8 19 8 35 3 20 13 16 23 3 3 3 21 21 35 7 12 35 14 21 13 10 10 4 11 13 15 27 27 3 5 17 19 2 15 17 12 10 17 5 5 19 9 8 15 0 1 4 12 18 19 6 17 1 1 10 16 2 9 11 19 7 4 20 15 0 22 6 4 4 11 25 24 1 30 17 9 22 12 5 12 7 6 8 11 9 0 10 28 10 27 22 7 5 7 20 3 19 37 0 8 7 7 0 3 5 23 56
chrX:2712644:2714780:clu_69 1 0 0 1 0 0 0 0 0 0 0 0 0 2 0 0 1 0 0 0 0 0 0 2 0 2 3 0 1 0 1 0 0 0 0 0 0 2 0 0 2 0 0 0 0 0 0 1 1 0 0 0 0 0 0 0 1 0 0 3 0 0 0 3 0 1 0 0 1 0 0 0 0 0 0 1 1 1 0 0 1 0 0 0 2 0 0 0 0 0 1 1 0 0 0 1 0 0 0 0 0 0 0 0 0 0 2 0 0 0 0 0 0 0 1 2 0 0 0 0 1
chrX:2712644:2715351:clu_69 152 18 15 259 62 8 29 118 18 13 80 58 45 22 43 56 132 44 93 49 50 48 24 42 24 58 146 93 70 113 224 64 95 52 54 46 20 86 82 55 124 89 3 20 57 118 8 50 69 62 88 22 27 16 66 40 20 111 13 62 23 41 107 96 44 83 3 13 37 39 6 41 43 62 43 32 67 56 4 70 33 5 24 27 90 15 12 126 64 13 58 54 37 61 33 44 8 48 51 3 63 75 75 90 112 33 22 62 110 47 102 100 0 26 26 47 5 26 49 114 214
chrX:2715401:2718382:clu_70 0 0 1 5 0 0 2 0 0 0 0 0 0 0 1 0 0 1 0 0 0 0 0 2 0 0 2 0 0 0 3 0 0 2 0 0 1 0 2 0 1 0 0 2 0 1 0 0 0 1 3 0 0 1 0 0 0 1 0 0 0 0 0 0 0 0 0 0 0 0 1 0 3 0 0 0 2 2 0 3 0 0 2 0 1 0 0 0 1 0 0 0 0 0 0 0 0 2 2 0 1 0 2 0 3 0 0 0 1 0 0 0 0 0 0 0 0 0 0 0 0
chrX:2715401:2724742:clu_70 113 7 22 228 57 7 28 109 15 17 60 43 54 27 31 29 118 26 80 34 45 46 22 34 16 37 108 66 62 74 151 62 65 40 34 37 15 56 64 39 78 46 8 14 47 60 3 34 55 58 79 32 26 13 43 39 17 93 6 65 24 34 67 65 26 87 2 8 25 26 4 53 38 40 46 16 50 33 0 50 21 1 19 18 61 37 8 130 56 16 61 41 36 39 35 30 6 34 42 1 34 52 59 81 78 37 24 42 95 53 72 56 0 32 15 28 5 38 43 83 182
chrX:2715401:2726226:clu_70 28 9 15 69 22 6 7 42 8 2 18 29 14 15 17 16 19 5 17 17 15 20 9 6 8 29 43 23 17 48 78 20 30 15 13 12 4 45 15 14 45 40 0 8 14 51 5 23 22 25 31 11 5 5 25 14 19 35 1 19 4 9 34 17 12 10 2 3 22 8 1 10 2 25 11 16 21 22 2 16 13 2 7 10 26 6 1 32 21 8 31 29 5 16 12 25 5 14 14 0 23 34 18 19 45 11 15 20 43 12 34 38 1 13 14 17 1 14 8 38 64
chrX:2715401:2729377:clu_70 1 0 0 0 1 0 0 1 0 0 2 5 0 1 0 0 0 0 0 1 0 0 0 0 0 1 1 0 0 0 3 0 0 0 2 0 0 0 0 0 1 0 0 0 0 0 0 0 1 0 1 0 0 0 0 1 0 1 0 0 0 0 0 0 0 1 0 0 0 0 0 3 0 0 0 2 0 0 0 1 0 0 0 0 1 0 0 3 0 0 0 0 0 0 0 1 0 0 0 0 0 1 0 0 0 1 1 2 1 0 0 0 0 0 0 0 0 1 0 0 1
chrX:2715401:2732405:clu_70 5 1 3 7 0 0 2 1 2 0 3 3 0 1 0 1 1 1 0 4 0 8 0 2 0 2 2 0 2 1 7 1 2 3 0 5 0 0 2 2 0 7 0 3 1 5 0 0 0 1 5 2 0 0 3 2 0 6 1 0 1 1 4 7 0 2 0 0 1 1 0 0 2 4 0 0 1 0 0 2 1 0 0 2 2 0 0 2 0 0 6 2 4 2 3 0 0 1 0 0 3 3 1 2 1 0 1 0 3 0 0 4 0 0 0 1 0 3 0 2 1
chrX:2724786:2726226:clu_70 109 5 42 208 53 7 28 107 12 21 66 49 52 32 29 44 110 42 80 32 46 51 24 36 14 38 91 57 51 74 128 63 75 49 16 33 12 66 58 38 81 42 9 15 59 60 2 29 53 53 76 41 20 8 48 33 19 76 5 57 23 48 72 53 31 91 5 7 33 26 3 54 42 51 43 21 44 36 1 38 13 0 21 18 64 54 6 133 46 17 90 53 33 30 34 27 9 29 42 0 26 50 75 76 79 39 29 39 79 70 68 60 0 34 14 23 5 49 37 67 172
chrX:2725010:2726226:clu_70 1 2 0 3 1 0 0 0 0 0 0 0 0 0 1 3 1 0 0 0 0 4 0 0 0 0 0 0 0 2 2 1 0 0 0 0 0 0 0 1 3 0 0 1 0 2 2 1 0 0 1 0 1 0 0 1 0 0 0 0 0 0 0 2 0 0 0 0 0 0 0 1 4 0 1 1 2 1 0 0 0 0 0 0 0 0 0 0 0 0 0 0 0 0 0 0 0 0 0 0 0 2 0 0 3 1 0 1 0 0 1 2 0 1 0 0 0 0 0 0 0
chrX:2726261:2726582:clu_70 0 0 0 2 0 0 0 2 0 0 0 1 0 2 1 0 1 1 1 2 0 2 0 0 0 0 0 0 1 2 1 0 2 1 0 0 0 0 2 0 0 0 0 0 0 0 0 0 1 1 0 1 0 1 1 1 0 0 2 1 0 0 1 1 0 2 0 0 1 0 0 2 0 1 0 0 0 0 0 1 0 0 0 1 0 2 0 1 0 1 0 1 0 0 1 0 0 4 0 0 0 1 0 2 1 0 0 0 3 1 2 0 0 1 0 0 0 1 0 0 1
chrX:2726261:2729377:clu_70 151 17 85 289 81 23 35 139 26 39 94 93 74 44 45 72 155 54 117 51 51 93 37 34 27 77 142 106 93 107 238 87 110 92 35 41 23 88 89 71 144 95 14 16 102 113 13 55 82 82 91 56 39 17 87 50 44 137 3 81 29 79 113 78 35 111 8 12 66 50 4 63 52 82 60 56 71 63 4 64 23 1 38 35 86 73 13 164 55 24 150 97 50 52 42 55 17 34 57 1 49 94 96 110 123 60 60 68 125 94 116 112 3 48 36 44 6 76 43 100 243
chrX:2726261:2732405:clu_70 13 0 1 9 5 2 2 7 2 0 0 10 6 1 1 5 8 2 7 0 1 12 0 12 0 2 4 5 0 5 16 5 8 5 0 1 3 8 2 3 6 7 0 5 2 4 1 9 5 5 12 2 1 1 2 2 0 3 0 0 1 1 6 1 6 4 0 0 2 2 0 3 6 10 3 3 0 1 0 2 1 0 4 4 3 1 0 0 1 2 7 7 0 0 3 0 2 7 1 0 2 5 0 0 7 0 3 1 2 0 2 3 0 2 1 1 0 5 1 2 9
chrX:2729493:2730141:clu_70 3 0 0 2 1 0 0 0 0 0 0 1 0 0 0 1 1 0 0 0 0 0 0 0 0 0 0 0 0 0 0 3 0 0 0 0 0 0 0 0 0 0 0 0 0 0 0 0 0 0 0 0 0 0 1 0 0 0 0 0 0 0 0 0 0 0 0 0 0 0 0 0 0 0 0 0 0 0 0 0 0 0 0 0 0 0 0 1 0 0 1 0 0 0 0 0 0 0 0 0 0 0 0 0 0 0 0 0 0 0 0 0 0 0 0 0 0 0 1 1 4
chrX:2729493:2732405:clu_70 218 20 102 411 115 41 45 197 30 46 95 138 102 60 62 70 235 49 190 92 88 132 36 35 41 124 192 144 118 176 317 150 149 123 52 71 39 80 146 82 164 120 7 24 117 138 23 100 102 133 143 121 60 38 135 58 36 165 11 106 50 104 172 133 57 150 7 35 62 85 11 123 75 114 79 58 95 74 8 71 50 10 51 42 119 124 25 221 82 38 161 113 68 67 53 65 26 61 107 13 70 133 166 172 169 100 67 81 179 114 157 122 2 60 64 71 4 126 52 120 367
chrX:2748236:2761039:clu_71 1 0 0 0 0 0 0 0 0 0 0 0 0 0 0 0 0 0 0 0 0 1 0 0 0 0 1 0 0 3 0 0 0 0 0 0 0 0 0 0 1 1 0 0 0 0 0 0 0 0 0 0 1 0 0 0 2 2 2 0 0 0 0 0 0 0 0 0 0 1 0 1 0 0 0 0 0 0 0 1 0 0 0 0 0 0 0 0 0 0 0 0 1 0 0 0 0 0 0 0 0 0 1 0 0 0 0 0 0 0 4 0 0 0 0 0 0 0 0 2 0
chrX:2748236:2761254:clu_71 6 2 2 5 3 1 0 0 0 2 9 1 2 1 2 2 1 1 1 2 1 2 3 1 0 3 0 4 0 8 4 0 2 0 1 3 1 8 1 1 5 7 10 0 5 2 7 0 0 10 1 1 6 0 0 2 3 4 2 5 2 3 6 2 3 0 3 8 1 0 5 7 0 2 3 0 1 1 3 1 0 3 1 0 2 1 10 2 2 0 3 0 0 7 0 0 1 3 6 6 1 0 6 1 5 0 0 2 4 3 3 0 3 0 3 1 0 0 1 5 1
chrX:2748236:2772021:clu_71 0 0 0 0 0 0 0 0 0 0 0 0 0 0 2 0 0 1 0 0 0 0 1 0 0 0 0 2 0 0 0 0 0 0 0 0 0 1 0 0 2 0 0 0 0 0 1 0 0 0 0 0 1 0 0 0 0 1 0 0 0 0 0 0 1 0 0 0 0 0 0 0 0 0 0 0 0 0 0 0 0 0 0 0 0 0 0 1 1 0 0 0 0 1 0 0 0 1 0 0 0 1 0 0 0 0 0 0 0 0 0 0 1 0 2 0 0 0 2 1 0
chrX:2761131:2761254:clu_71 0 0 0 0 0 0 0 0 0 0 0 0 0 0 0 0 0 0 2 0 1 3 0 0 0 0 1 0 0 0 3 0 0 0 0 0 0 0 1 0 2 4 2 0 0 2 0 0 2 0 0 1 0 0 0 0 2 2 0 1 0 0 0 0 0 0 0 1 0 0 0 2 0 0 0 0 0 0 0 0 0 0 0 1 0 0 0 0 0 0 0 0 1 0 0 0 2 0 1 0 0 0 5 0 2 1 0 1 3 0 1 0 0 0 0 0 0 0 2 3 0
chrX:2761395:2761696:clu_71 0 0 0 0 0 0 0 0 0 1 2 2 1 0 0 0 2 0 0 0 0 0 0 0 0 0 0 0 0 3 0 0 0 0 0 0 0 0 0 0 0 2 1 0 0 0 0 0 0 0 0 0 0 0 0 0 0 1 0 0 0 0 0 0 0 0 0 2 0 0 0 0 0 0 0 0 0 0 0 0 0 0 0 0 0 0 0 1 0 0 2 0 0 0 0 2 0 0 0 0 0 0 0 1 0 0 0 0 0 0 3 0 0 0 1 0 0 0 0 0 0
chrX:2761395:2772021:clu_71 5 1 5 6 5 5 0 0 0 2 8 0 2 1 2 3 0 1 6 3 6 7 14 4 0 3 5 11 8 8 5 1 5 5 9 2 2 5 9 2 6 16 12 0 4 6 7 6 4 6 2 10 6 0 6 2 11 3 1 10 1 12 10 1 2 2 12 12 2 3 15 2 4 0 2 3 0 3 3 1 4 1 0 1 1 5 23 5 5 0 8 0 1 2 0 2 0 1 7 5 5 3 14 7 9 3 0 2 9 4 14 3 7 1 3 5 5 9 4 17 6
chrX:2761395:2832681:clu_71 0 0 0 0 0 0 0 0 0 0 0 0 0 0 0 0 0 0 0 0 0 0 0 0 0 0 0 0 0 0 0 0 0 0 0 1 0 4 0 0 0 0 1 3 0 0 0 0 0 1 0 0 1 0 0 0 0 0 0 0 0 0 0 0 0 1 0 0 0 0 1 0 0 0 0 0 0 0 3 1 0 0 0 0 0 0 0 0 0 0 0 0 0 0 0 0 0 0 0 2 0 0 0 0 0 0 1 0 0 0 0 0 0 0 0 0 1 0 0 0 0
chrX:2772195:2773034:clu_72 13 5 4 7 4 4 0 12 0 3 13 3 4 2 1 5 2 6 5 3 2 7 15 1 0 4 4 13 3 6 9 0 4 0 4 5 2 6 12 3 12 12 11 2 7 2 3 5 5 7 9 15 15 2 6 4 6 4 0 11 1 2 18 4 7 2 3 7 0 1 7 21 2 0 3 3 0 4 1 2 3 4 1 2 2 6 7 8 1 0 9 1 3 7 1 1 4 3 9 4 14 0 13 4 10 4 2 2 12 5 5 8 17 1 3 1 2 8 3 16 1
chrX:2772195:2773136:clu_72 0 0 0 0 0 0 0 0 0 0 0 0 0 0 0 0 0 0 0 0 0 1 0 0 0 0 0 1 0 0 1 0 0 0 0 0 0 0 1 0 1 0 0 0 0 2 1 0 0 0 0 0 0 0 0 0 0 0 0 0 0 0 0 0 2 0 0 0 0 0 0 0 0 0 2 0 0 0 0 0 0 0 0 0 0 0 4 1 0 1 0 0 0 0 0 0 0 0 0 2 0 0 1 0 0 0 0 0 1 0 0 0 0 0 2 0 0 1 0 0 0
chrX:2793955:2795241:clu_73 10 2 10 5 6 7 0 2 0 1 9 6 4 1 0 7 7 3 3 2 0 5 9 4 1 4 3 11 8 18 7 3 9 4 1 0 3 8 9 4 6 16 9 1 0 3 9 2 10 6 2 8 8 1 7 2 9 10 6 7 2 4 19 9 4 2 2 16 1 1 17 8 1 4 1 0 0 8 3 3 1 2 2 2 2 6 17 12 0 2 14 0 1 7 0 0 4 2 13 0 5 0 18 1 6 5 6 6 11 6 10 5 6 2 2 0 4 6 3 12 2
chrX:2793955:2795244:clu_73 2 1 2 6 1 3 1 1 2 1 8 0 2 0 1 0 1 0 6 1 1 8 2 2 1 4 4 6 3 2 5 3 5 1 2 1 1 5 1 0 6 5 6 2 3 3 0 2 1 6 0 5 6 0 1 0 4 4 1 9 0 2 1 2 7 0 3 8 1 1 4 5 0 2 0 0 0 2 5 0 0 1 0 0 0 1 7 7 0 0 7 0 2 2 0 0 2 0 1 5 11 0 7 2 3 5 2 3 5 1 6 0 7 0 3 0 1 2 0 10 4
chrX:2793955:2799093:clu_73 3 0 0 0 2 1 0 0 0 0 0 0 0 2 0 0 0 0 0 0 0 2 0 0 0 0 0 1 0 2 2 0 1 0 0 0 0 0 1 0 0 0 0 0 0 0 0 0 0 0 0 1 1 0 1 0 0 2 0 0 0 1 1 0 0 0 0 0 0 0 1 0 1 0 0 0 0 0 2 0 0 0 0 0 0 0 2 1 0 0 2 0 0 0 0 0 0 0 0 0 0 0 3 0 0 0 0 0 0 0 0 0 0 0 0 0 0 0 0 0 0
chrX:2795348:2799093:clu_73 11 0 12 18 8 10 2 3 1 6 27 7 12 6 2 9 5 8 9 6 1 5 17 9 2 6 9 25 12 16 14 3 11 7 11 0 6 9 16 7 22 27 34 3 4 1 12 15 9 20 10 23 9 5 10 5 7 12 10 20 0 5 20 2 19 3 6 16 2 0 20 18 3 8 3 3 0 4 0 2 10 1 2 1 2 15 18 18 2 3 24 1 5 10 1 0 5 13 12 10 16 1 22 4 13 13 3 6 18 8 17 12 12 2 4 0 5 9 3 19 11
chrX:2825673:2826762:clu_74 34 8 7 29 29 25 8 27 7 15 18 11 29 7 11 14 16 17 23 11 18 10 44 24 5 22 10 24 23 18 17 21 18 14 12 8 14 9 43 14 34 6 25 13 10 16 15 11 9 14 9 14 24 9 15 11 6 27 8 9 5 29 22 37 20 16 13 17 16 15 18 31 15 18 12 5 15 11 6 35 6 12 14 6 17 4 32 44 6 15 23 14 16 21 15 6 10 20 26 12 10 15 28 27 17 7 5 20 26 22 19 18 13 17 11 14 11 19 10 22 23
chrX:2826025:2826762:clu_74 2 0 0 0 1 1 0 0 0 0 0 0 0 0 0 1 1 0 0 1 0 1 0 0 0 0 0 0 2 0 0 1 0 0 0 0 0 0 0 0 1 0 1 0 0 0 0 0 0 0 0 0 0 0 1 0 0 1 0 1 0 0 0 0 0 0 0 0 0 1 0 0 0 0 0 0 0 0 0 0 0 0 0 1 1 1 2 1 0 0 1 0 0 0 0 0 0 0 0 0 0 0 0 0 0 0 1 0 0 0 0 0 0 0 0 0 0 1 0 0 0
chrX:2828020:2828700:clu_75 19 3 11 20 19 17 5 6 2 11 13 11 17 7 6 12 8 13 11 10 8 11 18 6 5 12 3 7 16 19 9 8 14 5 5 12 6 6 15 6 18 3 25 7 8 7 2 4 2 4 7 12 8 9 12 10 3 22 5 5 3 13 15 9 14 5 10 16 4 3 23 12 8 13 11 2 11 5 5 10 3 7 5 3 12 1 27 22 10 11 25 8 14 9 12 8 7 5 12 4 3 3 21 19 8 6 4 6 16 7 14 11 9 6 7 8 10 9 13 13 18
chrX:2828020:2833597:clu_75 3 0 0 0 1 0 0 1 0 1 0 0 0 1 3 0 0 4 2 0 0 1 1 0 0 1 0 0 3 0 1 0 0 0 0 0 0 0 1 0 4 1 0 0 0 0 0 0 0 0 0 0 0 0 1 0 2 0 0 1 1 0 0 1 0 0 0 1 0 2 0 4 0 0 1 0 1 0 2 0 0 0 0 0 0 0 1 0 0 0 0 0 3 6 2 0 0 0 0 0 1 0 2 1 1 0 0 0 0 2 0 3 2 0 0 1 1 0 1 2 1
chrX:2828834:2833597:clu_75 49 6 31 60 27 51 22 38 17 34 30 14 23 20 17 20 22 25 18 23 32 33 43 26 5 32 16 37 39 40 23 25 18 14 16 17 18 14 32 15 55 19 29 11 23 29 16 12 21 14 23 36 22 20 36 38 20 41 9 8 9 41 40 15 32 28 12 25 16 9 45 43 14 18 14 11 12 23 19 26 21 22 12 9 50 30 38 60 24 28 46 16 28 34 18 11 13 14 35 15 22 16 35 33 29 31 15 26 32 56 47 29 23 12 20 17 21 43 16 30 29
chrX:2832814:2833597:clu_75 3 3 0 3 0 3 3 1 0 1 0 4 3 1 1 4 0 2 4 3 2 3 2 4 1 5 0 4 0 3 3 0 0 0 6 1 1 4 0 0 2 3 3 1 0 0 0 0 2 2 0 0 1 9 7 0 0 1 0 3 0 5 5 1 6 0 3 4 1 0 5 4 2 2 0 3 2 0 2 0 0 0 0 1 6 2 5 3 0 0 5 0 3 0 0 2 0 0 0 3 2 0 2 2 8 0 2 4 2 3 0 0 4 1 4 1 3 0 1 7 2
chrX:2832814:2835845:clu_75 8 4 3 4 3 9 7 3 6 5 3 1 2 2 4 1 1 3 8 6 5 3 4 5 3 7 7 8 9 3 2 3 3 3 6 9 5 8 2 4 2 3 11 1 4 3 0 4 0 1 0 6 2 5 14 1 10 1 4 6 1 9 7 7 6 5 5 3 3 2 4 5 3 9 4 1 6 3 1 2 3 3 3 3 5 4 11 10 3 7 2 6 7 9 5 3 0 1 0 2 0 6 3 4 7 7 4 9 7 5 2 5 3 3 10 5 4 2 0 10 12
chrX:2833733:2835845:clu_75 66 10 30 61 35 75 30 46 14 31 43 23 18 17 27 27 12 24 45 38 37 44 64 32 14 41 16 25 44 39 40 25 42 35 21 23 28 19 53 10 49 17 51 10 39 28 22 10 23 6 19 59 36 19 62 32 29 45 7 12 10 43 35 19 36 20 18 25 14 12 34 53 34 22 40 21 26 24 14 29 30 27 11 25 24 43 49 83 29 35 39 19 29 38 17 13 5 22 40 16 33 15 32 51 45 17 13 25 49 57 47 29 45 30 30 15 25 53 18 37 51
chrX:2834165:2835845:clu_75 0 0 0 1 0 0 0 0 0 0 0 0 3 0 0 0 0 0 0 0 0 0 1 3 0 0 0 0 0 0 0 1 0 0 0 0 0 0 1 0 0 0 0 0 0 1 0 0 0 0 0 0 0 0 0 0 1 0 0 0 0 0 0 0 0 0 0 1 1 0 0 0 0 0 0 0 0 0 0 0 0 0 0 0 0 0 1 2 1 0 1 0 0 0 0 0 0 0 0 0 0 0 0 0 0 0 0 1 0 2 0 0 0 0 0 0 0 0 1 0 0
chrX:2840065:2841209:clu_76 0 0 0 1 5 1 0 0 2 0 0 0 0 1 0 0 0 0 2 1 0 3 1 0 0 0 0 1 1 0 0 0 0 0 1 3 3 0 3 0 2 1 1 1 0 0 1 0 0 2 0 1 0 0 0 0 0 2 0 0 0 0 0 0 2 0 0 0 0 1 2 0 1 0 0 0 1 0 0 1 0 0 1 0 5 0 0 2 0 1 0 1 0 0 0 0 1 0 0 0 2 0 3 0 3 0 0 0 0 0 0 1 1 1 1 0 0 1 1 3 0
chrX:2840065:2843657:clu_76 76 18 13 42 44 43 31 31 22 24 48 17 22 14 27 31 13 21 29 29 49 40 57 32 13 36 27 28 30 38 18 32 18 20 17 25 24 18 33 19 37 23 21 14 24 36 16 21 14 20 15 27 32 22 60 30 16 40 12 20 5 36 34 34 20 22 27 28 24 16 28 45 33 16 17 14 26 22 9 33 24 25 15 13 28 21 35 51 23 16 54 20 34 30 17 28 7 22 40 15 17 15 32 29 39 17 10 37 35 44 43 28 21 17 27 35 25 25 19 52 44
chrX:2841347:2843657:clu_76 0 0 0 0 1 0 1 0 2 0 1 0 0 3 1 0 0 4 0 0 0 4 0 0 0 1 0 0 2 2 0 0 2 0 0 0 0 0 1 0 3 0 4 2 0 0 1 0 1 0 0 1 1 0 0 5 1 3 2 0 0 1 0 2 0 0 0 1 1 0 2 2 0 0 0 0 0 0 0 0 1 0 1 1 3 0 0 4 0 0 0 0 2 0 0 0 0 2 0 0 3 2 1 3 3 2 0 0 2 1 1 0 0 4 0 2 0 2 0 1 2
chrX:2867768:2871184:clu_77 0 1 2 4 2 2 1 5 3 2 4 0 0 0 1 1 3 3 6 0 0 0 4 8 0 0 4 8 2 1 3 2 3 2 0 1 7 0 0 0 5 6 20 0 6 2 0 0 1 0 0 3 9 3 1 1 0 0 0 0 0 7 1 1 2 0 10 13 2 0 15 2 1 2 1 2 0 0 7 11 7 3 0 0 1 0 13 7 0 1 1 0 1 8 0 0 1 0 0 9 0 0 1 0 1 6 1 5 3 7 2 2 16 0 1 2 9 2 1 1 0
chrX:2870601:2871184:clu_77 3 0 0 0 1 0 0 0 0 1 4 0 0 0 2 0 0 0 0 1 4 2 6 1 1 0 1 2 0 0 2 0 0 0 0 1 2 2 0 0 3 0 1 0 3 5 3 0 0 4 0 0 2 0 2 0 0 0 1 0 0 5 0 0 0 0 2 1 1 0 3 0 0 2 0 0 2 0 2 1 1 1 0 0 0 2 2 1 1 2 3 1 0 2 0 0 0 0 0 5 0 0 0 0 2 0 0 0 0 0 0 2 0 0 4 3 6 1 3 0 0
chrX:2873578:2876315:clu_78 10 2 1 0 1 1 3 2 3 1 4 1 3 0 0 2 1 2 5 0 2 1 14 7 1 0 7 11 2 1 6 1 2 4 2 1 4 2 1 0 10 2 13 6 2 1 4 0 0 5 5 0 12 0 2 2 0 1 2 0 0 4 0 0 4 0 1 11 1 0 22 2 0 0 2 0 4 0 2 10 1 11 2 0 5 1 22 4 0 0 2 0 2 8 0 1 1 0 0 7 1 0 1 1 1 2 3 1 1 3 1 3 12 2 1 8 7 8 1 2 0
chrX:2873578:2878419:clu_78 0 0 0 0 0 0 1 0 0 0 0 0 0 0 0 0 0 0 0 0 0 0 1 3 0 0 0 0 0 0 0 0 0 0 0 0 0 0 0 0 1 0 0 0 0 0 0 0 0 0 0 0 2 0 0 0 0 0 1 0 0 0 0 0 0 0 2 2 0 0 0 0 0 0 0 0 0 0 0 2 0 0 0 0 0 0 3 0 0 0 0 0 0 0 0 0 0 0 0 0 0 0 0 1 0 0 0 0 0 0 0 1 0 0 0 0 1 0 0 0 0
chrX:2876476:2878419:clu_78 4 0 1 0 2 0 0 7 0 2 4 1 4 2 0 0 4 3 9 0 2 6 12 1 0 1 3 5 3 3 3 1 2 8 3 2 1 1 2 0 9 2 26 0 5 5 3 0 0 5 5 0 9 1 4 0 0 1 0 0 0 9 1 5 5 0 2 9 2 0 9 1 0 1 0 2 8 2 2 7 1 1 3 0 4 1 21 3 0 1 3 0 1 8 2 2 0 2 0 11 3 0 0 2 2 2 0 3 0 5 1 3 8 4 1 6 2 3 4 0 1
chrX:2878461:2882265:clu_79 2 0 0 1 1 0 0 5 0 2 2 0 1 3 0 1 1 1 7 0 0 0 12 4 0 2 0 4 0 3 0 0 2 2 0 0 0 1 0 0 1 0 12 1 2 3 0 0 0 0 0 0 5 0 0 0 0 0 1 0 0 5 0 1 2 0 4 7 0 0 6 0 0 2 0 0 3 0 2 0 0 1 1 0 2 0 15 0 0 0 1 0 0 5 1 0 0 0 0 1 1 0 0 3 0 2 0 0 0 1 1 2 4 1 0 1 1 1 0 0 1
chrX:2878461:2886190:clu_79 4 0 2 0 1 0 1 1 1 0 2 0 1 0 2 2 1 3 2 0 0 7 2 0 0 0 0 2 1 0 4 0 0 9 1 1 4 0 0 0 7 1 4 0 1 1 3 1 0 4 6 0 4 2 0 0 0 1 2 0 0 2 0 2 3 0 1 4 2 0 1 1 0 2 0 1 1 1 0 4 1 1 4 0 5 1 2 1 0 1 2 0 0 1 0 1 0 2 0 10 1 1 2 0 2 0 0 3 0 1 1 2 1 0 0 5 2 1 1 0 0
chrX:2878509:2882265:clu_79 0 0 0 0 0 0 0 0 0 0 0 1 0 0 0 0 0 0 0 0 0 0 3 0 0 0 0 2 0 0 0 0 0 0 0 0 0 0 0 0 0 0 1 0 0 0 0 0 0 0 0 0 0 0 0 0 0 0 0 0 0 1 0 0 0 0 2 0 0 0 4 0 0 0 0 0 0 0 0 0 0 2 0 0 0 0 2 1 0 0 0 0 0 0 0 0 0 0 0 0 0 0 0 0 0 0 0 0 0 0 0 0 1 0 0 0 0 0 0 0 0
chrX:3103000:3106467:clu_80 0 0 0 1 0 0 0 0 0 0 0 0 0 0 0 0 0 0 0 0 0 0 1 0 0 2 0 0 0 0 0 0 0 0 0 0 0 0 0 0 1 1 1 0 0 0 0 0 0 0 0 0 0 0 0 0 0 0 0 0 0 2 0 0 0 0 0 0 0 0 3 0 0 0 0 0 0 0 0 0 0 0 0 0 0 0 1 2 0 0 2 0 0 0 0 0 0 0 0 0 0 0 0 0 0 0 0 0 0 0 0 1 4 0 0 0 0 0 0 0 0
chrX:3103000:3114307:clu_80 0 0 1 6 1 0 2 2 1 0 1 1 2 1 0 2 0 0 5 0 0 6 1 0 1 4 0 1 5 2 0 2 1 0 2 0 0 0 3 0 8 0 1 0 3 0 0 0 0 0 0 2 2 0 0 1 2 1 0 0 0 4 1 0 2 0 3 1 0 0 2 2 0 0 3 0 0 0 0 2 0 0 0 0 1 1 0 6 0 0 0 1 0 1 0 1 0 0 0 0 0 0 0 0 6 2 0 1 2 0 0 0 4 0 2 0 0 3 0 3 0
chrX:3109263:3114307:clu_80 0 0 0 0 1 3 0 0 0 0 2 1 0 0 0 0 0 0 1 1 0 0 0 0 0 0 0 2 0 0 0 1 0 0 0 0 0 0 0 0 1 0 0 0 0 0 0 0 1 0 0 0 0 1 1 0 1 2 0 0 0 1 4 0 0 0 0 4 0 0 2 0 2 0 0 0 0 1 0 0 1 0 0 0 0 0 0 2 0 0 0 2 0 1 0 0 0 0 0 0 0 1 0 1 3 0 0 0 0 1 0 0 3 0 0 2 3 4 1 3 0
chrX:3113009:3114307:clu_80 0 0 0 4 1 0 0 0 0 0 0 0 0 0 0 0 0 0 1 2 0 2 0 0 0 0 0 0 1 0 0 0 0 0 0 0 0 0 0 0 0 0 0 0 0 0 0 0 0 0 0 0 0 0 0 3 0 1 0 0 0 0 0 0 0 0 0 0 0 0 0 1 0 0 0 0 0 0 0 1 0 1 0 0 3 0 0 1 0 0 0 1 0 1 0 0 0 0 0 0 0 0 0 0 3 0 0 0 0 0 0 0 0 0 0 2 1 0 0 5 0
chrX:3229665:3233493:clu_81 0 0 0 0 0 3 0 2 2 0 2 1 0 1 2 0 0 0 0 0 0 0 0 0 0 3 0 0 0 0 0 0 1 0 0 2 0 0 0 0 0 0 0 0 0 1 0 0 0 0 0 0 0 0 0 0 2 0 0 0 0 0 0 0 0 0 0 0 0 0 0 0 0 0 0 0 0 0 0 0 0 0 0 0 0 0 0 1 0 0 0 0 0 0 0 0 0 0 0 0 0 0 0 0 0 0 0 0 0 0 0 1 0 0 0 0 0 0 0 0 0
chrX:3229665:3235144:clu_81 273 69 469 524 441 397 98 292 105 408 144 313 316 85 133 132 2 191 244 398 158 194 190 240 101 587 81 256 382 519 117 566 100 117 233 193 36 23 400 214 657 116 336 153 209 101 141 82 70 35 92 587 188 212 279 110 183 768 59 36 159 302 529 115 247 105 25 266 135 192 266 465 175 174 160 35 66 139 50 390 179 142 66 246 200 396 418 1039 124 167 181 282 27 458 114 205 49 118 276 30 242 73 673 528 493 194 104 168 558 61 712 204 111 264 198 384 64 769 33 357 5
chrX:3229665:3238049:clu_81 0 0 0 1 0 1 0 0 0 1 0 0 0 0 0 0 0 0 0 0 0 0 1 0 0 0 0 0 0 0 0 0 0 0 2 1 0 0 1 0 0 0 0 1 0 0 0 0 0 0 0 0 0 1 1 0 0 0 0 0 0 2 2 0 1 0 0 0 0 0 0 0 0 0 2 0 0 0 0 0 0 0 0 0 0 0 0 0 0 0 0 0 0 0 0 1 0 1 0 0 0 0 2 1 1 0 2 0 3 0 2 0 0 0 0 3 0 0 0 0 0
chrX:3233712:3235144:clu_81 0 0 1 0 0 0 0 0 1 0 0 0 0 0 0 0 0 0 0 3 0 0 0 0 0 0 0 0 0 0 0 0 0 0 0 1 0 0 0 0 1 0 0 0 0 0 0 0 0 0 1 0 0 0 0 0 0 0 0 0 0 0 1 0 0 0 0 0 0 0 0 0 0 0 0 0 0 1 0 0 0 0 0 0 0 0 0 1 0 0 0 0 0 0 0 0 0 0 0 0 0 0 0 0 1 0 2 0 0 0 2 0 0 3 0 1 0 0 0 0 0
chrX:3236044:3238049:clu_81 355 74 892 651 479 875 146 289 140 604 207 388 394 129 217 149 0 207 275 459 193 288 264 320 103 805 84 332 486 551 148 638 122 220 234 252 65 23 546 255 786 121 454 179 270 99 240 94 89 41 158 1109 258 229 353 199 266 1001 75 36 202 476 648 172 330 112 51 339 156 196 272 603 283 238 212 66 77 192 42 420 215 160 68 249 219 752 567 1179 128 258 271 338 32 641 135 257 42 130 348 28 274 98 846 726 690 246 94 178 707 68 909 248 190 368 248 452 79 1469 38 488 3
chrX:3248449:3248685:clu_82 198 60 694 383 220 753 95 188 100 473 176 240 255 79 141 132 3 163 133 364 132 220 136 210 84 424 73 252 386 278 111 461 80 139 173 185 34 24 379 153 463 85 311 165 197 78 153 86 68 33 93 641 175 172 223 117 177 719 22 42 142 315 509 128 254 82 47 236 112 201 252 465 191 147 156 37 42 135 37 351 165 140 61 210 158 640 399 683 118 232 195 282 22 436 103 208 39 109 246 29 153 80 525 478 386 137 87 144 319 45 586 175 179 316 160 370 55 1071 29 350 2
chrX:3248449:3261687:clu_82 3 0 2 0 2 3 3 0 1 3 0 0 1 0 0 0 0 0 1 3 2 0 1 0 2 7 0 1 5 2 0 0 2 0 0 1 0 0 1 0 3 0 1 4 0 0 0 0 0 0 0 7 0 0 1 4 2 9 0 2 0 1 1 0 2 0 0 3 1 1 1 5 2 2 2 0 0 0 0 0 3 0 0 0 1 3 4 2 0 0 0 2 0 2 0 3 2 0 0 0 1 0 1 4 1 0 0 1 3 0 4 3 1 1 2 0 0 2 1 0 0
chrX:3248814:3261687:clu_82 149 51 408 259 159 403 60 120 51 311 95 135 202 62 100 82 1 113 97 226 115 173 123 146 68 289 59 205 214 189 69 290 54 95 147 121 28 15 272 115 333 62 225 94 138 49 113 68 72 21 62 413 111 129 149 92 141 510 23 30 119 218 355 79 188 72 36 189 73 160 185 280 149 95 127 27 37 96 29 266 102 96 47 128 139 316 357 455 64 131 131 193 17 324 78 126 17 59 179 26 113 64 348 401 282 105 57 125 222 35 425 151 121 205 103 243 24 604 21 286 3
chrX:3258153:3261687:clu_82 0 0 0 0 0 0 0 0 0 0 0 1 0 2 0 0 0 0 0 0 0 0 0 0 1 0 0 0 0 0 0 0 0 0 1 0 0 0 1 0 1 0 0 0 0 0 0 0 0 0 0 0 0 0 3 0 0 2 0 0 0 1 1 0 0 0 0 0 0 1 0 0 0 0 0 0 0 0 0 0 0 0 0 0 0 0 0 0 0 0 0 0 0 1 0 0 0 0 0 0 0 0 0 2 0 0 0 0 0 0 1 0 0 0 0 2 2 0 0 0 0
chrX:3190413:3195656:clu_83 0 0 0 1 0 1 0 0 0 0 0 0 0 0 0 1 0 0 1 0 1 0 0 0 0 1 0 1 0 1 0 0 0 0 0 0 1 0 0 1 3 0 0 1 0 0 0 0 0 0 1 0 0 0 0 0 0 0 0 0 0 0 2 0 0 0 0 0 0 0 0 0 0 0 1 0 1 0 1 0 0 0 0 0 0 0 0 0 0 0 0 2 0 0 0 0 1 0 0 0 0 0 0 0 0 0 0 0 0 0 0 0 0 0 0 0 0 1 0 0 0
chrX:3190413:3202196:clu_83 2 0 1 1 0 2 0 1 1 0 0 0 0 0 0 0 0 0 1 0 0 0 0 0 3 3 0 0 0 0 0 1 0 1 0 0 0 0 0 0 0 0 2 0 0 1 0 1 0 1 0 2 0 0 2 0 0 1 1 0 0 2 0 0 1 0 0 0 0 1 3 0 0 1 0 0 0 2 0 0 0 0 2 0 0 1 3 0 0 0 2 2 0 2 0 0 0 0 1 0 0 0 1 0 0 1 0 0 0 2 0 1 0 0 0 0 0 2 0 0 0
chrX:3261902:3263791:clu_84 0 0 0 0 1 0 0 1 0 0 0 0 1 0 1 0 0 1 0 5 1 0 2 0 1 1 0 0 1 2 1 1 0 0 0 0 0 0 4 0 0 1 0 0 0 0 3 0 0 0 0 0 0 0 0 0 0 1 0 0 1 0 2 0 2 0 0 3 0 0 0 0 1 1 0 0 0 1 0 2 0 0 0 0 0 0 1 0 0 0 0 0 0 5 2 0 0 0 2 0 0 0 2 1 2 1 0 0 1 0 1 2 0 0 0 0 0 0 0 1 0
chrX:3261902:3264556:clu_84 26 22 9 68 28 9 26 22 16 18 25 44 23 6 30 13 0 59 23 39 19 13 22 49 18 59 11 39 20 62 21 79 16 8 87 28 15 1 25 19 91 12 47 17 23 17 23 10 21 5 16 4 15 34 26 16 14 125 24 9 22 46 87 21 59 9 10 51 11 31 81 57 21 17 31 6 6 27 9 77 21 29 9 25 35 3 47 100 19 4 35 34 2 88 13 22 6 24 59 3 17 20 96 70 49 18 7 34 47 3 87 49 4 23 27 59 3 15 6 69 1
chrX:3526986:3530218:clu_85 3 3 11 5 18 21 17 6 8 2 1 16 7 9 3 5 9 12 16 8 10 4 17 24 5 6 13 10 12 12 6 19 9 1 13 18 13 10 11 5 13 4 7 26 9 5 9 12 2 6 8 14 8 6 14 10 6 18 7 8 1 10 6 16 10 7 8 2 8 6 13 11 11 4 8 4 11 3 8 17 9 11 9 6 9 14 5 1 9 16 12 20 7 20 3 0 8 7 4 6 13 5 2 11 13 5 5 8 13 20 11 21 14 20 5 13 10 24 10 11 10
chrX:3529375:3530218:clu_85 16 0 11 8 5 10 5 10 4 6 9 5 14 8 9 4 8 6 17 2 8 13 14 17 0 8 1 14 9 4 7 6 2 12 7 6 13 7 4 0 10 3 7 10 2 5 6 5 6 14 8 20 8 4 20 8 7 9 5 7 3 5 7 9 7 6 5 6 11 4 15 11 6 4 4 11 11 8 8 13 5 6 2 4 10 7 15 3 0 8 16 13 8 13 0 2 0 8 6 6 11 4 5 10 19 8 4 6 8 13 8 11 17 15 5 7 5 15 4 6 7
chrX:3544555:3559893:clu_86 15 4 7 17 13 27 18 13 15 3 21 20 7 9 17 10 23 18 27 14 18 12 18 32 8 14 5 20 18 10 19 24 8 8 31 22 23 21 23 9 22 8 24 33 17 9 29 13 5 19 9 17 10 17 34 30 10 10 10 24 2 16 21 16 18 10 10 8 12 2 24 18 22 9 13 14 20 20 14 33 12 20 14 6 20 10 15 6 13 25 43 20 12 26 8 7 7 9 17 21 21 12 18 8 20 22 7 16 20 32 13 10 30 15 12 21 23 29 1 14 13
chrX:3544555:3573190:clu_86 0 1 0 2 2 2 2 0 3 0 0 1 2 2 5 1 0 0 0 1 0 0 4 4 0 3 0 2 2 0 1 0 1 0 8 3 1 2 1 0 0 0 0 7 1 2 0 2 2 3 0 2 0 0 2 4 0 0 2 2 0 2 2 1 1 3 1 0 0 2 2 2 0 3 2 4 1 0 0 3 0 3 3 0 0 0 1 0 1 3 0 4 1 0 0 0 0 0 0 0 0 2 0 0 0 1 0 2 0 2 3 0 2 4 3 0 4 0 1 2 0
chrX:3560012:3573190:clu_86 17 4 10 18 11 26 25 13 15 5 23 20 7 6 32 12 14 11 22 14 23 19 21 46 5 17 35 21 18 12 14 12 7 10 28 18 23 15 18 12 29 2 28 18 21 11 22 14 15 12 19 16 13 7 42 23 12 11 11 27 4 19 14 23 21 11 17 22 12 8 20 14 14 11 9 12 25 18 15 27 12 19 20 5 18 14 25 8 19 22 24 17 15 39 8 12 14 13 15 14 13 8 20 12 23 19 2 15 13 28 16 17 26 38 21 13 24 29 5 21 18
chrX:3735819:3736483:clu_87 25 9 13 17 27 34 35 9 28 7 45 24 20 18 1 26 13 13 5 26 28 34 37 60 14 26 10 13 22 18 32 17 25 31 29 29 39 24 17 12 13 14 19 23 24 25 21 22 18 42 26 37 26 16 19 5 19 10 31 22 2 14 12 35 20 7 13 13 20 6 9 25 30 27 17 29 16 44 6 17 23 13 11 22 35 11 10 34 20 28 17 25 17 31 6 18 14 26 9 11 13 14 15 19 14 11 8 7 28 61 21 23 11 24 25 33 13 17 14 18 22
chrX:3735819:3746547:clu_87 0 0 1 5 5 1 1 2 12 3 0 4 0 1 2 4 4 1 0 0 0 0 6 12 0 0 3 1 1 6 5 1 2 6 14 1 6 2 0 1 0 0 1 0 0 2 1 4 6 7 9 8 0 0 5 4 0 2 10 11 0 0 0 4 13 1 0 1 2 0 2 7 6 10 0 0 4 8 4 2 2 3 5 0 3 1 0 2 4 0 0 0 5 10 1 5 4 0 3 1 3 6 3 0 5 0 0 1 1 8 5 0 0 0 3 3 2 3 8 0 7
chrX:3736541:3736698:clu_87 4 3 0 1 3 8 5 1 1 1 11 7 5 0 1 4 0 3 2 2 4 5 6 11 0 4 0 2 3 2 2 4 8 7 10 4 7 8 5 1 2 2 0 2 4 2 2 7 6 4 9 9 2 3 3 4 3 0 1 5 0 4 0 6 4 0 4 0 0 4 0 1 7 4 2 2 6 10 4 2 1 4 2 2 9 2 4 4 5 2 1 3 7 6 1 2 0 2 0 1 0 0 5 4 5 3 1 3 4 1 2 8 5 5 7 3 1 4 1 3 6
chrX:3736541:3738068:clu_87 0 0 0 0 0 0 0 0 0 0 3 0 0 0 0 0 0 0 0 0 0 0 0 0 0 0 0 0 0 0 2 0 0 0 0 0 0 0 0 0 0 0 1 0 0 0 2 0 0 2 0 1 0 1 1 0 0 0 1 0 0 0 0 2 0 0 0 0 0 0 0 0 0 0 0 0 0 0 0 0 1 0 0 0 0 0 0 1 0 1 1 0 0 1 0 1 2 0 0 0 0 0 0 0 0 0 0 0 0 3 1 1 0 0 0 2 0 0 0 0 0
chrX:3736541:3740114:clu_87 0 0 0 0 0 0 0 0 0 0 0 1 0 1 0 0 0 0 0 0 0 1 0 1 0 0 1 0 0 0 0 0 0 0 0 0 0 0 0 0 0 0 0 0 0 1 0 0 0 0 0 1 2 0 0 1 0 0 0 0 0 0 0 0 0 0 0 0 0 0 0 2 0 0 0 0 0 0 0 0 0 0 0 1 0 0 0 0 0 0 0 0 0 0 1 0 0 0 0 0 0 0 0 0 0 6 0 0 0 0 0 0 1 0 1 1 0 0 0 0 0
chrX:3736541:3740415:clu_87 1 3 4 0 2 12 12 5 8 0 9 5 5 3 1 3 2 1 1 7 2 5 0 3 1 12 1 3 1 3 2 5 1 3 2 2 7 2 6 2 0 0 2 4 4 2 9 6 3 6 1 8 2 2 6 0 0 2 4 5 1 1 2 4 4 0 2 5 6 2 0 7 4 7 6 5 0 4 0 3 3 6 1 6 4 1 1 5 1 9 3 2 2 6 1 2 3 3 5 4 1 4 5 0 0 0 9 3 1 3 2 2 1 1 5 4 3 1 4 4 3
chrX:3736541:3746547:clu_87 7 3 1 8 8 4 7 2 13 0 0 4 3 6 3 4 1 3 1 7 5 4 5 13 1 9 2 5 2 11 10 1 6 1 8 0 13 2 6 3 3 5 4 1 0 3 0 7 5 11 8 5 2 2 3 1 4 6 13 10 0 6 3 8 1 4 2 4 5 0 2 8 10 8 4 3 3 11 0 10 12 4 4 0 6 3 2 8 5 9 1 3 1 7 2 5 0 3 4 3 5 4 5 7 3 0 0 2 0 13 5 4 0 8 4 4 3 2 1 3 5
chrX:3736541:3747405:clu_87 0 0 0 0 0 0 1 0 0 0 0 0 0 0 0 0 0 0 2 0 0 0 0 0 0 1 0 1 0 0 0 0 0 1 0 0 0 3 0 0 1 1 0 2 0 0 0 1 0 0 1 0 0 0 0 0 0 0 0 0 0 1 0 0 0 0 0 0 0 0 0 0 0 0 0 0 0 1 0 0 0 0 0 1 1 1 0 0 0 1 0 0 0 0 0 1 0 0 0 0 0 0 0 2 0 0 0 1 0 0 0 0 0 0 1 0 0 0 0 0 0
chrX:3736744:3738068:clu_87 1 0 0 1 1 0 3 0 0 0 1 0 0 0 0 0 0 1 0 0 0 0 1 0 0 0 0 0 0 0 0 0 1 1 3 0 0 0 0 1 0 0 0 0 1 0 0 0 2 0 3 1 0 0 0 0 0 0 0 0 0 1 0 0 0 0 0 0 1 0 0 0 0 0 0 0 0 2 0 1 0 0 0 0 5 0 0 0 0 0 0 1 0 0 2 0 1 0 0 0 0 0 0 0 1 0 0 2 0 0 0 1 0 2 2 0 0 0 0 0 0
chrX:3736744:3740114:clu_87 0 0 0 0 0 2 1 0 0 0 0 0 0 0 0 1 0 0 0 0 0 0 1 2 0 0 0 0 0 0 0 0 0 0 0 0 0 0 1 0 0 0 0 1 0 0 0 1 0 0 2 4 0 0 0 0 0 0 0 0 0 0 0 0 0 0 0 0 1 0 0 0 0 1 0 0 0 0 0 0 0 0 0 0 0 0 0 0 0 0 0 0 0 0 1 2 0 0 0 0 0 0 0 0 0 0 0 0 1 1 3 0 0 0 0 0 0 0 0 0 0
chrX:3736744:3740415:clu_87 2 0 1 1 0 0 5 0 0 1 1 6 2 0 2 0 0 0 1 0 2 2 2 8 0 0 0 0 1 3 3 2 0 0 1 0 6 1 3 0 0 0 0 1 4 0 0 0 0 2 1 3 3 2 1 1 1 0 2 1 0 0 0 0 2 1 2 0 0 2 2 2 5 0 0 5 0 8 0 1 3 1 0 0 2 2 0 2 1 0 0 2 3 1 1 0 1 0 0 0 0 1 3 1 1 1 3 0 0 1 0 0 1 0 2 0 0 1 1 0 0
chrX:3736744:3746547:clu_87 2 0 0 2 2 1 3 0 2 0 0 1 1 0 0 0 0 0 1 0 1 0 1 1 0 0 0 2 0 2 0 3 2 0 5 0 3 2 1 0 2 1 1 0 0 2 0 3 2 4 3 1 0 0 1 1 1 0 0 2 0 2 2 1 4 0 0 0 0 2 0 1 2 0 0 0 3 2 2 1 0 3 1 1 2 0 0 3 1 0 0 0 4 1 0 0 0 0 0 1 0 0 0 0 2 0 1 0 0 0 1 3 0 1 4 0 1 1 0 2 3
chrX:3738158:3740415:clu_87 0 0 0 0 0 0 0 0 0 0 0 0 3 0 0 0 0 0 0 0 0 0 1 2 0 0 0 0 0 0 0 0 0 0 0 0 0 0 0 0 0 0 0 0 0 0 0 0 0 0 0 1 0 0 2 0 0 0 0 0 0 1 0 0 0 0 0 0 0 0 0 0 0 0 2 1 0 2 0 0 2 0 1 0 1 0 0 0 0 0 0 0 0 1 0 0 0 0 0 0 1 0 0 0 0 0 0 0 0 0 0 2 0 0 0 0 1 0 0 0 0
chrX:3740326:3740415:clu_87 0 0 0 0 5 5 1 1 2 0 7 0 1 1 0 1 2 1 0 0 0 0 1 1 2 0 0 2 2 5 2 0 0 0 1 1 0 3 0 0 0 0 2 0 1 3 1 1 0 2 2 5 0 1 0 0 2 1 0 3 0 1 1 5 1 0 1 1 2 2 3 3 0 0 3 3 1 4 0 0 2 0 3 1 2 0 2 0 2 2 0 0 0 2 1 1 2 0 0 0 0 0 2 3 2 2 1 4 1 3 0 2 2 1 0 4 1 0 0 1 0
chrX:3740621:3743129:clu_87 5 0 1 1 2 5 6 0 0 1 7 2 1 0 0 1 0 0 0 2 0 2 4 4 0 8 1 1 3 4 4 0 2 7 4 0 4 2 2 2 1 2 1 2 0 0 0 3 4 3 4 7 0 2 3 1 2 3 2 0 0 3 4 4 0 0 0 2 1 0 0 2 0 0 0 0 0 3 1 2 1 0 0 1 4 3 0 0 0 0 2 2 0 5 1 0 0 1 0 1 0 0 0 1 0 0 2 0 0 6 2 2 0 1 0 0 3 0 0 0 0
chrX:3740621:3744642:clu_87 0 0 1 2 1 0 2 1 4 0 1 0 0 0 0 0 1 0 0 0 2 0 0 3 0 3 0 1 0 0 0 0 1 1 0 0 1 0 2 0 0 0 2 0 1 0 1 0 0 0 0 2 0 1 0 0 1 2 0 0 0 2 0 0 0 0 0 0 1 0 0 1 0 0 2 0 0 3 0 0 3 2 0 0 1 1 0 1 0 2 2 0 2 1 1 0 0 0 1 2 2 0 0 0 0 4 0 0 0 1 1 0 0 0 0 4 1 0 0 0 1
chrX:3740621:3746547:clu_87 0 1 0 0 2 0 2 0 2 0 0 0 3 0 0 1 0 0 0 1 5 2 1 5 0 0 0 2 2 0 3 0 1 0 2 3 4 1 1 0 0 0 1 1 0 0 0 2 0 1 0 0 0 2 1 0 0 0 2 3 0 3 3 3 0 0 3 2 0 0 2 0 0 1 0 2 4 0 2 0 0 0 0 2 0 0 0 1 1 0 0 0 2 7 3 1 0 0 0 0 0 0 2 1 2 0 0 0 0 1 0 2 1 1 1 0 0 1 1 0 0
chrX:3743272:3744526:clu_87 0 2 0 0 4 0 2 0 1 0 3 0 0 2 2 5 0 3 0 0 4 0 2 4 0 6 0 0 2 0 3 0 6 3 5 0 1 3 2 0 0 1 2 3 0 1 1 1 3 4 2 1 0 0 1 2 0 0 3 0 0 3 0 1 3 0 2 0 0 4 0 0 5 2 0 0 4 4 0 3 1 0 0 0 2 3 0 2 1 1 1 0 2 2 0 0 0 0 0 1 0 0 1 0 4 2 1 1 0 2 2 4 0 0 2 2 1 0 0 1 0
chrX:3743272:3744642:clu_87 6 4 5 0 0 10 2 1 7 2 7 2 1 1 2 0 4 3 0 5 4 3 2 6 0 4 1 1 4 3 9 4 7 18 4 10 2 2 2 2 1 1 0 1 2 10 6 2 0 5 1 5 3 2 0 1 4 0 0 2 0 2 8 8 3 0 2 3 6 2 1 3 6 2 0 6 6 3 1 0 1 5 3 2 6 5 2 2 2 2 1 2 2 4 0 4 6 0 1 0 0 0 3 2 4 1 1 1 5 5 0 8 2 3 5 2 4 1 1 0 1
chrX:3744770:3746547:clu_87 9 7 7 9 11 16 12 1 7 1 0 10 5 9 6 8 9 8 5 10 7 9 20 25 3 13 1 7 18 11 8 7 11 14 39 9 14 9 7 8 2 4 3 5 0 3 6 8 4 13 7 11 3 14 5 2 10 7 4 7 0 7 8 16 11 4 2 3 17 4 7 11 23 11 0 8 5 13 5 8 12 8 2 5 16 2 8 10 5 14 10 2 11 6 6 12 12 4 3 8 10 11 9 2 9 10 14 11 7 15 14 8 10 3 1 11 5 3 4 5 6
chrX:3747433:3761382:clu_88 6 6 0 9 11 8 27 1 26 1 9 17 3 6 7 15 6 8 1 8 9 5 11 35 1 3 4 9 10 14 14 1 10 4 23 8 19 4 2 2 2 3 3 12 6 12 6 10 16 13 26 4 13 9 6 4 3 4 10 13 0 4 10 15 15 1 5 10 8 4 3 17 18 10 3 5 5 26 7 8 11 12 1 3 19 4 6 18 11 9 3 6 6 11 9 10 11 10 9 5 1 2 17 6 7 1 3 9 4 21 15 16 3 7 12 19 4 2 4 3 8
chrX:3747433:3772733:clu_88 0 0 0 0 0 0 0 0 0 0 0 0 0 0 0 0 2 0 0 0 0 0 0 0 0 0 0 0 0 0 0 0 0 0 5 0 2 0 0 0 0 0 1 1 2 2 0 0 0 0 0 0 0 0 0 0 0 1 2 0 0 0 0 0 0 0 1 0 1 0 3 5 0 0 0 0 0 0 0 0 3 0 0 0 2 0 0 0 2 2 0 0 0 0 0 0 0 1 0 0 2 0 2 0 0 1 0 0 0 1 0 3 0 4 0 2 1 0 0 0 0
chrX:3766531:3772733:clu_88 2 0 0 0 0 0 0 0 0 0 0 2 0 0 0 0 0 0 0 0 1 0 1 5 0 3 0 2 0 0 0 0 0 0 0 0 5 0 0 0 0 0 1 4 2 6 1 1 0 0 7 0 0 0 0 0 0 4 0 0 0 0 0 0 2 0 1 2 0 0 0 1 2 0 0 0 0 2 0 0 3 0 0 0 4 0 2 1 9 0 4 0 0 0 0 0 1 0 0 0 3 1 1 0 0 1 0 0 2 6 0 3 0 0 0 0 4 0 0 0 0
chrX:3771830:3772733:clu_88 0 0 0 0 2 1 1 0 0 0 0 1 0 0 0 0 0 0 0 0 1 0 0 1 0 0 0 2 0 0 3 0 0 0 1 0 4 0 0 0 0 0 0 1 0 0 0 4 0 0 7 0 0 1 0 0 0 0 2 0 0 0 0 0 0 0 1 1 1 0 4 0 0 0 0 0 0 5 0 0 1 0 0 0 0 0 0 0 4 0 0 0 0 0 0 0 4 2 0 1 0 0 0 0 0 0 0 0 0 0 0 2 0 3 0 0 0 0 0 0 0
chrX:3772968:3784991:clu_89 0 1 0 0 0 0 1 0 0 0 0 0 0 0 0 1 0 0 0 0 1 0 2 1 2 0 0 0 0 0 0 0 0 0 0 0 1 0 0 0 0 0 0 0 0 2 0 0 0 0 2 0 0 0 0 0 0 0 0 0 0 0 0 0 1 0 0 0 0 0 0 0 0 0 0 0 0 2 0 0 0 0 0 0 3 0 0 0 0 0 0 0 0 0 0 0 0 0 0 0 0 0 0 0 0 0 0 0 0 0 0 0 0 0 0 0 0 0 0 0 0
chrX:3781686:3783055:clu_89 0 0 0 0 0 0 1 0 0 0 0 0 0 0 0 0 1 0 0 0 0 0 0 3 0 2 0 1 0 0 0 0 0 0 0 0 0 0 0 0 0 0 0 1 0 0 1 0 0 0 0 0 0 0 0 0 0 0 0 0 0 0 0 0 0 0 0 0 0 0 0 1 0 0 0 0 0 1 0 0 0 0 0 0 1 0 0 0 0 0 0 0 0 0 0 0 1 0 0 0 0 0 0 0 0 0 0 0 0 2 0 0 0 2 0 1 0 0 0 1 0
chrX:3781686:3784991:clu_89 0 0 0 0 2 0 0 0 0 0 0 0 0 0 0 0 0 0 0 0 0 2 3 0 0 0 0 2 0 0 0 0 0 0 0 0 0 0 0 0 0 0 0 0 2 0 0 0 0 0 1 0 0 0 0 0 0 0 0 0 0 0 0 0 0 0 0 0 0 0 0 0 0 0 0 0 0 0 0 0 0 0 0 0 2 0 0 0 2 2 0 0 0 0 0 0 0 0 0 0 1 0 0 0 0 0 0 0 0 1 0 1 0 0 1 0 0 0 0 0 0
chrX:3783183:3784963:clu_89 3 0 0 0 2 0 1 0 0 0 0 0 0 0 0 1 0 0 0 0 1 1 0 5 0 1 0 2 0 0 1 0 0 0 5 0 3 0 1 0 0 0 0 3 3 2 0 2 0 0 2 0 0 1 0 0 0 1 3 0 0 0 0 0 1 0 0 0 1 0 0 1 1 0 0 0 0 2 1 0 0 0 0 0 4 0 0 0 6 0 3 2 0 0 0 0 1 2 0 0 2 3 0 0 0 3 0 0 0 3 0 0 0 4 0 0 0 0 0 1 0
chrX:3783183:3784991:clu_89 6 2 0 0 2 0 4 0 0 0 1 2 0 3 0 1 1 0 0 1 2 4 0 5 0 3 0 2 0 0 2 1 0 0 3 0 0 0 0 0 0 0 0 2 2 1 4 0 0 0 7 0 0 2 0 0 0 6 3 0 0 0 0 0 3 0 0 0 1 0 0 0 5 0 0 0 0 5 0 0 0 0 0 0 8 0 1 1 4 0 1 0 0 0 0 0 4 7 0 0 0 5 0 0 0 1 0 0 1 1 0 5 1 5 3 4 0 0 0 3 0
chrX:3783183:3785819:clu_89 0 0 0 0 0 0 5 0 0 0 1 0 0 0 0 0 0 0 0 0 0 0 0 2 0 1 0 2 0 0 2 0 0 0 0 0 2 0 0 0 0 0 0 0 0 3 0 0 0 0 5 0 0 0 0 0 0 0 0 0 0 0 0 2 0 0 0 0 0 0 0 0 5 1 0 0 0 3 0 0 0 0 0 0 0 0 0 0 0 0 0 0 0 0 0 0 0 0 0 0 0 0 0 0 0 1 0 0 0 0 0 0 0 2 1 1 1 0 0 0 0
chrX:6896384:6995261:clu_90 0 0 1 1 0 0 0 0 0 0 2 0 0 0 0 0 0 0 0 0 0 0 0 1 0 0 0 0 0 0 0 0 0 0 0 0 0 0 0 0 0 0 2 0 0 0 1 0 0 0 0 2 0 0 1 0 0 0 0 0 0 0 0 1 0 0 0 0 0 0 0 2 0 0 0 0 2 0 0 0 0 0 0 0 0 0 1 0 0 0 0 0 0 0 0 0 0 0 0 0 1 2 0 0 0 0 0 0 0 0 0 0 0 0 1 0 0 0 0 0 0
chrX:6968513:6975562:clu_90 3 1 0 0 0 0 0 0 0 0 0 1 0 0 1 0 0 0 0 0 0 0 0 0 0 0 0 1 0 0 2 0 0 0 0 0 0 0 0 0 0 0 0 0 0 0 0 0 0 0 0 2 0 0 2 0 1 0 0 0 0 0 0 1 0 0 0 0 0 0 0 0 3 0 0 0 0 1 0 0 0 0 0 0 1 1 0 1 1 0 2 0 0 1 1 2 0 0 0 0 0 0 0 0 0 0 0 0 0 0 0 0 0 0 0 0 1 0 0 0 3
chrX:6968513:6995261:clu_90 84 18 49 97 36 75 121 44 59 55 98 88 56 42 59 58 34 34 66 66 105 124 97 141 17 95 52 89 86 85 83 47 58 93 63 70 105 71 57 45 72 54 36 83 65 92 57 50 40 72 80 65 40 58 81 35 42 65 25 63 20 61 65 95 59 36 37 58 67 25 68 80 45 54 39 25 45 98 38 43 90 41 36 32 143 27 43 69 33 64 76 47 57 138 45 52 21 42 29 37 41 12 53 48 116 45 22 91 95 109 32 51 56 77 96 55 42 50 29 51 60
chrX:6968513:7023661:clu_90 0 0 0 0 0 2 2 0 0 0 5 2 0 0 2 0 0 0 0 1 3 1 2 0 0 2 2 1 0 0 3 0 0 2 0 0 0 1 0 0 0 0 1 2 3 0 0 1 1 1 1 0 0 4 3 0 4 0 2 1 1 2 0 0 1 0 1 1 0 3 0 3 0 0 0 1 2 5 0 0 0 0 0 1 1 0 0 2 2 7 2 2 2 1 1 1 3 0 2 0 1 0 1 0 4 0 0 1 0 3 1 2 3 0 1 1 1 0 0 0 2
chrX:6975864:6995261:clu_90 0 0 0 0 0 0 1 0 0 0 1 1 0 0 0 0 0 0 0 0 0 0 2 0 0 0 0 0 0 0 0 0 0 0 0 0 0 0 0 0 0 0 0 0 0 2 0 2 0 0 0 1 0 0 0 0 0 0 0 0 0 0 0 2 0 0 1 1 0 0 0 0 0 0 0 0 1 1 2 0 5 0 1 0 1 0 0 0 0 2 0 0 0 0 0 0 0 0 0 0 0 0 0 0 0 0 0 1 0 0 0 1 0 0 0 1 0 0 0 0 0
chrX:6995490:7023661:clu_90 86 26 48 112 28 68 117 60 59 58 102 125 66 52 36 44 26 39 48 52 144 126 101 161 20 115 44 80 70 85 69 69 56 120 86 63 136 55 76 27 96 43 29 59 57 110 74 47 47 41 69 40 47 62 83 44 51 54 40 81 28 69 47 90 60 38 57 38 88 32 38 95 46 47 35 37 55 87 35 44 119 32 55 33 114 24 45 63 37 76 95 57 51 157 46 50 11 29 25 45 32 23 73 50 102 39 22 124 99 115 46 68 62 69 94 63 45 42 31 49 72
chrX:6995490:7066094:clu_90 0 0 0 0 0 0 0 0 0 0 0 0 0 0 0 0 0 0 0 0 0 0 1 0 0 1 0 1 0 0 2 1 0 0 0 0 1 0 0 0 1 0 0 0 0 0 0 0 0 0 0 0 0 0 2 0 0 0 0 0 0 0 0 1 0 0 0 0 0 0 0 0 0 0 0 0 1 0 0 0 0 0 2 0 0 0 0 0 0 0 0 0 0 2 0 0 0 0 0 0 0 0 0 0 0 0 0 0 2 1 0 0 0 0 0 1 0 0 0 0 0
chrX:7003512:7023661:clu_90 1 0 2 1 0 0 0 0 0 0 0 0 0 0 0 0 2 1 0 0 0 1 0 1 0 0 0 2 0 0 0 0 0 3 0 0 1 1 1 0 0 0 0 0 0 0 0 0 0 0 0 0 0 0 0 0 0 0 0 0 0 0 0 0 0 0 0 0 0 0 0 0 0 0 0 0 0 0 0 0 0 0 0 2 0 0 0 0 0 1 0 0 0 0 0 1 0 0 0 0 1 0 1 0 0 1 0 0 0 0 0 1 0 0 0 0 0 0 0 0 0
chrX:7023879:7035007:clu_90 2 0 1 0 1 0 1 0 1 0 1 2 0 0 2 0 0 0 0 2 0 2 1 1 0 1 0 0 0 2 1 2 0 3 6 0 5 0 0 0 1 2 0 0 0 5 0 1 1 2 1 1 0 2 3 3 0 1 1 1 3 0 0 2 0 0 1 0 4 0 1 1 0 1 0 2 0 4 0 1 2 0 1 1 1 0 0 1 0 2 0 1 2 3 0 0 0 0 1 0 0 0 1 2 0 0 2 2 0 4 3 3 1 1 1 0 0 1 0 2 1
chrX:7023879:7066067:clu_90 0 0 0 0 0 0 0 0 0 1 1 0 0 1 0 2 0 0 0 0 1 0 0 0 0 0 0 0 0 0 1 0 2 0 0 0 0 0 0 0 1 1 0 1 0 0 1 0 0 1 0 0 0 0 0 0 0 1 2 0 0 0 0 1 1 0 0 0 0 0 0 1 1 0 0 0 0 0 2 0 0 0 0 2 0 0 0 0 0 0 0 0 0 0 1 0 0 0 0 0 0 0 0 0 0 0 0 0 2 0 0 0 0 0 0 0 0 0 0 0 0
chrX:7023879:7066094:clu_90 93 19 27 64 25 31 47 25 42 34 74 71 44 35 46 32 28 26 42 36 83 60 74 92 16 58 23 44 50 74 58 57 34 55 45 30 54 42 37 32 38 25 34 28 33 63 37 36 30 33 44 22 35 30 64 34 27 24 20 30 36 40 37 77 37 25 25 31 39 14 24 52 28 41 31 32 37 83 27 35 46 24 25 24 107 13 31 36 20 48 53 41 53 100 34 27 11 30 28 29 16 13 44 23 84 48 13 80 55 66 18 50 42 39 55 38 33 16 24 25 57
chrX:7035075:7066094:clu_90 0 0 0 0 0 0 1 0 0 0 0 2 0 0 2 0 0 0 0 0 2 3 0 2 0 2 1 2 0 0 1 1 1 1 7 0 5 0 0 1 2 2 0 0 1 1 0 2 0 0 0 0 0 2 2 4 0 0 2 2 0 0 0 1 0 0 3 0 2 0 0 1 1 3 1 0 0 1 0 0 0 0 0 0 0 0 0 0 0 1 0 2 0 2 0 0 0 1 0 0 0 0 0 0 0 0 0 4 1 0 1 2 1 0 1 0 2 0 0 0 3
chrX:7065643:7108921:clu_91 6 9 7 22 11 27 15 25 11 14 7 26 23 5 14 17 3 0 5 9 11 45 10 17 1 13 37 22 15 11 8 56 6 45 22 7 3 10 13 9 33 16 1 10 40 27 0 9 6 7 13 16 4 18 10 24 8 20 1 24 15 4 24 23 16 1 5 12 16 12 3 16 8 14 10 5 17 6 2 17 16 3 8 1 45 5 8 12 7 18 13 4 3 17 1 19 1 17 23 5 8 0 13 29 18 2 7 38 11 10 8 28 3 16 7 25 4 6 4 20 2
chrX:7066124:7077882:clu_91 0 0 0 0 0 1 0 0 0 0 0 1 0 0 0 0 1 0 2 0 1 0 0 0 0 2 0 0 0 0 0 0 0 0 0 0 0 0 0 0 0 0 0 0 0 2 0 0 0 0 0 0 0 0 0 0 0 0 0 0 0 2 0 0 0 0 1 0 0 0 0 0 0 0 0 0 0 1 0 0 0 0 0 0 0 0 0 0 1 0 0 0 0 0 3 0 0 0 1 0 0 0 0 0 0 0 0 0 1 0 1 0 0 1 0 0 0 0 1 1 0
chrX:7066124:7077941:clu_91 2 0 0 2 0 4 3 1 0 1 0 0 0 0 0 0 0 0 0 0 1 10 3 0 0 4 2 4 1 1 2 4 1 0 1 2 5 0 0 0 1 0 0 2 1 2 0 0 0 0 0 1 0 0 0 0 0 0 0 0 0 1 0 2 0 0 0 3 1 0 1 1 0 0 2 0 0 0 2 2 2 0 0 0 1 0 0 0 0 1 2 0 0 1 0 1 0 1 1 1 2 1 2 1 6 0 0 1 0 1 0 0 0 0 1 0 0 0 0 0 0
chrX:7066124:7108921:clu_91 58 23 41 91 41 65 69 47 18 43 77 76 39 25 41 26 48 34 58 46 64 111 72 48 19 63 73 56 46 54 31 89 37 79 35 23 51 44 84 30 88 63 40 16 56 84 26 24 27 42 39 69 37 30 36 46 37 76 3 67 29 41 40 60 60 46 22 45 55 30 20 55 41 45 41 31 41 37 13 34 33 13 44 27 126 33 28 58 29 58 63 27 38 76 47 47 11 61 40 23 29 15 54 76 75 15 18 96 78 48 61 79 20 50 33 48 35 49 26 32 67
chrX:7066124:7171237:clu_91 2 0 0 7 0 2 2 0 0 0 3 0 4 0 0 1 3 1 1 0 2 6 0 2 0 1 3 1 1 2 0 0 2 2 0 0 0 0 2 2 1 1 0 0 1 3 1 2 4 2 0 0 1 2 3 1 0 2 1 2 0 2 1 2 1 0 0 1 3 2 0 0 2 0 2 0 2 3 0 5 0 0 2 0 0 0 1 0 0 1 0 0 0 0 0 0 0 0 1 0 0 0 2 2 2 3 1 2 3 0 0 0 1 3 3 0 2 1 2 0 2
chrX:7078094:7108921:clu_91 2 5 2 5 1 7 7 2 2 7 1 5 4 1 1 6 4 1 5 3 1 8 2 0 0 4 3 1 3 6 0 8 1 6 8 0 5 3 1 0 5 1 2 5 3 3 0 5 4 5 2 5 3 2 4 2 6 2 0 2 4 4 1 6 0 2 0 0 6 3 2 0 4 2 5 7 2 2 0 1 5 0 1 1 5 1 3 3 2 27 5 1 0 0 0 0 0 0 3 0 2 0 1 2 3 0 3 16 5 2 1 7 2 1 1 3 0 0 5 0 3
chrX:7109049:7170536:clu_91 0 1 1 0 0 0 0 0 0 0 0 0 0 0 0 0 0 0 0 0 0 0 0 0 0 0 0 1 1 0 0 2 0 2 1 0 2 0 0 0 0 0 0 0 1 2 0 0 0 0 0 0 1 0 0 1 0 1 0 1 0 0 0 0 0 0 0 1 0 0 0 0 0 0 0 0 0 0 0 0 1 0 0 0 1 1 1 0 0 1 0 0 0 1 0 0 0 0 0 0 0 0 0 0 0 0 0 0 0 0 0 1 0 1 0 0 0 1 0 0 0
chrX:7109049:7171237:clu_91 123 37 104 196 68 182 103 102 75 100 145 140 104 39 80 109 100 37 95 92 105 230 97 109 34 129 177 101 116 101 63 191 75 181 90 64 109 64 157 76 170 90 60 54 129 189 34 99 66 70 70 175 50 80 101 97 54 148 11 126 58 84 77 156 102 80 32 111 130 87 43 127 74 94 89 42 93 73 27 76 78 39 70 48 209 66 63 136 53 160 158 72 72 132 50 98 18 85 92 19 54 41 106 178 166 51 51 173 137 163 101 144 46 112 69 114 47 107 40 71 147
chrX:7170759:7171237:clu_91 1 0 0 1 0 1 0 0 0 1 0 0 0 1 0 1 1 0 0 0 1 1 2 1 0 2 0 0 0 0 0 2 0 1 0 0 0 0 0 0 1 0 0 0 1 0 0 0 0 0 0 0 0 0 0 2 0 0 0 1 0 0 0 0 0 0 0 0 0 0 0 0 0 0 0 0 0 0 0 0 0 0 0 0 1 1 1 0 0 2 0 0 1 3 0 1 0 2 0 0 0 0 0 0 0 3 1 1 0 2 0 2 0 0 0 0 1 1 0 0 0
chrX:7194128:7199464:clu_92 0 0 0 1 0 0 0 1 0 0 1 3 0 3 0 0 0 0 0 0 0 4 0 1 0 1 0 0 0 0 0 0 0 0 0 0 0 0 0 0 0 0 0 0 1 0 0 0 0 0 0 0 0 0 0 0 1 0 0 0 0 0 0 0 0 0 1 0 0 2 0 0 2 0 0 0 0 0 1 0 2 0 2 1 1 0 0 1 0 0 0 1 1 0 0 0 0 0 0 0 0 0 0 0 2 0 0 0 1 2 0 0 0 0 0 0 0 0 0 0 0
chrX:7194128:7211598:clu_92 4 0 0 3 0 0 2 0 1 0 5 0 3 0 0 0 0 0 0 0 0 2 1 1 0 2 1 0 0 0 2 0 1 0 0 0 2 0 0 0 0 0 0 1 0 0 3 0 0 2 3 0 1 0 3 0 0 0 0 1 0 2 0 0 2 0 1 0 4 0 0 0 0 0 0 0 0 1 0 0 1 0 1 0 3 0 1 2 1 0 0 1 0 0 2 0 0 1 1 0 0 0 0 1 4 0 0 3 3 4 0 2 0 1 2 0 0 1 0 1 1
chrX:7194128:7223087:clu_92 147 50 74 186 81 231 154 111 56 157 175 184 126 60 91 91 130 49 117 83 142 263 128 94 34 144 184 92 156 118 96 241 83 159 85 47 111 76 147 87 230 124 97 40 143 193 50 79 68 64 70 245 63 82 110 132 47 228 23 136 90 97 100 153 97 80 28 121 140 81 38 133 78 107 118 51 111 69 44 80 90 39 55 61 238 107 94 210 67 222 162 76 76 146 49 105 30 72 96 31 62 39 117 250 180 65 60 180 201 154 154 157 74 112 68 131 59 164 49 115 128
chrX:7194128:7243380:clu_92 0 0 0 0 0 0 0 0 0 0 2 0 1 0 0 0 1 0 0 0 0 0 0 4 0 0 1 0 1 0 0 2 0 1 0 0 0 0 0 2 0 0 0 0 2 0 0 0 0 0 0 0 0 2 0 0 0 1 0 0 0 0 0 0 0 0 0 0 0 0 0 0 0 0 0 0 0 0 0 0 0 0 0 0 1 0 0 0 0 2 2 0 0 2 1 1 0 0 0 0 0 0 0 0 0 0 0 0 0 0 0 0 0 0 0 1 0 1 1 0 0
chrX:7223224:7234018:clu_92 0 1 0 0 0 1 0 0 0 0 0 1 0 0 0 0 0 0 0 0 0 2 0 0 0 0 2 0 0 0 0 2 0 0 0 0 0 0 1 0 0 0 0 0 0 0 0 0 0 0 1 0 0 0 1 0 0 1 0 0 0 0 0 0 0 0 0 0 0 2 0 0 0 0 0 0 0 0 0 1 0 0 0 0 0 0 0 0 0 1 1 0 0 0 0 0 0 0 0 0 0 0 0 0 1 0 0 1 0 1 0 0 0 1 0 0 0 0 1 0 0
chrX:7223224:7243380:clu_92 116 50 72 175 87 216 144 112 71 136 125 175 108 49 63 120 127 43 111 85 171 254 143 115 38 160 189 120 128 121 90 238 77 191 78 60 140 78 153 72 209 130 83 53 131 187 54 79 69 64 57 197 48 96 135 124 53 179 16 134 77 64 90 175 111 85 47 117 164 80 33 140 74 108 110 55 110 90 30 92 99 37 71 47 200 90 89 154 75 200 173 73 85 118 68 120 20 86 86 44 55 51 111 196 185 55 70 205 165 184 145 162 58 95 93 102 60 130 53 91 161
chrX:7243539:7247811:clu_93 0 0 1 0 0 2 0 0 1 0 0 0 0 0 0 1 1 0 0 0 0 2 0 0 0 0 0 0 0 0 1 2 0 0 0 0 0 0 0 0 0 0 0 0 0 0 0 0 0 0 0 1 0 0 0 0 0 0 0 0 0 0 0 0 1 0 0 0 0 0 0 0 2 0 1 0 0 0 0 0 0 0 0 0 0 0 0 0 0 0 0 0 0 0 0 0 0 0 0 2 0 0 0 0 0 0 0 1 0 0 0 0 0 1 0 0 0 0 0 0 0
chrX:7243539:7251807:clu_93 0 0 0 0 0 0 0 0 0 0 0 0 0 0 0 0 0 0 0 4 1 0 3 0 0 0 0 0 0 0 0 1 0 0 0 0 0 0 0 0 0 1 0 0 0 0 0 2 0 0 0 0 0 0 0 0 0 0 0 0 0 0 0 0 0 0 0 0 0 0 0 0 0 0 0 0 0 2 0 0 0 0 0 0 1 0 0 0 0 0 0 0 0 0 0 0 0 0 0 0 1 0 0 0 0 0 0 0 0 3 0 0 0 0 0 0 0 1 0 0 0
chrX:7243539:7252027:clu_93 133 65 75 173 75 221 131 130 61 111 132 173 132 63 74 62 133 37 118 93 124 191 123 114 22 133 155 146 119 116 90 211 77 169 84 46 102 63 157 74 217 104 68 41 138 154 43 88 50 64 66 228 53 79 106 100 44 175 23 117 85 95 102 147 99 90 41 88 129 98 46 123 73 102 91 53 85 77 40 75 99 47 67 44 208 90 80 144 54 171 165 74 84 128 37 96 15 74 66 45 53 48 111 179 166 51 60 175 165 158 121 154 52 143 84 110 60 155 60 87 116
chrX:7252148:7267929:clu_94 154 80 94 223 108 269 148 153 92 131 180 200 93 75 107 119 168 45 142 89 190 278 150 104 52 175 218 166 149 179 94 283 109 217 97 73 131 77 197 86 254 103 87 56 176 242 46 115 64 82 106 319 58 105 127 142 75 222 14 156 98 122 130 181 108 118 48 112 201 83 50 144 97 111 107 49 94 83 31 64 133 47 79 70 232 106 110 197 63 221 224 83 88 163 62 146 22 100 105 41 95 53 151 255 212 60 59 188 185 188 147 186 71 184 78 150 65 167 58 118 163
chrX:7252148:7364217:clu_94 0 0 0 1 0 0 2 1 0 0 0 0 1 0 0 0 0 0 0 0 0 0 0 0 0 2 0 0 0 0 0 0 0 0 0 0 0 0 0 2 0 0 0 0 1 0 0 1 0 0 0 2 0 0 0 1 0 0 0 2 0 0 1 0 0 0 1 0 2 0 0 1 0 0 0 0 0 0 0 0 0 0 0 1 2 0 0 0 0 1 0 0 0 0 0 1 0 0 0 0 1 0 0 0 0 0 0 0 0 0 1 0 0 0 1 1 1 0 0 2 1
chrX:7870179:7880069:clu_95 0 0 0 0 0 2 0 0 0 0 3 0 0 0 0 0 0 1 0 0 0 0 0 0 0 0 1 0 0 0 0 2 0 0 0 0 0 0 0 0 1 0 0 0 1 0 0 0 0 0 0 0 0 0 1 0 0 0 0 0 0 1 0 0 1 0 0 0 2 0 0 0 0 0 1 0 2 0 0 0 1 0 0 0 0 0 0 0 0 0 0 0 3 0 0 0 0 0 0 0 0 0 1 0 1 0 0 1 0 0 0 0 0 0 0 0 0 0 0 1 2
chrX:7870182:7880069:clu_95 42 11 24 56 33 35 38 38 20 41 79 34 25 14 18 37 35 36 14 41 47 32 61 36 14 28 23 66 60 55 28 34 11 44 51 33 39 28 46 14 31 17 33 21 28 25 31 29 14 26 28 13 57 12 42 36 23 23 17 28 12 18 42 21 34 49 19 30 28 26 34 41 24 23 6 19 26 38 15 13 38 21 22 22 46 32 45 36 35 40 19 23 47 42 22 23 16 24 45 33 46 35 18 42 80 27 14 40 31 36 48 36 33 11 24 33 28 45 24 24 80
chrX:7870182:7889754:clu_95 0 0 0 0 0 0 1 0 0 1 0 0 0 0 0 0 0 0 0 0 0 0 0 1 0 0 1 0 0 0 1 0 0 0 0 0 0 0 1 0 1 0 0 1 0 0 0 2 0 0 0 0 0 0 0 0 0 0 4 0 0 0 0 0 1 0 0 0 0 0 0 0 0 0 0 0 1 0 0 0 0 1 0 0 0 0 0 1 2 2 0 0 0 0 0 0 0 0 0 0 0 0 0 0 0 1 0 0 0 0 0 0 0 0 0 0 0 0 0 1 2
chrX:7880134:7889754:clu_95 61 23 52 81 63 37 60 55 23 50 123 50 48 27 26 50 44 68 23 82 72 39 123 57 25 55 46 97 85 67 50 57 19 64 62 44 61 57 83 20 50 36 52 28 59 36 45 49 20 54 64 12 72 30 72 54 42 45 34 43 18 30 65 38 75 89 37 65 45 43 72 70 39 45 13 28 39 55 22 19 50 33 30 30 65 63 64 50 48 57 30 33 63 64 34 35 37 31 52 53 69 47 36 46 132 28 31 52 42 63 75 45 63 19 41 38 48 79 43 51 136
chrX:7890139:7893981:clu_96 52 14 26 54 40 19 52 29 30 31 110 39 26 22 17 48 54 44 29 57 44 36 70 46 28 53 30 59 60 66 50 30 21 51 45 39 36 32 47 19 43 24 33 18 38 30 35 31 19 37 46 9 53 21 42 60 37 34 31 33 13 44 53 34 67 58 33 41 25 32 54 60 43 33 19 33 36 37 26 30 46 26 28 26 66 41 45 49 35 28 23 19 81 61 13 25 22 21 39 26 43 39 20 32 68 32 22 40 40 44 60 25 52 12 26 27 42 65 34 18 103
chrX:7890139:7895712:clu_96 0 0 0 0 0 0 0 0 2 0 0 0 1 0 0 0 0 0 0 0 0 2 0 1 0 0 0 0 0 0 0 0 0 1 0 0 0 0 0 0 0 0 0 0 1 0 0 0 0 2 0 0 0 1 0 0 0 0 0 0 0 0 0 0 0 0 0 0 0 0 0 0 1 0 0 0 0 0 0 1 0 0 0 0 0 1 0 0 0 0 0 0 1 0 0 0 0 0 0 1 0 0 0 0 1 0 0 0 0 0 0 0 1 0 0 2 1 0 0 0 0
chrX:7894173:7895327:clu_96 55 16 22 40 50 22 21 26 13 34 100 36 32 10 17 12 33 48 11 39 53 27 61 23 8 40 11 53 41 56 26 18 21 26 34 20 36 24 33 23 42 16 39 13 51 25 31 21 12 29 27 9 31 12 46 38 23 19 24 19 5 24 40 20 47 68 18 43 27 26 54 52 8 28 17 26 29 33 17 17 23 24 13 26 30 23 44 31 31 25 13 19 62 32 26 42 18 16 56 16 41 27 22 37 66 24 6 34 40 45 53 36 19 10 13 26 11 30 20 17 68
chrX:7894173:7895712:clu_96 11 7 4 1 8 7 12 7 4 4 12 6 3 8 4 10 2 6 1 7 2 4 9 11 3 4 9 5 8 9 7 2 5 9 8 5 5 3 3 2 8 7 8 5 6 6 3 9 4 4 8 3 3 4 6 7 6 5 5 8 11 4 1 4 11 9 6 7 6 5 10 18 1 3 4 5 10 13 4 3 12 2 9 3 5 7 11 2 6 5 1 2 5 9 5 6 4 7 6 4 7 5 6 3 19 9 6 3 10 4 4 2 11 3 3 10 9 7 5 2 6
chrX:7894173:7895727:clu_96 3 0 3 1 1 1 8 3 6 0 5 1 1 5 1 6 2 6 1 6 1 2 6 5 1 2 3 6 5 1 3 3 1 2 5 2 2 2 3 1 1 3 3 0 5 1 3 5 0 0 2 1 4 2 1 4 0 1 3 9 0 4 2 2 2 1 2 4 0 2 3 1 0 0 3 2 2 1 5 2 3 1 1 3 6 0 3 3 3 1 0 1 4 2 1 2 3 5 0 3 4 0 2 2 5 3 0 6 4 2 0 2 0 0 2 1 1 2 1 1 5
chrX:8522139:8536273:clu_97 0 0 0 0 0 2 0 0 0 0 0 0 0 0 0 0 0 0 0 0 0 0 0 2 0 0 0 0 0 0 0 0 0 0 0 0 0 0 0 0 0 0 1 0 0 1 0 0 0 4 0 0 0 0 0 0 2 0 0 0 0 0 0 0 3 1 2 0 0 0 0 0 0 0 0 0 0 0 0 1 0 0 1 0 0 0 0 0 0 1 0 2 0 2 0 0 0 0 0 0 2 1 0 0 0 0 0 0 0 0 0 2 0 0 0 0 4 2 0 0 1
chrX:8534253:8536273:clu_97 0 0 0 0 0 0 0 0 1 0 0 0 0 0 0 0 0 0 0 0 0 0 0 1 0 0 0 0 0 0 0 1 1 0 0 0 2 0 0 0 0 0 0 1 0 0 0 1 0 1 0 0 1 0 0 0 0 0 1 0 0 0 0 0 0 1 0 0 0 0 1 0 0 0 1 0 0 1 0 3 0 0 0 0 0 0 0 0 0 0 0 0 0 0 0 0 0 0 0 0 1 0 0 0 0 0 0 0 0 0 0 0 1 0 0 0 1 0 0 0 0
chrX:9431502:9469820:clu_98 0 2 1 1 0 1 2 0 3 3 1 0 2 1 2 1 1 4 3 7 2 1 2 0 4 0 2 1 3 1 3 1 1 0 1 1 0 0 0 4 2 2 6 0 1 1 4 3 0 2 3 5 2 0 2 2 0 0 3 1 0 0 0 4 1 0 0 3 1 1 1 2 2 3 2 1 0 0 1 3 0 3 1 5 0 0 2 0 1 3 1 1 2 0 2 4 2 1 1 0 1 1 0 5 3 0 2 2 5 0 3 0 1 0 0 2 0 1 4 4 1
chrX:9433487:9469820:clu_98 18 5 4 7 8 6 8 8 10 6 15 7 7 3 9 12 4 7 6 8 11 9 15 11 5 9 9 8 5 9 7 10 6 5 18 10 4 8 0 4 13 7 12 5 10 13 9 7 8 7 12 11 7 2 12 10 9 9 6 14 7 3 17 11 10 5 3 11 4 6 6 10 12 20 6 0 13 10 14 13 1 7 5 4 10 4 6 9 6 8 7 3 4 19 2 8 5 10 9 16 13 6 18 9 21 6 1 17 9 3 8 21 6 7 7 4 9 7 12 2 5
chrX:9434497:9469820:clu_98 0 0 0 0 0 0 0 0 3 1 1 1 1 1 0 0 0 3 0 3 0 1 0 0 0 0 0 0 0 2 0 0 2 0 0 0 0 0 3 0 0 1 1 0 1 1 0 0 0 0 0 0 2 0 1 2 0 0 0 2 0 0 0 2 2 0 1 2 0 0 0 1 0 0 0 0 0 0 2 1 0 0 0 2 0 0 0 1 2 0 0 0 0 0 1 0 0 0 0 1 0 0 5 2 2 0 1 3 0 0 2 0 1 1 0 0 0 0 0 0 0
chrX:9449678:9469820:clu_98 0 0 0 2 0 0 1 0 0 1 0 0 0 0 0 0 0 0 0 1 0 1 0 2 0 0 0 0 1 0 0 0 0 0 1 0 0 1 0 0 0 0 0 0 0 0 1 0 0 0 1 3 0 1 1 0 0 0 0 0 0 0 0 0 2 0 0 4 0 1 0 0 0 0 0 0 0 0 1 0 0 0 0 0 1 0 1 0 0 0 0 0 3 0 1 0 0 1 0 0 0 0 0 1 0 0 0 0 1 0 0 0 0 0 0 1 0 0 0 1 0
chrX:9469889:9502940:clu_99 0 0 0 0 0 1 0 1 0 0 0 0 1 0 0 0 0 0 0 0 0 0 0 0 0 0 0 0 0 1 0 0 0 0 0 0 0 1 0 0 0 0 2 1 0 0 0 0 0 0 0 0 0 0 0 2 0 0 0 0 0 0 0 1 0 0 0 0 0 2 1 0 0 1 2 0 0 2 1 0 0 2 0 1 0 0 1 0 0 0 0 0 1 1 1 0 1 1 0 1 0 0 0 0 2 0 0 0 0 0 0 0 0 0 1 0 0 1 0 0 0
chrX:9469889:9504313:clu_99 0 0 1 0 0 2 0 2 1 1 2 0 0 0 0 0 0 2 3 1 0 0 0 0 0 0 0 0 1 0 0 2 2 0 4 0 1 0 1 0 0 1 0 0 4 0 0 0 0 0 0 0 0 0 0 6 0 0 0 0 0 1 0 0 2 2 0 0 0 0 0 0 0 0 0 1 0 0 1 2 0 1 0 0 0 0 1 0 0 1 0 0 0 0 0 1 0 0 0 0 2 0 0 0 1 0 1 0 1 1 0 2 0 3 0 0 0 1 0 0 0
chrX:9469889:9529934:clu_99 0 0 0 0 0 0 0 0 0 0 0 0 0 0 0 0 0 0 0 1 0 0 0 0 0 2 0 0 0 0 0 0 0 0 0 0 0 0 0 0 2 0 0 0 0 0 0 0 1 0 0 0 0 0 1 0 0 1 0 0 0 0 0 0 0 0 0 0 0 0 0 1 0 0 0 0 1 0 0 2 0 0 0 0 0 0 1 0 0 0 0 0 0 0 0 0 0 0 1 0 0 0 0 1 0 0 0 2 0 0 0 0 1 0 0 3 0 2 0 0 0
chrX:9469889:9571070:clu_99 0 2 0 0 0 0 0 0 1 2 0 0 0 2 0 0 0 0 2 0 1 0 0 0 2 0 1 0 0 0 0 0 0 0 0 0 3 0 1 0 3 0 0 0 0 0 0 0 0 0 0 0 0 0 0 0 0 0 0 0 1 0 0 1 0 0 0 0 1 0 0 0 0 0 0 0 0 0 0 1 0 0 2 1 0 0 0 0 1 0 0 0 0 1 0 0 0 0 0 1 0 0 0 0 1 0 0 0 0 0 0 0 0 0 0 0 1 0 0 0 0
chrX:9469889:9608313:clu_99 30 18 19 22 17 26 25 14 35 23 29 26 36 16 26 23 6 17 13 29 18 16 26 49 19 28 17 27 25 24 19 19 21 18 35 21 24 22 18 25 36 21 38 23 17 12 32 32 25 24 31 32 20 22 36 27 21 27 17 30 15 16 30 31 38 9 17 32 13 22 36 26 26 29 34 10 12 19 27 22 11 27 21 22 22 19 36 17 17 31 19 12 21 40 8 25 13 22 28 22 35 11 41 37 42 20 20 36 19 12 12 43 23 33 19 37 26 39 29 27 10
chrX:9469889:9622255:clu_99 0 0 0 0 0 0 0 0 0 0 0 0 0 0 0 0 0 0 0 0 1 0 0 0 0 0 0 0 0 0 0 0 0 0 0 0 0 0 0 0 2 0 0 0 0 0 0 0 0 0 0 0 0 0 0 0 0 2 0 0 0 0 0 0 4 0 0 0 1 0 0 2 0 0 0 0 0 0 0 0 0 0 0 0 2 0 0 0 0 0 0 0 0 0 0 0 0 0 0 1 0 0 0 0 0 1 0 1 0 0 0 0 0 0 0 0 1 1 0 0 1
chrX:9504433:9608313:clu_99 0 0 2 0 0 0 0 1 0 1 0 0 0 0 0 0 0 1 1 0 1 1 0 0 0 0 1 0 0 0 0 0 0 0 1 0 0 0 0 0 0 0 0 0 1 0 0 0 0 0 0 0 0 0 0 0 2 0 0 0 0 0 0 0 4 0 0 0 0 2 0 0 0 0 0 0 0 1 0 0 0 0 0 0 0 0 0 0 0 1 0 0 0 1 0 1 0 0 0 0 0 0 1 0 3 0 0 0 0 0 0 0 0 0 0 0 0 0 0 0 0
chrX:9529979:9608313:clu_99 0 0 0 0 0 0 0 0 0 0 0 0 0 0 0 0 0 0 0 1 0 0 0 0 0 2 0 0 0 0 0 1 0 0 0 0 0 0 0 0 0 0 0 0 1 0 0 0 1 0 0 0 0 0 0 0 0 1 0 0 0 0 0 0 0 0 0 0 0 0 0 0 0 0 1 0 0 0 0 1 0 0 0 0 1 0 2 0 0 0 1 1 0 0 0 0 0 0 0 0 0 0 0 1 2 0 0 0 0 0 0 0 1 0 0 1 0 1 0 0 0
chrX:9571097:9608313:clu_99 0 2 0 0 0 0 0 0 0 2 0 0 0 2 0 0 0 0 2 0 0 0 0 0 2 0 1 0 0 0 0 0 0 0 0 0 2 0 1 0 3 0 0 1 0 0 0 1 2 0 0 0 0 0 0 0 0 1 0 0 1 0 0 1 0 0 0 0 1 0 0 0 0 0 0 0 0 0 0 2 0 1 1 0 0 0 0 0 2 0 0 1 0 1 0 0 0 0 0 1 0 0 1 0 2 0 0 0 2 0 0 0 0 0 0 0 2 0 0 0 0
chrX:9608400:9612717:clu_99 0 0 0 0 0 0 0 0 0 0 1 0 0 0 0 1 0 0 0 0 0 0 0 0 0 0 0 0 0 0 1 0 0 2 0 0 0 0 0 0 0 0 0 0 0 0 0 0 0 0 0 0 2 0 0 0 0 0 0 0 0 0 0 2 0 0 0 0 3 0 0 2 0 0 0 0 0 1 0 0 0 0 2 1 0 0 1 0 0 0 0 0 0 0 0 0 0 0 0 0 0 0 0 1 0 0 0 0 0 0 0 0 0 0 0 0 0 0 0 0 0
chrX:9608400:9621585:clu_99 40 30 20 33 16 41 31 30 19 28 49 43 40 14 41 24 13 21 26 40 24 30 30 49 26 40 27 43 30 34 44 42 41 28 33 38 29 26 41 39 45 34 45 44 40 32 33 21 24 30 17 33 38 34 39 48 24 44 14 34 10 21 26 29 39 16 38 38 22 36 38 36 43 22 43 15 14 29 21 40 13 28 33 30 49 16 48 41 30 28 20 20 27 35 31 51 18 30 31 17 30 7 50 28 53 23 16 41 36 19 23 42 35 35 25 61 24 42 20 35 24
chrX:9608400:9622255:clu_99 14 7 8 6 4 11 23 16 12 8 15 10 15 3 18 13 1 11 5 28 15 9 3 30 10 17 16 19 11 18 20 19 10 14 15 16 12 13 4 12 7 5 7 32 19 14 23 15 8 13 21 22 12 9 14 11 21 11 7 29 7 10 11 8 18 3 10 18 15 5 11 8 24 13 16 14 18 22 10 22 13 20 11 12 20 3 7 7 17 15 10 15 9 18 6 21 8 16 8 12 18 5 8 9 15 11 9 18 6 7 11 21 9 21 15 13 23 13 11 11 2
chrX:9608400:9652083:clu_99 1 0 0 0 0 0 0 0 0 0 0 0 0 0 0 0 2 0 0 0 0 0 0 2 0 0 2 0 0 0 0 0 2 0 0 0 0 0 0 0 0 0 0 0 0 0 0 0 0 0 0 0 2 0 0 0 0 0 0 0 0 0 0 0 0 0 0 0 2 0 0 0 0 0 0 0 0 1 0 0 0 0 0 0 0 0 0 0 0 0 0 0 0 0 0 0 0 0 0 0 0 0 0 0 0 0 0 0 0 0 2 2 0 0 0 1 1 0 0 0 0
chrX:9621729:9622255:clu_99 50 20 36 32 20 37 47 30 11 41 40 42 34 14 40 30 6 24 21 34 20 32 33 38 25 43 31 42 37 32 38 39 27 21 42 33 17 22 40 39 63 19 28 35 25 27 24 26 39 39 31 45 45 14 21 33 22 35 19 30 13 16 24 30 55 21 17 45 27 29 42 41 39 38 30 18 17 24 19 56 14 22 17 16 43 25 40 29 23 43 16 20 41 37 26 31 18 29 49 29 42 16 49 41 64 23 23 31 30 19 34 63 41 49 28 34 28 58 24 46 19
chrX:9622362:9652083:clu_99 55 24 45 42 37 57 81 40 44 66 54 66 62 27 60 60 15 47 27 57 51 84 62 106 26 69 49 54 53 45 61 68 46 30 48 74 43 54 51 51 78 52 62 64 72 48 58 68 33 39 52 77 58 35 72 67 48 53 20 69 23 44 35 50 74 17 46 67 44 45 60 62 75 76 65 36 39 52 50 91 50 47 36 39 91 39 79 53 59 63 38 22 38 67 36 56 36 52 59 48 66 25 60 66 87 40 34 72 47 40 52 75 73 45 50 65 61 92 38 57 40
chrX:9622362:9656057:clu_99 0 0 0 0 0 0 0 2 0 0 0 1 2 0 1 2 0 0 0 2 0 2 0 0 0 0 0 0 1 0 1 2 2 0 1 0 0 0 1 1 0 0 0 0 1 0 2 2 0 2 1 1 1 0 0 0 0 0 0 0 0 0 0 0 4 0 1 1 0 0 0 1 0 0 0 0 0 2 0 0 1 0 0 0 0 0 0 0 0 0 0 0 2 0 0 1 0 0 1 0 0 0 0 0 0 0 0 0 2 0 0 2 0 1 0 2 1 0 1 0 1
chrX:9652228:9656057:clu_99 43 19 36 27 18 38 43 32 26 42 45 54 51 20 50 34 13 32 32 57 33 54 31 65 18 41 66 44 53 48 38 40 34 26 47 39 35 31 49 43 43 35 32 60 49 44 43 22 26 51 40 45 35 21 66 32 42 32 24 44 22 31 36 40 102 16 40 48 29 26 52 53 65 39 48 31 25 36 30 66 38 34 20 29 55 21 34 42 46 43 23 33 41 62 23 31 25 36 42 51 61 22 33 44 54 33 38 60 42 36 36 57 38 45 50 66 54 41 23 28 32
chrX:9683016:9684260:clu_100 0 0 1 0 0 2 2 0 0 4 2 0 0 0 0 1 0 0 0 0 0 0 0 1 0 0 0 0 0 0 0 0 0 0 0 2 0 0 0 0 0 0 1 0 0 1 0 0 0 0 0 0 0 0 0 0 0 0 0 4 0 2 1 2 1 0 0 0 1 0 0 0 0 0 0 1 0 0 1 0 0 0 0 1 0 0 0 0 0 0 0 0 0 2 0 0 0 0 0 0 0 0 0 0 1 0 0 0 0 0 0 0 2 0 1 0 3 0 1 0 0
chrX:9683043:9684260:clu_100 40 18 35 47 37 35 60 35 36 57 53 50 62 23 56 69 24 29 26 61 41 45 45 94 32 38 46 40 48 53 59 47 35 33 48 49 34 37 50 45 57 36 76 69 60 43 51 50 38 40 47 74 52 42 44 68 46 61 22 53 25 34 47 70 88 28 36 66 45 39 51 44 61 60 67 28 32 60 33 64 33 27 40 29 64 24 50 33 35 47 22 30 44 78 22 65 24 47 45 32 65 26 50 57 81 41 18 44 57 34 44 54 60 47 46 61 63 85 25 64 35
chrX:9683043:9688037:clu_100 0 0 0 0 0 1 0 0 0 0 0 0 1 0 2 0 1 1 1 0 0 0 0 2 0 0 0 0 0 2 4 0 0 1 0 1 0 0 0 0 0 0 0 0 2 0 0 1 0 0 2 1 1 1 0 1 0 0 1 0 0 0 1 0 1 0 0 0 0 0 0 0 0 1 0 0 0 0 0 0 0 0 1 0 0 0 0 0 1 0 0 0 1 1 0 0 0 3 2 0 1 1 0 0 0 0 0 1 0 1 1 1 1 0 0 3 0 0 0 0 0
chrX:9683043:9693631:clu_100 0 0 0 0 0 0 0 1 0 0 0 0 0 0 0 0 0 0 0 0 0 0 0 0 0 0 2 0 2 0 0 0 0 0 3 0 0 0 0 0 1 0 0 0 0 0 0 0 0 0 1 0 0 0 0 0 0 1 0 0 0 0 0 0 0 0 0 0 0 0 0 0 0 0 2 0 0 0 0 1 0 0 0 0 0 0 0 1 0 0 0 0 0 4 0 2 1 0 1 0 0 0 0 0 0 0 0 4 0 0 0 0 0 0 0 0 0 0 0 0 0
chrX:9907406:9912681:clu_101 0 0 0 0 0 0 0 0 4 0 0 0 0 0 0 0 0 1 2 0 2 1 0 1 0 0 0 0 1 3 0 2 0 0 1 0 0 0 0 0 2 0 1 1 0 0 0 0 0 2 0 0 0 0 0 0 0 0 2 0 0 4 1 0 0 2 1 2 0 0 3 0 0 0 0 0 0 0 2 2 0 1 0 0 0 3 0 0 1 0 1 1 0 5 0 0 0 2 0 2 0 0 0 2 2 1 0 0 0 0 1 0 0 2 1 0 2 0 3 0 1
chrX:9907406:9912684:clu_101 0 0 0 0 0 0 0 0 0 0 0 0 0 0 0 0 0 0 1 0 1 0 0 0 0 0 0 0 0 1 0 0 0 0 0 0 0 0 0 0 0 0 1 2 0 0 0 0 0 0 0 0 0 0 0 0 0 0 0 0 0 6 0 0 0 1 0 0 0 0 1 0 0 0 2 0 0 0 1 0 0 0 0 0 0 0 0 0 1 0 0 0 0 0 2 0 0 0 0 0 0 1 0 0 0 0 0 0 0 0 0 0 0 0 0 0 2 0 1 0 0
chrX:10035530:10046839:clu_102 33 25 26 18 50 51 41 45 60 57 35 38 52 21 53 49 120 40 50 72 66 37 41 56 35 27 41 41 26 24 38 44 54 44 44 39 82 52 35 28 24 40 52 39 31 79 49 40 35 59 42 42 32 41 27 58 38 52 55 72 28 39 42 65 31 51 42 63 40 19 54 31 53 49 56 39 74 59 26 72 52 65 25 30 26 44 55 42 49 102 39 39 50 68 37 44 29 45 21 32 32 35 26 24 25 19 38 58 22 46 24 35 66 52 39 31 64 55 24 32 33
chrX:10035530:10058811:clu_102 0 0 0 0 0 1 0 0 0 1 0 1 0 0 0 0 0 0 0 1 0 0 0 0 0 0 0 0 0 0 0 0 0 1 0 0 0 0 0 0 2 0 0 0 0 0 0 0 0 0 0 0 0 0 2 0 0 0 0 0 0 0 2 0 0 0 0 0 0 0 1 0 0 0 0 0 0 0 0 0 0 0 0 0 0 0 0 0 0 1 0 1 1 0 0 0 1 0 1 0 0 0 1 0 1 0 0 0 0 1 0 0 0 0 0 0 0 0 0 0 0
chrX:10047844:10058811:clu_102 40 33 26 28 49 50 71 31 94 92 52 52 59 36 37 69 153 43 39 70 70 27 56 79 53 47 57 32 43 31 45 49 74 63 53 54 91 61 52 57 36 71 107 46 59 109 47 39 72 65 46 61 50 35 54 76 31 64 46 70 33 42 41 82 35 69 38 65 70 25 65 35 74 56 96 46 70 65 39 94 63 74 45 48 38 55 75 36 68 107 73 36 73 62 48 58 51 58 36 49 44 61 56 31 37 37 38 77 15 81 57 48 73 57 45 68 89 98 35 48 51
chrX:10046915:10047765:clu_103 42 25 24 21 52 61 48 25 70 66 34 38 37 22 56 50 129 33 31 62 45 28 37 59 33 27 40 27 36 21 33 42 69 50 49 43 85 45 27 33 29 53 66 51 35 83 36 41 45 53 25 61 39 23 49 53 37 47 38 56 25 45 48 64 38 38 32 66 55 12 50 27 61 49 66 40 80 49 44 74 45 63 38 36 21 41 62 40 48 100 41 25 58 63 33 44 27 44 33 43 30 37 49 25 28 31 21 56 12 59 34 47 68 45 55 47 78 75 20 37 25
chrX:10046915:10047773:clu_103 0 0 0 0 0 0 0 0 0 0 0 1 2 0 0 1 0 0 0 3 0 0 0 0 0 0 2 0 1 0 0 0 0 0 0 0 1 2 0 0 0 1 0 2 0 0 0 0 1 0 0 0 0 0 0 2 0 0 0 0 0 0 0 0 0 0 0 0 0 0 1 0 1 0 0 0 1 0 0 0 0 0 0 1 0 0 3 0 0 1 0 0 0 1 0 1 0 0 0 0 0 0 0 0 0 0 2 1 0 0 0 1 0 0 0 0 0 0 0 0 0
chrX:10066619:10075671:clu_104 0 0 0 0 0 0 0 0 0 0 0 0 0 1 0 0 1 0 1 2 0 0 2 0 0 2 0 0 0 0 0 0 0 0 0 0 1 0 0 0 1 0 1 0 1 0 0 1 0 1 0 0 1 0 0 0 0 0 0 0 1 2 2 1 0 0 8 5 2 0 0 0 1 0 3 0 5 1 3 1 0 0 0 2 0 0 5 0 0 2 0 1 0 1 0 0 0 3 0 2 0 1 0 0 3 0 0 1 0 0 0 0 5 0 0 0 6 0 0 0 0
chrX:10066619:10077818:clu_104 29 17 19 21 44 24 29 23 68 41 42 27 43 18 24 47 100 40 29 35 52 28 35 56 26 17 23 29 24 11 29 32 39 20 36 25 37 42 21 29 28 25 41 22 26 53 36 22 37 39 33 32 37 30 34 47 21 38 37 56 26 28 31 42 30 46 23 35 40 14 44 14 39 31 36 20 50 44 21 56 31 46 19 19 34 15 48 24 33 47 43 27 51 41 36 20 14 28 19 25 24 29 30 27 24 19 13 32 17 43 41 32 19 35 31 31 43 36 23 33 27
chrX:10066619:10084458:clu_104 0 0 0 0 0 0 0 0 0 1 0 0 0 0 0 0 0 0 0 0 1 0 0 0 1 1 0 0 2 0 1 0 1 0 2 0 0 0 0 0 0 0 0 0 0 0 0 0 0 0 0 0 0 0 0 0 0 0 2 0 1 0 0 4 0 0 0 0 1 0 0 0 0 0 0 0 0 1 0 0 0 0 0 0 0 0 0 1 0 0 0 0 0 0 0 0 0 0 0 0 0 2 0 0 0 0 0 0 0 0 0 0 0 0 0 0 2 0 0 0 0
chrX:10078060:10084458:clu_104 17 16 0 12 21 5 21 26 17 24 15 9 14 8 29 39 54 40 14 34 31 14 25 36 18 16 19 20 6 15 21 11 31 14 28 16 31 23 10 19 15 20 24 25 8 36 18 16 22 33 25 5 9 15 23 26 5 36 34 44 12 20 14 36 26 33 16 26 18 4 25 12 23 19 22 10 29 26 18 40 15 30 13 16 19 0 27 7 30 16 13 20 25 24 30 12 13 27 21 14 11 17 32 12 21 14 17 17 6 28 17 21 1 17 15 24 22 10 14 14 19
chrX:10084547:10085164:clu_105 11 23 0 15 30 4 29 23 28 23 24 15 13 14 23 30 52 45 15 27 34 15 28 34 28 10 25 25 11 20 13 16 37 38 31 16 41 41 20 13 15 28 32 14 19 35 17 8 23 35 20 11 16 15 19 32 21 43 25 37 13 27 31 36 19 28 22 28 32 8 29 16 24 15 34 11 25 19 15 49 19 38 26 20 19 0 41 14 23 13 29 27 21 40 28 15 7 22 17 16 17 24 26 19 17 14 16 33 14 37 25 24 10 25 16 39 22 8 17 19 27
chrX:10084547:10090659:clu_105 0 0 0 0 0 0 0 0 2 0 0 0 0 0 0 0 0 0 0 0 0 0 0 0 0 0 0 0 0 1 0 0 0 0 0 1 0 0 0 0 0 1 0 1 0 1 0 0 0 0 1 2 0 0 0 1 0 1 0 1 0 0 0 0 1 1 0 0 0 0 0 0 0 0 0 0 0 0 1 0 0 0 0 0 0 0 1 0 0 0 0 0 0 0 0 0 0 0 0 0 0 0 0 0 0 0 0 0 0 0 0 2 0 0 0 2 2 0 0 0 0
chrX:10085729:10090659:clu_105 17 11 4 10 19 12 14 16 21 13 13 17 15 9 24 27 45 24 11 22 18 13 26 31 19 10 15 16 17 14 15 5 24 11 29 10 29 23 11 14 15 18 17 9 13 28 16 13 32 20 25 8 17 13 10 22 22 27 27 19 6 20 21 26 19 30 10 17 37 11 32 10 25 19 22 13 27 21 23 32 23 23 14 9 8 3 25 13 22 27 15 17 15 24 25 16 18 15 17 11 24 15 17 6 12 12 16 21 12 10 22 21 10 15 18 33 29 9 6 13 18
chrX:10085729:10090662:clu_105 2 0 0 0 0 1 0 0 3 0 0 0 0 0 0 0 0 1 1 2 1 0 0 2 2 0 0 0 0 0 0 1 0 0 0 2 0 0 0 0 0 2 0 0 0 2 0 0 2 2 1 0 0 0 0 0 1 0 3 0 0 4 0 0 0 1 0 0 0 0 0 0 1 3 0 0 2 1 0 0 0 0 0 0 0 0 0 2 0 0 0 0 0 0 0 2 0 0 0 0 0 0 0 0 0 0 1 2 0 1 0 0 0 0 2 1 0 0 0 0 0
chrX:10093150:10094154:clu_106 30 17 13 15 48 32 45 38 58 61 29 46 29 36 56 41 85 51 28 58 48 19 42 48 42 23 34 39 23 27 23 33 49 43 54 38 63 63 24 20 35 42 43 40 38 81 39 26 43 43 32 38 44 33 32 45 19 63 43 63 27 38 48 60 32 46 23 54 55 20 40 13 42 48 46 22 47 42 23 71 31 63 41 26 31 32 55 29 71 63 49 26 45 49 48 38 16 32 25 28 30 42 47 21 27 25 25 45 12 49 40 43 32 35 52 57 22 47 25 40 38
chrX:10093150:10096028:clu_106 0 0 0 0 0 0 2 0 0 0 0 0 0 0 1 0 2 0 0 2 1 0 1 0 4 0 0 0 1 0 0 0 0 0 1 0 0 0 0 0 0 0 0 0 2 2 2 0 0 0 0 2 1 0 0 0 0 1 0 1 0 0 0 0 0 0 0 0 0 0 0 0 1 1 0 0 2 2 0 3 0 3 0 1 0 0 0 1 0 2 0 1 0 3 0 2 0 2 0 0 0 0 1 1 0 0 2 0 0 0 0 1 1 0 0 0 2 0 1 0 3
chrX:10094346:10096028:clu_106 39 22 27 32 60 65 64 45 83 70 44 41 45 45 51 75 161 57 30 62 63 27 71 70 36 31 55 35 44 34 35 41 83 62 47 45 87 58 52 48 34 42 81 61 39 84 37 42 53 67 56 61 60 26 45 77 33 82 61 89 45 63 56 74 40 81 25 70 51 22 54 22 60 64 55 39 61 58 32 91 47 80 32 55 40 45 82 28 59 110 75 32 72 60 35 39 40 64 21 27 44 59 58 33 36 29 28 51 22 68 58 45 47 82 62 51 51 66 25 43 54
chrX:10094346:10096100:clu_106 1 0 0 2 5 0 0 0 0 0 0 0 0 2 0 0 0 0 0 0 0 0 0 1 1 0 0 0 1 0 0 0 1 0 0 1 3 0 0 0 0 0 0 0 1 2 0 1 0 4 0 0 0 1 0 4 0 0 0 0 0 1 2 0 2 1 0 0 0 0 0 0 0 0 0 1 1 0 0 1 0 5 0 0 1 1 0 1 0 2 0 0 1 2 1 0 2 0 2 2 1 0 0 0 1 0 0 1 0 0 0 0 1 1 0 0 0 1 0 0 0
chrX:10107580:10109239:clu_107 0 0 0 1 1 0 0 0 0 2 1 0 1 0 0 0 0 1 0 0 0 0 1 0 0 0 0 0 1 0 0 0 0 0 0 0 1 0 0 1 0 0 0 0 0 0 0 0 0 1 0 0 0 0 0 0 0 1 0 0 2 0 0 0 1 2 0 0 1 1 1 0 0 1 0 0 0 0 0 0 0 1 0 1 0 0 0 0 1 0 0 0 0 0 0 0 2 0 0 0 0 0 0 0 0 0 0 0 0 0 0 0 0 0 0 1 2 0 0 1 0
chrX:10107580:10109475:clu_107 45 29 17 17 75 44 64 41 57 48 58 47 62 39 40 55 159 61 52 85 83 31 69 69 26 39 57 48 24 43 28 44 78 68 52 48 99 77 43 39 43 38 59 58 44 101 40 37 48 76 72 70 70 45 68 75 47 53 57 76 38 46 63 53 40 60 24 62 61 29 64 38 61 55 51 45 76 84 35 90 75 90 36 36 37 51 74 50 71 68 59 46 62 65 31 48 30 62 29 24 42 56 54 45 51 30 31 58 19 93 63 62 40 50 59 90 55 72 18 36 43
chrX:10450668:10463624:clu_108 59 6 39 44 49 49 24 26 17 32 42 23 40 25 23 31 5 16 41 34 6 51 47 21 20 40 30 39 38 55 18 54 24 32 14 28 13 23 41 13 54 23 117 25 32 21 9 12 11 25 28 38 36 21 12 20 17 40 2 9 14 47 39 16 43 18 43 110 11 23 76 40 25 25 23 4 32 42 27 23 23 24 19 16 51 36 125 83 17 14 20 17 18 40 10 21 14 30 20 39 35 37 65 49 36 22 16 30 30 9 54 34 126 19 22 35 51 107 21 26 49
chrX:10450668:10491132:clu_108 0 0 0 0 1 0 0 0 0 0 1 0 0 0 0 0 0 0 0 0 0 0 1 0 1 1 0 0 0 0 1 0 0 0 0 0 0 0 0 0 0 0 0 0 0 0 0 0 0 0 1 0 1 0 0 0 0 0 0 0 0 0 0 1 0 0 0 1 0 0 1 0 0 0 0 1 0 0 0 0 0 1 0 0 1 0 1 1 0 0 0 0 0 0 0 0 0 2 0 0 0 0 2 0 0 0 0 0 0 0 1 1 2 1 0 0 0 0 0 0 0
chrX:10463731:10469447:clu_108 3 0 1 5 4 0 1 3 0 2 5 1 1 1 5 2 0 0 12 6 1 5 1 1 0 1 5 5 3 2 3 6 1 7 0 3 2 4 9 2 6 10 8 0 0 0 1 5 3 2 1 2 4 2 4 1 0 1 0 0 1 3 1 2 1 3 1 21 1 3 4 3 1 0 0 1 6 4 3 4 3 2 2 1 3 1 14 7 1 1 3 2 1 2 1 0 1 4 1 4 4 3 9 1 0 1 0 2 2 0 10 9 13 4 0 0 1 8 0 0 4
chrX:10463731:10491132:clu_108 79 11 38 62 62 45 21 53 22 36 41 33 47 19 30 37 7 17 63 45 28 36 47 43 29 57 45 59 46 53 28 97 37 33 5 31 28 28 65 14 68 20 113 33 35 22 19 25 20 23 22 39 61 26 23 24 28 34 1 10 15 38 44 28 47 17 42 145 29 23 85 35 25 23 19 15 26 38 41 28 19 24 24 25 61 74 161 115 20 13 22 23 30 35 10 23 10 36 27 43 55 40 73 50 28 23 22 35 41 15 77 39 116 30 28 45 60 113 19 20 51
chrX:10469599:10491132:clu_108 6 1 1 2 2 5 1 5 2 3 7 1 1 0 3 5 1 2 9 4 0 2 7 2 0 6 6 3 4 3 0 4 2 3 0 1 1 3 2 1 8 1 11 3 2 3 0 4 1 1 2 2 6 1 5 0 2 3 1 0 0 1 2 1 3 3 8 10 2 1 2 4 4 1 1 8 3 3 6 1 2 1 0 2 3 0 12 5 1 2 4 3 2 2 2 4 2 1 2 3 2 3 5 1 1 2 3 3 1 2 6 6 9 1 4 3 5 4 4 1 5
chrX:10491227:10534928:clu_109 71 7 16 59 42 34 13 27 17 21 42 33 38 9 15 37 9 8 60 26 21 46 40 28 14 51 41 47 37 38 22 71 22 37 7 26 14 20 49 13 53 9 86 28 31 18 11 14 13 21 33 28 44 17 23 13 19 28 3 17 9 26 33 15 45 16 39 138 21 17 52 41 23 26 10 18 29 42 31 29 27 15 13 13 64 43 104 82 27 14 18 28 22 42 13 21 10 20 23 36 46 41 83 29 32 21 16 26 37 17 74 51 91 25 25 32 39 99 15 14 57
chrX:10491227:10535042:clu_109 12 2 10 1 7 5 2 4 6 1 9 3 6 0 6 5 1 5 10 2 8 4 5 1 1 7 3 1 7 5 5 7 1 5 2 4 0 2 5 3 10 6 13 1 4 3 5 7 0 0 5 2 6 3 2 4 1 2 0 1 2 3 2 1 5 2 4 13 6 3 8 2 4 4 3 0 3 4 6 2 2 4 2 2 7 8 20 6 3 3 2 0 4 9 2 3 1 0 6 7 3 2 3 5 6 1 3 3 5 2 5 8 14 1 4 7 8 12 2 1 11
chrX:10535643:10551689:clu_110 2 0 1 1 1 1 0 1 0 0 0 0 0 0 0 0 0 0 1 0 0 0 0 0 0 0 0 0 1 0 0 0 0 0 0 0 0 0 0 0 1 0 2 0 2 0 0 0 0 0 0 0 0 1 0 0 0 0 0 2 0 0 1 0 0 0 0 1 0 0 0 0 0 0 0 0 0 0 0 0 0 1 0 0 1 0 0 0 0 0 0 0 0 0 0 0 0 0 0 0 0 0 0 0 0 0 0 0 0 0 0 0 0 0 0 0 0 1 0 0 0
chrX:10535643:10588330:clu_110 36 5 9 26 13 22 15 21 19 17 41 18 6 5 13 29 2 10 68 27 13 18 26 25 6 18 24 32 11 13 26 53 16 26 3 17 8 23 23 18 43 15 55 27 38 16 12 22 3 25 21 2 25 10 14 8 12 24 0 7 3 15 16 18 23 3 28 119 14 7 50 13 18 16 17 12 36 22 32 16 9 14 13 14 19 11 73 33 8 4 17 12 7 12 8 11 3 24 8 16 21 22 54 7 25 9 9 13 13 10 16 21 61 26 18 24 34 37 4 14 43
chrX:10535643:10851673:clu_110 45 8 5 18 32 2 2 11 1 11 20 2 35 2 2 4 3 5 35 3 5 19 11 2 2 16 6 13 15 14 7 36 3 1 2 2 0 3 45 5 21 2 5 4 15 2 3 4 2 2 5 24 5 0 9 5 13 17 0 1 1 4 13 0 15 2 0 10 1 10 0 32 14 0 6 0 3 0 2 0 0 1 0 1 24 16 3 66 7 1 7 6 22 2 8 6 2 7 9 0 21 0 21 21 9 2 0 9 7 2 42 8 1 6 3 20 0 22 4 8 3
chrX:10552067:10588330:clu_110 8 2 1 11 7 6 1 3 2 5 9 1 2 1 4 3 3 2 7 5 4 8 7 6 3 8 5 12 5 6 2 11 10 10 3 5 3 4 8 3 11 7 15 8 4 7 6 0 1 4 3 0 2 4 1 2 3 9 0 0 4 5 6 3 3 3 10 12 2 3 15 2 9 8 0 3 5 3 3 6 1 5 3 0 4 1 14 12 3 1 12 2 1 6 3 6 1 7 3 11 4 2 3 1 3 6 2 5 9 2 12 10 13 6 0 8 5 9 5 2 2
chrX:10552067:10851673:clu_110 12 0 2 3 18 0 0 5 0 3 10 0 5 5 2 5 0 0 7 0 2 3 6 1 0 2 9 7 7 15 2 7 1 0 1 0 0 0 27 1 4 4 0 0 8 3 1 0 1 0 0 2 2 0 1 5 1 1 0 0 1 2 4 4 2 7 0 0 0 3 0 9 0 1 0 0 3 1 0 0 2 0 0 0 10 1 0 32 0 0 1 0 7 0 2 0 0 2 4 0 5 0 10 9 4 2 2 0 3 0 20 2 0 0 1 3 0 2 2 3 2
chrX:10588459:10851673:clu_110 1 0 0 0 3 0 0 0 0 0 3 0 1 0 0 1 0 0 0 0 0 1 0 0 0 4 0 3 1 0 0 2 0 0 0 0 0 2 3 0 5 0 0 1 2 1 0 0 0 0 0 2 0 0 0 0 0 2 0 0 0 0 0 0 0 1 0 0 0 0 0 0 0 0 0 0 0 0 0 0 0 0 0 0 0 0 0 4 0 0 0 0 0 0 0 0 0 0 1 0 0 0 0 0 0 1 0 0 0 0 2 1 0 0 0 1 0 1 0 0 0
chrX:10714685:10851673:clu_110 3 0 0 0 2 0 0 0 0 2 0 0 3 0 0 0 0 0 0 0 0 1 0 0 0 2 0 0 0 0 0 0 0 0 0 0 0 0 2 0 0 0 0 0 0 1 0 0 0 0 0 0 0 0 0 0 2 0 0 0 0 0 1 0 2 0 0 0 0 0 0 0 0 0 0 0 0 0 0 0 0 0 0 0 1 0 0 2 2 0 0 0 0 0 0 0 0 2 5 0 0 0 0 2 0 0 0 0 2 0 1 0 0 0 0 2 0 1 0 0 1
chrX:10839731:10851673:clu_110 6 0 2 2 3 0 0 0 0 0 4 0 1 0 0 2 0 0 0 0 0 1 0 0 0 1 0 0 3 1 1 1 0 0 0 0 0 0 2 1 0 0 0 0 1 0 0 0 0 0 0 0 0 0 2 1 0 0 0 0 0 2 2 0 0 5 0 3 0 0 0 2 0 0 1 0 0 0 0 0 0 0 0 0 1 0 1 7 0 0 0 1 5 0 0 0 0 2 1 0 2 0 4 0 2 2 0 0 1 1 1 0 0 0 2 6 0 0 0 1 1
chrX:10866923:10878163:clu_111 0 0 0 0 0 0 1 0 3 0 0 1 0 0 1 0 0 1 0 1 2 1 0 0 0 0 1 0 1 0 0 0 0 0 0 0 0 0 0 0 1 0 0 0 1 0 2 0 0 2 4 0 0 0 0 0 0 0 0 0 0 0 0 1 0 1 0 0 0 1 0 0 0 0 0 0 2 0 0 0 0 1 0 1 0 0 1 0 1 0 0 0 0 0 0 1 0 0 0 1 0 0 0 0 0 0 0 0 0 0 0 1 0 0 2 0 0 0 0 0 0
chrX:10866923:11074056:clu_111 0 0 0 0 2 0 0 0 0 0 1 0 0 0 0 0 0 0 0 0 0 0 0 0 0 0 0 0 0 0 0 0 0 0 0 2 1 0 0 1 0 0 0 0 0 0 0 0 0 0 1 0 0 0 0 0 0 0 0 0 0 0 0 0 0 0 0 0 1 0 0 0 0 0 0 0 0 0 0 0 1 0 1 1 1 1 0 0 0 1 1 0 0 0 0 2 2 0 0 0 0 0 0 0 0 0 0 0 2 0 0 0 0 0 0 0 0 2 0 0 0
chrX:10878466:11074056:clu_111 0 3 0 1 0 0 1 0 0 0 0 0 0 1 0 1 0 0 0 7 0 0 0 0 1 2 0 0 0 0 0 0 0 0 2 0 1 0 0 0 1 0 0 0 2 0 1 1 0 2 1 0 0 1 0 0 0 0 0 0 0 1 0 0 0 0 0 0 0 2 0 0 0 0 0 0 0 2 1 2 0 0 1 2 0 0 2 0 1 0 0 0 0 0 0 0 1 0 0 0 0 0 0 0 1 0 0 0 0 0 1 0 0 0 0 0 0 0 0 0 0
chrX:10988658:11074056:clu_111 0 1 1 0 0 0 0 0 0 0 0 1 0 0 0 0 0 0 0 2 0 0 1 2 1 0 0 0 0 0 0 2 0 1 0 0 0 0 0 0 0 0 0 1 0 2 1 0 0 0 1 0 0 0 0 0 0 0 0 0 0 0 0 2 2 0 0 0 0 0 4 0 0 0 0 2 1 1 0 0 0 1 0 0 0 0 0 0 0 0 0 0 0 1 0 0 0 0 0 0 0 1 0 0 0 0 0 0 0 0 0 0 0 0 0 0 1 0 0 0 0
chrX:11056775:11074056:clu_111 0 0 1 0 0 0 0 1 0 0 0 0 0 0 1 0 0 0 0 2 1 1 1 0 0 1 0 0 1 0 0 0 0 0 0 1 0 0 0 0 0 0 0 3 0 0 0 6 0 0 0 0 0 0 0 2 0 0 0 0 0 0 0 0 1 0 0 0 0 0 0 0 5 1 1 0 0 2 0 0 1 0 0 0 0 0 0 0 0 0 0 0 2 0 0 0 1 0 0 0 1 0 0 0 1 0 0 0 0 0 0 1 0 0 0 0 0 0 0 0 0
chrX:11074156:11125021:clu_112 0 1 0 4 0 0 3 0 0 0 0 3 1 0 1 6 2 0 0 2 2 4 1 2 1 1 0 0 2 0 0 1 3 0 0 1 0 9 0 0 0 1 1 2 1 1 2 1 0 2 0 4 1 0 1 0 1 0 1 0 0 0 0 2 0 0 0 0 1 1 0 0 0 0 1 0 3 3 1 3 1 0 0 2 3 2 0 0 1 0 0 0 0 1 0 0 0 1 1 3 1 3 0 4 1 0 0 0 0 2 0 1 0 0 0 3 0 0 0 0 1
chrX:11074161:11125021:clu_112 0 0 1 0 0 2 4 0 4 1 0 5 0 1 0 9 0 0 0 2 2 0 1 3 0 3 1 1 1 0 1 0 1 3 0 4 3 0 2 2 2 2 1 0 0 0 1 4 0 3 5 0 0 1 1 3 1 0 0 1 0 1 0 1 0 3 1 0 1 0 2 1 0 0 1 5 2 1 0 1 1 2 2 1 0 0 0 0 1 1 0 1 5 0 0 0 0 0 0 0 0 0 0 1 1 0 0 1 0 1 0 0 2 1 0 1 4 0 0 0 0
chrX:11129543:11130139:clu_113 0 1 1 0 0 1 1 2 3 0 0 3 0 1 2 0 1 2 0 0 0 2 0 0 1 0 0 1 1 1 0 0 0 0 2 3 2 1 0 0 0 4 1 4 0 4 2 0 0 5 1 1 2 3 1 2 1 0 0 6 1 2 0 1 0 2 2 4 0 3 2 0 1 0 1 0 0 2 0 2 4 1 2 0 7 0 0 0 4 4 1 1 0 1 1 1 1 0 1 0 1 0 2 0 6 0 0 0 0 1 2 0 0 0 0 2 4 3 2 1 2
chrX:11129580:11130139:clu_113 3 6 1 2 7 5 4 7 5 4 1 9 4 3 2 4 5 6 6 2 9 0 5 7 6 5 2 9 4 9 7 4 4 4 1 7 8 7 0 4 9 7 4 4 6 2 6 7 5 9 9 1 6 4 3 6 2 1 2 6 1 15 8 3 3 13 4 8 6 7 8 3 6 4 2 1 4 11 0 12 6 3 3 2 5 6 8 3 6 2 4 1 3 8 7 3 1 3 10 3 5 4 2 2 4 1 1 9 8 5 18 7 0 1 10 5 8 2 1 2 5
chrX:11129638:11130139:clu_113 73 41 39 82 71 39 54 40 70 64 60 93 92 40 82 120 73 95 77 85 76 65 78 97 51 80 76 67 56 55 61 91 92 69 69 81 78 98 39 93 97 61 72 59 86 99 68 45 70 94 90 11 67 53 88 74 60 49 65 62 48 71 72 92 43 125 64 113 47 59 58 63 77 92 60 42 87 105 79 94 51 59 57 54 96 32 73 79 61 72 46 42 64 90 51 66 51 83 77 95 89 23 76 70 90 56 59 100 61 73 107 72 50 26 60 81 110 68 34 60 43
chrX:11136740:11139027:clu_114 158 70 100 147 163 111 117 86 108 203 137 185 166 95 141 143 136 107 153 139 185 104 133 138 94 146 148 124 123 105 124 154 123 129 122 130 125 164 88 142 153 134 153 125 150 170 101 121 110 141 157 47 132 94 151 124 135 80 71 102 85 130 117 162 127 189 113 140 96 90 74 121 147 157 166 103 155 160 99 150 139 114 127 81 159 94 135 145 148 209 115 78 108 122 81 113 84 125 119 143 128 43 134 137 165 111 81 147 137 128 126 149 116 72 121 153 202 198 79 101 123
chrX:11136740:11139732:clu_114 1 0 0 0 0 1 0 0 0 0 0 0 0 0 0 0 0 0 0 0 0 0 1 1 0 0 0 2 0 0 0 0 0 2 1 0 0 0 0 0 0 0 2 0 1 0 0 2 0 0 0 1 0 0 0 0 0 0 0 0 0 0 0 0 0 0 2 0 0 0 0 0 0 0 0 0 0 1 0 0 0 0 0 0 0 0 0 0 0 0 0 0 0 0 0 0 0 1 0 0 0 0 0 0 0 0 0 0 1 6 0 0 0 0 1 0 0 0 0 0 0
chrX:11139113:11139732:clu_114 114 39 63 93 87 79 108 59 89 152 74 117 114 46 97 136 104 87 85 93 84 89 123 104 65 102 110 129 105 79 66 103 91 120 104 107 90 99 84 75 96 105 115 93 75 93 82 107 75 105 102 36 98 89 116 69 72 69 57 71 47 72 81 101 94 148 87 114 74 62 64 86 120 85 119 82 97 124 66 126 108 91 75 68 113 64 86 114 80 140 89 48 82 106 68 76 59 113 88 98 79 16 92 86 130 74 75 110 102 95 84 104 85 73 95 112 138 136 52 78 71
chrX:11139152:11139732:clu_114 0 0 0 0 0 0 0 0 0 1 0 5 1 0 0 0 0 0 0 0 0 1 1 0 1 0 1 0 0 0 2 0 2 0 1 1 1 4 0 2 0 1 0 0 0 0 1 0 1 2 2 0 0 0 0 2 1 0 0 2 0 0 0 0 4 0 0 1 1 0 0 0 3 1 0 2 2 0 2 0 0 0 0 0 0 0 0 1 0 0 0 0 1 0 0 1 2 1 1 0 0 0 0 0 1 0 0 0 0 0 0 0 0 0 0 1 0 0 1 0 1
chrX:11162365:11174649:clu_115 0 0 0 1 2 1 0 2 0 0 0 0 0 0 0 0 0 0 0 0 0 0 0 0 0 0 0 0 0 0 0 0 0 0 0 0 0 0 0 0 2 0 0 0 0 0 0 0 0 0 0 5 0 0 0 0 0 1 0 0 0 0 0 0 1 1 0 0 3 0 0 0 1 0 0 0 0 0 0 0 0 0 0 0 4 0 0 0 0 0 0 0 0 0 0 0 0 2 1 0 0 1 0 0 0 0 0 0 0 0 0 0 0 0 0 0 0 0 0 0 2
chrX:11162368:11174649:clu_115 4 4 6 6 8 27 6 3 8 0 10 4 1 1 0 1 2 6 12 5 2 10 12 5 1 5 2 9 9 5 1 12 0 3 5 1 0 1 2 2 10 3 19 11 11 6 5 5 3 2 4 64 5 1 8 4 0 8 3 3 2 2 1 2 4 3 7 14 6 7 14 8 5 0 1 5 8 5 5 12 3 1 4 3 7 9 16 3 0 0 1 1 3 13 1 3 4 2 6 4 16 85 4 6 6 8 5 4 7 4 6 10 19 4 0 4 10 3 2 2 128
chrX:11272827:11445668:clu_116 3 2 1 0 2 2 2 5 1 0 3 1 0 0 0 0 0 1 1 0 0 6 1 0 1 1 1 1 1 1 0 4 0 1 3 0 2 1 2 1 4 0 2 3 1 0 2 1 0 0 0 3 0 0 5 0 0 5 0 0 0 2 3 1 2 0 1 2 1 0 3 0 0 0 0 1 0 0 4 2 1 1 0 1 2 1 2 1 0 0 2 2 0 3 0 0 0 0 2 1 0 38 0 0 1 4 0 2 1 1 1 3 3 0 0 3 0 0 1 1 30
chrX:11272827:11682361:clu_116 3 1 2 5 5 5 6 1 1 1 4 2 4 0 4 2 1 0 1 0 2 2 0 1 1 0 1 3 3 5 0 5 2 3 7 0 1 1 1 2 1 0 7 4 3 7 2 1 1 0 1 20 2 2 4 3 0 0 0 2 2 0 0 0 3 1 0 4 2 1 3 3 1 0 2 1 2 0 0 5 0 0 4 5 7 0 4 1 2 0 0 0 0 1 1 0 1 1 8 0 4 1 0 3 3 0 1 2 7 0 0 4 6 3 0 1 4 5 1 0 0
chrX:11776471:11777912:clu_117 0 2 0 1 0 0 0 0 0 0 1 0 1 0 0 0 0 0 1 0 0 0 0 1 1 0 0 2 0 1 0 0 0 0 2 3 0 0 0 3 0 0 0 0 0 1 0 0 0 0 2 0 0 0 0 1 0 0 0 0 0 0 0 0 1 0 0 0 0 0 0 0 0 3 0 0 0 0 1 0 0 1 1 0 1 1 0 0 1 1 0 1 3 1 0 4 0 0 0 0 0 0 0 0 3 0 0 0 0 0 4 0 0 0 0 0 0 3 0 0 0
chrX:11776484:11777912:clu_117 22 41 23 36 33 46 51 51 53 36 45 67 54 14 44 49 22 32 42 74 46 47 18 60 36 44 48 49 44 36 34 50 53 41 45 47 45 48 21 44 42 65 34 53 49 53 43 52 34 59 52 42 42 28 54 57 35 21 25 56 30 50 36 72 44 36 32 42 53 27 23 35 53 54 77 62 51 52 34 57 36 48 34 43 51 43 42 38 43 38 41 27 46 59 26 50 21 31 37 36 48 34 25 33 44 35 36 58 38 34 44 43 46 18 27 55 66 56 26 35 33
chrX:11776892:11777912:clu_117 0 1 0 3 1 0 2 2 0 1 1 1 2 0 0 4 0 3 0 3 3 1 2 1 1 2 1 0 3 3 4 2 1 0 0 6 2 5 1 7 1 1 1 2 1 0 2 1 4 0 4 0 0 1 2 3 2 0 2 7 2 1 0 2 1 1 0 1 1 1 0 0 3 0 1 4 0 2 1 3 4 3 2 1 1 0 2 1 3 3 1 0 1 1 0 1 1 1 0 3 2 0 1 2 5 0 1 3 4 0 3 0 0 5 1 0 2 0 0 1 3
chrX:11777831:11777912:clu_117 4 1 2 3 8 0 3 2 8 7 1 2 3 0 3 1 1 0 1 7 3 1 4 5 1 3 4 4 6 6 2 1 2 1 2 7 3 7 3 5 2 1 6 5 1 2 4 4 0 4 6 0 0 4 2 4 2 1 7 3 0 4 2 4 1 4 3 1 4 5 4 6 7 6 1 4 3 9 4 8 2 1 1 4 12 1 7 0 1 1 1 1 2 5 3 6 2 2 0 1 4 1 5 4 3 3 0 3 5 4 4 2 7 0 5 4 5 5 4 4 2
chrX:11777994:11778522:clu_118 68 67 74 65 71 74 88 74 59 81 73 129 100 33 80 91 52 69 59 113 75 57 68 98 72 93 68 79 83 99 64 65 67 94 83 113 106 81 57 89 101 80 92 88 102 80 77 78 88 112 99 71 54 75 88 87 44 64 50 65 51 81 62 104 77 68 56 60 81 51 60 75 91 109 121 101 75 120 57 102 70 89 54 54 108 67 80 79 84 79 54 51 93 83 42 91 38 57 55 80 79 63 73 110 89 77 71 96 83 81 102 59 118 55 49 95 110 129 54 67 71
chrX:11777994:11778956:clu_118 0 1 0 1 0 0 0 0 1 0 0 1 1 1 2 0 0 0 0 0 2 0 0 0 1 1 2 0 1 0 0 0 3 0 0 2 0 0 0 0 0 0 0 2 1 0 0 0 0 3 1 0 0 0 0 0 0 0 0 0 1 0 2 1 0 4 0 0 1 0 0 2 0 2 1 2 0 1 0 0 0 0 0 0 0 0 0 0 0 1 2 0 2 2 0 0 0 0 0 0 0 0 0 0 1 0 0 2 1 0 1 0 0 0 1 0 0 4 0 1 0
chrX:11778617:11778956:clu_118 60 54 72 80 74 80 103 66 91 87 84 109 103 49 79 86 58 65 64 98 78 88 83 138 76 82 67 62 90 93 75 60 103 101 97 110 98 79 68 85 103 87 74 86 95 98 73 115 50 114 105 67 62 73 104 79 64 50 50 76 49 58 79 139 69 68 74 82 101 68 66 58 110 99 109 88 69 113 74 114 72 102 67 68 114 94 74 66 61 101 71 59 82 110 47 81 48 71 66 83 87 56 74 83 90 55 59 100 83 68 81 59 110 49 76 106 126 146 49 74 69
chrX:11779056:11779619:clu_119 96 80 99 82 75 91 113 83 98 89 93 150 121 74 79 113 55 75 70 131 95 96 80 122 71 95 93 75 74 98 102 67 112 111 102 116 100 87 72 93 118 94 108 105 100 99 94 132 85 123 118 70 99 78 94 125 75 62 63 90 94 85 110 154 124 64 74 101 83 80 78 82 137 102 130 149 97 180 63 130 82 109 59 103 108 80 98 87 72 112 79 42 79 107 41 115 68 90 80 93 111 62 92 86 139 94 92 100 110 81 96 98 103 58 65 120 124 153 65 80 114
chrX:11779056:11780249:clu_119 0 0 1 0 0 0 1 0 0 1 1 2 0 2 2 0 0 0 0 1 0 0 0 0 0 0 0 2 0 0 0 0 0 1 0 0 1 0 0 0 1 0 0 0 0 1 0 0 0 2 0 0 0 1 1 0 0 0 0 0 0 0 1 0 1 0 1 0 0 0 0 1 0 0 2 0 0 0 0 1 1 0 0 0 0 0 0 0 0 0 0 0 0 0 1 0 0 0 0 0 0 0 0 0 0 0 0 0 1 2 0 0 1 0 0 0 0 0 0 0 0
chrX:11779701:11780249:clu_119 96 81 80 73 69 73 106 40 81 82 99 95 117 62 80 101 64 70 70 129 95 89 83 104 60 93 78 88 69 93 79 56 92 85 89 111 97 92 69 72 87 82 87 95 74 84 84 102 76 100 89 69 94 66 114 84 55 54 42 98 66 85 87 111 96 64 73 70 74 75 62 63 95 115 121 106 61 124 66 130 96 104 76 78 102 76 88 73 66 99 67 47 91 92 38 96 61 87 74 84 109 52 87 79 115 56 71 109 83 86 89 73 100 46 68 86 89 127 65 73 86
chrX:11782001:11783586:clu_120 0 0 0 0 0 0 0 0 0 0 0 0 1 0 0 0 0 1 0 0 0 0 0 1 0 0 0 0 0 0 0 0 0 0 0 0 0 0 0 2 0 0 1 1 1 3 0 0 0 0 0 1 0 0 0 0 1 0 0 0 1 1 0 0 0 0 0 0 0 0 2 1 0 0 2 1 0 1 0 0 0 0 0 0 0 0 0 2 0 0 1 0 1 1 0 0 0 1 0 1 3 0 0 1 0 0 0 0 0 0 0 1 0 0 0 0 0 0 0 1 0
chrX:11782057:11783312:clu_120 0 0 0 0 0 0 0 0 0 1 1 0 0 0 0 2 2 1 0 0 0 0 0 0 0 0 0 0 0 0 0 0 0 0 1 0 0 0 0 2 1 1 0 0 0 0 0 0 0 0 0 0 0 0 0 0 2 0 0 0 0 0 0 0 0 0 0 0 0 0 0 1 0 0 0 0 3 2 0 0 0 0 0 0 0 0 0 1 0 0 0 0 0 0 0 0 0 0 0 0 0 0 1 0 0 0 0 0 0 0 0 0 0 0 0 0 0 0 0 0 0
chrX:11782057:11783586:clu_120 65 31 51 57 54 61 109 42 77 62 71 72 70 45 70 76 54 52 58 87 73 73 60 80 55 52 76 87 68 77 61 62 79 68 75 77 88 71 43 59 93 78 49 85 67 75 81 67 59 65 75 57 69 51 80 81 55 63 37 85 47 61 78 79 72 50 57 72 77 39 53 54 71 100 97 67 63 99 46 81 56 88 41 60 65 67 50 72 62 65 54 23 56 87 34 68 44 48 51 60 73 47 58 52 75 37 49 81 63 66 90 47 59 42 57 74 67 102 43 61 73
chrX:11782057:11783589:clu_120 0 0 0 2 3 2 0 0 0 1 0 0 2 0 0 0 0 0 2 2 0 1 0 2 0 0 2 0 1 1 3 0 1 0 1 3 2 2 0 0 0 0 1 0 2 0 2 0 0 2 1 0 0 0 1 0 0 1 0 0 0 0 2 0 0 0 0 0 0 0 0 0 0 1 0 0 1 1 1 0 0 1 0 0 0 2 0 0 0 0 1 0 0 0 0 1 0 0 0 0 0 0 0 0 3 0 0 0 0 0 1 2 0 0 1 0 2 2 0 0 2
chrX:11783848:11785080:clu_121 0 1 0 2 1 0 0 1 1 2 1 2 0 0 3 5 0 0 5 2 0 1 0 1 0 0 1 0 1 2 1 0 1 0 5 5 0 2 1 0 4 2 0 0 0 2 0 0 0 2 0 1 3 0 2 1 1 0 0 1 0 0 0 0 0 0 0 1 2 0 0 0 2 4 1 2 0 1 0 0 1 0 1 1 0 0 1 1 1 2 1 0 1 2 2 0 0 1 0 2 1 0 1 0 0 1 2 0 0 0 0 2 0 0 0 1 0 2 0 0 4
chrX:11783848:11786689:clu_121 0 2 0 0 0 0 2 0 0 0 0 0 0 0 0 1 0 0 0 1 0 0 4 0 0 0 1 2 0 0 0 1 1 0 0 1 3 0 0 0 0 0 0 0 0 1 0 0 0 0 0 0 2 0 0 1 0 0 0 1 2 1 1 0 0 0 0 0 0 0 1 0 0 0 0 1 0 0 0 0 0 1 0 0 0 0 0 3 0 0 0 0 0 0 0 4 0 2 0 0 0 0 0 1 0 0 0 2 0 1 3 0 0 0 0 0 0 0 0 0 0
chrX:11783848:11786692:clu_121 83 43 30 78 71 41 103 61 88 53 67 72 64 50 85 68 53 44 48 102 78 74 44 101 37 65 73 68 79 77 64 69 72 62 76 95 71 86 62 71 110 72 62 78 78 81 71 87 54 103 92 26 86 30 75 61 53 48 38 89 52 86 86 97 105 68 42 60 75 40 56 55 56 119 85 71 66 124 29 81 65 77 33 54 77 42 40 49 55 49 64 40 58 96 44 59 37 71 60 51 84 31 98 55 80 29 65 73 61 59 61 65 80 54 73 100 62 58 49 50 67
chrX:12157131:12359660:clu_122 0 0 2 0 1 0 0 0 2 0 6 0 0 1 1 1 2 1 1 0 0 0 3 0 0 2 0 0 0 1 0 0 1 4 0 0 2 1 6 0 0 0 2 0 0 0 0 0 0 7 2 0 1 0 2 1 0 0 2 0 0 0 0 2 0 0 1 0 0 0 0 0 0 1 0 0 0 0 0 0 0 0 0 1 0 2 0 0 1 0 1 0 2 1 0 3 0 5 2 0 0 0 8 2 0 3 0 0 0 0 1 0 0 1 2 0 0 2 0 0 0
chrX:12157131:12516799:clu_122 0 0 0 0 0 0 0 0 0 1 1 0 0 0 0 0 3 0 0 0 0 0 0 0 0 0 0 2 0 0 0 0 2 2 0 0 0 0 0 0 0 0 0 0 1 0 0 0 0 0 0 0 0 0 0 0 0 0 0 1 0 0 0 0 0 1 0 0 0 0 0 0 0 0 0 0 0 0 0 0 0 0 0 0 0 1 0 0 0 0 0 0 1 0 0 0 0 0 0 0 0 0 3 0 0 0 0 0 0 0 0 0 0 0 0 0 0 1 0 0 0
chrX:12230484:12359660:clu_122 0 0 0 0 1 1 1 0 1 1 1 2 0 1 0 1 1 1 0 0 0 0 0 0 2 1 1 0 0 0 2 0 2 1 0 1 0 0 0 0 1 0 0 2 0 0 0 0 0 1 0 0 0 0 0 0 0 0 1 0 0 0 2 0 1 1 0 0 1 0 0 0 0 0 1 0 0 1 0 0 0 1 0 0 2 2 0 0 0 1 0 0 0 5 2 0 1 1 1 0 0 0 0 0 1 0 0 2 0 1 3 1 0 1 0 4 0 1 0 0 0
chrX:12359756:12470193:clu_122 0 0 1 3 0 0 0 0 0 0 0 0 1 0 3 2 0 1 0 0 0 0 0 0 2 3 3 1 1 0 1 0 0 2 0 0 0 0 3 1 0 0 0 0 0 0 0 0 0 4 1 0 0 0 1 0 0 0 1 0 0 0 4 0 0 4 1 0 0 0 0 0 0 0 0 0 0 2 1 1 0 1 0 0 0 0 2 0 1 0 2 0 0 1 1 0 1 5 0 1 1 0 0 1 2 0 1 1 1 0 0 0 2 2 2 0 1 0 0 0 0
chrX:12359756:12516799:clu_122 0 0 1 0 1 0 2 1 0 1 2 1 0 3 1 1 6 1 0 2 0 0 1 0 1 3 0 2 2 0 1 0 0 0 0 1 2 3 0 0 0 0 0 0 0 0 1 0 0 3 4 0 0 0 1 0 2 0 0 0 0 0 0 1 0 3 0 0 0 0 0 0 0 1 0 1 0 0 0 0 0 1 0 1 0 0 0 0 1 1 0 0 0 0 0 1 0 4 0 0 0 0 3 0 1 4 1 1 0 3 1 0 0 0 0 0 2 1 0 1 0
chrX:12228966:12230456:clu_123 0 1 1 0 0 1 3 2 1 0 2 0 0 1 0 0 3 0 0 0 0 0 0 0 0 1 1 0 0 0 0 0 3 1 0 2 0 0 0 0 1 0 0 4 0 0 0 0 0 2 0 0 0 0 0 0 2 0 0 0 0 2 1 0 1 0 0 0 0 0 0 0 1 1 0 0 1 4 1 1 0 2 0 0 1 4 0 0 1 1 0 0 0 1 0 0 1 0 1 0 0 0 0 0 0 0 0 1 0 0 3 1 0 2 0 1 1 0 1 0 0
chrX:12229373:12230456:clu_123 0 0 0 0 2 0 0 0 0 0 1 1 0 2 0 0 0 0 0 0 0 0 0 0 0 0 0 0 0 0 0 0 0 0 0 0 1 0 0 0 0 0 0 0 0 0 0 0 0 1 0 0 0 0 0 0 0 0 0 0 0 0 0 0 0 0 0 0 2 0 0 0 1 0 1 0 0 0 3 0 0 0 0 0 0 2 0 0 0 0 0 0 0 0 1 0 1 0 0 0 0 0 0 0 0 0 0 0 0 0 0 0 1 0 0 2 1 1 0 0 0
chrX:12736909:12738648:clu_124 0 0 5 3 7 0 0 0 3 5 10 0 0 0 2 1 16 7 0 2 0 1 0 0 0 1 0 2 2 2 0 0 3 2 0 0 2 1 2 0 0 0 0 0 0 0 0 2 0 1 1 0 0 0 1 0 0 1 0 0 0 0 1 1 0 1 0 0 0 1 0 0 0 0 0 0 1 0 0 0 0 0 0 0 0 4 0 0 1 0 2 0 0 1 0 0 0 0 1 0 0 0 4 3 0 6 1 1 2 1 3 0 0 0 1 0 1 5 0 0 0
chrX:12736909:12738653:clu_124 0 0 1 0 1 0 0 0 0 0 7 0 0 0 0 0 3 0 0 0 0 0 3 0 0 0 0 0 0 0 0 0 0 0 0 0 0 0 1 0 0 0 0 0 0 0 0 0 1 0 0 0 0 0 0 0 0 1 0 0 0 0 0 0 0 1 0 2 0 0 0 0 0 0 0 0 0 0 0 2 0 0 0 0 0 0 0 0 0 0 1 0 0 0 0 2 0 0 0 2 2 0 1 0 0 0 0 0 0 0 0 0 0 0 0 0 0 0 0 0 1
chrX:12809738:12817326:clu_125 49 23 14 39 33 17 57 31 51 31 53 65 55 33 58 65 30 26 33 74 62 32 43 87 58 36 66 78 42 49 48 36 69 63 49 66 83 79 28 31 68 64 34 51 44 73 54 49 50 69 71 35 30 39 43 44 61 38 22 46 50 31 36 67 51 48 59 55 37 27 44 32 51 69 86 47 51 99 50 70 42 81 46 32 60 21 51 29 38 70 47 32 33 67 28 51 40 59 25 45 78 30 36 37 70 33 46 59 34 34 43 46 39 40 38 70 94 34 30 23 21
chrX:12810203:12817326:clu_125 1 0 0 0 0 0 0 0 0 0 1 0 0 0 0 0 0 2 0 0 0 0 0 0 0 0 0 1 1 0 0 0 0 0 0 0 0 0 1 1 0 0 0 0 0 0 0 0 0 0 0 0 0 2 1 0 0 1 0 0 0 0 0 0 0 0 2 0 0 0 0 0 0 0 0 0 0 0 0 0 0 0 1 0 1 0 1 0 0 1 0 0 0 0 0 0 0 0 0 0 0 2 0 0 0 0 0 0 1 0 0 0 0 0 0 2 0 0 0 0 0
chrX:12817509:12827353:clu_126 73 52 36 41 48 50 93 37 93 55 52 102 66 37 79 116 34 38 50 87 83 93 65 83 64 79 88 70 72 64 69 66 86 95 75 106 103 122 51 57 72 90 60 102 79 92 81 92 68 86 97 77 45 65 63 62 68 38 27 65 79 55 57 126 79 49 82 57 65 29 53 45 94 108 99 88 74 111 81 93 72 109 73 46 88 65 66 30 74 144 71 39 54 66 44 121 40 96 42 79 75 49 61 45 107 55 64 80 41 57 64 76 101 57 88 97 115 109 45 53 54
chrX:12817518:12827353:clu_126 4 6 2 4 2 9 9 6 7 4 3 6 2 6 5 13 1 3 2 9 9 5 9 9 7 13 7 6 4 10 7 6 12 7 8 11 17 7 4 3 0 9 5 12 10 5 11 4 10 7 4 4 1 8 3 9 5 9 3 5 8 8 1 12 8 9 9 10 10 2 6 0 8 13 5 4 13 17 5 8 4 10 6 5 11 9 9 9 5 6 3 3 1 10 4 7 2 11 2 13 10 2 2 3 10 4 5 3 7 15 5 0 9 2 6 4 9 13 2 3 0
chrX:12828265:12837626:clu_127 62 38 34 54 61 31 75 38 73 53 72 100 85 41 70 117 48 31 46 82 92 79 44 99 70 101 77 92 60 73 68 78 108 93 57 82 86 117 35 67 58 69 72 131 68 80 77 108 74 114 118 48 43 55 74 73 59 47 32 65 69 67 69 122 78 63 68 66 46 26 52 37 97 113 99 68 81 94 71 93 75 86 51 50 106 43 75 41 76 129 60 32 54 91 41 108 43 86 39 89 78 33 53 59 117 50 58 83 43 69 63 84 78 45 94 86 157 84 35 57 35
chrX:12828265:12838763:clu_127 0 1 0 0 0 0 1 0 0 0 1 0 0 0 0 3 0 0 0 0 0 0 0 0 0 0 1 0 0 0 0 0 0 0 0 0 0 2 0 0 0 0 0 0 0 0 0 0 1 0 0 0 0 0 0 0 0 0 0 0 0 0 0 0 0 1 0 0 0 1 0 0 1 0 0 0 0 0 0 1 0 1 0 1 0 0 0 0 0 0 0 2 0 0 0 0 0 0 0 0 0 1 0 0 0 0 0 0 0 0 0 0 0 0 0 0 2 0 0 0 0
chrX:12837799:12838763:clu_127 45 27 31 55 42 46 71 49 85 44 51 69 53 43 70 79 52 34 44 81 76 72 54 89 49 67 59 70 52 57 51 62 87 76 52 80 92 88 30 54 58 63 45 85 68 86 69 83 76 85 107 37 54 73 51 37 55 31 30 62 56 56 51 90 65 51 76 43 55 16 29 33 76 106 82 64 78 107 56 79 75 79 60 61 58 29 53 24 56 94 39 40 34 71 34 79 38 82 34 75 80 26 67 26 72 52 53 74 35 60 67 68 81 49 59 83 104 85 24 48 35
chrX:12993272:12994365:clu_128 2 0 0 1 1 0 1 2 2 0 1 1 3 0 1 1 0 3 0 0 2 1 0 4 0 2 0 3 0 2 0 4 0 0 2 0 3 2 1 1 1 1 0 4 2 0 2 2 0 1 1 0 0 0 1 3 2 0 0 3 1 0 1 0 1 0 1 1 0 3 0 0 0 0 0 1 0 1 0 0 2 0 0 0 4 1 0 0 3 0 2 0 0 4 0 0 1 2 0 0 3 0 2 2 3 3 0 2 2 1 0 2 1 0 1 3 1 2 1 0 2
chrX:12993287:12994365:clu_128 41507 13338 17243 41071 34848 25059 35251 36637 30179 20437 40377 35733 40168 16575 30578 34663 26195 20023 35560 23516 39613 38447 44622 30132 16628 39418 30386 36238 45152 39331 29379 44573 30051 26919 36537 42771 41813 35704 45593 24874 48038 26854 24034 36242 39248 35318 43318 38165 27807 49062 46458 25217 46689 14646 53055 47211 34046 23770 16709 34237 17155 22352 44692 30645 40557 18288 12420 19942 17909 25785 10516 39523 33242 33087 24793 25187 34993 32182 11669 28879 32872 25028 13399 12857 48163 23370 22963 35885 25794 21932 39369 18784 30609 38680 19177 15760 18079 29425 36253 12092 47782 13080 43533 42445 50639 29281 18009 36852 40823 42811 50290 45786 14693 10945 35114 35092 17523 54169 24396 30182 30915
chrX:12993562:12994365:clu_128 91 14 37 150 118 50 62 73 65 30 80 121 73 42 58 57 50 73 81 49 52 105 96 26 46 84 90 61 77 117 59 93 130 54 57 58 63 44 182 106 122 74 50 81 66 70 61 61 89 108 76 47 88 31 114 108 48 38 23 68 66 44 111 108 63 58 24 71 28 58 15 67 60 102 39 61 73 73 17 79 46 33 24 32 106 61 44 80 43 26 132 61 68 52 33 25 38 57 49 19 88 25 105 81 102 82 67 59 79 89 149 55 23 17 42 58 23 111 57 51 99
chrX:12993777:12994365:clu_128 16 7 3 35 45 8 13 7 13 3 14 42 16 8 22 7 23 16 14 12 20 11 27 3 12 26 28 14 13 14 20 25 18 12 16 17 22 18 37 28 30 20 8 11 20 22 20 26 26 15 7 6 24 15 20 34 5 6 5 17 27 8 18 25 11 12 6 6 16 18 1 12 14 23 9 18 19 8 18 14 14 8 7 7 18 3 11 14 14 7 26 15 23 7 14 7 10 8 6 7 33 8 12 6 20 11 13 21 14 13 45 13 8 10 10 26 7 42 15 5 24
chrX:12993850:12994365:clu_128 2 2 1 4 9 3 2 6 2 4 1 14 4 0 3 1 6 3 6 3 4 2 4 3 0 3 9 2 3 4 5 1 3 1 8 6 5 3 4 8 9 5 1 0 4 4 2 5 6 6 6 0 7 3 2 6 3 2 3 5 2 1 8 4 3 6 0 0 0 4 1 0 4 9 0 2 8 5 1 5 0 5 1 2 4 1 1 6 8 0 6 0 3 0 3 2 1 0 0 0 1 0 10 5 8 7 5 5 6 3 6 6 0 3 2 2 0 1 3 0 7
chrX:12994479:12994896:clu_129 4 2 3 5 7 3 2 7 2 2 2 9 0 0 4 3 3 1 3 3 4 3 7 3 3 6 0 5 3 0 6 7 6 2 6 7 6 5 7 0 4 1 3 3 6 5 8 6 2 8 7 5 6 1 6 4 6 4 2 4 1 0 2 1 7 2 1 1 2 4 2 3 5 6 4 3 1 5 0 3 5 3 2 1 6 3 1 0 4 0 3 3 1 3 3 1 1 2 3 2 3 1 5 4 5 3 0 4 4 4 2 6 3 0 3 4 0 7 1 4 4
chrX:12994480:12994890:clu_129 0 2 1 1 0 1 2 0 4 0 1 1 1 0 0 1 1 1 5 0 1 0 3 1 2 1 1 2 2 2 0 0 0 0 0 1 0 0 0 1 0 1 0 0 2 0 0 0 1 1 2 3 2 0 1 2 0 0 1 0 1 1 3 4 1 0 0 0 1 2 1 1 1 0 0 0 0 0 0 0 2 0 0 0 0 1 1 0 2 0 0 0 0 3 0 1 0 1 0 1 0 1 1 1 5 2 0 0 3 2 1 0 2 0 0 4 3 3 1 3 1
chrX:12994480:12994896:clu_129 47352 16049 25572 47633 44569 36936 39060 40380 31398 29140 43417 40659 55521 20477 31352 35973 27620 27812 39236 27543 40467 40475 49663 32925 20779 42843 32346 37857 63569 43844 30424 46571 33960 28427 47736 50146 43603 37358 49061 27887 55959 30770 31657 39242 41221 38167 46453 46222 30979 51531 49112 36683 51029 18066 60419 52257 35824 34220 20934 35637 22381 23083 50538 32626 41916 20723 15692 20640 18815 32966 15172 43074 36280 39107 37132 28207 34894 37335 14186 31532 34843 29068 17159 16518 53715 34822 30413 40601 27679 31316 43225 23102 32962 42485 24278 16989 21170 30765 38155 15382 52270 16532 48734 65012 57610 35626 23686 41745 44912 47507 56896 47253 21340 13011 36654 38987 23130 75697 30044 42373 34742
chrX:12994480:12994907:clu_129 3 0 1 4 2 2 0 6 3 0 0 2 3 2 6 9 0 1 6 3 0 3 0 1 2 2 1 0 4 0 1 1 2 3 5 6 1 3 6 3 6 2 1 4 4 1 3 0 7 0 3 1 4 0 2 4 5 0 1 1 4 1 0 5 0 3 0 1 0 1 1 2 3 3 1 2 2 0 0 5 0 1 0 0 4 0 2 1 0 3 0 0 1 4 7 4 1 4 1 5 3 1 3 3 8 2 2 4 5 2 5 2 2 0 3 3 1 2 1 4 0
chrX:12994480:12994999:clu_129 0 0 0 1 3 0 3 0 0 0 2 2 0 0 2 1 0 0 3 0 0 3 0 2 0 0 4 0 0 0 0 1 1 1 0 2 0 2 2 2 4 0 0 2 2 3 0 0 3 2 4 0 2 1 1 3 0 0 2 0 0 2 4 0 0 0 0 0 0 0 1 0 1 1 4 0 0 0 2 0 0 2 0 0 0 0 0 0 0 0 1 0 0 0 0 0 0 0 0 0 2 0 4 3 1 0 1 0 0 0 3 0 2 3 0 0 0 3 0 0 0
chrX:12992892:12993190:clu_130 0 0 0 0 0 1 0 0 0 0 2 0 0 0 1 0 0 0 0 0 0 0 0 0 0 0 0 0 0 0 0 0 0 0 0 1 0 0 0 0 0 0 0 0 0 0 0 0 1 0 0 0 0 0 0 1 0 2 0 0 0 0 1 0 0 0 0 0 0 0 0 0 0 1 1 0 0 0 0 0 0 0 0 0 0 0 0 0 0 1 0 0 1 0 0 0 0 2 0 0 2 0 0 0 0 0 0 1 0 1 0 0 0 0 0 0 0 0 0 0 0
chrX:12992981:12993190:clu_130 0 0 0 0 0 0 0 0 0 0 0 0 0 0 0 0 0 1 0 0 0 0 0 2 0 0 0 0 0 1 0 1 0 0 1 2 0 0 0 0 2 0 0 0 0 0 0 0 0 0 0 0 0 0 2 0 0 0 0 0 0 0 0 2 0 0 2 0 0 0 0 0 0 0 0 0 0 1 0 1 0 0 0 0 0 0 0 0 0 0 0 0 0 0 0 0 0 0 0 0 0 1 2 0 0 0 0 0 0 2 0 2 0 0 0 0 2 0 0 0 0
chrX:12994485:12994894:clu_131 14 7 6 21 13 6 14 13 10 4 8 20 10 11 9 25 9 13 14 4 16 12 18 8 16 20 4 12 12 21 9 18 14 11 15 19 11 12 21 20 12 22 21 12 12 12 13 20 13 25 15 1 21 8 20 18 8 9 5 9 12 16 14 14 7 12 2 9 15 12 4 12 30 9 11 8 9 11 5 5 7 12 15 6 18 9 13 9 4 11 17 11 14 14 4 5 10 20 21 5 25 8 19 24 13 17 7 17 14 14 24 13 6 6 18 27 16 22 13 15 8
chrX:12994485:12994905:clu_131 0 0 0 0 0 0 0 0 1 0 0 0 0 2 0 0 1 0 0 0 0 1 0 0 0 0 0 1 0 1 0 0 1 0 0 2 1 0 1 0 0 0 0 0 1 0 0 0 0 1 3 0 0 0 0 0 0 0 0 0 1 0 0 0 1 0 0 0 0 0 0 0 1 0 2 0 0 0 1 1 1 2 0 0 1 0 0 0 0 0 0 0 1 2 0 0 0 0 0 0 0 0 0 0 0 1 1 2 0 0 0 0 0 0 0 3 0 1 0 0 0
chrX:13261710:13268994:clu_132 1 0 0 0 0 0 0 0 0 0 0 0 0 0 0 0 0 0 0 0 1 0 0 2 0 0 0 0 2 1 0 0 0 0 1 0 0 0 0 0 1 0 0 0 0 0 0 0 0 0 0 2 0 0 1 0 2 0 0 0 1 0 2 0 0 0 0 0 0 0 0 0 0 0 0 0 0 0 0 0 0 0 0 0 3 0 0 1 0 0 0 2 0 0 0 0 0 2 1 0 0 0 1 0 1 3 0 0 0 0 0 0 0 0 0 0 0 1 0 0 0
chrX:13261721:13268994:clu_132 0 1 0 0 1 0 1 1 0 0 0 0 2 0 0 1 0 0 0 0 0 0 4 0 0 1 0 1 3 2 0 1 0 0 2 0 0 0 0 0 1 0 0 0 0 0 3 0 0 0 2 3 0 0 4 0 1 2 0 0 0 0 7 0 1 0 0 0 0 0 2 0 0 0 0 0 0 0 0 1 0 0 0 0 0 0 0 0 0 0 0 1 0 0 0 1 0 1 0 0 2 0 1 2 0 2 0 0 0 0 5 0 0 0 0 0 0 0 0 0 0
chrX:13395454:13413381:clu_133 0 0 0 2 0 0 1 0 0 0 0 0 0 0 0 0 2 0 1 1 0 0 0 0 0 0 0 0 0 0 0 1 0 0 0 0 0 0 0 0 3 0 1 0 0 0 0 0 0 0 2 0 0 0 3 0 0 0 0 0 0 0 2 0 0 0 0 0 0 1 0 0 0 0 0 0 0 0 0 0 0 0 0 0 0 0 0 3 0 0 0 0 1 0 0 1 0 0 0 0 0 0 0 2 0 0 0 0 0 0 4 0 0 0 0 0 0 0 0 0 0
chrX:13397917:13413381:clu_133 1 0 0 0 0 0 0 0 0 0 0 0 0 2 0 1 0 3 0 0 0 0 2 0 1 0 0 0 2 1 0 2 1 2 4 0 0 0 5 1 0 0 0 2 1 0 1 1 1 3 0 0 0 0 0 2 1 1 4 2 0 0 2 1 0 2 0 0 0 3 0 2 0 0 0 0 0 1 0 1 1 2 0 1 3 0 0 0 0 0 0 0 3 0 2 0 0 0 0 0 2 0 0 1 2 0 2 0 2 2 0 0 2 0 0 1 0 1 0 1 0
chrX:13637362:13641940:clu_134 0 0 4 0 12 0 0 1 0 1 0 0 0 0 0 1 0 0 0 2 0 0 0 0 1 1 1 0 4 3 0 0 0 0 3 0 0 0 0 0 0 0 1 0 0 0 0 0 0 0 0 1 0 2 1 0 0 0 1 0 0 0 0 0 0 2 0 11 0 0 0 2 0 0 3 0 0 0 0 0 0 0 0 2 1 0 4 0 0 7 0 0 0 0 0 35 0 0 1 0 0 0 0 0 0 0 0 0 3 0 5 0 0 0 0 0 0 4 1 0 0
chrX:13637362:13641943:clu_134 0 0 6 0 6 0 0 0 0 1 0 0 0 0 2 0 0 0 0 8 0 0 0 0 0 0 0 0 16 3 0 0 0 0 0 0 0 0 0 0 0 4 0 2 0 0 0 0 0 0 0 0 1 3 1 0 0 1 0 0 2 0 0 0 0 0 0 16 0 0 5 4 0 0 0 0 0 1 1 0 0 0 0 4 0 0 4 1 0 5 0 0 0 0 0 45 0 0 0 0 0 0 0 1 0 0 0 0 0 0 5 0 1 0 0 0 0 3 0 0 0
chrX:13671307:13673408:clu_135 1 0 2 0 0 2 1 0 0 1 3 3 1 0 0 1 0 1 0 0 0 4 0 1 2 2 0 2 3 2 1 1 0 0 0 0 1 0 4 1 1 2 1 0 2 0 0 0 0 0 0 1 0 0 0 0 0 1 1 1 0 1 4 2 0 1 1 3 1 0 0 1 2 3 0 1 0 2 0 0 4 1 0 1 1 0 2 1 0 0 0 0 1 0 0 0 0 1 0 0 0 0 0 1 0 0 0 1 1 1 2 1 0 0 0 0 1 5 0 0 3
chrX:13671431:13673408:clu_135 0 0 1 0 7 1 3 0 1 0 0 1 2 6 3 1 2 0 3 1 2 1 0 2 2 0 0 0 1 3 2 3 2 0 1 2 0 2 1 4 3 0 3 2 0 0 0 0 3 3 0 1 1 0 0 0 0 0 0 3 0 3 0 0 4 0 0 0 0 0 0 2 0 0 2 0 1 2 0 1 2 0 0 0 0 2 0 3 1 0 0 0 0 0 0 0 2 1 1 0 1 0 0 3 1 3 1 0 3 0 0 2 0 0 1 0 1 3 0 0 0
chrX:13673492:13677771:clu_136 5 4 3 7 4 8 5 2 3 4 5 6 9 2 0 7 7 7 3 6 2 5 5 2 2 7 3 1 3 5 1 6 7 0 6 7 5 1 5 4 4 2 5 3 3 2 3 1 3 5 2 5 1 0 2 5 0 6 5 3 5 3 2 4 6 4 4 5 3 1 4 6 2 3 4 1 3 3 0 5 1 2 0 3 2 5 4 10 2 0 4 2 3 3 2 0 5 4 4 2 6 2 5 8 7 5 1 3 2 1 5 5 4 2 3 3 3 11 2 2 5
chrX:13673492:13680620:clu_136 0 0 0 3 1 0 0 0 0 1 3 1 0 3 0 0 1 1 0 0 1 6 0 0 0 2 0 1 4 0 0 1 0 0 0 0 0 1 0 3 1 0 1 0 0 0 2 0 0 0 0 1 0 0 2 0 0 0 1 0 1 0 0 0 0 0 0 0 0 2 0 1 0 2 2 0 0 0 0 1 2 1 2 0 0 0 0 2 0 0 0 0 1 0 0 0 0 0 0 0 0 0 0 2 0 1 0 0 0 0 1 0 0 0 2 1 0 0 0 2 0
chrX:13677887:13678985:clu_136 0 3 0 2 0 4 0 2 0 1 6 4 0 0 0 0 3 0 0 1 1 0 0 0 2 5 1 0 3 4 2 0 0 2 1 3 4 0 0 1 4 0 1 2 0 1 0 0 2 1 2 0 0 2 0 0 0 1 2 1 0 0 2 0 2 0 1 0 1 0 0 0 0 0 0 0 0 0 0 0 0 0 1 0 0 0 0 4 0 0 0 0 1 4 0 0 0 1 5 0 4 1 2 1 4 1 0 2 0 0 1 0 0 1 0 1 1 5 0 1 2
chrX:13677887:13679147:clu_136 0 0 4 1 1 1 0 0 3 0 0 0 0 0 0 0 3 1 0 3 2 2 0 0 1 0 0 0 0 6 0 0 0 0 0 3 1 0 0 0 0 0 0 0 1 0 0 1 2 0 1 3 0 0 1 0 0 0 0 0 0 2 0 0 0 1 0 0 1 0 0 5 0 2 0 0 0 0 0 0 7 0 0 0 0 0 0 0 1 0 2 1 0 0 0 0 0 0 0 0 0 0 0 2 0 0 0 0 0 0 0 0 0 2 1 0 0 4 0 0 0
chrX:13677887:13679150:clu_136 1 0 2 2 0 0 0 1 0 4 3 0 0 0 1 1 1 0 1 3 0 3 1 1 0 0 2 5 2 1 1 3 2 2 0 0 0 0 1 1 0 1 0 0 0 0 1 0 3 0 0 2 1 0 0 0 0 2 0 0 1 1 2 1 2 1 0 0 0 0 0 1 1 2 0 0 0 1 0 0 0 2 2 0 0 2 0 2 0 2 0 2 0 1 2 2 1 0 3 0 1 0 2 0 0 2 0 1 2 0 0 1 2 0 1 1 0 4 0 2 1
chrX:13677887:13680620:clu_136 2 0 2 2 2 2 0 2 0 0 0 3 2 0 1 0 0 0 0 1 1 0 1 0 0 0 0 0 1 0 0 2 0 0 0 1 0 2 0 1 4 1 0 0 3 0 0 2 1 2 0 0 0 2 2 0 0 1 2 1 0 3 2 0 1 1 0 0 0 0 2 3 0 1 0 0 1 2 0 0 1 0 1 0 1 3 1 0 0 0 0 0 3 1 0 4 0 1 0 0 0 2 2 2 0 0 0 0 2 3 0 1 2 2 2 1 1 0 0 1 3
chrX:13677887:13684436:clu_136 0 0 1 0 0 0 0 0 0 1 0 0 0 0 0 0 0 2 0 0 0 0 0 0 0 1 0 0 0 0 0 0 0 0 0 0 0 0 0 0 0 0 0 0 0 0 0 0 0 0 0 0 0 0 0 0 0 2 0 0 0 0 0 0 0 2 0 0 0 0 1 0 0 0 0 0 0 0 0 0 2 0 0 0 0 0 1 0 0 0 0 0 0 0 0 0 0 0 0 0 2 0 1 0 0 4 0 0 0 0 0 0 0 0 0 0 0 0 0 1 0
chrX:13679241:13680620:clu_136 3 2 7 5 2 2 2 5 4 2 3 1 3 1 6 3 0 11 2 8 4 5 7 0 1 1 0 3 4 11 2 8 5 2 3 2 6 1 6 7 5 1 1 1 7 5 2 7 1 2 3 4 4 2 1 3 0 10 3 1 0 6 3 2 8 2 8 2 1 4 5 8 3 5 2 3 2 6 2 7 1 6 1 5 7 1 7 5 1 5 6 0 9 6 2 1 3 6 2 0 3 1 5 4 2 6 1 13 8 1 3 6 1 3 3 2 2 11 2 8 3
chrX:13707407:13721854:clu_137 4 2 0 0 3 3 2 1 0 1 5 4 6 0 2 2 2 3 3 9 1 4 2 2 1 2 2 5 0 3 0 4 3 3 0 5 2 1 2 10 2 0 0 2 2 1 0 0 2 6 2 2 3 2 2 1 1 4 1 2 2 0 1 3 0 4 2 1 1 5 4 3 3 4 3 0 3 4 2 1 1 4 0 3 5 5 3 3 3 0 0 1 1 7 3 5 0 2 2 0 0 1 16 2 0 2 0 2 3 6 6 8 0 1 0 3 0 2 1 1 2
chrX:13707407:13721908:clu_137 0 0 0 0 1 0 0 0 0 0 2 2 0 0 0 0 0 1 1 0 0 0 0 0 0 1 0 0 0 0 2 1 1 0 0 0 0 3 0 6 1 0 0 0 0 0 0 0 0 4 0 1 0 0 1 0 0 1 0 2 0 0 0 0 0 0 0 1 0 0 1 1 0 0 0 2 2 0 1 0 0 0 0 0 0 0 0 0 0 0 0 1 0 0 0 0 0 1 1 0 0 0 2 0 0 0 0 0 0 1 2 1 0 1 0 0 0 0 0 0 1
chrX:13707407:13721933:clu_137 112 66 32 206 124 33 65 67 66 59 139 93 74 36 72 40 84 124 108 85 63 93 109 59 34 142 107 102 122 158 64 114 73 52 58 64 49 60 57 149 97 81 123 30 75 73 54 41 88 44 52 61 52 63 89 50 40 94 52 66 49 63 80 76 94 56 41 94 41 52 99 81 56 92 79 33 49 57 43 47 54 62 32 56 126 51 105 141 58 36 53 50 70 82 38 59 29 45 85 36 57 48 119 99 157 69 47 78 111 70 98 79 23 25 49 77 45 50 90 39 77
chrX:13707407:13726840:clu_137 37 14 16 66 36 14 15 29 16 12 39 20 24 5 13 17 40 36 39 26 21 28 28 10 13 36 20 35 26 46 14 33 14 21 23 24 12 10 14 36 31 28 35 8 32 23 21 18 28 19 16 22 19 20 20 15 5 34 16 18 17 19 26 24 21 18 9 30 13 12 33 21 16 29 30 15 26 33 9 26 10 15 12 16 40 13 45 22 20 7 19 12 30 29 7 19 11 9 23 12 23 18 44 37 47 12 10 17 37 22 19 26 7 6 17 22 9 22 27 12 22
chrX:13708019:13721933:clu_137 0 0 0 2 0 0 1 0 0 0 0 0 0 0 0 0 1 2 0 0 0 0 2 0 0 3 0 0 0 0 0 0 1 0 0 0 0 1 0 4 0 0 3 1 0 0 1 1 1 0 0 0 0 0 0 1 1 0 0 0 0 0 1 0 0 0 0 4 0 0 0 1 1 0 0 0 0 0 0 0 0 0 0 0 0 0 0 0 0 0 2 0 0 2 0 0 0 0 0 0 0 0 2 1 1 0 0 0 0 0 0 2 0 0 0 0 0 0 1 0 0
chrX:13722021:13724700:clu_137 1 0 0 3 0 0 0 1 0 2 0 1 1 0 3 0 2 2 0 1 1 0 0 1 0 3 2 0 2 0 0 0 0 0 0 0 4 2 0 3 0 1 0 1 0 1 2 1 1 1 0 0 0 1 0 0 0 1 0 0 0 0 2 0 0 0 0 1 0 0 1 0 4 3 0 0 0 0 0 1 0 2 0 0 0 2 0 0 0 0 4 0 1 0 0 1 0 0 0 0 0 0 0 0 1 0 0 1 0 0 1 1 0 0 0 0 0 2 1 0 0
chrX:13722021:13726840:clu_137 155 79 88 327 163 97 118 108 106 115 220 141 122 48 100 62 124 122 182 135 96 130 151 88 45 187 168 198 198 244 115 152 102 124 87 82 71 93 129 222 154 127 188 68 131 123 82 89 121 87 95 146 110 94 141 86 66 128 42 91 68 122 130 128 114 97 37 166 72 74 135 112 80 181 102 85 103 111 68 67 78 72 57 71 177 120 188 200 101 57 105 63 126 107 56 117 53 52 95 46 121 96 180 189 227 108 76 124 201 111 140 126 50 70 103 101 86 155 112 65 92
chrX:13722021:13729719:clu_137 1 1 0 1 0 0 1 0 0 1 0 0 0 0 0 1 0 1 0 0 0 0 0 0 0 2 0 0 0 0 1 0 1 1 0 2 0 1 0 0 0 0 0 0 0 1 0 0 0 0 1 2 0 0 0 0 0 0 0 0 1 0 0 0 0 0 0 0 0 0 0 0 0 0 0 0 0 0 0 0 0 0 0 1 1 0 0 0 0 1 1 0 0 1 0 0 0 1 1 0 0 0 0 0 1 0 2 1 0 0 1 0 0 1 0 0 0 0 0 1 0
chrX:13722021:13731067:clu_137 1 0 0 1 0 0 0 0 0 0 0 0 0 0 0 0 1 0 0 0 0 0 0 0 0 0 0 0 0 0 0 0 0 0 0 0 0 0 0 0 0 0 0 0 0 0 2 0 0 0 0 0 0 0 0 0 4 0 0 1 0 0 0 0 0 0 0 0 0 0 1 0 1 0 0 0 0 0 0 0 2 0 0 0 0 0 0 0 0 0 0 0 0 2 0 0 0 0 1 0 1 0 1 0 0 0 0 0 0 0 0 1 0 0 0 1 0 0 0 0 0
chrX:13722021:13733839:clu_137 0 0 0 1 1 0 1 2 3 0 0 0 0 0 4 1 0 1 0 0 0 5 0 1 0 0 1 1 0 0 0 2 0 0 0 0 0 0 0 0 1 0 1 0 0 2 0 0 2 0 1 1 0 0 1 0 0 0 0 0 0 0 0 0 1 2 0 1 1 0 2 0 0 0 1 0 0 0 0 0 0 0 2 1 1 2 0 5 1 1 0 0 2 0 0 0 0 1 0 0 0 1 0 0 1 1 0 2 0 0 1 1 0 1 2 0 0 0 0 0 0
chrX:13722021:13753367:clu_137 0 0 0 1 1 1 0 4 0 0 0 0 0 0 0 1 0 0 0 1 0 0 0 0 0 0 1 0 0 0 0 0 0 0 6 0 1 0 0 1 1 0 0 0 0 0 0 1 0 0 0 3 0 0 0 0 0 0 0 0 0 0 0 0 1 0 0 0 0 0 0 0 0 0 0 0 0 0 0 1 0 0 0 2 0 0 0 0 0 2 0 0 0 1 0 0 0 0 0 0 0 0 0 0 1 0 0 0 0 0 0 1 0 4 0 1 0 1 0 0 0
chrX:13724860:13726840:clu_137 0 0 5 5 1 0 0 1 0 1 5 3 1 2 0 2 2 0 2 1 0 4 1 2 0 0 4 2 2 1 0 0 0 0 0 1 0 0 1 3 1 2 1 1 3 0 0 1 3 3 1 0 0 2 0 1 2 0 0 0 1 1 0 4 0 3 0 1 0 1 0 2 2 1 0 0 1 0 0 1 1 0 0 0 0 5 0 1 0 1 2 0 2 0 0 2 0 1 0 0 0 0 1 0 4 1 0 1 1 0 2 0 3 0 0 0 0 1 1 0 2
chrX:13733913:13753367:clu_137 1 0 1 0 0 2 1 0 2 0 0 0 1 0 0 1 0 2 0 0 0 0 2 2 0 0 0 1 1 2 0 1 0 0 0 0 0 1 0 3 2 2 3 0 0 1 0 0 0 0 0 3 0 2 2 0 0 0 0 0 0 1 0 0 0 1 0 4 0 0 2 0 0 0 0 0 1 0 0 0 0 0 0 0 0 0 1 2 0 3 0 0 3 0 0 1 0 0 2 0 0 2 3 2 2 1 0 2 0 0 0 0 1 0 2 0 1 2 0 0 2
chrX:13753202:13753367:clu_137 15 7 11 23 13 10 8 5 7 7 13 17 9 9 11 15 18 11 7 13 17 8 15 15 14 16 13 8 10 17 17 2 6 9 13 11 11 9 8 10 6 7 8 11 9 9 8 11 7 3 7 17 5 10 12 4 17 17 13 7 1 16 19 21 14 15 4 11 10 1 10 19 8 6 3 4 13 23 7 12 11 8 7 9 13 7 5 28 7 7 17 2 16 14 7 7 5 14 13 7 5 10 8 13 16 6 4 18 11 3 9 10 6 11 8 13 3 11 9 6 14
chrX:13732624:13734123:clu_138 34 11 19 17 26 22 18 12 14 18 11 30 16 20 17 22 28 11 10 31 34 27 30 29 12 51 26 20 24 25 31 8 24 22 13 24 25 8 15 24 13 9 27 11 17 31 8 24 14 22 14 24 24 10 30 17 20 24 29 19 17 27 9 37 16 16 10 14 21 17 11 25 19 21 29 9 12 37 14 26 23 15 10 16 29 21 13 45 14 16 27 8 36 22 12 12 20 26 12 10 24 15 26 17 23 17 9 23 28 22 21 10 17 20 14 37 14 48 8 16 24
chrX:13732624:13734538:clu_138 1 0 0 0 0 1 1 0 0 0 0 2 1 0 0 0 0 0 0 0 0 0 1 0 0 4 0 2 0 2 0 0 4 0 0 0 0 0 0 0 2 2 1 0 0 1 0 0 0 3 0 1 0 0 0 4 0 3 0 2 0 0 0 0 0 1 1 0 0 1 1 1 0 1 0 0 1 0 0 0 0 1 1 2 1 0 0 1 1 1 0 3 1 1 0 2 1 0 1 1 1 0 0 0 0 0 0 1 0 0 0 0 0 0 0 1 0 0 0 0 0
chrX:13738101:13738547:clu_139 4 3 1 7 1 1 4 0 0 2 2 3 1 3 0 4 2 0 3 4 6 6 4 1 4 5 3 0 7 6 6 7 2 4 0 5 7 2 2 2 1 2 4 0 2 4 2 0 2 5 2 0 3 4 2 1 2 5 2 2 3 4 1 10 1 0 4 3 3 5 1 3 5 4 7 0 3 2 0 1 1 6 2 1 4 0 3 6 3 4 2 4 3 3 0 3 1 0 3 1 1 2 2 2 5 4 3 7 2 1 2 0 4 3 1 2 2 7 2 3 5
chrX:13738101:13752163:clu_139 9 2 15 15 12 18 4 3 3 15 5 8 13 4 5 7 13 2 4 10 6 10 11 1 6 6 6 3 7 9 13 5 12 4 9 10 8 5 7 0 15 4 9 5 1 3 4 4 6 1 3 18 6 1 10 8 4 10 9 12 1 11 7 8 2 9 4 4 4 2 6 9 7 8 10 4 9 9 6 4 4 4 3 3 16 4 14 6 7 10 11 3 12 6 5 5 3 6 3 4 3 5 6 9 8 5 5 4 8 5 4 9 6 3 3 6 8 18 4 7 10
chrX:13738101:13752169:clu_139 0 0 0 0 0 0 0 0 0 0 0 0 0 0 1 0 0 0 0 0 0 0 0 0 0 1 0 0 0 0 0 0 0 0 0 0 0 0 2 0 0 0 0 0 0 1 2 0 0 0 0 0 1 0 3 0 0 0 0 0 0 0 2 0 1 0 0 0 0 0 0 0 0 0 1 0 2 4 0 0 0 0 0 0 3 0 0 0 0 0 0 0 0 0 0 0 0 2 0 1 1 0 0 0 2 0 0 1 0 0 0 0 0 0 0 0 0 0 1 0 0
chrX:13738101:13752644:clu_139 34 5 19 35 19 12 21 17 9 25 23 19 18 15 16 27 25 20 13 24 24 30 21 19 11 26 21 15 25 43 25 23 22 19 18 31 21 19 11 22 15 20 16 8 25 27 23 16 18 16 19 23 19 25 17 32 24 13 21 29 13 21 15 31 20 21 10 12 21 9 14 20 23 15 16 11 15 31 21 40 21 19 14 15 28 13 23 49 15 24 29 15 47 18 15 15 18 15 11 10 20 11 22 17 59 19 4 27 25 29 23 24 25 25 23 34 18 38 10 23 36
chrX:13738616:13752163:clu_139 0 1 2 0 1 0 0 0 0 0 0 2 2 0 0 1 1 1 1 0 0 0 1 1 0 1 1 0 2 2 1 1 0 0 0 0 1 2 1 0 2 0 3 0 0 0 1 0 0 0 1 1 0 0 1 0 1 0 2 1 1 0 1 0 0 0 3 0 2 0 0 1 2 0 1 2 0 2 0 0 3 3 0 0 1 2 0 0 0 0 2 1 1 0 0 0 0 0 0 0 0 0 0 0 2 0 0 2 2 0 0 0 0 0 0 0 0 0 1 0 0
chrX:13738616:13752644:clu_139 0 0 1 3 0 1 4 0 0 2 0 1 0 1 1 2 1 0 2 2 1 3 0 0 4 4 2 2 4 4 2 3 2 3 0 4 5 1 0 2 0 0 0 0 2 2 0 0 1 3 1 1 4 3 5 2 3 1 0 1 2 2 1 4 4 0 0 2 1 1 0 1 2 2 4 1 1 2 0 3 0 1 2 1 4 3 1 3 2 3 1 2 3 1 0 1 1 1 1 2 3 1 0 1 0 1 2 4 1 0 0 0 3 2 2 2 0 3 0 2 5
chrX:13752304:13752644:clu_139 16 9 7 11 7 11 6 2 1 4 11 9 13 4 2 7 13 4 8 10 12 10 12 6 2 3 6 12 11 7 8 1 17 4 6 5 4 10 9 4 11 3 10 6 7 6 5 9 5 7 5 9 4 7 13 5 9 8 12 11 4 14 11 6 3 6 3 4 2 4 2 10 3 1 9 3 7 11 2 6 6 4 2 4 17 6 12 13 1 3 12 8 10 4 5 6 1 9 2 5 6 0 14 10 5 3 0 7 11 1 2 5 6 11 11 3 9 14 5 4 17
chrX:13753465:13754227:clu_140 0 0 0 0 1 0 0 3 0 1 2 0 0 0 0 0 0 0 1 1 0 2 0 1 0 1 0 1 1 1 0 0 1 0 0 0 0 0 0 2 1 2 0 0 1 0 0 0 0 0 0 2 0 1 0 0 0 1 0 0 0 0 0 0 0 0 1 1 0 0 2 0 0 0 0 0 1 0 0 1 0 0 1 1 0 0 0 0 0 0 1 0 0 0 0 1 0 0 1 0 0 0 0 0 2 0 2 1 0 0 3 0 0 1 0 0 0 1 0 0 0
chrX:13753465:13754597:clu_140 33 17 26 34 32 24 22 17 20 18 32 27 17 27 16 13 31 24 30 27 24 20 32 27 14 20 20 28 43 38 24 18 24 18 15 30 25 27 14 20 20 20 22 17 20 30 26 19 13 9 12 37 32 19 34 22 23 23 22 13 12 30 20 41 27 13 8 12 13 12 19 29 14 23 21 18 14 41 13 22 22 17 22 17 30 16 45 41 22 20 28 11 34 24 14 29 18 27 22 18 13 28 17 27 42 17 12 27 35 16 15 38 17 29 13 25 11 36 14 12 58
chrX:13753465:13754775:clu_140 0 0 1 0 0 0 0 0 0 0 0 0 0 0 0 0 0 0 0 0 0 1 0 0 0 0 0 1 0 0 0 0 0 1 0 0 0 1 0 0 2 0 0 0 0 0 0 0 0 0 0 2 0 3 0 0 0 1 0 0 0 1 0 0 2 0 2 0 0 0 0 0 0 1 0 1 0 2 0 0 0 0 0 0 0 0 0 0 0 0 0 0 0 0 0 0 0 0 0 0 0 0 0 0 1 0 0 0 0 0 0 2 0 0 0 0 0 1 0 0 0
chrX:13754415:13754597:clu_140 1 0 1 0 0 0 2 3 0 2 1 2 0 0 0 0 0 0 1 6 0 2 0 2 0 0 1 1 0 1 8 1 0 0 0 0 3 1 0 2 3 1 0 0 1 0 3 1 0 0 0 1 0 0 0 4 2 1 3 3 0 0 1 1 0 2 2 0 0 0 2 0 0 1 0 0 2 1 0 0 1 3 1 1 4 2 0 0 1 0 0 0 2 1 0 1 0 0 1 0 0 1 1 0 3 0 0 1 1 0 1 0 2 1 0 0 0 1 0 0 0
chrX:13765072:13767546:clu_141 48 27 40 56 52 36 38 10 33 37 49 27 29 15 31 29 36 14 31 40 36 35 39 22 28 44 34 33 54 66 37 27 29 43 22 39 47 28 37 24 50 19 41 41 21 24 39 28 28 19 12 88 20 27 37 23 31 26 32 18 14 37 30 40 41 35 26 23 30 14 22 35 28 27 27 26 34 41 14 25 27 27 13 26 51 29 24 47 26 31 44 20 27 42 15 30 11 23 35 11 18 27 33 30 56 30 24 30 35 26 29 21 41 26 24 29 30 63 24 23 47
chrX:13765075:13767546:clu_141 0 1 0 2 3 0 0 0 0 0 1 1 0 0 0 0 0 0 0 0 0 0 0 1 2 2 0 0 1 1 1 1 0 1 0 1 0 2 0 0 2 0 0 0 2 0 0 0 1 0 1 3 2 0 2 0 2 2 1 0 0 1 0 2 0 2 0 0 0 0 0 0 0 0 1 0 0 0 0 0 1 0 0 0 4 0 2 0 0 0 0 1 2 0 0 1 0 1 3 1 1 1 1 0 0 0 0 2 0 0 1 0 0 0 0 0 0 0 0 0 0
chrX:13767652:13769368:clu_142 28 13 33 34 26 26 15 14 14 30 26 6 17 7 4 20 23 10 26 19 19 17 17 24 6 28 23 16 40 39 34 13 12 17 19 19 18 15 17 8 19 14 22 26 17 20 17 26 10 11 15 46 18 21 40 12 14 25 14 7 5 16 15 21 24 26 13 8 16 15 9 25 18 9 12 18 11 23 9 14 20 12 10 15 29 30 27 13 17 17 13 8 27 22 14 14 18 18 17 9 25 14 23 23 40 10 15 29 27 8 15 22 17 12 22 25 10 51 14 12 24
chrX:13767652:13771487:clu_142 15 10 17 22 20 24 20 7 9 9 9 16 9 9 9 14 23 13 15 14 19 19 15 7 8 13 8 16 22 18 6 7 8 13 6 18 8 19 23 12 12 17 15 13 10 21 13 13 7 9 16 25 8 10 22 13 3 32 13 16 6 24 7 26 7 15 9 5 9 5 7 14 15 12 14 6 5 17 7 9 14 14 3 6 19 13 14 24 11 13 16 8 6 4 8 14 9 6 4 1 10 3 18 7 20 12 14 17 8 15 21 6 18 11 7 13 18 26 5 10 27
chrX:13769487:13770823:clu_142 1 0 3 0 2 0 1 0 0 0 5 0 1 0 0 0 0 0 0 2 1 0 4 2 1 3 0 0 4 1 1 2 0 0 2 0 2 0 2 3 2 1 1 1 1 4 2 3 0 0 1 0 1 0 1 0 0 2 0 0 0 0 2 2 0 2 1 2 0 3 3 1 0 0 1 2 3 4 1 0 2 2 1 1 1 2 4 3 1 0 1 0 6 0 3 6 2 1 1 2 2 1 3 1 0 3 1 4 4 0 2 1 6 1 0 3 0 5 2 2 0
chrX:13769487:13771487:clu_142 17 9 23 22 20 15 19 7 11 18 25 18 12 5 11 21 23 13 27 23 23 18 10 12 8 16 15 24 25 28 25 7 11 13 12 11 18 18 25 23 23 14 14 6 18 12 16 23 11 7 12 35 15 16 16 12 19 17 16 9 7 11 13 20 24 14 4 17 21 5 10 19 13 5 14 21 7 27 8 8 19 8 9 3 21 12 19 18 8 10 24 8 18 16 17 10 9 11 16 10 9 13 20 17 36 7 5 31 28 19 21 15 13 7 15 17 8 30 14 9 23
chrX:13769487:13774697:clu_142 2 2 0 0 0 2 0 0 0 0 0 0 1 0 1 0 2 0 0 0 0 0 0 4 0 0 1 0 0 0 0 0 0 0 0 0 0 0 0 0 2 0 0 0 0 0 0 2 0 0 2 0 1 0 0 0 0 0 0 0 0 1 0 0 0 1 0 0 0 0 0 0 0 0 0 0 0 0 0 0 0 0 0 2 0 0 1 2 0 0 0 0 0 1 1 0 0 0 1 0 2 0 0 0 0 0 0 0 0 0 0 0 0 0 0 0 0 1 0 0 0
chrX:13773361:13774697:clu_142 44 21 44 49 42 28 28 14 24 28 43 22 27 19 30 29 27 26 35 42 23 17 37 29 13 19 19 19 56 51 22 19 34 31 22 36 26 21 22 26 29 19 26 17 36 26 24 42 21 17 20 70 23 32 35 29 17 39 32 19 15 30 29 38 25 20 19 21 20 15 28 26 28 28 19 35 13 39 9 26 26 20 6 31 36 22 26 38 15 23 25 15 29 34 14 28 12 28 26 25 34 23 33 37 43 11 10 29 21 17 25 28 30 30 31 34 22 49 25 18 54
chrX:13780563:13781864:clu_143 17 22 41 39 31 23 19 14 9 30 23 20 20 16 13 24 34 22 25 16 18 17 35 16 12 26 23 12 44 40 19 18 23 13 16 18 10 9 21 32 34 16 24 11 17 7 12 28 28 17 19 40 25 20 19 24 22 27 19 17 17 19 22 22 13 16 15 14 16 16 21 25 20 17 17 8 10 35 15 16 14 23 7 21 26 28 29 30 10 26 18 15 27 22 17 23 11 24 29 9 23 14 19 28 45 18 12 24 27 19 30 14 16 23 15 21 13 38 14 16 42
chrX:13780563:13785246:clu_143 6 3 5 9 3 4 3 6 6 5 2 7 5 8 1 6 1 1 3 8 3 0 4 11 3 8 3 9 7 7 4 4 2 7 4 7 7 4 4 0 2 2 12 2 9 1 6 13 1 0 6 14 5 2 1 6 4 5 0 4 1 6 4 2 3 4 2 4 9 4 3 1 2 4 2 7 4 9 4 2 6 2 0 4 9 5 7 4 2 5 2 7 2 5 3 6 4 9 1 6 4 4 2 10 13 3 0 6 3 5 9 1 2 4 11 9 4 16 1 2 5
chrX:13781974:13785246:clu_143 42 16 54 41 46 41 27 18 23 41 30 41 26 28 15 27 54 23 38 29 38 37 42 23 37 55 34 20 66 59 29 39 23 42 24 37 30 18 32 39 17 30 46 30 22 24 33 30 29 16 26 72 35 28 41 28 35 49 32 22 20 26 25 31 41 22 18 28 18 18 28 58 20 27 31 24 22 53 18 24 34 27 23 27 33 22 53 52 30 27 26 35 42 25 29 42 17 29 36 14 20 34 47 46 58 29 18 37 59 28 36 33 34 16 25 38 25 87 32 26 61
chrX:13781974:13786173:clu_143 0 1 0 0 0 0 0 0 0 0 0 1 0 0 0 0 2 0 1 2 0 0 0 0 0 0 0 2 0 3 0 0 0 0 0 0 0 0 0 0 0 0 0 0 0 0 0 0 1 0 0 0 0 1 0 0 3 0 0 0 0 1 0 0 0 2 1 0 0 0 0 0 0 0 0 0 1 0 0 0 0 0 0 0 2 0 0 0 0 0 0 0 0 0 0 0 0 0 0 0 0 0 0 0 0 0 0 1 0 0 0 0 0 0 0 0 0 0 0 0 0
chrX:13785403:13786173:clu_143 32 14 34 35 29 34 20 17 18 25 22 18 21 23 13 15 20 17 30 20 23 27 35 23 20 21 12 21 51 43 18 11 27 12 17 19 13 22 15 22 22 22 32 19 11 19 17 24 16 9 10 59 17 19 39 7 14 44 18 15 8 18 18 14 37 20 11 17 17 14 19 24 30 11 13 24 21 34 7 6 23 26 10 22 24 20 27 34 12 6 24 24 26 24 14 24 16 17 17 20 20 16 18 33 45 19 10 38 21 5 27 9 28 18 25 20 17 43 24 16 36
chrX:13785403:13786176:clu_143 5 1 0 2 4 1 3 1 2 1 0 2 0 3 1 0 1 3 2 1 2 0 0 1 2 2 0 1 3 1 1 3 1 0 2 0 1 0 0 4 3 1 0 1 2 0 0 4 0 0 1 3 2 0 7 3 0 0 0 2 2 3 0 2 4 3 0 0 7 0 2 2 3 1 1 3 0 0 0 1 2 0 1 1 2 1 4 1 0 0 0 0 0 0 1 2 2 1 2 0 2 0 0 2 2 1 2 1 5 0 1 0 0 0 2 0 2 3 1 1 3
chrX:13786904:13787185:clu_144 18 19 39 39 41 20 21 16 31 25 36 29 19 17 23 19 50 31 32 33 43 26 35 35 15 51 24 18 40 53 15 22 17 26 26 25 26 34 32 28 21 12 33 25 30 31 34 36 13 13 26 55 23 31 40 20 22 42 24 22 13 24 31 29 27 29 31 31 25 20 19 36 11 25 16 33 16 46 7 19 28 20 17 17 38 35 30 40 28 14 43 21 24 40 31 24 17 14 26 20 20 33 30 37 47 11 14 29 35 20 20 34 6 24 32 16 15 33 36 12 48
chrX:13786904:13787804:clu_144 4 0 3 0 0 3 0 0 0 1 0 4 1 1 1 0 3 3 0 5 1 0 0 0 2 1 0 0 2 1 0 2 3 0 0 1 0 2 0 2 5 0 3 3 1 0 1 2 2 0 0 1 0 1 1 1 0 1 2 0 0 0 1 1 1 0 0 1 0 2 0 2 0 0 4 0 0 1 0 3 3 1 0 0 2 1 0 2 0 0 1 0 0 1 0 0 0 3 0 0 0 5 2 0 1 1 2 0 1 0 1 0 0 1 0 0 0 4 1 2 3
chrX:14025989:14026990:clu_145 3 1 3 8 3 5 1 2 2 5 8 3 5 4 2 0 1 1 6 2 9 1 6 4 1 5 0 0 9 12 4 1 2 0 4 2 2 0 4 3 5 0 3 1 2 5 0 0 5 0 0 5 4 0 7 3 1 4 2 0 0 3 6 6 4 2 2 6 3 1 8 4 0 1 1 2 2 3 0 4 4 3 0 1 12 2 6 8 2 2 1 2 3 2 0 4 1 1 3 3 3 1 2 6 11 6 0 5 6 6 4 1 2 1 3 2 2 5 0 1 4
chrX:14025989:14027018:clu_145 1 0 1 0 2 1 1 1 0 3 5 0 2 0 2 0 2 5 0 0 2 2 3 1 0 5 0 3 3 5 0 0 1 0 0 2 2 0 1 0 2 0 1 1 0 1 1 0 0 0 4 4 4 4 2 2 0 3 0 0 0 0 0 0 1 0 0 5 0 2 3 2 0 2 0 0 2 1 0 0 0 0 0 0 2 2 1 1 0 2 3 1 0 4 0 1 1 0 0 2 0 2 2 0 1 0 0 2 0 3 1 0 0 4 2 2 1 2 0 1 2
chrX:14027288:14038197:clu_146 70 20 42 68 27 41 29 38 30 36 58 34 56 34 31 31 26 44 24 63 32 42 72 54 31 39 30 29 96 86 40 58 62 19 40 27 28 28 36 39 50 38 61 33 24 41 40 25 21 29 38 58 46 41 48 25 26 84 27 34 14 57 50 52 44 32 27 40 37 30 56 48 24 44 41 19 20 39 27 40 32 29 25 28 85 39 38 75 15 36 26 32 43 64 34 30 27 21 32 18 29 48 66 69 76 50 35 72 72 46 84 30 22 21 35 31 27 58 28 33 68
chrX:14032655:14038197:clu_146 0 1 0 2 0 0 0 2 0 0 2 2 0 1 0 2 0 0 0 0 4 1 0 1 0 1 2 3 1 2 2 0 0 2 0 2 5 2 0 0 1 0 1 1 1 0 2 0 0 0 1 0 0 0 1 1 0 1 0 0 1 0 1 0 0 0 0 0 0 1 0 0 0 1 0 0 0 6 1 0 3 0 4 0 1 0 3 1 0 0 3 0 0 1 0 0 2 0 1 0 0 0 0 3 8 0 0 1 2 0 0 2 3 0 1 6 0 2 3 0 0
chrX:14038477:14039583:clu_147 0 1 2 0 0 1 0 0 0 0 2 1 0 1 1 0 0 0 0 4 0 0 0 1 1 0 0 0 3 0 1 3 2 1 1 0 1 0 0 1 2 0 0 0 0 1 1 0 0 0 1 2 1 2 0 0 0 1 0 0 2 2 0 1 2 0 0 1 0 0 0 1 0 0 1 0 2 0 0 1 2 0 0 0 2 0 0 0 0 0 0 0 0 0 1 1 0 0 0 0 0 0 0 0 0 0 0 2 0 0 2 1 1 0 0 2 0 4 0 0 3
chrX:14038653:14039583:clu_147 102 19 49 81 34 43 27 47 35 35 52 32 41 23 13 30 36 40 34 55 50 74 64 53 23 57 25 51 90 68 56 79 49 32 44 28 36 25 34 36 63 20 68 27 41 27 35 25 25 22 43 115 41 39 48 41 29 86 28 35 16 56 49 59 48 34 29 36 36 23 48 54 41 40 37 17 22 61 26 45 30 45 18 20 80 41 67 70 28 38 37 32 54 58 48 39 19 23 32 23 25 47 59 57 68 37 26 60 51 36 66 33 46 24 35 38 42 90 34 47 79
chrX:14039630:14044168:clu_148 0 0 0 1 0 0 0 0 0 0 0 0 0 0 0 0 0 0 0 0 0 0 0 3 0 0 0 0 0 2 1 0 0 0 0 0 0 0 0 0 1 0 1 0 0 0 4 0 0 0 0 0 0 0 1 0 0 0 0 0 0 0 0 0 0 0 0 0 0 0 0 1 0 0 0 0 0 0 0 0 0 0 0 0 0 0 0 2 0 0 0 0 1 1 2 0 0 0 0 0 0 1 0 0 0 0 0 0 0 1 0 0 0 0 0 1 0 0 0 0 2
chrX:14039630:14044171:clu_148 0 0 0 2 0 0 1 2 0 2 2 4 0 0 0 1 0 0 5 0 2 3 5 0 1 0 1 0 3 2 2 0 2 1 0 1 0 0 0 1 5 0 0 0 1 0 1 0 0 0 0 5 0 1 1 0 0 2 0 3 0 2 0 1 0 0 4 1 0 4 0 2 2 1 0 0 1 2 0 1 0 1 1 0 1 1 2 1 4 0 0 1 3 2 0 0 0 2 0 0 0 0 1 1 0 0 0 3 3 0 2 1 3 0 0 2 2 1 1 1 2
chrX:14039630:14044259:clu_148 82 17 36 57 31 26 24 37 20 28 48 21 31 19 9 19 39 36 30 50 50 54 49 50 21 36 26 36 67 53 43 62 39 26 32 29 30 24 29 32 64 17 44 25 24 25 36 22 17 14 42 59 38 37 35 36 31 60 19 20 15 35 41 39 27 24 16 31 40 15 37 47 26 23 35 18 23 32 12 41 25 30 14 26 50 19 48 71 19 29 19 21 39 42 43 23 16 20 27 15 36 39 40 44 54 25 19 47 47 32 60 28 23 25 37 42 27 50 21 33 53
chrX:14039630:14047896:clu_148 17 4 1 9 5 6 5 3 11 2 6 2 4 8 4 7 7 11 7 12 7 14 7 2 1 12 2 11 11 16 5 9 11 2 6 2 3 2 7 9 10 3 22 4 8 3 2 5 4 1 3 13 6 2 6 0 6 5 7 11 2 19 7 6 8 1 6 3 5 1 12 4 6 6 6 0 2 7 6 5 5 4 6 1 15 6 11 7 2 7 12 1 3 11 6 2 0 3 9 10 4 6 10 19 15 8 2 6 10 3 11 9 7 0 4 3 3 8 5 0 6
chrX:14044340:14047896:clu_148 37 14 16 33 16 4 16 17 10 13 38 16 29 9 6 22 26 22 35 24 25 30 42 28 22 20 17 27 38 33 28 30 22 11 24 17 26 9 15 18 27 16 24 10 20 17 26 9 9 7 22 24 29 6 30 21 15 33 19 8 10 28 28 25 19 11 21 25 21 4 24 28 17 9 22 7 18 23 7 19 16 7 8 16 33 9 25 42 9 12 16 20 31 24 21 14 10 10 18 8 15 22 25 22 41 18 12 30 43 17 37 18 12 15 25 28 19 18 13 22 29
chrX:14815420:14861782:clu_149 0 0 0 0 0 0 0 0 0 4 0 0 0 2 0 2 0 0 3 0 1 0 1 0 0 0 0 0 0 0 0 0 0 1 0 0 1 1 0 0 1 0 0 2 0 5 2 0 2 0 0 0 0 2 0 0 0 0 0 0 0 0 0 0 1 0 2 0 0 3 0 0 0 0 1 2 0 1 0 0 0 1 0 0 0 0 0 0 0 0 0 0 0 1 0 0 0 0 0 2 0 0 0 0 0 1 2 0 0 0 0 0 0 0 0 0 0 0 0 1 0
chrX:14853872:14861782:clu_149 1 0 0 1 0 0 0 1 1 0 1 2 0 2 1 3 0 1 0 2 0 0 0 2 0 2 3 1 0 1 1 2 3 1 2 0 2 3 0 3 0 0 0 1 2 0 0 0 2 1 0 0 0 1 0 0 1 1 0 2 2 3 1 0 0 0 1 0 4 1 0 0 2 2 0 6 3 0 1 1 0 4 0 1 1 0 0 0 0 1 0 0 0 0 0 0 0 3 0 0 2 0 1 0 0 0 2 2 0 1 0 2 2 0 4 2 4 0 0 1 0
chrX:14862862:14862978:clu_150 10 4 1 4 2 4 5 4 17 6 6 24 7 10 14 12 0 2 2 19 15 10 5 36 15 8 14 16 2 14 17 5 24 18 10 19 19 21 4 13 16 20 0 19 5 13 7 12 10 20 11 0 9 14 7 13 19 6 10 13 11 6 5 27 6 10 9 8 11 4 2 2 17 15 14 17 21 24 25 32 15 23 11 9 4 5 2 6 12 16 6 3 12 15 3 9 7 8 3 17 6 5 10 2 13 4 12 13 7 10 3 9 5 14 10 19 49 14 3 1 2
chrX:14862862:14868627:clu_150 0 0 0 2 0 0 0 0 0 1 0 0 0 0 0 0 0 0 0 0 0 0 0 1 0 2 0 1 0 0 0 0 0 0 0 2 0 0 0 1 0 0 0 0 0 1 1 0 3 0 0 0 0 0 0 0 0 0 0 0 0 1 0 5 4 0 2 0 0 0 0 0 0 3 0 0 0 0 0 0 0 1 0 0 0 0 0 1 0 0 0 0 0 0 0 2 0 1 0 0 0 0 0 0 0 0 1 1 0 0 0 0 1 1 0 0 0 0 0 0 0
chrX:14863408:14868627:clu_150 13 4 3 3 5 1 14 0 21 8 4 24 9 10 14 33 2 2 3 9 18 11 1 25 4 13 16 9 1 4 15 5 12 15 8 13 25 20 4 12 6 18 5 25 12 18 7 12 21 19 21 1 4 4 4 15 10 6 7 17 8 6 5 29 9 8 14 9 9 2 2 1 19 23 25 23 17 27 20 38 14 26 18 8 8 4 6 1 8 16 7 8 3 14 6 19 6 16 0 12 15 2 5 4 13 9 16 19 3 10 4 2 14 11 14 22 23 6 5 5 0
chrX:14868793:14871161:clu_151 0 0 0 0 0 0 3 0 0 0 2 1 1 0 0 0 0 0 0 1 2 0 0 2 0 3 0 0 0 0 1 0 0 1 0 0 0 1 0 0 0 1 0 1 0 0 0 4 1 0 0 1 0 2 0 0 0 0 0 0 1 1 0 1 1 0 1 0 0 0 0 0 0 1 1 3 2 0 0 0 0 3 0 1 0 0 0 0 0 0 0 0 0 0 0 0 0 1 0 0 0 0 1 0 0 0 0 1 0 0 1 0 2 1 0 0 1 0 0 0 0
chrX:14868796:14871161:clu_151 8 2 3 3 5 3 11 5 13 3 2 11 7 7 13 12 2 5 4 5 15 6 2 17 14 8 16 10 1 6 14 6 12 18 4 7 19 14 1 9 4 15 2 9 9 5 10 19 10 9 11 0 6 6 11 14 8 1 0 6 5 12 4 30 5 9 15 5 9 11 2 1 17 28 18 25 10 24 19 23 15 24 11 7 10 3 3 1 5 18 2 6 7 15 4 14 6 15 0 19 4 0 6 1 9 4 12 17 4 5 2 5 13 17 11 10 22 7 3 1 0
chrX:14877456:14880374:clu_152 0 0 0 0 0 0 0 0 0 0 0 1 1 0 0 2 0 1 0 0 0 0 0 0 0 0 0 0 0 0 0 0 0 0 0 2 0 0 0 0 0 1 0 1 0 0 0 0 0 2 0 0 0 1 0 0 0 0 0 0 0 0 0 1 0 0 1 1 0 0 0 0 1 0 0 0 0 0 0 0 0 0 1 1 0 0 0 0 0 0 0 1 0 0 0 0 1 1 0 2 0 0 0 0 0 0 0 1 0 0 0 0 2 1 2 0 3 0 0 0 0
chrX:14877456:14882682:clu_152 10 3 1 7 2 0 8 1 22 2 1 24 15 7 14 22 3 2 4 13 18 18 2 13 12 5 11 11 2 5 13 10 10 23 6 14 17 16 2 6 6 20 2 15 9 11 10 16 12 12 23 0 7 4 6 12 10 2 4 16 4 13 2 27 14 3 19 11 18 3 0 1 18 16 15 18 10 31 10 27 9 19 9 9 10 0 1 5 5 13 7 2 4 9 6 5 3 17 1 17 4 1 11 1 9 1 14 5 5 8 3 4 11 16 16 22 22 15 4 5 1
chrX:14883702:14887045:clu_153 17 3 4 4 1 3 28 7 31 12 7 50 19 8 30 33 0 2 4 31 39 27 12 51 19 29 27 14 3 11 38 9 26 30 8 36 28 34 4 18 16 62 6 36 16 32 16 41 19 19 32 4 14 12 10 37 25 4 9 28 14 15 13 37 22 23 28 17 29 7 6 8 38 30 44 64 32 47 14 40 35 28 12 17 12 7 0 8 14 29 10 11 9 30 7 27 9 42 4 30 10 3 13 1 17 4 19 24 8 18 8 15 18 16 32 29 60 8 1 1 6
chrX:14883702:14887234:clu_153 2 0 0 0 0 0 1 0 0 1 0 0 1 0 1 0 0 0 0 3 0 0 0 2 1 1 0 0 0 2 4 0 2 2 1 0 3 0 0 1 1 0 0 0 0 2 0 2 0 0 0 0 0 0 0 2 0 0 0 0 0 0 0 0 0 1 1 0 1 0 0 0 1 0 4 2 3 2 2 5 0 0 0 2 1 0 0 0 0 0 0 0 0 5 0 0 0 2 0 3 0 0 0 1 0 0 0 0 1 0 0 0 0 0 1 1 0 0 0 0 2
chrX:14883702:14891108:clu_153 0 0 0 1 0 0 2 0 2 1 0 1 0 0 1 1 0 0 1 0 2 0 0 1 1 1 5 0 0 1 1 1 1 1 2 1 4 0 0 2 1 6 0 4 1 1 0 0 1 1 2 0 0 0 1 3 0 0 0 0 0 0 0 3 2 0 3 0 5 1 0 0 6 1 4 4 3 4 4 3 0 9 0 1 3 1 0 1 0 0 0 1 3 3 1 2 0 0 0 1 2 1 2 2 4 0 1 2 1 2 0 2 4 2 0 3 7 0 0 0 0
chrX:14887165:14891108:clu_153 11 9 1 8 1 2 26 2 24 5 6 21 21 12 27 22 0 4 2 15 21 20 3 32 18 11 14 8 1 11 16 2 17 19 9 18 13 32 0 15 8 37 3 19 11 20 10 11 25 15 15 2 12 6 9 18 24 3 2 15 13 14 10 26 9 6 17 7 18 7 0 7 22 28 23 26 32 39 18 42 21 16 10 15 19 7 6 7 9 24 6 11 5 17 9 20 18 27 10 18 8 0 7 1 8 2 15 19 11 6 7 16 18 9 14 19 55 7 5 3 3
chrX:14887165:14891129:clu_153 2 1 0 3 0 0 3 1 8 4 0 5 3 2 5 8 0 0 0 3 1 2 1 7 2 1 1 2 0 1 6 1 2 1 0 1 8 3 2 0 2 4 0 3 2 3 3 4 3 3 4 3 0 0 1 0 3 0 0 2 2 1 3 6 0 2 4 0 7 1 0 2 6 6 4 0 5 2 0 4 3 3 2 3 2 0 0 2 1 3 0 3 0 2 1 3 1 7 1 1 2 0 4 3 1 0 0 2 1 2 0 2 4 1 2 3 6 1 0 0 0
chrX:14887263:14891108:clu_153 2 0 0 0 0 0 1 0 0 1 0 0 0 0 1 0 0 0 0 1 0 0 0 2 0 0 0 0 0 0 2 0 2 0 2 0 3 0 0 0 1 0 0 0 0 2 0 1 0 0 0 0 0 0 0 2 0 0 0 0 0 0 0 0 0 0 1 0 0 0 0 0 0 0 4 1 3 0 1 5 0 0 0 2 1 0 0 0 0 0 0 0 0 6 0 0 0 3 0 3 0 0 0 1 0 0 0 0 1 0 0 0 0 0 0 1 0 0 0 0 2
chrX:14891880:14899985:clu_154 3 0 0 2 1 0 0 0 0 1 0 2 1 1 0 2 0 2 0 2 0 4 0 0 2 2 1 3 0 0 0 0 0 0 0 0 1 2 0 1 4 2 1 1 1 1 0 0 0 1 2 0 3 2 2 0 0 0 0 2 2 1 4 2 0 0 0 0 0 1 1 0 0 4 2 0 0 0 5 0 0 0 0 0 0 0 4 2 1 1 2 0 0 0 2 0 0 0 2 3 0 0 2 2 2 0 0 2 1 0 2 2 2 0 0 0 0 0 0 0 6
chrX:14891880:14910845:clu_154 96 22 36 85 61 61 34 69 43 87 66 102 85 39 73 72 39 44 88 56 59 75 62 66 61 80 53 49 52 75 54 87 53 62 46 46 42 56 50 76 115 68 83 35 77 55 39 45 60 59 63 29 52 70 77 138 61 46 28 46 39 90 78 90 58 94 68 105 39 55 51 53 56 86 109 48 54 53 68 99 34 61 40 54 95 46 55 135 47 48 60 53 41 64 44 43 40 77 57 82 41 31 109 55 147 66 57 71 99 51 70 66 82 55 61 86 90 133 52 76 66
chrX:14900068:14910845:clu_154 0 0 0 0 0 0 1 0 0 0 2 0 0 0 0 0 0 2 0 0 0 0 0 0 0 0 0 0 0 0 0 0 0 1 0 0 0 0 0 1 0 1 0 0 0 0 0 0 0 0 1 0 0 0 1 0 0 0 0 0 0 0 0 0 0 1 0 0 0 0 0 0 0 3 0 1 0 1 0 0 0 0 0 0 1 0 0 0 0 0 0 0 0 0 0 0 0 0 0 0 0 0 0 0 0 0 0 0 0 0 1 0 2 0 0 0 0 0 0 0 0
chrX:14932721:14933556:clu_155 0 0 0 0 0 2 1 2 0 3 0 0 0 2 0 0 0 1 4 3 0 1 2 0 0 2 0 2 0 0 0 1 0 0 2 0 0 0 0 0 1 3 0 0 3 0 0 1 0 0 0 0 0 0 0 0 0 0 1 0 0 0 0 0 0 1 0 0 0 0 1 0 3 4 0 0 0 0 0 0 0 0 1 0 0 0 1 2 0 0 3 2 2 3 1 2 0 3 0 1 0 0 0 0 0 0 1 0 1 2 1 0 2 0 0 0 0 1 0 0 0
chrX:14932721:14933790:clu_155 105 22 52 121 87 42 57 75 49 70 67 83 73 36 89 57 53 73 88 58 106 95 77 70 48 92 84 82 67 82 73 93 58 65 61 30 59 48 59 83 100 73 47 63 55 58 58 40 64 78 57 36 60 61 73 116 78 56 25 39 44 109 82 82 74 100 91 109 54 55 41 66 62 110 95 53 58 48 75 102 42 54 43 31 72 62 59 117 39 67 77 52 61 86 46 82 41 67 55 58 39 29 125 56 111 62 54 87 78 60 88 81 80 82 56 72 57 181 35 103 57
chrX:14932721:14934319:clu_155 5 0 1 3 2 0 1 5 3 0 0 0 4 4 0 1 0 1 0 0 3 3 5 2 4 2 2 1 1 0 0 1 0 2 2 0 1 0 2 2 3 0 0 2 3 0 1 1 2 0 5 1 0 0 2 1 4 0 0 1 0 2 7 0 1 3 2 1 1 0 1 2 0 0 3 3 0 3 2 0 0 0 0 2 1 1 0 2 0 1 0 1 0 2 0 0 0 2 0 0 0 0 1 2 3 1 2 3 1 0 0 2 1 4 0 0 1 3 1 0 3
chrX:14933886:14934319:clu_155 122 33 46 109 93 49 42 94 61 92 55 88 73 45 67 62 47 69 82 59 69 63 70 85 62 107 63 70 78 77 59 80 54 54 54 46 57 60 67 88 103 89 68 46 56 51 46 40 57 61 57 40 85 56 83 131 74 59 27 37 32 82 96 90 68 96 83 100 37 66 55 51 61 96 76 46 64 60 42 85 33 56 41 49 90 70 73 158 37 53 70 68 64 68 50 50 26 61 44 76 44 35 113 61 121 78 59 66 92 66 90 59 99 70 64 75 71 189 49 91 58
chrX:14936904:14937794:clu_156 104 12 52 107 46 44 37 47 27 54 56 94 72 38 60 61 32 46 92 50 75 42 58 64 55 72 39 58 52 91 63 70 44 50 35 50 49 62 64 58 98 75 52 47 53 32 35 45 49 54 47 30 49 44 78 114 55 55 32 24 20 71 66 68 68 49 52 82 41 41 47 48 55 91 58 42 49 37 53 64 24 41 40 37 60 30 66 119 30 50 43 42 52 68 40 48 26 54 49 43 36 22 143 49 84 56 54 57 63 42 74 47 69 75 62 74 56 150 31 63 39
chrX:14936904:14937928:clu_156 3 0 1 1 1 2 4 0 2 2 0 3 1 0 4 1 5 0 0 2 1 0 0 2 0 3 0 0 2 6 3 5 1 0 2 1 1 0 0 0 2 3 3 3 1 0 2 0 3 2 3 0 0 1 6 3 4 2 1 5 3 2 6 3 1 4 0 6 0 0 1 2 3 4 0 1 1 4 4 0 0 2 1 0 5 3 3 8 2 3 1 2 0 1 0 2 0 3 1 1 1 0 7 3 2 1 1 6 1 1 0 0 1 4 0 0 0 3 0 1 0
chrX:14936904:14939502:clu_156 11 6 3 14 21 5 4 3 4 14 21 5 16 6 10 4 4 7 17 3 6 12 5 10 5 3 16 13 8 9 12 7 5 0 9 11 4 8 7 15 15 5 7 6 8 6 6 4 7 5 6 4 0 4 7 9 2 8 1 4 1 15 9 7 6 21 7 11 9 10 2 6 0 4 4 3 12 6 5 7 6 7 4 4 5 9 6 18 2 7 4 2 8 2 6 1 5 2 1 7 9 5 9 8 22 9 8 9 6 13 7 2 14 8 3 5 7 15 5 12 5
chrX:14938152:14939502:clu_156 0 0 0 5 0 2 0 0 1 0 0 0 0 0 0 1 0 0 0 0 0 0 0 0 1 0 0 0 3 0 0 0 1 0 0 0 0 0 0 1 0 1 0 0 0 0 0 0 0 0 3 0 0 0 0 0 0 0 0 0 0 0 0 0 2 0 0 2 0 0 0 1 0 1 0 0 2 0 0 0 0 0 0 0 2 1 0 0 0 0 0 0 0 0 0 3 0 0 0 1 2 0 2 1 0 0 2 0 1 0 2 0 1 0 0 0 0 3 0 0 0
chrX:15262752:15266805:clu_157 3 1 1 0 0 4 1 0 2 0 0 2 0 0 0 0 0 0 6 1 3 3 5 1 0 0 2 0 1 0 0 0 0 0 2 1 3 2 0 1 5 0 2 0 0 0 9 2 0 0 4 0 1 0 3 3 0 0 1 0 0 0 2 0 0 0 4 1 3 0 5 2 0 0 1 5 0 0 3 0 3 3 4 1 2 2 3 0 0 1 0 0 0 1 1 0 0 0 0 2 0 1 1 3 1 2 2 1 0 4 3 3 6 0 1 6 0 0 0 1 2
chrX:15262752:15266866:clu_157 5 1 0 0 0 1 1 0 1 0 0 1 2 2 2 2 0 0 0 0 5 0 1 0 0 0 1 0 0 0 0 0 1 0 0 0 3 0 0 0 5 0 1 2 0 0 3 0 1 1 0 1 1 0 2 1 2 1 0 0 1 0 1 0 0 0 0 0 0 0 4 1 1 2 0 0 1 1 1 1 1 0 1 2 0 1 0 2 0 0 0 0 1 0 1 0 0 0 0 0 1 1 1 2 0 1 0 0 0 0 0 1 5 0 1 1 0 0 0 0 0
chrX:15344168:15346343:clu_158 0 0 0 1 0 0 0 0 0 0 1 1 2 2 0 0 0 0 0 0 0 0 0 1 0 0 1 0 0 0 1 0 0 0 0 0 2 0 0 0 0 0 0 0 0 0 1 0 3 0 0 0 0 0 0 0 0 0 0 0 1 0 0 0 1 0 0 1 1 0 0 0 0 0 0 0 1 1 0 0 3 0 0 0 0 0 0 0 0 0 0 0 0 0 0 0 1 0 0 2 0 0 0 0 0 0 1 0 0 0 1 0 0 0 0 0 0 0 0 0 0
chrX:15344168:15349338:clu_158 3 5 4 7 3 4 11 10 13 5 11 12 10 5 6 17 7 2 2 9 14 9 6 17 4 2 5 12 5 11 16 3 9 8 11 14 14 6 6 4 6 12 2 21 10 7 18 15 4 17 10 4 11 7 9 7 9 1 7 4 5 1 3 17 8 2 4 14 5 2 2 9 15 17 10 10 18 6 4 8 11 12 1 4 12 1 5 6 9 15 4 5 7 11 5 8 7 9 6 11 6 1 2 4 8 3 9 10 3 6 11 6 8 8 11 7 10 8 5 1 4
chrX:15344168:15349712:clu_158 1 0 3 1 2 2 4 2 3 1 3 3 5 2 0 3 0 1 1 3 2 2 0 3 2 2 1 1 1 3 1 1 1 0 0 1 0 0 0 3 3 1 0 0 1 1 3 0 2 3 3 1 0 3 0 3 0 1 2 2 1 3 3 1 0 0 1 6 3 2 0 0 0 0 4 1 0 9 1 0 3 0 0 0 6 0 1 2 2 12 2 0 2 1 1 4 2 0 2 4 0 1 0 4 3 0 2 5 2 4 1 1 1 3 2 1 0 1 0 1 0
chrX:15344168:15349942:clu_158 0 0 0 2 0 0 0 0 0 1 0 0 0 2 1 0 0 0 0 0 0 0 0 0 0 0 0 0 0 2 0 0 0 0 0 0 0 0 0 0 0 0 0 0 2 0 0 0 0 0 1 0 0 0 0 0 0 0 0 0 0 0 0 0 0 0 0 0 0 0 0 0 0 0 0 1 0 0 0 0 2 0 0 2 0 0 0 0 0 1 0 0 0 1 0 0 0 0 0 2 0 0 0 0 0 0 0 1 0 0 0 0 0 0 0 0 0 0 0 0 0
chrX:15344168:15349996:clu_158 2 0 2 3 3 0 1 1 7 3 3 3 1 1 2 5 2 1 2 1 4 2 1 3 3 2 1 3 0 3 1 1 0 7 3 1 1 3 3 1 2 3 3 2 3 4 6 3 2 3 5 1 0 3 8 3 2 2 4 0 3 2 4 6 1 0 2 2 0 1 2 1 11 0 0 1 4 5 2 2 2 4 2 2 3 1 2 2 6 4 3 0 2 1 1 7 1 2 3 2 3 0 4 4 5 2 1 1 4 2 0 0 1 0 3 2 1 3 0 1 0
chrX:15344168:15353623:clu_158 2 0 0 0 0 0 0 0 1 0 0 0 0 0 1 1 0 0 0 1 0 0 1 0 0 0 0 0 0 0 0 0 0 0 0 0 0 0 0 0 0 2 0 0 1 0 0 0 0 1 0 0 0 0 0 0 0 0 0 0 0 0 0 1 0 0 1 0 0 0 0 1 0 0 1 0 0 1 1 0 0 0 0 1 2 0 0 0 0 0 0 0 0 0 0 0 1 0 0 0 3 0 1 0 1 0 0 1 0 0 0 0 2 0 0 0 0 1 0 1 0
chrX:15346435:15349338:clu_158 0 0 0 0 0 0 0 0 0 0 0 1 0 0 0 1 0 0 0 0 0 0 0 0 0 0 0 0 0 0 2 0 0 1 0 0 0 0 0 0 0 0 0 3 0 0 1 0 0 0 0 0 0 0 0 0 0 0 1 0 0 0 0 0 0 0 0 0 0 0 0 0 0 0 0 2 1 3 1 0 0 0 0 1 0 0 0 0 0 0 0 0 0 0 0 1 0 0 0 1 0 0 0 0 2 0 0 1 0 2 1 0 0 1 2 0 0 0 0 0 0
chrX:15349489:15349996:clu_158 0 0 0 0 0 0 0 0 0 0 0 0 0 0 0 1 0 0 1 1 1 0 2 1 0 0 0 0 0 0 0 0 1 0 0 0 2 0 0 0 0 0 0 1 0 0 0 1 1 0 1 0 0 0 0 0 0 0 2 0 1 0 0 1 0 0 0 0 0 0 0 0 0 0 1 0 0 0 0 0 0 0 0 0 0 0 0 0 0 0 0 0 0 0 0 0 1 0 4 0 0 1 0 0 0 0 0 0 0 0 0 0 0 0 1 0 0 0 0 0 0
chrX:15350114:15353623:clu_158 3 4 1 2 2 1 1 1 8 9 0 3 5 2 3 2 2 2 2 6 5 0 4 2 3 3 0 1 3 4 3 1 4 2 4 5 6 7 3 2 6 1 2 3 2 3 5 5 0 5 3 3 0 2 4 2 2 6 1 2 3 2 3 4 2 1 3 2 5 1 3 4 9 3 8 3 4 8 2 5 2 4 4 0 2 2 0 5 4 9 3 2 4 4 2 6 3 3 3 6 5 4 0 2 6 1 2 5 2 2 1 2 2 2 3 5 1 6 1 3 1
chrX:15403238:15407391:clu_159 0 0 0 0 2 0 0 0 0 0 0 0 1 0 0 0 0 0 0 4 0 0 0 0 0 0 0 0 0 0 0 0 0 0 0 0 0 0 0 0 0 0 0 0 2 0 0 0 0 0 1 0 0 0 3 0 0 0 0 0 1 2 0 0 0 0 0 0 0 0 0 0 0 2 0 0 0 0 0 0 0 0 0 0 0 0 0 0 1 0 0 0 2 0 0 1 0 0 0 0 0 0 0 0 0 0 0 0 0 1 0 0 0 0 0 0 0 0 0 0 0
chrX:15403238:15408307:clu_159 88 6 63 27 134 41 31 39 39 1 68 5 26 9 9 54 27 17 52 30 33 12 58 17 1 28 30 108 46 22 29 46 28 25 19 41 48 33 32 3 23 16 107 6 22 27 38 19 26 36 28 51 20 10 53 24 26 22 42 16 9 28 30 16 7 12 38 106 4 7 89 33 35 45 7 16 26 14 43 27 10 28 4 16 31 69 143 51 27 5 39 5 54 50 14 12 5 46 19 54 33 20 49 38 31 66 28 26 21 26 58 17 75 10 53 30 38 35 24 3 104
chrX:15407468:15408307:clu_159 0 0 2 0 2 0 0 0 1 0 1 0 0 2 0 0 0 0 0 1 0 0 0 0 0 0 0 0 0 0 0 0 0 0 0 0 0 1 0 0 0 0 0 0 0 0 0 0 1 0 0 0 3 0 0 0 0 0 0 0 0 2 0 0 0 0 0 0 0 0 0 0 0 1 0 0 0 0 0 0 0 3 0 0 0 0 0 0 1 0 0 0 0 1 0 0 0 0 0 0 0 0 0 1 0 0 0 0 0 0 0 0 0 0 0 0 0 0 0 0 0
chrX:15415653:15425628:clu_160 60 6 49 25 115 46 26 45 18 1 47 13 35 9 9 47 44 19 34 20 29 8 67 13 2 31 21 59 45 24 36 44 12 16 20 17 26 29 28 7 17 21 111 5 26 28 37 17 15 27 39 29 16 10 47 13 25 22 28 7 9 27 24 19 17 13 40 95 4 12 78 38 22 42 4 27 17 15 28 16 10 14 3 9 34 73 142 22 34 10 35 4 32 30 7 12 7 33 25 70 21 23 52 34 18 51 30 19 9 19 39 15 68 12 26 25 30 20 35 4 85
chrX:15415653:15444029:clu_160 3 0 0 0 1 0 0 0 0 1 0 0 0 0 0 0 0 0 0 0 0 0 0 0 0 0 0 0 0 0 0 0 0 0 1 0 0 0 0 0 0 0 0 0 0 0 2 0 1 0 0 0 0 0 0 0 0 0 1 0 0 0 0 0 0 0 0 1 0 0 0 1 0 0 0 0 0 2 1 0 0 0 0 0 0 0 0 0 0 0 0 0 2 0 0 0 0 0 0 0 0 2 1 2 0 0 0 2 0 0 1 0 2 0 2 1 0 0 0 0 4
chrX:15425672:15444029:clu_160 63 7 53 24 124 41 17 42 18 2 46 14 30 8 10 39 45 22 35 19 29 6 62 18 3 22 25 69 44 23 26 45 15 17 16 21 31 32 30 6 18 24 99 6 24 28 28 15 11 21 31 25 27 4 41 14 24 23 36 8 7 22 28 23 19 14 40 98 5 13 95 40 27 31 5 22 15 11 38 15 13 17 2 11 34 76 116 37 33 8 32 4 35 40 6 8 6 37 22 63 16 20 58 30 22 57 27 16 9 19 53 16 60 13 33 28 39 20 24 5 91
chrX:15425672:15473971:clu_160 0 0 0 0 1 1 0 0 2 0 1 0 1 0 0 3 0 0 0 0 0 0 0 0 0 1 0 0 0 0 0 0 0 0 0 0 0 0 0 0 0 0 2 0 0 0 0 0 0 0 0 0 0 0 0 0 0 0 1 0 0 0 1 0 0 0 0 3 0 0 2 0 0 0 0 0 0 0 0 0 0 0 0 0 0 1 5 0 0 0 0 0 0 0 0 0 0 0 0 1 0 0 0 0 0 0 0 0 0 0 0 0 1 0 0 0 0 0 0 0 0
chrX:15444113:15473971:clu_160 63 7 35 21 115 51 14 31 23 4 57 9 36 3 14 39 22 14 43 28 30 12 52 8 1 24 26 73 67 28 26 39 33 10 22 28 30 31 31 3 30 18 106 14 21 26 22 16 19 16 27 42 20 10 50 22 21 15 40 16 7 20 41 19 9 20 44 120 7 14 94 36 41 46 5 15 13 12 40 14 14 18 4 11 43 70 113 34 20 8 28 1 46 47 7 10 4 42 29 48 12 19 56 40 19 49 17 24 13 32 66 13 72 15 43 34 30 34 18 4 103
chrX:15471922:15473971:clu_160 0 0 2 0 1 0 0 0 0 0 0 0 0 0 0 1 0 0 0 0 0 0 0 0 0 0 0 0 1 0 0 0 0 0 0 0 0 1 0 0 0 0 0 0 0 0 0 0 0 0 0 0 0 0 0 0 2 0 0 1 0 0 0 0 0 0 0 0 0 0 0 0 0 0 0 2 2 0 0 0 0 0 0 0 0 0 0 0 0 0 0 0 2 0 0 0 4 0 0 2 0 0 0 0 1 0 0 0 0 1 0 0 0 0 0 3 1 0 0 0 0
chrX:15474177:15477780:clu_161 29 12 21 4 58 27 12 25 9 1 33 9 18 9 10 18 12 9 10 13 15 6 28 16 1 14 15 34 26 13 18 24 11 6 9 17 20 20 19 6 19 9 63 3 12 12 19 8 13 17 17 26 9 11 35 17 9 12 22 1 8 9 15 9 8 8 25 53 3 9 59 19 12 25 7 7 9 7 28 7 10 3 3 4 12 47 58 29 15 3 11 1 21 16 6 11 2 16 15 27 13 16 24 30 14 39 21 11 7 19 34 10 43 4 16 8 25 15 19 6 45
chrX:15474177:15497852:clu_161 2 0 0 2 3 4 1 1 0 0 2 0 1 0 0 2 2 0 2 1 1 0 2 0 0 0 1 2 1 0 0 1 0 0 0 0 1 2 3 0 1 0 2 0 1 2 1 1 0 0 2 0 0 2 0 1 0 2 2 1 2 1 2 1 0 0 2 0 0 0 0 0 1 1 0 0 2 1 0 0 0 0 1 0 1 1 2 1 0 0 3 0 0 1 1 0 2 0 4 1 0 2 1 0 1 3 0 0 0 0 4 0 0 0 0 0 0 0 0 1 3
chrX:15477863:15497852:clu_161 45 9 34 12 85 22 19 17 23 0 31 4 21 9 18 34 25 6 20 13 20 5 50 11 1 22 18 67 42 18 15 31 10 22 16 19 16 23 24 7 14 12 86 5 17 36 16 11 9 15 21 43 10 7 24 15 12 14 28 10 7 16 19 20 8 12 39 82 2 11 56 27 18 41 10 7 8 12 18 12 11 21 2 2 22 49 90 26 18 4 15 3 30 34 6 8 5 30 12 34 15 30 30 31 15 33 23 20 11 21 39 16 52 11 30 16 27 11 17 6 60
chrX:15509432:15511279:clu_162 3 0 0 2 4 1 0 3 9 0 6 1 4 0 1 6 2 5 5 1 1 0 9 5 0 2 1 9 5 5 4 9 1 3 0 1 4 7 4 0 2 0 12 0 0 5 1 3 1 0 5 2 0 3 3 0 1 1 1 1 2 3 6 3 5 0 10 6 0 2 6 3 3 8 1 2 1 0 2 2 0 2 1 3 2 3 16 1 5 1 4 0 3 5 0 2 0 12 2 3 1 5 9 0 3 5 2 5 0 8 8 4 3 1 4 3 4 2 3 2 2
chrX:15509432:15511313:clu_162 35 2 7 18 42 6 11 36 14 1 22 8 19 3 7 17 17 16 15 14 13 4 28 3 0 11 13 42 17 10 12 22 6 15 6 6 15 28 14 4 8 9 61 2 7 16 21 6 8 11 14 11 14 3 26 6 10 4 19 9 7 22 11 13 10 6 22 75 2 2 62 20 17 18 4 3 11 11 28 8 6 9 3 1 10 15 57 16 17 7 22 0 8 19 5 4 1 13 9 13 6 8 27 8 12 33 20 17 6 6 30 9 13 6 10 18 14 3 12 1 42
chrX:15693079:15706784:clu_163 0 0 1 0 1 1 0 0 0 1 0 1 1 2 0 0 0 0 0 0 0 0 0 0 0 0 0 0 0 0 1 0 2 2 0 0 0 0 0 0 0 1 0 0 0 0 1 0 2 0 0 0 0 0 0 0 0 1 0 0 2 0 0 0 0 0 0 2 0 0 0 0 0 0 0 0 0 0 1 0 0 0 0 0 0 0 0 3 0 0 1 0 0 0 0 2 2 0 0 0 0 0 1 0 0 1 0 0 0 0 0 2 0 0 0 1 0 0 0 0 0
chrX:15693147:15693813:clu_163 0 0 0 0 1 0 0 0 0 0 2 0 0 1 0 0 0 1 0 0 0 0 2 1 1 0 0 0 1 3 0 0 0 0 0 0 0 0 0 0 1 2 1 0 0 0 0 0 0 0 0 0 1 0 0 0 0 0 0 0 1 0 0 1 3 0 0 0 0 0 0 0 0 1 0 0 0 0 0 0 0 3 2 0 0 0 0 6 2 1 0 1 0 0 0 0 0 0 0 0 0 1 0 1 1 0 0 3 0 3 0 2 0 0 0 3 0 0 0 0 0
chrX:15693355:15693809:clu_163 0 0 0 0 0 0 0 0 3 0 0 0 0 0 0 0 0 0 0 0 1 0 1 0 2 0 2 0 0 0 0 0 0 0 2 0 0 0 1 0 0 0 0 0 0 1 0 0 0 0 0 0 0 0 2 0 0 0 0 0 0 0 0 0 0 0 0 0 0 0 0 0 0 0 0 0 0 1 0 0 1 1 0 1 0 0 0 0 0 0 0 1 0 0 0 0 0 0 0 0 0 0 0 0 1 0 0 0 0 0 0 0 0 0 0 0 0 0 0 1 0
chrX:15693355:15693813:clu_163 0 0 0 0 6 0 2 0 0 0 0 1 0 0 2 1 0 0 1 1 0 0 0 1 0 4 0 1 0 2 0 0 0 0 0 2 0 0 0 0 0 2 0 0 0 0 0 0 0 0 1 0 1 0 0 0 0 2 0 0 0 0 1 0 0 0 0 1 1 0 2 0 0 3 1 0 0 0 0 2 0 0 0 2 0 0 2 0 2 0 1 0 2 1 1 0 0 1 0 1 0 0 1 0 0 0 0 0 0 0 3 0 0 1 0 0 0 0 0 0 0
chrX:15693695:15693813:clu_163 0 0 0 0 0 0 0 0 0 0 1 0 1 2 0 0 0 1 0 1 0 1 1 0 2 0 1 0 0 0 0 0 0 0 2 0 0 0 0 1 0 0 0 0 0 0 0 0 0 0 1 0 0 0 0 0 0 0 0 2 0 0 0 0 0 0 0 3 0 0 1 0 0 0 0 0 0 0 1 0 0 0 2 0 0 0 0 0 0 0 1 0 0 0 0 0 1 0 0 0 0 0 0 0 0 0 0 0 1 0 0 0 0 0 0 0 0 0 0 0 0
chrX:15693695:15706784:clu_163 1 0 0 1 2 0 0 2 1 1 2 0 1 1 0 1 0 0 1 0 0 2 0 0 0 0 0 1 1 0 0 3 0 0 0 1 0 2 0 2 0 2 1 0 3 0 1 0 1 0 0 0 1 1 1 0 1 1 0 1 0 0 0 1 2 1 0 0 0 0 2 0 0 0 0 3 1 0 1 0 0 2 0 0 0 0 0 0 1 1 0 0 1 0 0 0 0 0 0 1 2 0 4 0 0 0 0 0 3 0 1 0 0 0 0 1 0 0 0 3 0
chrX:15693901:15699124:clu_163 0 0 2 0 0 1 3 0 1 0 1 1 1 0 0 4 2 0 0 2 2 1 1 1 0 1 0 0 2 0 0 3 0 0 0 1 2 1 1 0 0 0 3 1 0 0 0 0 1 1 1 0 0 1 2 3 0 0 0 0 0 1 0 0 0 0 1 1 1 1 2 0 3 3 0 2 0 2 1 1 0 1 0 0 0 2 1 0 0 0 0 2 0 2 0 0 0 0 1 1 0 0 0 2 0 0 2 0 0 0 0 0 2 3 2 0 1 0 0 2 2
chrX:15693901:15706784:clu_163 24 8 18 34 28 6 42 14 21 18 41 41 28 15 23 24 10 29 24 35 42 25 28 36 21 30 27 16 37 23 33 11 27 19 22 17 23 13 32 26 29 27 12 10 13 26 20 14 16 13 20 15 32 28 26 17 11 28 18 19 14 30 24 38 13 20 14 17 37 11 9 26 32 26 32 7 19 42 9 30 32 22 14 41 48 5 13 32 28 18 19 19 28 31 17 21 16 20 17 11 27 16 15 24 30 9 9 35 29 22 22 33 20 15 21 19 15 20 10 21 26
chrX:15693901:15739620:clu_163 0 1 0 0 0 0 0 0 1 0 0 0 0 0 0 0 0 0 0 0 1 0 0 0 1 1 0 0 0 0 0 0 0 0 0 0 0 0 0 0 0 0 0 0 0 2 0 1 0 0 0 1 0 0 0 0 0 0 0 0 0 0 0 0 0 0 0 0 0 0 0 0 0 0 0 0 0 5 0 0 0 0 0 2 1 0 0 0 0 0 1 0 0 0 0 1 0 1 0 1 2 0 0 0 0 0 0 0 0 1 0 0 0 0 0 0 0 1 0 0 0
chrX:15699170:15706784:clu_163 0 1 2 1 0 1 2 0 1 0 1 0 0 0 0 0 0 0 0 1 1 0 3 1 0 0 0 0 2 0 0 1 0 0 0 0 0 2 0 0 2 1 0 1 1 1 1 0 0 0 0 0 0 1 1 0 0 0 0 0 0 2 0 1 0 1 1 0 0 1 2 0 1 1 0 2 0 1 0 0 1 1 0 0 0 0 1 0 0 1 0 1 0 2 0 0 1 0 2 0 0 0 0 0 0 0 3 1 0 0 0 0 2 2 1 0 2 0 0 3 1
chrX:15706981:15709261:clu_163 0 0 0 0 0 1 2 0 0 1 1 1 0 0 0 0 0 0 0 0 2 0 0 0 0 2 0 4 1 5 0 0 0 0 0 0 2 0 0 0 0 0 5 0 0 0 0 0 0 0 1 0 0 0 1 0 0 1 0 0 0 0 0 0 0 0 1 0 0 0 0 0 2 2 0 1 0 1 0 0 0 0 0 0 1 0 0 2 1 0 2 0 1 0 0 0 0 0 0 0 0 0 2 0 3 0 0 1 0 2 0 0 0 0 0 0 0 0 0 0 3
chrX:15706981:15711086:clu_163 87 27 54 63 63 33 114 29 40 30 82 86 64 43 58 38 40 43 58 78 90 68 63 90 26 68 51 61 101 66 100 52 94 89 57 68 76 53 74 65 42 34 44 36 40 73 50 36 52 71 83 38 43 61 82 52 43 31 31 42 34 75 36 107 39 40 43 43 54 29 32 63 59 63 67 45 51 99 38 50 46 56 30 68 71 38 51 69 47 69 82 41 79 87 52 75 19 44 29 36 63 11 63 51 72 30 32 68 64 70 73 51 69 59 45 66 73 67 23 30 83
chrX:15706981:15715363:clu_163 1 0 1 0 2 2 8 0 2 4 17 7 2 5 0 10 0 2 0 3 5 6 4 4 4 2 1 2 2 0 4 2 2 5 5 0 5 6 3 2 2 0 1 1 4 2 4 12 3 1 3 2 2 4 1 1 4 1 9 4 4 4 4 3 1 1 2 0 0 3 2 4 9 1 1 2 2 11 2 5 9 4 1 4 13 0 2 2 0 6 3 3 4 3 3 6 2 3 4 3 5 1 5 3 8 0 5 5 0 9 1 4 0 11 2 3 3 5 2 4 5
chrX:15706981:15720905:clu_163 15 6 16 19 10 5 11 7 11 8 17 11 6 14 6 5 8 14 1 15 11 17 8 14 6 13 11 11 18 12 11 7 9 7 15 9 8 7 13 6 9 9 9 7 12 4 5 6 6 8 5 6 8 9 7 4 4 13 12 7 4 10 9 7 8 6 4 6 7 5 10 5 10 10 7 6 9 24 2 14 9 13 10 14 12 5 5 9 6 7 15 5 26 14 8 12 8 5 6 1 4 4 5 6 7 2 3 9 16 17 10 1 9 3 10 11 6 13 7 10 13
chrX:15706981:15739620:clu_163 7 6 8 4 3 8 6 1 7 8 14 3 5 4 3 4 2 11 3 10 10 5 14 8 2 6 1 3 22 16 5 12 6 7 2 4 6 6 6 0 3 4 7 4 5 8 6 4 2 4 4 17 10 3 9 7 1 16 7 1 4 11 10 3 14 1 1 4 4 5 2 4 10 3 6 0 3 13 6 4 13 5 6 5 15 5 3 12 4 10 8 2 8 4 7 4 7 6 7 2 7 10 6 9 15 2 0 11 6 4 8 9 5 13 4 5 0 19 3 8 9
chrX:15709364:15711086:clu_163 2 0 1 2 0 0 1 0 0 1 3 0 6 1 0 0 0 0 2 1 0 0 1 0 0 0 0 3 3 5 1 0 4 0 0 1 1 0 3 1 0 0 0 0 0 0 0 1 0 0 2 0 1 1 0 1 3 2 0 1 1 5 0 0 1 1 0 1 3 0 0 0 0 1 0 1 0 1 1 2 0 0 2 2 2 2 0 5 1 0 2 0 1 0 0 0 0 0 0 0 0 0 0 0 2 0 0 2 0 0 0 0 2 0 1 0 2 3 0 0 1
chrX:15711181:15715363:clu_163 25 12 23 24 15 32 44 8 20 13 43 37 26 28 30 24 12 19 16 41 37 38 36 52 10 51 26 32 43 36 40 16 45 39 25 31 38 27 27 30 25 25 19 35 18 40 27 21 19 30 28 17 24 27 30 30 26 16 19 24 13 42 22 49 26 21 20 26 21 27 14 19 51 25 30 12 42 49 19 31 23 35 20 16 50 21 20 39 24 38 37 16 45 33 22 23 22 16 16 29 31 14 26 22 41 21 36 37 31 34 20 25 35 43 28 42 22 27 16 14 45
chrX:15711181:15720905:clu_163 16 9 13 13 11 5 24 6 4 14 10 25 9 7 15 6 7 7 7 18 15 12 12 8 1 14 6 8 20 15 14 4 20 15 14 9 12 12 10 9 8 3 16 1 9 15 4 8 10 7 21 10 6 12 12 5 4 7 4 6 6 13 16 22 6 13 6 4 16 3 10 16 6 14 9 6 18 15 9 14 2 7 10 7 15 8 11 8 6 13 14 7 18 19 9 18 3 7 6 6 8 5 13 12 21 14 5 10 24 17 16 11 16 13 9 16 14 13 3 4 21
chrX:15711181:15739620:clu_163 4 5 11 2 6 3 3 4 7 6 14 3 6 6 2 2 3 0 1 14 5 5 6 11 2 4 1 2 12 5 13 2 2 4 3 2 4 6 6 5 0 6 5 3 4 5 5 6 1 3 0 5 4 9 2 3 4 10 3 3 0 8 2 4 4 8 0 2 3 5 3 7 3 5 7 2 3 6 1 2 3 6 2 3 10 12 0 9 0 1 2 0 9 7 11 6 1 3 2 0 2 7 9 9 9 5 0 9 8 7 7 3 1 3 2 3 2 12 3 5 8
chrX:15715888:15720550:clu_163 0 0 0 0 3 1 2 2 0 0 0 0 1 1 0 1 0 0 0 0 2 0 0 2 0 1 0 0 3 0 2 1 0 0 1 3 0 4 0 0 0 0 0 0 2 2 0 0 0 3 0 0 0 0 0 0 0 0 0 0 0 3 0 0 0 0 0 1 2 1 1 0 1 8 1 0 0 1 1 1 0 0 0 1 0 0 0 0 0 1 0 0 3 0 0 0 0 0 0 0 1 0 0 0 3 2 0 0 0 1 0 1 0 3 0 1 1 2 0 0 2
chrX:15715888:15720905:clu_163 3 0 0 0 0 0 2 0 0 1 8 0 3 0 2 2 0 0 0 0 2 0 6 4 2 2 0 6 1 5 0 1 0 0 3 2 4 1 0 0 0 2 1 2 3 1 5 1 1 2 1 1 0 0 1 0 1 2 2 5 0 1 1 6 4 0 3 1 1 0 0 1 7 0 2 0 5 2 3 0 5 3 0 3 2 1 3 0 0 3 3 0 0 2 0 3 0 4 2 1 3 0 1 0 3 0 0 0 1 2 1 0 3 5 0 3 2 0 0 3 5
chrX:15739715:15763754:clu_164 0 0 0 0 0 1 0 0 1 0 0 2 0 0 0 0 0 1 0 0 1 1 0 0 0 0 0 2 0 0 0 0 0 0 0 0 0 0 0 0 0 0 0 0 0 0 0 0 0 0 0 1 0 0 2 0 0 2 0 3 0 0 0 0 2 0 1 0 0 0 0 0 0 0 1 0 0 0 0 0 0 0 0 1 0 0 0 0 0 0 1 0 4 0 0 0 0 0 0 0 1 0 0 1 0 0 0 0 0 0 1 0 0 0 0 0 1 1 1 0 1
chrX:15739715:15768094:clu_164 12 0 21 16 6 10 4 3 7 18 14 3 7 11 10 11 8 12 7 15 16 14 20 8 9 19 3 1 27 23 12 5 4 10 8 3 7 7 12 6 4 8 6 7 14 10 5 5 1 3 1 14 7 6 4 12 7 16 1 5 3 12 7 10 15 7 1 9 13 7 2 14 11 6 7 0 4 12 2 13 5 4 3 11 24 11 0 12 4 17 8 8 12 11 17 14 0 5 14 5 5 8 14 9 13 3 2 11 17 9 9 8 7 3 4 9 2 24 11 9 16
chrX:15739715:15782701:clu_164 0 0 2 0 0 0 0 0 0 0 0 0 0 1 0 0 0 0 0 0 0 0 0 0 0 1 0 0 0 1 2 0 0 1 0 1 0 0 1 0 1 0 0 0 0 0 0 1 0 0 0 0 0 0 0 2 0 0 1 0 0 0 1 2 0 0 0 0 0 1 0 0 1 0 0 0 2 0 0 0 1 0 1 0 1 1 0 0 0 0 0 0 1 0 0 0 0 0 0 0 0 0 0 0 0 0 0 0 2 2 0 0 0 0 0 0 1 0 0 1 0
chrX:15756475:15768094:clu_164 5 0 0 1 2 2 0 0 0 3 0 0 3 0 0 0 13 0 2 0 0 1 0 0 0 3 1 1 1 0 0 0 1 0 1 1 0 2 0 1 3 1 4 1 0 0 0 0 0 1 0 0 0 2 2 2 4 3 2 0 5 7 0 0 0 0 1 0 1 0 2 2 1 0 0 0 2 0 1 3 1 0 0 0 0 1 5 0 0 1 6 3 0 3 2 0 0 0 1 0 0 6 1 3 0 3 0 2 0 4 0 1 0 1 0 0 1 2 0 3 2
chrX:15763833:15768094:clu_164 0 2 0 0 1 0 1 0 0 4 1 2 1 0 1 0 0 0 0 0 2 2 0 1 0 0 0 1 0 0 0 0 0 1 1 0 0 0 0 0 0 0 0 0 2 0 0 1 0 0 0 1 4 0 0 0 0 0 0 1 0 0 0 0 2 0 0 1 0 1 0 2 0 0 0 0 2 1 0 0 1 0 2 2 0 0 0 0 0 0 0 0 0 0 0 1 0 0 0 0 1 0 2 0 0 0 0 1 0 1 0 0 0 0 0 0 0 1 1 0 0
chrX:15768288:15772083:clu_164 0 0 0 1 0 0 0 1 0 1 1 1 1 0 0 0 0 0 1 2 0 0 0 0 0 0 1 0 3 1 0 0 0 0 0 0 0 0 0 0 0 1 0 3 0 0 0 2 0 0 0 1 0 2 2 0 0 0 0 0 0 0 1 4 1 1 0 0 0 0 0 2 0 2 1 0 0 1 0 0 0 0 0 2 0 0 0 0 0 0 0 0 0 0 0 0 0 0 0 0 0 0 0 0 0 1 0 1 2 0 0 0 0 0 0 0 0 1 0 0 1
chrX:15768288:15780904:clu_164 0 0 0 1 0 0 0 0 3 0 0 1 0 0 0 0 0 0 0 2 0 0 0 0 0 0 0 0 0 0 0 0 0 1 0 0 0 0 0 0 1 0 0 1 0 1 0 0 0 0 0 0 0 0 0 0 0 0 2 0 0 0 0 0 0 0 0 0 1 0 0 1 0 0 1 1 0 0 0 0 0 0 0 0 0 0 0 0 0 0 0 0 1 0 0 0 0 0 0 0 0 0 0 0 0 0 0 2 0 1 0 0 0 0 0 0 0 0 0 0 0
chrX:15768288:15782701:clu_164 32 27 24 17 6 35 27 23 31 16 18 20 22 10 17 42 14 14 7 33 36 29 15 41 10 17 12 15 31 29 15 20 7 8 33 20 25 9 7 9 26 7 14 35 18 18 30 13 2 5 22 28 14 7 15 36 25 25 15 28 28 23 13 10 12 15 15 8 17 13 10 10 25 15 11 4 13 25 12 34 10 10 28 20 40 28 9 26 7 30 17 17 19 33 26 6 6 18 23 12 8 29 13 14 33 8 9 43 9 24 16 23 12 23 23 25 7 19 17 38 23
chrX:15772127:15782701:clu_164 0 0 0 0 0 0 0 1 0 1 1 1 0 0 1 0 0 0 2 2 0 0 0 0 0 0 0 0 1 0 0 1 0 0 0 0 0 0 0 0 0 1 0 3 0 1 0 1 0 0 0 1 0 1 2 0 0 0 0 0 0 0 1 0 1 0 0 0 0 0 0 0 0 2 0 0 0 0 0 0 1 0 0 2 0 0 0 0 1 0 0 0 0 0 0 0 0 0 0 0 0 0 0 0 0 0 1 0 1 0 0 0 0 0 1 0 0 0 0 0 0
chrX:15782898:15786766:clu_165 0 1 0 0 0 0 0 1 0 0 2 0 0 0 0 1 0 0 0 0 0 0 0 0 0 0 0 0 2 2 1 0 0 3 0 0 2 0 0 0 1 0 0 0 0 2 0 1 0 0 0 0 0 1 0 0 0 1 2 0 0 0 0 0 0 0 0 0 0 0 0 0 0 0 0 1 1 0 0 0 0 0 0 0 0 0 0 0 0 1 0 0 0 1 0 0 0 1 2 0 0 0 0 0 0 0 1 0 0 0 1 0 0 2 0 0 0 0 0 0 0
chrX:15782898:15790619:clu_165 30 30 19 16 6 24 13 9 13 11 15 24 24 0 32 32 12 9 9 32 45 24 5 27 15 29 8 21 20 25 12 22 16 8 30 14 16 8 16 6 29 13 10 50 13 17 31 21 11 13 16 20 22 20 19 23 31 12 10 30 39 52 17 24 19 8 20 6 15 6 13 29 25 18 8 18 17 28 10 43 14 25 16 15 35 19 16 31 13 21 36 17 18 28 8 10 12 44 23 8 6 25 9 8 40 12 6 28 23 39 19 19 23 37 40 20 8 31 6 28 26
chrX:15787416:15790619:clu_165 0 0 3 0 0 3 0 0 0 1 0 1 2 0 0 0 0 2 0 2 0 1 0 0 0 0 1 0 3 0 2 0 0 0 0 0 1 0 7 1 0 0 0 2 0 3 2 0 0 3 0 1 0 0 1 0 0 0 0 0 0 2 0 0 1 1 0 1 1 0 0 0 5 0 2 0 0 0 0 0 1 0 2 1 2 0 0 2 0 0 0 0 0 0 0 0 0 0 0 0 0 0 0 0 2 0 1 1 0 0 2 2 0 0 0 0 0 0 0 0 2
chrX:15787634:15790619:clu_165 0 0 0 0 0 0 0 2 0 0 0 0 0 0 0 0 0 0 0 0 0 0 0 1 0 0 0 0 1 1 0 0 0 0 0 0 0 0 1 0 0 0 0 0 0 3 0 0 0 0 0 0 0 1 0 0 2 0 1 0 0 0 0 0 1 0 0 0 0 1 0 1 0 0 0 0 0 0 0 0 0 0 0 0 0 0 0 0 0 0 0 0 0 0 0 0 0 0 0 0 2 1 0 1 0 0 1 0 0 0 0 0 0 0 0 0 0 0 0 0 0
chrX:15794992:15800608:clu_166 27 31 41 31 12 33 19 15 32 17 23 27 30 22 26 36 23 23 24 58 39 36 26 53 13 39 27 15 37 40 24 37 7 10 47 29 39 6 12 12 36 11 8 74 16 19 43 27 6 11 14 27 15 18 31 35 38 40 9 31 44 54 20 13 26 16 16 8 37 9 7 18 36 21 9 10 12 19 19 49 13 25 29 24 40 26 9 31 4 32 20 22 35 22 19 23 13 28 40 18 9 37 17 14 51 11 8 36 32 20 28 25 27 35 40 29 5 50 10 42 24
chrX:15799172:15800608:clu_166 0 0 0 2 0 0 0 0 0 0 2 0 0 0 0 0 0 0 0 0 0 0 0 1 0 0 0 0 0 0 0 0 0 0 0 0 0 0 4 0 1 0 0 0 0 0 0 0 0 1 0 0 0 0 0 0 0 1 0 0 0 0 0 0 0 0 0 2 0 0 0 0 0 0 0 0 0 0 0 0 0 1 0 0 1 0 0 1 0 0 1 0 0 0 0 0 0 0 0 0 1 0 0 0 1 0 0 0 0 0 0 0 0 0 0 0 0 0 1 0 0
chrX:15801630:15802297:clu_167 0 0 0 0 0 0 0 0 1 0 0 1 0 0 1 0 0 0 0 1 0 3 0 0 0 0 0 0 0 0 2 2 0 0 0 0 0 0 0 0 0 0 0 0 0 0 0 0 0 0 0 0 0 0 0 0 0 0 0 0 0 0 0 2 2 0 0 0 0 0 0 0 2 0 0 0 0 0 0 0 0 0 0 0 0 0 0 0 0 0 0 0 0 0 0 0 0 0 0 0 0 0 0 0 0 0 0 0 0 2 0 0 0 0 3 0 0 0 0 0 0
chrX:15801630:15802305:clu_167 2 4 2 0 0 0 2 0 2 0 0 2 1 0 2 4 3 0 0 2 0 5 0 3 0 1 0 1 1 0 1 0 0 0 0 2 5 0 1 1 0 1 0 1 5 0 0 2 3 0 0 0 0 0 1 2 0 0 0 0 3 4 1 4 2 0 0 0 3 1 0 2 0 0 1 0 0 1 0 2 1 2 0 1 0 0 0 1 1 0 0 0 0 2 0 0 0 5 0 0 0 0 0 0 0 0 0 2 2 0 3 2 0 2 2 2 0 4 0 0 1
chrX:15808659:15809057:clu_168 41 10 24 31 23 35 42 21 16 16 55 31 16 21 15 18 13 12 27 37 44 40 49 38 10 32 8 15 34 54 35 25 41 23 10 21 36 22 25 24 33 20 21 16 25 21 32 25 26 22 17 31 20 25 25 19 11 42 20 17 16 19 27 37 20 23 11 21 21 9 23 32 21 24 20 22 18 46 9 30 26 16 13 12 40 24 32 29 16 32 37 11 39 51 20 28 20 28 20 18 20 20 43 30 68 16 11 36 39 33 22 26 14 9 26 24 21 29 10 12 43
chrX:15808836:15809057:clu_168 0 0 0 0 0 0 2 0 1 0 0 0 0 0 0 0 0 0 0 2 1 0 0 0 0 0 0 0 0 0 2 1 0 0 0 0 1 1 0 1 0 0 0 0 0 1 0 1 1 0 0 0 0 1 0 0 0 0 0 0 0 0 0 0 0 1 0 0 1 0 0 0 0 0 0 0 0 1 0 0 0 0 1 1 0 0 0 0 0 0 0 0 1 0 0 0 0 0 0 0 1 0 0 1 0 0 0 0 0 1 1 1 0 0 1 0 0 0 0 0 0
chrX:15808856:15809057:clu_168 0 1 0 0 1 0 0 0 0 0 0 0 0 0 4 0 0 1 0 0 1 0 1 0 0 1 0 0 0 1 2 0 0 0 0 0 1 0 0 0 0 0 0 0 0 0 0 0 0 0 0 0 0 2 1 0 0 1 0 0 0 1 1 0 0 0 0 0 0 0 0 0 0 0 0 0 0 0 0 0 0 0 0 0 0 0 0 0 0 0 0 1 1 0 0 0 0 0 0 0 0 0 0 0 1 0 1 0 0 2 0 0 0 0 0 0 0 0 0 0 0
chrX:15809136:15814271:clu_169 2 1 0 0 0 0 2 0 0 0 0 0 1 1 0 0 1 0 0 0 0 0 0 1 0 0 0 0 0 0 0 0 0 0 2 0 0 0 1 0 0 0 0 0 0 1 0 0 0 0 1 0 0 0 0 0 0 0 0 0 0 0 0 0 0 0 0 0 0 0 0 1 2 0 0 0 0 1 0 0 0 0 0 0 0 0 0 0 0 0 0 0 0 0 0 0 0 0 0 0 0 2 0 1 1 0 0 0 0 1 0 0 0 0 0 0 0 0 0 0 0
chrX:15809136:15817995:clu_169 62 15 38 59 44 53 60 31 30 27 77 58 53 27 11 34 27 20 42 61 70 46 63 65 12 41 25 23 43 61 53 30 66 43 19 40 52 33 56 30 56 43 31 26 45 26 41 29 34 21 26 54 31 32 48 33 26 38 30 16 26 39 36 46 26 32 19 29 35 20 30 64 28 36 36 31 15 81 17 34 42 30 20 18 68 25 53 47 29 42 56 22 51 66 25 35 19 23 32 21 39 30 44 45 88 36 9 42 56 47 31 46 28 20 37 45 33 57 16 18 58
chrX:15809136:15818006:clu_169 0 0 0 6 0 0 4 0 0 0 6 3 3 2 0 0 4 2 4 7 7 1 4 3 2 0 0 4 3 0 3 2 3 5 0 1 1 3 1 2 4 0 2 2 4 2 0 2 2 1 0 2 0 2 2 3 1 6 1 0 2 1 5 2 1 1 0 3 0 0 0 0 0 3 0 0 3 4 0 2 0 3 0 0 6 0 2 2 0 2 0 1 2 7 2 3 0 0 4 0 1 1 2 1 9 2 1 3 4 0 5 4 0 2 1 2 2 1 0 0 1
chrX:15814373:15817995:clu_169 10 5 8 7 2 5 2 6 1 4 7 5 4 4 0 6 13 0 4 2 4 0 4 7 0 4 3 1 3 2 4 0 3 3 2 5 5 1 5 4 4 6 2 5 2 5 0 5 2 3 3 1 0 2 4 5 1 3 2 2 0 5 2 1 0 4 3 1 6 7 1 5 3 4 1 17 2 11 1 1 0 0 2 1 4 2 1 8 0 2 2 1 4 4 2 3 0 5 2 1 11 3 2 2 4 0 1 11 5 0 3 1 1 4 4 0 0 4 0 2 3
chrX:15814373:15818006:clu_169 2 0 0 2 0 0 0 0 0 0 1 0 0 0 0 2 0 2 0 0 1 0 0 0 0 0 0 0 0 0 0 0 1 2 0 0 0 0 0 0 0 0 0 0 0 0 0 0 0 0 0 0 1 0 0 0 0 4 0 0 0 0 1 0 0 0 0 0 0 0 0 0 0 0 0 0 0 0 0 2 0 0 0 1 0 0 0 0 0 2 0 1 0 1 0 0 0 0 0 0 0 0 0 0 1 0 0 1 1 0 0 0 0 0 0 0 0 0 0 0 2
chrX:15818076:15818332:clu_170 3 0 3 5 2 6 3 4 1 1 1 3 0 0 0 3 2 0 0 0 3 3 3 3 0 2 0 6 2 2 2 2 5 0 0 5 0 0 0 2 1 1 2 2 3 6 3 0 3 2 4 5 2 1 4 2 3 1 6 3 4 1 3 0 2 1 1 2 1 0 0 0 0 2 3 1 3 5 0 2 2 0 0 2 7 1 1 1 1 0 0 1 0 2 6 4 0 0 0 2 0 0 0 2 2 3 0 5 4 2 2 6 2 3 0 3 0 8 0 3 1
chrX:15818076:15819374:clu_170 0 0 1 0 0 0 0 0 0 1 1 0 0 1 0 1 0 2 0 1 1 1 0 0 0 0 0 0 1 4 0 0 0 0 0 0 0 0 0 0 1 0 0 0 1 0 2 0 0 0 0 0 0 0 0 2 0 1 0 0 0 0 0 0 0 0 0 1 0 0 0 0 1 1 1 0 0 0 0 0 0 0 0 0 0 0 0 0 2 0 1 4 0 4 1 0 0 0 1 1 1 0 0 2 0 0 0 0 2 0 1 0 2 0 0 0 0 2 1 2 0
chrX:15818076:15819397:clu_170 0 0 0 2 0 1 0 1 0 0 1 0 3 0 0 0 0 0 1 1 3 0 1 0 0 1 0 0 1 2 0 0 0 0 0 0 0 0 0 0 0 0 0 1 0 0 0 1 0 0 0 1 0 1 0 0 1 0 0 0 0 0 0 0 0 0 0 0 0 0 0 0 1 0 0 0 0 0 0 0 0 0 0 0 4 0 2 1 0 0 0 0 0 1 2 0 1 0 0 0 0 0 0 0 0 0 0 0 0 3 2 1 0 0 0 0 0 0 1 1 0
chrX:15818076:15821811:clu_170 45 16 49 35 25 53 46 32 25 9 59 49 53 27 16 19 28 18 22 47 40 41 49 42 14 39 14 31 57 42 32 23 40 36 30 33 36 24 29 27 34 33 32 28 26 37 32 28 18 23 28 47 35 29 38 29 21 55 31 10 21 30 36 36 20 23 20 24 27 18 27 45 27 34 42 23 11 63 21 33 27 28 21 19 47 18 49 39 26 49 27 36 38 38 22 39 17 22 20 32 28 16 18 36 54 28 18 45 46 43 28 33 17 10 36 25 28 53 13 28 46
chrX:15822320:15826356:clu_171 46 13 49 29 34 58 38 18 14 36 42 43 34 22 15 16 18 14 43 28 27 26 26 46 26 36 11 27 58 40 41 28 18 30 28 27 29 18 29 15 33 30 49 15 19 30 21 21 12 16 18 48 17 31 30 20 16 61 29 15 10 45 25 35 21 19 13 24 47 19 33 34 21 24 31 14 18 45 27 28 31 23 14 21 35 35 35 45 15 28 28 34 32 32 26 36 18 22 20 30 33 25 19 43 49 23 17 45 50 24 24 20 28 4 19 30 41 38 23 24 52
chrX:15822320:15827323:clu_171 0 0 2 2 0 0 0 0 0 0 2 0 0 0 0 2 1 0 0 0 0 0 0 0 0 0 0 0 0 0 0 0 0 3 1 0 0 0 1 0 0 0 0 0 0 0 0 0 0 1 0 0 0 0 1 2 0 0 0 0 2 1 0 0 0 0 0 0 0 0 0 0 0 0 0 0 0 2 0 0 1 0 0 1 0 0 0 0 1 1 0 1 0 0 0 0 0 0 0 0 0 0 0 2 1 0 0 0 1 1 0 0 0 0 0 2 0 0 0 0 0
chrX:15826394:15827323:clu_171 63 15 52 39 46 59 39 26 19 39 59 55 35 23 20 22 19 16 46 32 38 38 35 47 28 41 19 32 53 54 42 43 42 31 29 38 44 25 36 28 40 37 51 27 35 44 25 23 17 22 23 55 23 38 24 32 26 60 37 31 11 73 34 43 32 21 15 23 49 17 38 44 27 31 30 20 22 62 30 29 44 25 13 32 41 45 47 57 23 34 34 32 50 47 27 36 19 27 26 34 27 31 24 41 71 23 15 45 62 35 32 29 28 11 32 33 44 50 26 25 66
chrX:15827441:15833800:clu_172 73 8 41 53 27 62 29 15 18 27 53 52 23 27 27 15 21 16 26 40 49 37 51 49 15 38 22 23 56 57 29 50 33 41 32 24 36 28 30 23 35 18 42 24 26 63 18 25 18 27 25 75 33 27 31 29 31 49 31 22 14 44 27 45 28 29 23 15 36 18 24 40 31 50 28 28 22 60 14 28 44 26 22 37 66 23 38 73 28 33 56 31 58 42 17 35 13 15 34 22 43 23 34 26 70 32 21 49 63 49 38 27 22 20 38 30 16 53 20 19 43
chrX:15827441:15833833:clu_172 0 0 0 0 0 0 2 0 0 0 0 1 1 0 0 0 1 0 0 0 0 0 0 0 0 1 0 0 0 0 0 0 0 0 0 0 0 0 0 0 0 0 0 0 0 0 1 0 0 0 0 0 0 0 0 0 0 0 0 0 0 0 0 0 0 0 0 0 0 0 0 2 0 0 2 2 1 0 0 0 0 0 0 0 0 0 0 1 1 1 2 0 0 0 0 0 0 0 0 0 0 0 0 0 0 0 0 1 0 0 0 0 0 0 0 0 0 0 0 0 0
chrX:15831234:15863502:clu_173 0 0 0 1 0 1 0 0 1 0 0 0 2 0 0 2 0 0 0 1 0 0 0 0 0 0 0 0 2 0 0 0 2 0 1 0 4 1 0 0 0 1 2 3 0 0 0 2 0 2 0 0 0 0 2 0 0 1 0 2 2 1 0 0 0 0 0 0 0 2 0 0 0 1 0 0 0 0 0 2 0 0 0 0 0 1 0 0 0 1 0 1 0 0 0 0 0 1 1 0 5 1 0 0 2 0 2 0 0 0 0 2 2 2 0 2 0 1 1 0 2
chrX:15844107:15863502:clu_173 0 0 1 0 1 1 3 0 0 0 0 2 0 0 1 2 0 0 1 1 1 1 1 0 1 1 0 0 0 2 0 3 1 1 1 2 8 0 0 0 2 0 0 1 0 1 1 2 0 0 0 1 0 1 0 2 1 0 3 0 0 1 0 0 1 1 0 0 1 0 0 2 3 2 0 0 0 2 1 1 3 2 1 0 0 1 1 2 0 0 4 0 0 3 1 0 0 2 0 0 0 0 2 4 0 2 0 2 1 2 0 2 2 1 0 1 0 0 0 1 0
chrX:15845495:15849575:clu_173 0 0 0 2 1 0 1 0 1 0 0 0 1 0 2 1 0 0 0 0 3 0 2 0 0 0 1 0 0 0 1 1 2 0 4 1 0 2 0 0 0 0 0 3 0 3 3 3 0 0 0 11 1 0 5 0 6 0 0 0 0 0 0 2 1 0 0 2 3 0 0 0 0 0 3 0 1 4 0 2 0 3 0 1 0 4 1 2 0 0 1 0 0 0 0 0 0 2 0 0 1 0 0 2 2 0 1 0 1 2 0 0 0 1 0 0 1 0 0 2 0
chrX:15845495:15863502:clu_173 323 358 223 445 286 688 575 341 552 289 339 401 725 294 521 477 106 170 272 515 546 344 532 486 235 359 416 246 328 496 208 489 702 341 467 469 683 509 196 186 407 493 208 491 283 644 491 993 597 434 436 1179 335 190 992 326 340 353 204 413 281 436 737 662 859 147 203 166 829 236 87 377 911 453 569 219 669 980 144 831 659 556 298 278 566 302 251 264 198 334 580 166 264 580 286 332 341 420 428 204 385 154 231 968 379 278 285 427 394 735 272 318 272 291 340 590 294 351 199 687 251
chrX:15849691:15851041:clu_173 1 0 0 0 0 0 0 0 1 0 0 0 0 0 0 0 0 0 0 1 0 0 2 0 0 0 0 0 0 0 0 0 0 0 0 1 0 1 0 0 0 0 0 1 0 0 0 1 0 1 0 2 0 0 0 0 0 0 0 0 2 0 1 2 0 0 0 0 0 0 0 0 0 0 0 0 0 2 0 0 0 0 0 0 1 0 0 1 0 0 0 0 0 0 2 0 0 0 0 0 0 1 0 0 0 0 0 0 0 0 0 0 1 0 0 0 0 0 0 0 1
chrX:15849691:15851567:clu_173 10 2 2 6 4 5 6 0 4 5 5 3 7 3 6 5 2 2 2 7 14 4 7 5 2 6 3 8 2 7 13 1 9 5 6 6 11 16 3 3 6 7 2 10 8 15 6 28 7 5 8 1 8 0 16 7 10 0 5 2 3 6 9 15 9 1 2 4 17 0 3 6 16 6 7 5 9 14 4 12 10 3 5 0 4 0 1 2 2 3 11 2 1 7 4 7 1 2 3 5 3 2 4 8 7 1 2 13 2 5 2 2 7 11 6 3 4 2 0 7 4
chrX:15849691:15863502:clu_173 2 12 6 10 6 14 11 4 9 6 8 11 18 2 21 14 6 3 13 17 23 7 14 3 4 13 10 3 4 15 9 12 10 11 14 14 10 7 6 10 8 14 4 13 13 13 8 19 13 14 18 8 10 12 21 9 9 6 5 3 10 9 16 16 31 7 12 3 20 10 5 20 18 14 9 11 14 15 10 19 20 9 3 5 15 4 9 4 4 4 20 6 10 8 4 1 6 16 5 3 9 4 5 21 22 10 0 10 14 15 1 7 12 5 10 13 11 6 9 15 5
chrX:15851130:15851567:clu_173 0 1 0 1 3 2 3 0 1 2 0 5 4 0 4 6 0 0 1 2 8 3 5 5 1 0 1 0 1 1 2 0 3 0 4 5 4 3 0 0 1 1 0 4 0 6 3 9 2 7 6 5 0 3 6 3 6 0 3 4 0 7 5 7 3 3 1 0 5 3 0 1 4 1 6 3 4 6 1 1 3 4 1 0 3 0 2 1 0 1 2 1 2 3 2 2 0 2 0 2 3 0 0 1 1 0 0 2 1 6 2 0 0 1 3 4 2 1 2 2 1
chrX:15851130:15863502:clu_173 3 1 1 1 1 3 3 0 0 1 3 2 3 0 3 5 0 0 0 0 3 2 1 4 1 3 3 0 0 0 2 0 7 1 1 1 2 6 2 3 5 0 2 2 2 4 3 4 5 3 4 0 0 0 0 2 2 0 4 2 2 1 6 1 8 0 1 4 6 2 0 0 4 5 3 0 1 11 3 4 5 3 2 4 3 0 4 2 1 6 6 0 1 2 2 5 1 0 1 1 1 0 4 6 1 0 0 6 3 8 0 3 1 3 6 3 1 1 3 6 0
chrX:15851647:15863502:clu_173 7 0 2 18 7 3 18 0 8 8 8 4 11 2 10 11 3 2 7 11 11 4 13 9 3 6 10 10 4 8 9 1 9 7 5 10 19 13 6 9 14 6 7 15 4 13 6 33 14 16 12 8 6 1 22 6 17 1 6 14 3 8 11 6 21 3 4 2 22 5 5 4 22 9 16 7 15 15 2 13 21 2 6 3 8 7 2 6 4 9 7 6 6 8 7 7 3 8 3 5 5 1 6 11 7 1 5 16 4 9 6 3 3 22 10 9 14 8 2 11 3
chrX:15861144:15863502:clu_173 1 0 0 0 0 1 0 0 2 3 2 1 0 0 0 1 0 0 0 0 0 0 0 0 0 2 1 0 0 0 0 0 0 0 0 0 0 0 1 0 1 0 0 1 0 2 1 2 2 1 2 4 0 1 1 0 0 2 0 0 1 0 2 2 2 2 0 0 0 0 0 0 3 0 0 0 1 0 0 1 0 0 0 1 1 0 0 3 0 0 0 0 1 1 1 0 0 0 0 0 0 0 3 2 0 0 2 0 0 2 0 0 0 0 1 1 0 0 0 0 0
chrX:15838439:15840854:clu_174 37 13 16 45 20 43 27 13 24 21 30 27 21 20 16 19 18 14 21 33 36 24 25 25 11 20 11 15 23 38 21 26 34 16 17 13 29 17 22 19 32 11 23 12 18 27 16 10 15 16 12 43 14 5 30 27 22 26 15 12 8 32 13 33 20 38 9 14 14 11 21 18 28 23 22 18 18 28 15 11 21 18 11 22 18 17 13 20 13 19 29 16 33 43 19 16 18 14 14 9 32 8 14 14 44 11 22 35 54 26 21 13 16 7 20 15 20 31 12 19 33
chrX:15838439:15840968:clu_174 2 0 0 0 0 2 5 1 0 1 5 3 4 4 2 2 3 0 5 1 5 4 1 3 0 2 3 2 3 6 1 2 3 0 4 2 5 1 2 2 3 4 4 2 3 3 4 2 2 0 1 2 2 3 1 1 1 2 4 0 2 1 1 2 0 3 3 3 2 5 5 1 1 1 4 0 1 2 1 2 3 5 0 2 0 0 0 4 1 2 4 1 0 0 0 2 0 3 0 1 1 0 1 1 2 0 2 4 3 8 3 2 3 1 0 4 1 2 1 0 2
chrX:15840714:15840854:clu_174 0 0 0 2 0 0 0 0 0 0 0 2 1 0 0 0 0 0 0 0 0 0 0 0 0 0 0 0 0 0 2 0 0 0 0 0 0 0 0 0 0 2 0 0 0 0 1 0 0 0 0 1 0 1 2 0 1 0 0 0 1 0 0 0 0 0 0 0 0 0 0 1 0 0 0 1 0 0 0 0 0 0 0 0 0 1 0 0 0 0 0 0 0 1 0 0 0 1 0 0 0 0 0 0 0 0 0 0 0 0 0 0 0 0 0 0 0 0 0 0 1
chrX:15870647:15870973:clu_175 1 0 0 3 0 0 0 1 2 1 2 0 0 0 1 1 0 0 0 0 0 0 2 2 0 0 0 0 1 1 0 1 2 0 0 1 4 0 0 0 7 1 0 2 2 3 3 3 2 4 0 1 2 1 0 0 3 0 0 1 0 1 0 4 0 0 2 0 0 0 0 2 0 0 0 2 0 1 0 2 3 4 0 0 3 0 0 1 0 0 0 0 0 4 0 1 0 2 1 2 3 0 2 2 2 0 0 1 1 3 0 1 0 0 1 2 1 1 1 1 0
chrX:15870647:15871062:clu_175 0 0 0 0 0 0 0 0 0 1 0 0 1 0 3 0 0 0 0 0 0 1 0 0 0 0 0 0 0 0 1 0 0 0 0 0 0 0 0 0 0 0 0 2 0 0 0 2 0 0 0 0 0 0 0 0 0 1 0 0 0 0 3 0 0 0 0 0 2 0 0 0 1 0 0 0 0 0 0 0 2 0 0 0 0 0 0 0 0 0 0 0 0 0 0 0 0 1 0 0 0 0 0 0 0 0 0 0 0 4 0 1 0 0 1 0 0 0 0 0 0
chrX:15870647:15872427:clu_175 0 0 0 0 0 0 0 0 1 0 0 0 0 1 0 0 0 0 0 3 0 0 0 0 0 0 0 0 0 0 0 0 0 0 2 0 0 0 0 0 0 0 0 0 0 0 0 3 0 0 0 0 0 0 0 0 0 0 0 0 0 4 0 0 0 0 0 0 2 0 0 0 1 0 0 0 2 2 0 0 0 0 0 1 0 0 0 0 0 0 1 0 1 0 0 0 0 0 0 0 2 0 0 0 0 0 2 2 1 0 2 0 0 0 0 0 0 0 0 1 0
chrX:15870647:15872811:clu_175 27 56 19 56 39 39 81 44 80 22 52 37 84 23 65 77 18 24 23 53 88 37 94 66 26 53 58 42 36 59 41 83 123 35 75 58 76 97 32 30 65 73 22 65 30 116 61 92 90 77 70 65 48 21 128 40 47 43 31 66 26 62 123 78 125 30 26 38 98 19 5 46 126 54 78 22 87 147 27 119 88 67 44 33 76 13 33 23 32 19 84 14 43 82 28 46 40 80 44 30 49 11 42 131 38 34 23 70 43 99 35 47 12 34 57 102 26 20 30 92 32
chrX:15871193:15872811:clu_175 0 0 0 0 0 0 0 1 0 1 0 0 0 0 0 3 0 0 0 1 2 0 0 0 0 0 1 0 0 0 0 0 2 0 1 2 1 1 0 0 0 0 0 0 0 0 0 1 0 0 0 0 0 0 0 0 0 0 0 0 0 0 0 0 0 0 0 1 2 0 0 0 0 0 0 0 0 1 0 0 1 1 0 0 0 0 0 0 0 0 0 0 0 0 0 0 0 1 1 0 1 0 0 0 0 0 0 0 0 2 0 1 0 1 0 0 0 0 0 0 0
chrX:16026822:16168428:clu_176 0 2 0 0 0 0 4 0 0 1 0 1 2 1 0 2 0 1 0 0 0 0 1 0 0 0 0 0 0 0 1 0 0 0 0 1 0 1 0 0 0 0 0 0 0 0 0 0 1 0 0 0 0 0 0 1 1 0 0 0 0 0 0 0 0 0 1 0 0 0 0 0 0 0 0 1 1 1 0 0 1 0 0 0 0 0 0 0 0 0 0 0 0 1 1 0 0 0 0 0 0 0 0 0 0 0 0 0 3 2 0 1 0 0 1 0 0 1 0 1 0
chrX:16142489:16144134:clu_176 0 0 0 0 3 0 2 0 0 0 0 0 2 0 0 0 0 0 0 2 0 0 0 0 0 0 0 0 1 0 0 0 0 0 0 0 2 0 0 0 0 3 0 0 0 0 0 1 0 0 0 0 0 0 0 0 0 0 0 1 0 0 0 0 0 0 0 0 0 0 0 1 0 0 0 0 0 2 0 1 0 0 0 0 0 0 0 0 0 0 0 0 0 0 0 0 0 0 0 0 0 0 0 0 0 0 0 0 0 0 0 0 0 1 1 0 0 0 0 2 0
chrX:16142489:16168428:clu_176 2 28 1 3 8 20 20 2 23 5 18 3 63 8 57 15 1 0 5 21 67 4 84 26 6 13 1 8 7 48 1 26 32 2 40 27 26 14 10 4 2 3 0 22 11 12 61 108 7 3 5 5 11 3 57 17 51 4 7 7 3 27 20 32 71 0 1 0 78 12 0 41 70 4 23 6 7 55 0 42 58 14 23 15 16 1 1 5 3 23 10 0 4 21 15 5 8 27 32 4 7 0 1 58 10 4 6 8 5 61 0 2 2 20 11 23 0 1 13 207 1
chrX:16144293:16168428:clu_176 0 1 1 0 1 0 0 0 0 0 0 0 0 0 0 3 0 0 0 0 4 0 0 0 0 0 0 0 0 0 0 0 1 0 1 0 1 0 0 0 0 0 0 0 0 0 0 1 0 0 0 2 2 0 3 0 0 0 0 0 0 0 0 0 2 0 0 0 2 1 0 0 0 0 0 0 0 2 0 1 1 2 0 0 0 0 0 0 0 0 0 0 0 0 0 0 0 0 0 0 0 0 0 1 0 0 0 0 0 0 0 0 0 0 0 0 0 0 0 4 0
chrX:16316483:16317694:clu_177 0 0 0 0 0 0 0 0 0 0 2 1 2 0 0 1 0 0 0 0 1 0 1 1 0 0 0 0 1 0 0 0 2 0 0 0 0 1 0 0 0 1 0 0 0 0 2 1 0 0 0 0 0 0 1 0 0 0 0 0 0 1 5 1 0 0 0 0 1 0 0 3 0 0 0 0 0 3 0 0 0 0 0 0 0 0 0 0 0 0 2 0 0 1 0 4 0 0 0 0 0 0 1 0 0 0 0 0 1 0 0 0 0 0 0 0 0 0 0 3 0
chrX:16316838:16317694:clu_177 0 0 0 0 0 0 1 0 0 0 0 1 1 0 0 0 0 0 0 0 0 2 0 0 0 0 0 0 0 1 0 2 0 0 0 0 0 2 0 1 0 0 0 2 0 0 0 1 0 0 1 0 0 0 2 0 0 1 1 0 0 0 2 0 0 0 0 0 1 0 0 0 0 2 0 0 1 2 0 0 1 0 0 0 1 0 0 0 0 2 0 0 0 0 0 0 0 0 2 0 0 0 0 3 0 0 1 0 0 1 0 0 0 0 0 0 0 0 1 1 0
chrX:16598532:16627664:clu_178 1 0 0 0 0 1 3 0 3 1 0 0 1 3 0 1 0 0 0 1 4 0 0 1 1 1 0 0 0 0 0 1 1 0 0 1 2 0 0 0 0 1 0 2 0 0 2 0 2 0 1 0 3 0 3 2 0 0 1 0 0 3 0 3 1 2 0 0 0 0 1 1 2 5 0 0 0 0 0 0 2 0 0 0 0 0 0 0 0 0 3 1 0 2 0 0 1 5 0 1 0 2 0 1 2 0 1 1 0 0 0 0 0 0 2 0 0 0 0 3 0
chrX:16607898:16608875:clu_178 49 31 11 42 32 45 56 21 45 37 22 52 49 29 28 33 20 20 20 42 48 42 26 40 28 40 35 27 25 34 33 27 64 34 51 53 52 41 23 27 17 63 24 41 24 46 43 76 42 44 53 31 35 21 58 34 31 30 35 27 31 36 33 71 43 32 15 23 61 20 32 25 63 51 46 39 59 91 16 62 52 39 46 28 39 18 31 38 36 54 46 20 26 36 31 27 21 53 28 38 34 23 26 51 51 26 38 34 27 42 23 45 26 49 42 46 42 37 14 76 32
chrX:16607898:16627664:clu_178 0 0 0 0 0 0 0 0 0 0 0 0 0 0 2 0 0 0 0 2 0 2 0 0 0 0 0 0 0 0 0 0 0 0 0 2 0 0 0 0 2 0 0 0 1 1 0 0 0 0 0 0 0 0 1 0 0 0 0 0 0 0 0 0 0 3 0 0 0 0 0 0 1 0 0 0 0 0 0 0 0 1 0 0 0 0 0 0 0 0 1 0 0 0 0 0 0 1 0 0 0 0 0 0 0 0 0 0 0 0 0 0 1 0 0 0 1 0 0 1 0
chrX:16608985:16627664:clu_178 43 32 11 37 38 47 66 33 40 35 47 49 55 35 40 37 20 20 25 46 77 47 39 59 20 65 36 35 28 44 51 28 78 43 58 59 51 61 24 32 28 51 30 55 48 61 53 93 52 53 64 40 29 19 57 43 47 26 38 33 30 43 38 85 47 30 19 31 42 19 20 44 67 69 73 65 46 102 24 64 66 54 38 32 37 18 33 31 31 50 44 11 42 38 25 34 27 53 32 21 46 18 14 51 58 24 40 37 38 55 37 42 30 47 41 50 64 45 16 72 30
chrX:16627808:16627922:clu_179 0 1 0 2 0 0 1 0 1 5 3 7 2 0 4 2 0 0 0 1 7 0 3 1 0 1 1 1 1 2 2 0 4 2 5 3 2 7 5 1 1 0 0 0 3 0 3 6 5 1 2 0 1 0 3 1 7 0 0 2 4 4 1 9 3 1 0 0 4 1 0 0 4 1 7 0 9 19 0 2 2 3 1 0 3 0 0 2 0 7 4 1 4 0 6 2 2 2 3 0 2 0 0 3 2 0 1 2 0 7 0 2 0 1 2 1 0 1 0 17 0
chrX:16627808:16635273:clu_179 35 16 22 27 23 39 48 23 23 27 22 40 44 14 39 52 18 13 13 37 41 33 32 32 21 30 27 35 23 48 40 21 46 28 45 46 36 28 15 29 37 45 26 28 35 38 42 59 32 21 30 24 24 15 33 24 17 14 22 32 22 24 25 44 26 19 28 19 37 20 27 25 38 38 39 25 43 56 18 41 35 31 33 19 35 16 33 24 20 33 33 10 34 33 26 29 21 30 35 33 33 9 24 42 29 16 34 28 23 26 24 30 26 35 33 45 34 46 8 46 16
chrX:16638455:16657270:clu_180 36 27 20 26 22 32 38 23 31 31 23 34 56 28 26 35 10 12 20 36 51 29 35 23 18 31 25 25 32 26 29 26 36 22 38 31 35 41 23 16 25 36 25 26 21 38 38 67 32 28 37 29 22 20 27 25 26 25 29 17 21 27 12 41 26 14 26 16 31 21 20 25 46 29 27 38 32 37 19 29 59 33 25 20 45 12 15 28 19 16 28 14 36 25 29 35 27 18 22 19 25 19 18 31 27 16 19 36 20 23 23 33 27 24 50 41 17 36 21 30 26
chrX:16638455:16671329:clu_180 0 2 0 0 0 0 0 0 0 0 0 2 0 0 0 0 0 0 0 0 3 0 0 0 0 0 3 0 0 0 0 0 3 0 0 0 1 0 0 0 0 0 0 0 0 0 1 1 0 0 0 0 0 0 1 0 0 0 0 0 0 1 0 0 1 1 0 0 0 0 0 1 2 0 0 0 0 0 0 0 1 0 0 0 0 0 0 0 0 1 1 0 0 0 0 0 0 1 0 0 0 0 0 0 0 0 0 1 0 0 0 0 0 0 0 0 0 0 0 0 0
chrX:16657366:16661354:clu_180 0 0 1 1 0 1 0 0 0 0 0 3 1 0 0 1 0 0 0 0 0 0 0 0 1 0 0 0 0 1 2 0 1 0 0 0 1 1 0 0 0 2 0 0 0 0 3 4 1 0 0 0 0 0 0 0 1 0 0 0 1 0 0 1 0 0 0 0 0 0 0 0 3 0 0 1 0 1 0 1 0 1 0 1 0 0 0 0 0 0 0 0 0 0 0 0 1 0 2 0 1 0 0 1 0 0 0 2 0 0 0 0 0 0 1 0 0 0 0 1 0
chrX:16657366:16661438:clu_180 0 0 0 0 0 0 0 0 1 0 0 0 4 0 0 0 0 0 0 0 2 0 1 0 0 1 0 0 0 1 0 0 0 1 0 0 1 3 0 0 0 2 0 0 0 0 0 3 0 0 0 0 0 0 0 0 1 0 1 0 0 0 0 0 2 0 0 0 0 0 0 1 0 0 0 2 1 4 0 0 0 0 0 0 0 0 0 0 0 1 0 0 2 0 1 0 0 0 0 0 0 0 0 0 0 0 0 0 0 2 0 0 0 1 0 1 0 0 0 2 0
chrX:16657366:16671329:clu_180 0 1 0 1 0 0 6 1 3 1 1 2 5 2 1 4 0 0 0 2 5 0 1 0 1 2 0 0 0 1 0 2 2 0 1 2 2 2 2 0 0 6 0 0 0 2 7 4 0 2 3 0 1 0 6 0 2 0 1 2 3 2 1 5 1 1 0 0 10 0 0 4 3 3 5 0 2 7 0 4 3 1 3 1 4 0 0 4 0 3 1 0 2 0 3 0 0 6 5 0 1 2 0 3 2 0 0 2 2 3 0 0 0 3 0 0 0 1 0 4 0
chrX:16657366:16685637:clu_180 42 19 20 42 19 39 51 30 39 25 25 59 45 27 43 44 17 25 19 41 47 61 33 43 17 47 23 43 38 47 38 23 44 44 35 48 52 53 23 34 29 47 33 56 32 50 38 65 35 32 40 34 42 18 45 41 50 31 28 41 28 32 27 54 56 21 23 26 31 16 14 23 56 69 44 43 52 81 29 45 59 44 24 19 50 30 31 41 28 31 28 13 45 43 19 43 22 41 27 30 47 16 24 27 39 20 27 35 29 37 28 38 25 48 50 48 36 47 9 27 25
chrX:16685847:16688703:clu_181 49 21 8 33 18 67 38 31 23 24 35 45 36 25 46 52 23 13 27 38 57 36 32 45 23 38 33 46 25 35 51 19 38 27 44 47 46 26 20 29 37 44 23 39 28 41 39 59 34 28 49 40 32 28 49 35 21 35 26 42 21 26 24 36 45 24 22 32 35 13 24 27 48 54 41 31 37 64 25 41 37 43 27 29 38 24 25 31 28 38 28 19 24 31 19 34 27 33 16 38 40 14 44 34 41 24 31 48 34 37 24 23 46 40 34 49 47 58 8 25 21
chrX:16685847:16696485:clu_181 0 0 0 0 0 1 0 0 0 0 0 1 0 0 0 2 0 0 1 1 0 0 0 1 0 2 0 0 0 0 0 0 0 0 1 1 2 1 0 0 1 0 0 0 0 1 0 2 0 0 0 2 0 0 0 0 0 0 0 0 0 0 0 1 0 0 0 0 0 0 0 0 0 0 0 0 0 0 0 0 0 0 0 0 0 0 0 0 0 0 0 0 0 0 2 0 0 0 0 0 0 0 0 0 0 0 0 1 0 0 0 0 0 0 0 0 0 0 0 0 0
chrX:16688797:16696485:clu_181 54 15 23 36 29 81 47 23 50 34 36 71 36 33 61 43 20 10 28 45 53 47 47 68 34 50 62 54 28 39 63 31 53 48 47 57 58 38 30 38 52 49 47 48 42 62 64 94 44 48 56 54 28 33 30 39 42 39 21 57 23 44 25 55 40 35 37 34 38 19 31 39 65 66 61 40 55 75 29 42 46 52 29 33 65 28 34 36 36 39 34 18 26 51 31 32 37 36 21 26 33 25 33 38 54 19 24 43 30 37 40 36 60 65 43 89 46 59 24 37 28
chrX:16721064:16725532:clu_182 3 0 0 0 0 0 1 0 0 0 0 1 0 0 2 0 0 0 1 1 0 3 0 5 0 2 0 0 0 1 1 0 2 0 4 2 0 2 0 0 0 0 0 0 0 0 0 2 0 0 0 0 2 0 0 0 1 0 0 0 0 0 0 0 0 2 0 2 0 3 0 0 0 0 2 1 0 8 0 0 0 1 0 1 0 0 0 1 0 0 0 0 1 0 0 1 0 0 0 0 0 0 0 0 0 0 5 0 0 0 0 0 0 0 3 2 1 0 0 2 1
chrX:16721064:16726542:clu_182 0 0 0 0 0 0 2 0 0 2 0 2 2 0 0 1 0 0 0 2 0 1 0 0 0 1 0 4 0 1 2 0 1 0 3 1 0 0 0 0 0 1 1 1 0 0 3 0 2 0 0 0 1 0 1 0 0 0 0 0 1 0 0 0 0 0 0 0 0 1 0 0 0 0 0 2 0 1 0 0 0 1 0 0 0 1 0 0 0 0 0 0 0 0 0 0 0 0 3 0 0 0 0 0 0 0 0 0 0 0 0 0 0 0 0 0 2 2 0 1 0
chrX:16721064:16727847:clu_182 0 0 0 0 1 0 1 5 0 0 1 0 0 1 0 0 0 2 1 0 0 2 0 0 0 0 0 1 0 0 0 0 0 0 0 0 2 0 0 1 0 0 2 0 0 1 0 0 0 0 1 0 0 0 0 0 1 0 0 0 0 0 0 3 1 0 0 0 0 0 0 0 1 0 0 0 0 1 0 0 0 0 0 0 1 0 0 0 0 0 0 0 1 0 0 0 0 1 0 0 0 1 2 0 0 0 0 1 0 0 0 0 0 0 0 0 0 0 0 2 0
chrX:16721064:16729636:clu_182 1 0 2 0 1 0 0 0 1 0 0 0 0 0 0 0 0 0 0 0 0 0 0 0 0 0 0 0 0 0 0 0 0 0 0 0 0 2 0 0 0 0 0 0 0 0 0 0 0 0 0 0 0 1 0 1 0 0 0 1 2 2 3 3 0 0 0 2 0 0 0 1 0 0 0 1 0 0 0 0 0 0 2 0 0 0 0 0 1 0 0 0 1 0 2 0 0 0 0 0 1 0 0 2 1 0 0 0 0 0 0 0 0 0 0 0 0 0 0 0 0
chrX:16721064:16730458:clu_182 14 2 1 5 4 2 17 5 7 1 2 4 6 5 8 7 2 5 5 5 11 2 7 9 3 6 11 9 1 5 8 4 7 5 11 8 6 8 4 8 3 9 1 12 5 11 10 5 4 6 10 1 1 6 14 7 5 1 1 11 6 11 9 14 11 4 9 6 5 3 4 5 10 10 3 1 6 12 14 7 6 7 2 2 8 1 6 4 4 3 12 3 9 9 5 5 4 11 8 2 6 4 6 8 10 1 3 12 2 3 2 10 4 9 1 11 11 4 6 6 3
chrX:16721064:16730536:clu_182 0 0 0 2 1 1 6 1 1 3 2 1 0 0 1 3 1 0 1 1 0 0 2 2 1 2 2 0 1 0 4 0 0 0 1 2 2 0 2 0 1 0 1 1 0 2 2 1 0 2 1 1 2 1 0 2 0 1 0 2 2 1 1 7 1 0 3 4 0 1 2 1 0 3 0 2 1 6 1 0 4 2 2 0 1 2 0 0 3 1 2 0 1 4 1 4 0 3 0 3 1 1 1 2 1 0 1 4 0 2 0 1 0 2 1 1 3 0 0 0 0
chrX:16721064:16730681:clu_182 4 2 0 7 5 4 4 5 2 7 3 6 2 3 3 3 1 0 8 6 3 7 5 4 0 3 4 11 5 5 3 6 6 3 3 2 2 5 1 6 5 5 5 1 4 2 0 3 7 2 6 3 1 3 5 6 5 3 7 3 2 4 0 4 4 4 1 8 2 1 2 1 7 5 1 4 2 9 6 1 1 4 1 3 0 0 8 8 0 6 8 4 5 7 8 1 5 3 4 5 4 3 3 5 9 0 2 5 4 6 3 4 6 1 8 4 6 12 1 2 0
chrX:16721064:16730845:clu_182 8 4 0 4 1 1 4 0 2 5 2 10 8 2 5 2 0 9 2 6 8 5 2 9 1 8 1 4 3 6 4 2 7 4 8 2 8 9 2 5 4 5 5 4 8 13 12 3 2 2 6 3 1 3 9 2 2 1 2 5 4 4 6 2 8 1 6 3 6 3 1 6 5 9 4 2 5 6 2 4 3 3 1 3 7 5 7 7 0 1 4 1 11 13 3 6 9 4 8 4 5 2 3 3 7 0 11 4 2 0 4 7 2 8 4 14 2 3 1 10 5
chrX:16721064:16730951:clu_182 0 0 0 0 0 0 0 0 0 0 0 0 1 1 0 0 0 0 0 0 1 0 1 0 0 0 0 0 0 0 0 0 0 0 0 0 0 0 1 0 0 0 0 0 1 0 1 0 0 0 0 0 0 0 2 0 0 0 0 0 0 0 1 0 0 0 0 0 0 0 0 0 0 0 0 0 0 2 0 1 2 0 0 0 0 0 1 0 0 0 0 0 0 1 0 0 0 0 0 0 1 0 0 0 0 0 0 0 0 0 0 0 0 2 1 0 0 1 0 0 0
chrX:16738019:16753350:clu_183 0 0 0 0 0 0 2 0 0 0 0 0 0 0 0 0 1 0 0 0 0 0 0 1 1 3 0 0 0 0 0 0 0 0 0 0 2 0 0 0 0 0 0 0 0 0 0 0 0 0 0 0 1 0 0 1 0 0 0 0 0 2 0 1 0 1 0 1 0 0 1 0 1 0 0 1 0 0 0 1 0 0 0 1 0 0 0 0 0 0 1 1 0 1 0 0 0 0 0 1 0 0 0 1 1 0 0 0 0 2 0 0 0 1 0 0 0 0 0 0 0
chrX:16738022:16753350:clu_183 325 98 186 275 135 213 301 132 202 141 276 301 215 145 193 255 131 105 153 279 401 282 233 364 105 287 241 222 192 291 315 154 270 229 183 217 272 265 211 193 208 195 161 170 217 311 198 231 217 175 231 143 168 167 231 261 165 135 131 184 124 221 212 353 206 151 124 155 264 160 119 190 247 205 233 119 224 365 142 232 202 163 130 170 363 139 159 238 164 204 253 141 222 310 183 228 104 207 172 140 182 81 165 202 388 105 132 325 254 289 126 170 154 140 245 253 211 191 110 170 211
chrX:16738022:16753388:clu_183 3 3 4 8 4 2 6 2 5 5 4 7 9 7 6 2 2 0 2 5 6 6 2 5 5 9 2 9 3 4 4 6 6 9 2 6 9 5 3 4 2 2 8 8 4 5 4 6 7 3 0 0 3 2 8 13 6 2 1 0 7 2 3 7 1 0 6 5 2 3 5 2 8 3 10 4 9 5 0 9 9 2 4 2 9 1 2 4 5 8 3 4 3 13 3 5 4 5 4 2 3 1 3 6 6 7 5 6 5 1 2 2 4 8 4 6 11 1 8 2 10
chrX:16738285:16753350:clu_183 0 0 0 0 0 0 0 0 0 0 1 0 2 0 0 0 0 0 0 0 0 0 0 0 0 0 1 0 0 0 2 0 0 0 1 0 0 1 0 0 0 0 0 0 3 0 2 1 0 0 0 0 0 0 0 0 0 0 0 1 0 0 0 0 0 0 0 0 1 0 0 0 0 0 0 0 0 0 0 0 0 0 0 0 0 0 0 0 0 0 0 0 0 0 1 0 0 0 0 0 0 0 0 0 1 0 0 0 0 1 0 2 0 0 0 0 0 0 0 0 2
chrX:16754355:16759839:clu_184 377 143 274 360 191 315 332 167 221 249 244 352 311 189 223 231 166 169 185 272 429 384 297 382 152 319 234 207 287 325 313 176 300 301 226 256 266 262 232 234 260 263 177 194 228 342 211 331 193 271 221 217 207 222 267 242 192 199 173 185 139 272 214 356 255 209 179 148 275 192 175 213 289 239 308 161 239 435 136 268 300 168 155 202 406 148 199 295 174 297 331 175 256 331 257 246 161 185 175 170 217 123 210 258 404 143 166 348 350 332 162 206 260 217 222 250 271 341 138 235 296
chrX:16754355:16759842:clu_184 2 0 0 0 0 0 0 2 0 0 0 0 1 0 0 0 0 2 0 3 1 0 0 0 0 0 1 0 0 0 0 1 1 0 0 1 2 3 0 1 1 2 0 0 2 0 0 0 0 0 0 0 0 0 0 0 1 0 0 1 0 0 0 0 0 1 0 0 1 2 0 0 0 0 0 1 0 0 0 0 0 0 0 0 0 0 0 0 0 0 2 0 0 1 0 0 0 1 0 0 2 0 1 0 2 0 0 0 1 0 1 0 2 0 0 2 0 2 0 0 0
chrX:16754355:16759845:clu_184 2 1 0 1 0 0 3 0 0 0 2 1 1 0 0 0 0 0 0 1 0 1 1 2 0 0 2 0 0 2 1 0 0 0 0 0 0 1 0 0 0 0 1 0 2 0 0 1 0 0 1 2 0 0 0 2 1 0 0 0 0 0 0 2 1 1 0 0 1 0 0 0 3 1 0 1 1 1 0 0 4 1 0 0 2 0 0 1 1 1 1 0 1 1 1 0 0 2 1 0 1 0 0 2 0 0 2 0 0 3 0 1 0 0 2 0 0 1 0 0 0
chrX:16761963:16773068:clu_185 400 151 236 387 214 282 445 178 288 257 342 431 321 199 277 340 176 147 246 324 540 411 301 461 148 407 340 293 319 373 439 258 390 341 280 304 350 367 279 263 270 279 196 236 270 459 294 303 251 302 329 255 245 260 308 283 267 185 185 274 149 326 304 437 293 234 174 224 324 180 148 285 339 293 314 192 308 477 163 297 370 210 183 178 450 141 185 376 216 368 421 184 301 384 241 319 131 262 254 170 254 117 238 216 506 132 161 446 397 472 241 238 228 296 298 333 266 319 185 280 289
chrX:16761963:16774786:clu_185 0 0 0 0 0 1 0 0 0 0 1 0 1 1 0 0 0 0 0 0 0 0 0 0 0 0 0 0 0 2 0 0 0 0 0 0 0 0 0 0 0 0 0 2 1 0 0 0 0 1 0 0 0 1 0 0 0 0 0 2 0 0 0 0 0 0 0 0 0 0 0 0 0 2 0 0 1 0 0 0 0 0 0 0 0 0 0 0 0 0 1 0 0 0 0 0 0 0 0 0 0 0 0 0 0 0 0 0 0 0 0 0 0 2 0 0 0 1 0 0 0
chrX:16773216:16774786:clu_185 398 134 217 305 201 253 379 159 242 216 284 300 311 194 245 273 172 127 218 316 488 290 261 399 137 333 286 265 317 375 352 174 291 234 253 248 301 349 245 229 240 248 174 195 239 414 254 275 224 256 293 222 178 225 252 265 221 175 158 236 169 243 248 381 257 176 153 159 268 143 154 212 302 250 302 170 254 420 153 257 287 202 161 190 420 142 179 307 200 342 340 182 242 350 244 259 136 205 191 138 187 73 197 194 416 149 156 338 328 344 202 213 244 243 297 249 203 230 142 260 270
chrX:16773216:16774792:clu_185 0 0 0 0 0 0 0 0 2 0 0 0 2 0 0 0 0 0 1 1 0 2 1 1 0 1 0 0 0 0 0 0 0 0 0 0 0 0 0 0 0 0 0 0 0 0 0 1 0 0 0 0 0 2 0 0 0 0 0 0 0 0 0 1 0 2 0 0 0 0 0 0 0 0 0 0 0 0 0 0 0 0 0 0 1 0 0 0 0 0 0 0 0 0 0 0 0 0 0 0 0 0 1 0 0 0 0 0 0 2 0 0 0 0 0 0 0 0 0 0 0
chrX:16773216:16775285:clu_185 0 0 0 0 0 1 0 0 0 0 1 0 1 0 0 0 0 0 0 1 0 0 0 0 0 0 4 0 0 0 0 0 0 0 0 0 3 1 0 0 0 0 0 0 0 0 0 0 0 0 0 0 0 0 0 0 0 0 0 0 0 0 1 0 0 0 1 0 0 1 0 0 0 0 0 0 0 0 0 0 0 0 0 0 1 0 0 0 0 0 1 1 0 0 0 0 0 1 0 0 1 0 0 0 0 0 0 3 0 1 0 0 0 0 0 0 0 0 0 0 0
chrX:16773216:16778355:clu_185 0 0 0 0 0 2 0 0 0 0 0 0 0 0 0 0 0 0 1 0 2 0 0 2 0 1 0 0 0 0 0 0 1 0 0 1 0 0 0 0 0 0 2 1 0 0 0 0 0 1 0 1 0 2 0 0 0 1 0 1 0 2 0 2 0 0 0 0 0 1 0 0 0 0 2 0 2 1 0 2 0 2 0 0 0 0 0 0 0 1 0 0 0 0 0 0 1 0 0 0 0 0 0 0 1 0 0 0 1 0 0 0 0 0 0 0 1 0 0 1 2
chrX:16774844:16775285:clu_185 499 150 320 401 233 319 506 195 354 272 438 417 333 233 328 373 190 156 287 429 640 428 354 515 149 435 401 375 331 480 436 268 344 422 277 322 433 478 323 259 324 333 193 271 372 487 369 468 316 340 363 248 259 245 378 370 314 187 180 301 177 405 320 432 348 262 143 204 387 173 176 364 344 304 356 285 357 568 166 290 423 272 196 217 547 163 183 381 241 392 448 182 345 418 269 354 153 287 247 176 259 100 260 228 575 159 202 515 430 476 258 268 290 309 421 360 238 314 145 271 357
chrX:16774844:16778355:clu_185 0 0 0 0 0 0 0 0 0 0 0 0 0 0 1 0 0 0 0 0 1 3 0 0 0 4 0 0 0 0 0 0 0 0 0 0 0 1 0 0 0 1 0 0 0 0 2 0 0 0 0 0 0 0 1 0 0 0 0 0 0 0 0 0 0 0 0 0 0 0 0 0 0 0 0 0 0 1 0 1 0 0 0 0 0 0 0 0 0 0 0 0 0 0 0 0 0 0 0 0 0 0 0 0 0 0 0 2 0 0 0 0 0 0 0 0 1 1 0 0 0
chrX:16775432:16778355:clu_185 551 182 343 461 280 450 463 222 310 335 392 417 458 276 297 382 231 164 262 451 643 428 341 517 237 448 341 334 395 466 447 260 404 388 308 359 395 354 303 344 334 349 248 291 302 472 310 436 280 368 361 310 298 292 345 386 294 248 210 284 190 419 339 477 375 290 191 233 362 237 175 332 383 325 422 242 338 531 211 351 399 278 194 263 512 215 265 432 229 439 397 244 394 430 292 358 209 306 256 232 290 147 277 334 574 170 222 469 466 508 267 300 349 316 425 358 362 462 203 351 360
chrX:16775432:16778357:clu_185 2 0 2 4 0 7 1 0 3 1 1 3 5 1 0 2 1 1 0 2 0 1 1 3 2 0 0 0 1 2 2 2 0 0 0 3 3 2 0 2 0 2 1 4 5 1 0 3 0 0 1 2 0 0 1 3 0 0 3 1 0 3 0 5 2 0 2 4 0 0 3 3 2 0 3 0 1 1 0 5 0 0 1 0 5 1 1 4 0 0 1 1 0 1 2 2 1 0 0 2 0 0 4 1 1 0 0 2 5 5 2 1 2 0 0 3 1 4 2 1 1
chrX:16804712:16811800:clu_186 3 0 0 0 1 0 1 0 1 1 0 0 0 0 0 0 0 0 0 1 1 0 0 0 0 0 2 0 0 0 2 0 0 0 0 0 0 0 0 0 0 0 2 0 0 0 0 0 1 0 0 1 0 0 0 0 0 0 0 0 0 0 0 0 0 1 0 0 0 0 0 0 0 0 0 0 0 0 0 2 0 0 0 1 2 0 0 1 0 0 1 0 0 0 0 0 2 0 0 0 1 0 0 0 1 0 0 0 0 0 0 0 0 0 0 0 0 0 0 0 0
chrX:16804712:16836697:clu_186 9 2 6 2 1 14 18 3 3 4 7 8 7 5 10 9 4 4 4 13 6 11 14 15 1 9 8 7 5 12 12 8 8 9 14 8 8 3 2 7 9 6 9 11 6 11 4 14 13 6 18 7 7 3 7 5 2 5 8 2 2 7 10 4 9 6 4 8 12 6 9 3 10 5 15 9 8 11 6 14 5 10 4 5 12 8 10 12 1 8 8 6 7 14 3 12 6 9 1 12 3 2 7 10 13 5 3 9 9 4 6 10 11 4 4 9 13 5 3 4 11
chrX:16808672:16811800:clu_186 0 0 0 0 0 0 1 0 0 0 0 0 1 1 0 0 0 0 0 0 0 0 0 2 0 0 0 0 0 0 0 0 1 1 0 0 0 0 0 0 0 1 0 0 0 0 0 2 1 0 0 0 0 0 0 1 0 0 0 0 0 0 0 0 0 0 0 0 1 1 0 0 0 0 0 0 0 3 0 1 0 0 0 0 0 0 0 0 2 0 1 0 0 1 0 0 0 0 0 0 0 0 0 0 1 0 0 0 0 0 0 0 0 1 0 0 0 0 0 0 0
chrX:16808672:16836697:clu_186 1 0 0 0 0 0 1 0 2 0 0 1 0 0 2 0 0 0 0 0 0 0 0 0 0 3 0 1 0 0 0 1 1 1 0 0 0 0 0 0 1 2 0 0 0 2 1 0 0 0 0 1 0 0 0 1 0 0 0 0 0 0 0 4 0 0 0 0 0 1 0 0 1 0 0 0 0 0 1 2 0 3 0 0 4 0 0 0 0 0 0 0 0 0 0 0 0 0 0 0 4 2 1 0 1 0 0 2 0 2 1 0 0 0 0 0 0 3 0 0 0
chrX:16811909:16836697:clu_186 0 0 0 0 0 2 0 0 0 0 1 3 1 0 0 0 1 0 3 0 1 0 2 4 0 0 2 1 2 0 1 0 1 5 1 0 1 0 0 1 0 0 4 0 0 2 0 2 1 1 0 2 2 1 2 2 0 0 0 0 2 0 0 2 0 1 0 0 0 1 2 2 3 3 0 0 0 4 0 0 0 2 0 2 4 0 3 0 0 1 1 0 2 0 0 0 0 0 0 0 1 1 2 0 0 0 1 0 1 2 0 0 0 1 3 0 0 1 0 0 0
chrX:16821085:16836697:clu_186 0 0 0 0 1 0 0 0 0 0 0 0 0 1 0 0 0 0 0 0 0 0 0 0 0 0 0 0 0 0 0 0 0 0 0 0 0 0 1 0 0 0 0 0 0 0 0 0 0 0 0 0 0 2 0 0 3 0 0 0 0 0 0 0 0 0 1 1 2 0 0 0 0 0 0 0 0 0 0 0 1 1 0 0 0 1 0 0 0 0 1 2 0 2 0 0 0 0 0 0 0 0 0 0 0 0 2 0 0 0 2 0 0 0 2 1 0 0 0 0 0
chrX:16830042:16836697:clu_186 0 0 0 0 0 1 0 0 0 0 0 1 1 0 0 0 0 0 2 0 0 0 0 0 0 0 0 0 0 0 0 1 0 0 0 0 0 2 0 0 0 0 0 0 0 1 0 0 0 0 0 1 0 0 0 0 0 0 0 0 0 0 0 0 1 1 0 0 0 0 0 0 0 0 0 1 1 0 0 0 0 0 0 0 0 0 0 0 0 0 0 0 0 0 0 0 0 1 0 0 0 0 0 0 0 0 0 3 0 0 0 0 0 0 1 0 1 0 0 0 0
chrX:16830409:16836697:clu_186 1 0 0 0 0 0 0 0 0 0 0 0 2 0 0 0 0 0 0 0 0 0 0 0 0 2 0 0 0 0 2 0 0 0 0 0 0 1 0 2 1 0 0 0 0 0 0 0 0 0 0 0 0 2 0 1 0 1 0 0 0 0 0 0 0 0 0 0 1 0 0 0 1 0 0 3 0 0 0 0 0 0 0 0 1 0 1 0 0 0 0 0 0 0 0 0 0 0 0 3 0 0 0 0 0 0 0 0 0 0 0 0 0 1 0 0 0 1 0 0 0
chrX:16846387:16847699:clu_187 56 17 56 51 24 33 50 23 26 30 39 46 22 26 31 28 16 9 22 48 38 38 29 54 13 35 21 40 39 46 35 33 47 53 39 29 40 21 44 27 35 20 34 54 27 34 35 31 15 30 25 40 31 32 43 26 25 32 16 21 13 28 41 49 34 27 20 38 38 12 34 49 44 25 32 20 26 41 17 46 53 19 17 23 44 20 32 31 19 45 23 22 27 41 25 39 21 22 24 22 25 24 28 19 42 25 17 48 47 47 32 26 32 36 41 29 44 51 11 17 36
chrX:16846387:16847714:clu_187 0 0 0 0 0 2 0 0 0 0 0 1 0 0 0 0 0 0 0 2 1 0 1 0 0 0 0 1 3 0 0 0 0 1 0 0 0 0 0 3 0 0 0 0 2 0 0 0 0 0 0 0 0 0 0 0 0 0 0 0 0 0 0 0 0 0 0 0 0 0 0 0 0 0 0 0 0 0 2 0 0 0 0 0 1 0 1 1 0 0 0 0 3 0 0 0 0 0 0 0 0 0 0 0 0 0 0 0 0 1 0 0 1 0 1 0 0 1 0 0 0
chrX:16858039:16858568:clu_188 0 0 1 0 0 4 0 1 1 1 2 0 0 0 1 1 0 0 0 2 1 3 2 3 2 1 7 2 2 0 3 0 0 2 5 1 0 3 0 0 1 2 1 4 0 3 1 2 1 2 2 3 0 2 0 4 0 0 0 1 0 0 0 1 4 0 0 2 2 0 0 3 1 0 2 4 0 1 1 1 4 0 0 0 0 3 2 0 0 2 0 0 1 2 4 2 0 0 2 2 0 0 0 2 0 0 0 0 0 1 0 0 2 6 1 0 1 1 2 1 1
chrX:16858039:16859551:clu_188 41 18 35 31 38 38 56 34 26 14 31 43 31 32 26 32 17 12 19 40 36 25 34 51 22 45 21 29 54 47 36 31 35 36 36 35 29 18 26 22 31 21 50 28 46 34 34 45 19 31 24 46 19 36 28 27 21 32 17 34 23 33 23 37 34 25 29 26 33 10 30 40 29 20 47 48 17 57 20 32 45 35 11 33 42 32 28 25 26 51 30 28 27 35 14 40 20 21 15 25 21 19 19 32 57 16 19 29 38 36 30 23 36 37 26 31 51 57 21 33 20
chrX:16858098:16859551:clu_188 0 0 0 0 0 0 0 0 0 0 0 2 0 0 0 0 0 0 0 0 0 0 2 0 0 0 0 0 1 0 0 0 0 0 0 1 0 1 3 2 0 0 1 0 0 0 0 0 0 0 0 0 0 0 0 0 0 0 0 0 0 0 0 0 0 2 0 0 1 0 0 0 0 0 0 0 0 1 1 1 0 0 0 0 0 0 0 0 1 2 0 0 0 0 0 0 0 1 0 0 1 0 0 0 0 3 0 1 3 0 0 0 0 0 0 0 0 1 0 2 0
chrX:16858948:16859551:clu_188 1 3 1 1 1 0 3 0 2 2 1 3 2 3 2 4 1 0 2 4 0 2 5 2 0 1 4 1 2 1 0 1 3 1 1 4 0 3 0 2 2 2 2 0 0 0 0 2 1 2 1 2 0 2 3 5 2 1 0 0 1 1 1 0 0 0 0 0 2 0 1 2 2 0 0 1 0 2 1 2 1 0 0 2 8 4 1 0 2 1 2 1 2 2 2 1 1 0 2 0 0 5 0 2 0 0 1 0 4 2 0 0 2 2 1 0 1 0 0 0 0
chrX:16864061:16864990:clu_189 0 0 1 0 0 0 0 0 6 0 0 0 1 0 0 1 0 0 0 1 0 0 0 1 0 1 0 0 0 0 1 0 0 0 0 4 4 0 1 0 0 0 0 0 0 0 1 0 0 1 0 0 0 0 2 0 0 0 0 0 0 0 2 3 0 0 1 0 0 0 0 0 0 0 1 2 2 0 1 0 0 0 1 0 0 0 0 3 0 0 2 0 1 1 0 0 1 3 0 0 0 1 0 0 0 0 0 0 0 0 0 0 0 2 1 2 0 0 0 0 0
chrX:16864061:16867367:clu_189 416 261 294 309 256 272 607 272 466 319 386 609 545 377 518 656 251 211 300 546 562 478 351 838 244 555 393 492 380 504 455 326 472 577 378 567 515 541 247 358 403 382 266 471 482 493 453 668 289 443 615 320 332 440 425 426 378 212 194 427 281 386 370 526 466 292 388 288 367 231 248 257 581 427 402 435 514 634 371 502 480 528 343 338 615 300 288 287 350 414 267 276 397 525 236 441 286 587 276 364 448 292 296 297 724 247 299 535 366 364 371 439 532 390 527 518 490 425 206 235 448
chrX:16865084:16867367:clu_189 0 0 0 1 0 1 2 0 0 0 0 0 0 0 1 1 1 0 0 1 0 0 0 0 0 0 0 0 0 0 0 0 0 0 0 0 1 0 0 0 3 1 0 0 0 1 0 1 0 1 4 0 0 0 2 1 0 0 0 0 0 0 0 1 0 0 1 0 0 1 1 0 1 0 0 0 0 0 0 0 0 0 0 0 0 0 0 0 0 0 0 0 0 0 0 0 0 2 0 0 1 0 0 0 1 0 0 0 0 0 0 0 0 2 2 0 0 0 0 0 0
chrX:16867424:16869134:clu_190 0 0 0 2 0 0 0 0 0 0 0 1 0 0 1 0 0 1 0 0 1 0 0 0 0 0 0 0 0 0 0 1 0 0 0 0 0 0 0 0 0 1 0 0 0 0 0 2 0 0 0 0 0 0 0 0 0 0 0 0 0 0 0 0 1 0 0 4 0 1 0 0 1 1 0 0 0 1 0 0 0 0 0 0 0 0 0 1 2 0 0 0 0 0 0 1 0 0 0 0 1 0 0 0 0 0 0 0 0 0 0 0 0 0 0 0 1 0 1 0 0
chrX:16867424:16870169:clu_190 399 229 275 318 238 241 494 293 379 294 401 578 504 325 458 634 205 200 275 535 543 472 305 745 228 535 364 479 366 445 391 298 428 534 370 535 502 508 233 325 378 366 278 448 422 467 387 648 292 408 576 322 327 391 391 431 374 206 176 441 278 355 315 491 438 269 315 294 349 208 215 228 539 414 413 438 435 602 352 477 449 461 303 343 546 269 270 234 363 365 263 251 355 500 213 411 243 499 294 358 433 236 303 327 686 219 281 515 334 372 353 410 483 380 501 485 478 421 226 224 418
chrX:16867424:16871805:clu_190 2 0 0 1 0 0 1 1 1 0 0 1 5 4 0 3 0 0 2 0 1 3 0 2 0 2 0 0 0 2 0 2 1 0 1 2 0 2 0 1 0 2 0 2 2 1 0 3 0 2 1 2 0 0 1 0 0 0 1 2 0 1 0 2 2 0 0 0 0 0 0 0 1 0 0 7 2 1 1 0 1 0 2 0 0 1 0 0 1 0 2 0 0 3 2 0 0 1 0 0 0 0 0 0 1 0 0 3 1 1 2 0 0 1 3 2 1 0 0 0 0
chrX:16867424:16887199:clu_190 1 0 3 0 2 2 1 0 0 0 0 0 2 1 1 3 0 2 0 5 0 0 0 0 1 0 2 2 0 1 3 0 0 0 1 3 2 0 1 0 1 1 0 0 2 0 0 0 0 0 0 0 1 0 0 2 0 0 0 1 0 0 0 2 3 1 1 0 2 0 0 0 2 0 1 0 0 2 0 2 3 0 1 1 0 0 0 1 0 0 0 0 0 1 0 0 1 4 0 2 1 0 0 0 0 0 0 0 1 0 2 0 1 0 0 1 1 2 0 0 0
chrX:16869243:16870169:clu_190 0 0 0 0 0 0 0 0 0 1 0 0 0 1 1 0 0 1 0 0 0 0 0 0 0 0 0 2 0 0 0 0 0 0 0 1 2 0 0 1 0 1 0 0 0 0 1 0 0 0 0 0 0 0 0 2 0 0 0 0 0 0 0 0 0 0 1 0 0 1 0 0 0 0 0 0 0 4 0 0 0 0 0 0 0 0 0 0 0 0 0 0 0 0 0 1 0 0 0 0 0 0 0 0 1 0 0 0 0 0 1 1 0 0 1 0 0 0 1 0 0
chrX:16870905:16871805:clu_190 2 0 0 1 5 0 1 0 2 0 1 3 0 1 1 2 1 0 1 2 2 3 0 5 1 0 2 3 0 0 1 1 1 4 1 2 2 1 0 3 0 3 0 1 2 0 2 7 2 1 0 1 1 0 1 3 0 1 0 2 0 0 2 4 0 1 3 5 4 2 0 0 2 0 2 1 2 3 2 2 2 1 1 1 5 2 0 1 1 0 0 2 1 4 2 3 0 2 0 0 0 0 0 1 1 0 3 6 1 0 0 3 0 2 0 0 2 5 0 4 1
chrX:16870998:16871805:clu_190 351 217 239 329 214 190 540 268 420 316 396 531 438 317 459 559 188 190 250 530 567 514 285 722 257 498 364 448 361 405 436 335 380 490 327 552 506 518 254 308 411 396 235 463 372 499 446 559 289 437 630 283 284 342 412 389 417 233 187 398 264 397 331 491 419 299 298 297 373 198 252 258 521 404 395 390 428 569 306 533 454 441 296 285 525 239 284 239 356 372 267 233 367 522 214 438 237 477 252 314 418 238 282 301 676 196 227 505 392 331 339 435 407 438 498 508 426 375 202 252 471
chrX:16876945:16881078:clu_190 8 4 5 9 2 10 22 6 7 2 12 9 8 10 17 8 4 2 2 11 10 8 3 29 5 10 4 10 7 11 7 6 5 10 1 11 8 9 2 14 5 8 5 8 7 15 9 17 8 17 11 13 13 3 15 7 12 8 8 11 10 10 7 12 8 8 5 6 8 8 3 4 16 18 8 4 3 9 1 14 8 18 2 8 18 0 4 9 6 8 2 6 8 9 10 4 6 13 4 2 8 9 4 7 16 0 7 16 8 7 3 4 3 12 14 6 20 8 9 6 35
chrX:16876972:16881078:clu_190 420 231 317 382 268 307 637 318 484 403 423 632 600 331 546 664 241 207 273 595 662 626 348 840 276 572 419 554 405 534 506 346 508 536 420 636 564 600 250 381 449 474 414 581 469 585 473 684 355 463 667 318 318 423 441 497 429 273 225 511 331 396 368 584 483 359 372 353 438 244 241 266 608 522 582 430 542 756 341 640 538 495 347 381 653 305 372 293 408 467 281 305 462 641 271 502 295 590 288 425 477 272 355 405 802 269 282 634 418 400 389 442 507 446 520 549 582 507 237 309 526
chrX:16876972:16881081:clu_190 0 0 0 0 0 0 3 0 0 0 0 0 1 0 1 0 0 0 0 0 0 0 0 2 0 0 0 0 0 0 1 0 0 0 1 0 0 0 0 0 0 0 0 0 0 3 0 1 0 0 0 0 0 0 1 0 0 0 0 0 1 0 0 0 0 0 2 0 0 0 0 0 0 0 0 0 0 0 0 0 0 0 0 1 0 0 0 0 0 2 0 0 0 2 0 1 0 0 0 1 0 0 0 0 0 0 0 0 0 0 0 1 0 0 0 0 1 0 0 0 0
chrX:16876972:16887199:clu_190 0 0 0 0 0 0 0 0 0 0 0 1 0 0 0 0 0 0 0 0 0 0 0 0 0 0 0 0 0 0 0 1 0 0 0 0 0 0 0 1 0 0 0 0 0 0 0 1 0 1 0 0 0 0 0 2 0 0 0 0 0 0 0 0 2 0 1 0 0 0 1 0 1 0 2 0 0 0 0 1 1 0 0 1 0 2 0 0 0 0 0 0 2 0 0 0 0 0 0 0 0 0 0 0 0 0 1 2 0 0 0 0 0 0 0 0 0 0 0 0 0
chrX:16881222:16887199:clu_190 0 0 0 0 0 0 1 0 0 0 0 0 0 0 0 0 0 1 0 0 0 0 0 0 0 0 0 3 0 2 0 0 1 0 0 0 1 0 0 0 0 0 0 0 0 1 0 2 0 0 0 0 0 0 0 0 0 0 0 0 0 0 0 0 2 0 0 0 0 0 0 0 1 0 0 0 0 0 1 1 1 0 1 0 0 0 0 0 0 0 0 0 0 0 0 0 0 0 0 0 0 0 2 1 0 0 0 0 0 0 0 0 0 0 0 0 0 0 0 0 0
chrX:16881223:16887199:clu_190 402 245 247 393 266 222 631 264 502 359 458 680 530 335 513 680 185 231 260 599 655 589 356 826 266 584 430 576 369 546 610 381 461 671 415 579 599 616 281 345 440 451 355 576 510 642 486 672 353 584 767 254 365 412 418 497 479 258 211 581 335 438 365 586 516 319 375 357 440 202 251 279 625 501 511 462 559 712 358 588 574 529 354 383 637 259 353 306 415 436 336 261 428 688 278 492 288 554 300 393 500 254 332 368 756 266 265 600 416 415 389 533 437 396 575 545 536 418 217 277 548
chrX:16870245:16870539:clu_191 12 8 2 8 3 5 16 5 15 5 5 22 12 7 13 19 8 8 8 26 11 14 6 12 10 15 19 10 5 6 9 5 10 17 6 6 12 4 7 10 7 11 8 6 12 17 3 20 14 17 17 5 5 15 7 13 10 7 4 15 12 15 6 17 8 5 10 12 14 7 4 3 16 26 19 14 22 17 16 12 18 13 11 12 9 4 5 6 11 5 9 5 11 7 2 12 7 15 3 4 11 1 7 10 10 3 8 14 10 13 8 8 8 12 12 12 21 10 9 1 14
chrX:16870245:16870674:clu_191 331 210 224 314 174 207 405 252 277 234 312 451 334 275 390 468 175 184 236 471 489 426 253 587 240 433 286 392 323 338 343 241 364 487 334 456 419 453 173 270 318 303 214 426 333 408 346 578 280 346 529 273 285 322 332 327 338 154 152 368 212 298 237 384 357 245 271 225 257 185 187 206 482 395 296 369 384 474 243 413 382 352 246 293 434 210 179 200 294 318 193 196 286 407 205 365 184 405 239 267 343 203 254 253 566 198 253 387 318 292 276 325 420 356 416 415 337 406 174 193 354
chrX:16870245:16870872:clu_191 1 0 0 0 1 0 3 0 0 0 0 2 0 0 0 1 0 0 0 0 0 0 0 3 1 2 2 2 0 3 2 0 0 4 1 1 0 2 0 1 1 3 1 2 0 0 2 1 0 0 0 0 0 0 2 0 0 0 0 0 0 0 0 0 2 1 3 0 1 1 1 1 0 1 0 0 0 3 0 2 2 2 1 0 0 1 0 0 0 0 0 0 3 2 1 3 0 2 0 0 0 0 2 0 4 0 0 2 5 0 0 0 1 0 2 0 0 0 0 0 1
chrX:16870640:16870872:clu_191 5 2 1 3 0 4 4 5 5 5 3 8 5 4 7 10 4 2 2 10 8 3 4 4 0 2 12 7 1 4 1 6 3 2 3 8 8 3 1 2 0 3 1 8 9 9 6 8 7 9 10 3 1 3 8 8 6 2 0 8 1 5 3 11 2 4 3 4 2 3 1 5 3 7 6 1 4 3 3 2 5 2 4 4 4 1 0 6 3 5 1 2 1 4 1 2 4 8 3 7 3 1 2 6 5 3 3 6 4 3 2 1 7 2 4 8 8 2 1 0 2
chrX:16870673:16870872:clu_191 3 12 5 6 4 4 7 3 10 3 10 15 10 3 6 13 3 8 4 11 10 10 3 8 3 7 15 8 4 6 5 2 7 14 6 5 10 1 3 9 6 8 3 5 2 10 7 12 10 14 10 2 2 3 4 7 5 8 1 3 4 9 1 8 3 5 7 3 14 0 4 6 9 8 16 7 14 10 5 10 4 6 3 5 6 2 5 10 12 4 4 4 4 8 4 4 0 9 1 2 10 0 1 3 5 2 6 5 10 9 8 8 11 4 5 5 17 20 2 3 6
chrX:16870751:16870872:clu_191 334 203 249 332 250 207 446 241 394 298 362 504 400 276 454 515 190 196 233 502 535 447 297 673 256 432 330 440 318 462 436 299 351 474 336 461 509 460 233 278 351 378 228 450 420 417 365 543 286 390 591 270 314 317 357 370 399 188 176 473 235 375 302 435 395 273 271 280 337 173 185 270 457 401 352 346 440 478 263 499 480 412 246 273 461 225 254 217 325 332 232 226 330 515 218 376 185 476 244 268 424 221 287 277 638 168 250 479 357 324 287 427 406 389 471 447 393 419 183 236 431
chrX:16870751:16875717:clu_191 0 0 0 0 0 1 0 0 0 0 1 0 0 0 0 0 0 0 0 0 0 0 0 1 0 2 1 0 0 0 0 0 0 0 0 0 0 1 0 0 0 1 0 0 1 1 4 0 0 0 1 0 0 0 0 1 0 0 0 0 0 0 0 1 0 0 0 0 0 1 0 0 1 1 0 0 0 1 0 0 1 0 0 0 0 3 0 0 2 0 0 1 1 0 0 0 0 0 0 0 0 0 0 0 2 1 0 0 0 0 0 0 3 0 2 2 0 0 0 0 1
chrX:16871965:16875717:clu_191 492 287 333 433 327 307 786 359 607 405 583 740 699 439 627 861 250 251 360 708 729 687 431 1012 274 701 455 629 460 602 623 415 522 777 447 793 713 711 317 409 515 464 430 634 539 688 598 888 407 562 867 385 376 511 542 523 591 281 245 611 372 497 468 681 603 344 419 392 499 273 269 378 788 620 636 639 619 796 377 712 676 598 387 416 747 285 379 349 519 541 361 314 550 706 304 593 340 677 357 419 557 350 391 443 865 288 348 727 532 476 444 566 605 529 728 707 673 553 281 308 579
chrX:16887343:16887617:clu_192 11 3 11 11 4 17 9 12 4 5 8 7 15 6 12 6 3 8 10 8 14 18 8 21 7 19 12 17 19 17 10 24 7 15 16 9 9 10 8 6 13 15 18 20 9 6 6 13 14 11 6 24 16 16 20 13 7 14 3 8 12 5 19 16 11 10 5 19 7 7 21 15 11 14 12 12 8 14 14 15 6 12 8 3 19 24 24 8 7 5 11 7 8 7 3 5 3 7 7 7 9 10 12 15 24 9 6 19 16 6 18 17 16 9 14 13 11 21 21 5 14
chrX:16887343:16888161:clu_192 236 208 70 178 167 84 338 159 272 164 208 315 302 209 296 405 129 157 152 378 283 243 195 467 198 312 245 243 144 286 331 161 288 280 277 313 267 272 105 193 242 251 196 239 237 318 231 360 200 232 335 96 145 244 235 262 205 131 139 268 172 180 213 336 264 182 260 185 215 172 174 126 361 292 286 185 288 395 256 353 271 287 208 216 367 64 186 142 231 172 121 157 238 317 153 244 161 336 167 260 263 190 206 211 434 126 167 347 204 206 247 303 143 133 248 333 333 165 154 187 281
chrX:16887343:16888170:clu_192 0 2 0 0 2 0 2 0 0 0 0 3 3 0 0 0 0 0 1 0 1 1 1 3 1 3 0 2 0 0 0 0 0 1 0 0 2 1 0 1 1 2 0 0 2 0 0 0 2 1 2 0 2 0 2 0 2 1 0 0 1 0 2 1 1 0 0 0 2 0 0 0 1 0 1 0 1 1 0 0 5 1 0 0 0 0 0 0 1 0 2 0 2 1 1 0 1 1 0 1 2 0 1 0 0 0 0 1 0 3 0 0 0 0 0 0 2 0 0 0 2
chrX:16887343:16888174:clu_192 1 0 0 0 0 0 1 0 2 2 1 0 1 0 0 0 1 0 0 1 1 1 0 0 1 1 1 1 0 1 1 0 1 0 1 0 0 1 0 0 0 0 0 3 2 0 2 1 0 0 1 0 1 0 1 1 1 0 1 0 0 0 1 2 2 0 0 0 0 1 0 0 2 0 0 2 1 3 1 0 1 0 0 0 1 1 1 0 1 1 0 1 1 0 1 1 2 4 0 2 2 0 0 0 0 0 3 2 0 0 0 4 2 1 1 1 0 3 0 0 0
chrX:17040394:17043182:clu_193 0 1 1 0 0 0 0 0 0 2 1 0 0 0 0 1 0 0 0 2 0 1 0 0 0 0 0 1 0 0 0 0 0 1 2 0 0 1 0 0 0 0 0 0 2 0 0 0 0 0 0 0 0 0 1 0 0 0 0 0 0 0 0 1 0 0 0 0 0 1 0 0 1 0 0 1 0 0 0 0 2 0 0 0 1 0 0 0 0 0 1 0 0 0 0 0 0 0 1 0 0 0 1 0 0 0 0 0 0 0 0 0 0 0 0 1 0 3 0 0 0
chrX:17040394:17043185:clu_193 0 0 0 4 0 0 0 0 0 0 0 0 0 0 0 0 0 1 0 0 0 1 0 1 0 0 0 4 0 1 0 2 0 1 1 1 2 0 0 0 0 0 0 0 0 0 0 0 0 0 0 0 0 0 0 0 0 0 0 0 0 0 0 0 0 0 0 0 0 0 0 0 0 0 0 0 0 3 1 0 0 0 0 0 9 0 1 0 0 1 0 0 0 0 0 0 0 0 3 0 0 0 0 0 0 2 0 0 0 0 0 0 0 0 0 0 0 2 0 0 1
chrX:17088116:17092237:clu_194 0 0 1 1 0 0 0 0 0 0 0 0 0 0 0 0 0 0 0 0 0 0 0 0 1 0 0 0 0 0 0 1 1 0 1 0 0 0 0 0 0 0 0 0 0 0 0 0 1 1 0 0 0 0 0 0 0 1 0 0 0 2 0 0 0 0 0 0 0 0 0 0 2 0 0 0 0 0 0 0 0 0 0 0 0 0 0 0 0 0 1 0 0 0 0 0 0 0 0 0 0 1 1 0 0 0 0 1 0 0 1 0 0 1 0 1 0 2 0 0 0
chrX:17088116:17121841:clu_194 0 0 1 1 0 0 0 0 2 2 2 2 1 1 0 1 0 2 1 3 0 3 0 0 2 0 0 2 3 0 1 1 1 3 2 1 0 0 1 0 0 4 0 0 0 0 1 0 0 1 0 2 0 1 0 0 1 0 4 1 0 0 0 0 0 1 0 0 0 2 0 2 2 0 1 0 0 1 0 0 0 1 0 1 1 1 0 1 1 1 0 0 3 0 2 0 0 0 1 0 1 0 1 1 1 1 1 1 1 0 0 1 0 0 1 0 2 5 0 2 2
chrX:17095530:17121841:clu_194 0 0 1 1 0 0 0 0 0 0 0 0 0 0 0 0 0 0 1 0 0 1 0 0 1 0 0 1 0 0 1 0 0 0 0 0 0 0 2 1 0 0 0 1 0 0 0 0 0 0 0 0 0 0 0 0 0 0 0 0 0 0 0 0 0 0 0 0 0 0 0 3 0 0 0 2 0 0 1 0 0 1 0 0 5 1 0 0 1 0 4 0 0 0 0 0 0 0 0 0 0 0 0 0 0 0 0 0 0 0 0 0 0 0 0 0 0 1 0 0 0
chrX:17710588:17737464:clu_195 3 5 8 4 3 6 6 3 7 2 1 11 7 0 5 5 2 8 6 10 13 4 6 6 8 6 10 6 11 5 7 4 3 7 11 6 15 8 5 3 7 2 6 12 7 5 8 7 7 4 8 7 5 7 4 6 5 5 6 12 2 3 10 5 7 2 3 3 5 1 4 8 3 11 13 5 8 3 10 3 4 1 6 5 7 4 6 3 4 6 12 2 5 9 7 5 2 6 5 8 6 9 5 12 5 3 3 2 5 2 8 9 12 14 5 7 13 15 5 11 8
chrX:17710588:17739561:clu_195 0 0 0 0 0 0 0 0 0 1 0 0 2 1 0 2 0 0 0 0 0 0 0 0 0 0 1 0 0 0 1 0 0 0 0 0 1 2 0 0 0 0 0 1 0 0 0 0 0 0 0 0 1 0 0 0 0 0 0 0 0 0 2 1 1 0 0 0 0 2 0 0 0 0 1 0 0 0 0 0 1 0 0 0 1 0 0 0 1 0 2 0 0 0 0 0 0 0 0 0 0 0 0 0 0 0 0 1 0 0 0 1 1 0 0 1 0 0 0 1 0
chrX:17737526:17739561:clu_195 2 8 10 6 1 9 6 7 11 2 0 13 17 1 4 4 2 11 8 7 4 8 1 7 7 3 5 6 7 7 12 10 5 4 11 8 13 5 5 6 6 4 7 9 15 7 7 2 5 6 4 12 10 5 10 9 4 5 9 18 5 10 10 3 7 1 3 5 2 3 5 4 4 6 13 2 6 3 6 3 7 3 6 5 8 5 11 5 8 8 7 8 6 10 7 9 2 8 9 8 8 15 10 6 4 8 2 7 3 8 6 4 17 1 8 14 5 8 5 7 7
chrX:17755800:17762191:clu_196 5 2 0 4 19 5 11 3 13 2 5 6 11 7 6 17 0 1 7 12 2 8 5 7 2 7 10 14 4 6 6 10 4 5 3 5 9 13 1 4 12 3 6 4 6 10 7 7 7 9 7 5 2 6 2 3 9 1 0 3 1 8 10 9 8 5 8 11 9 1 7 5 10 15 5 3 4 8 4 5 4 2 22 12 3 1 6 2 1 2 5 5 2 8 1 3 2 27 3 4 1 0 7 8 7 0 1 24 2 4 8 5 8 8 6 5 8 2 7 1 5
chrX:17755800:17763576:clu_196 0 0 0 0 0 1 0 1 0 0 0 0 0 0 0 0 0 0 0 2 0 0 0 0 0 0 0 0 0 0 1 2 0 0 0 1 0 0 0 0 0 0 0 0 0 0 0 0 0 1 0 0 2 0 0 0 0 1 0 0 1 0 0 0 0 0 0 0 0 0 0 1 0 0 2 0 0 0 0 0 0 1 0 0 0 0 1 2 0 0 0 0 1 0 0 0 0 1 0 2 0 0 2 2 1 0 0 0 0 0 0 0 1 0 0 0 0 0 0 0 0
chrX:17755800:17764135:clu_196 14 9 6 12 28 7 15 12 19 21 20 33 17 9 17 16 8 8 28 19 27 16 20 17 16 11 22 28 18 15 11 29 29 34 15 28 14 9 12 17 33 41 25 14 12 25 8 21 19 21 20 7 10 16 23 21 13 16 12 8 10 21 11 26 22 12 10 24 27 14 15 8 25 27 16 26 22 37 10 16 18 14 11 16 21 12 12 26 15 24 11 8 11 14 10 17 9 22 11 10 14 8 22 17 40 21 10 16 17 14 13 18 6 21 14 19 26 14 6 10 12
chrX:17755800:17764138:clu_196 22 15 10 15 41 26 10 33 22 26 36 40 40 21 29 44 14 22 35 19 20 31 31 33 20 29 31 38 25 22 22 40 44 50 33 29 41 44 22 22 42 44 37 27 35 50 20 31 45 39 25 24 13 18 34 29 31 27 9 16 17 25 16 52 23 27 23 38 32 15 26 26 32 45 45 33 33 42 19 26 25 12 18 16 35 33 48 26 26 26 25 30 12 25 16 30 13 43 19 15 27 16 28 27 30 15 40 41 33 12 29 22 18 30 12 39 35 18 12 17 20
chrX:17756511:17762191:clu_196 0 0 1 0 1 0 0 0 0 0 2 0 1 0 0 0 1 2 0 1 0 3 0 2 0 1 0 0 2 0 0 1 2 0 0 0 0 1 0 0 0 0 1 0 0 1 2 1 0 0 0 0 2 2 0 2 0 0 0 0 1 0 0 1 4 0 0 0 2 1 0 0 0 0 0 2 1 0 0 0 0 0 0 0 3 0 2 0 0 0 0 0 0 1 0 1 0 0 0 0 0 0 0 0 0 0 0 0 2 3 1 1 0 0 0 4 4 2 0 0 1
chrX:17756804:17762191:clu_196 0 0 0 0 2 0 0 0 0 0 0 0 0 0 0 0 1 0 0 0 0 1 1 0 0 0 0 1 0 2 0 0 1 0 0 2 0 0 0 2 0 0 0 0 0 0 0 0 0 0 0 0 2 0 0 0 0 0 0 0 0 0 0 0 0 0 0 0 0 0 0 0 0 0 0 0 1 0 0 0 1 0 0 1 1 0 0 0 3 0 0 0 0 5 0 0 0 0 0 0 2 0 0 0 0 0 0 0 3 0 0 0 2 0 0 0 0 0 0 0 0
chrX:17762339:17763576:clu_196 4 4 2 2 6 5 0 1 7 5 1 5 12 9 6 20 2 1 5 5 3 5 3 8 3 7 9 7 1 3 10 8 7 16 2 1 10 12 1 2 10 7 4 2 7 3 1 11 2 2 7 2 3 3 9 5 7 0 1 5 6 2 1 9 2 3 2 5 9 3 7 0 3 5 3 5 3 3 3 2 3 2 14 4 4 6 3 2 1 3 3 2 7 0 4 6 1 15 4 4 5 0 3 9 5 2 2 9 4 2 5 10 8 11 11 5 7 6 1 1 1
chrX:17762339:17764135:clu_196 1 3 0 0 7 2 2 2 3 1 2 4 4 0 4 7 0 1 0 6 4 0 5 0 1 1 4 10 0 2 2 0 8 3 2 4 0 2 1 1 1 2 3 1 0 1 2 8 1 3 1 3 0 3 2 0 1 0 4 0 5 5 1 3 0 4 0 6 3 3 2 5 3 0 1 2 1 2 5 1 0 3 6 1 1 4 4 2 2 2 2 3 2 0 3 1 3 6 5 0 0 0 2 0 1 3 0 3 2 2 4 3 0 5 4 1 4 2 0 2 1
chrX:17762339:17764138:clu_196 1 1 5 1 1 4 3 1 2 0 1 2 1 1 2 3 1 2 2 4 5 2 1 1 2 7 9 4 2 1 1 2 4 1 4 5 2 2 1 2 6 4 4 1 7 3 0 3 2 5 3 0 0 3 4 2 2 5 1 3 6 4 0 1 4 3 0 3 1 0 4 1 7 1 2 3 4 5 2 8 2 2 3 2 0 2 2 3 3 2 0 1 3 6 0 7 0 6 2 3 3 1 2 1 7 5 1 3 2 1 6 0 3 4 5 2 3 5 2 0 2
chrX:17763659:17764135:clu_196 2 0 0 0 10 0 3 5 4 1 3 9 2 8 4 13 1 0 1 1 2 3 0 3 4 12 5 4 2 1 6 1 5 18 3 1 5 8 3 2 11 2 3 3 6 11 0 3 3 3 2 4 3 2 0 7 7 3 1 3 5 3 6 1 2 3 3 0 2 1 3 2 3 4 1 6 2 4 1 2 9 4 8 1 4 3 7 3 1 1 5 5 4 3 0 9 1 13 0 1 8 0 5 3 2 1 2 2 2 0 6 4 5 3 5 0 4 3 2 1 1
chrX:17763659:17764138:clu_196 3 1 7 2 7 4 4 1 2 1 2 4 3 0 8 7 0 0 2 6 1 4 0 3 2 11 2 6 1 3 3 2 1 3 2 1 2 2 0 5 9 0 2 0 3 3 0 10 4 3 1 1 2 1 3 1 5 4 0 0 8 3 5 4 3 1 2 6 1 3 3 1 1 3 5 11 6 2 2 0 3 3 13 2 7 1 2 1 5 2 2 1 4 2 3 6 1 10 1 4 1 2 4 3 5 2 1 2 5 1 3 7 8 5 1 3 4 0 1 1 3
chrX:17767624:17768014:clu_197 80 43 41 67 125 77 104 72 106 59 72 131 74 68 88 153 43 56 92 88 97 91 85 95 61 94 67 99 69 70 70 102 101 109 53 74 77 125 41 51 134 117 103 47 84 103 44 86 78 89 83 35 47 62 97 83 68 79 34 59 59 76 55 122 83 78 45 120 92 42 59 53 102 117 94 103 120 139 61 81 95 68 78 56 80 83 97 76 46 72 73 55 82 64 23 102 28 98 47 64 88 23 47 85 86 68 88 98 94 60 93 85 63 90 76 100 117 65 21 51 50
chrX:17767624:17768017:clu_197 0 0 0 0 0 1 2 0 0 1 0 0 0 0 0 0 0 0 2 0 1 0 2 0 0 0 0 0 0 0 0 0 0 0 0 0 1 0 0 0 1 1 0 0 0 0 0 0 0 3 0 0 0 1 0 1 0 0 0 0 0 0 0 0 2 2 0 0 0 0 0 0 0 1 3 0 0 2 0 0 1 0 0 0 0 0 0 0 0 0 0 0 0 0 0 1 0 0 4 0 2 0 0 0 0 2 0 0 0 0 1 1 0 0 0 0 2 0 0 1 0
chrX:17768413:17769935:clu_198 68 36 41 78 144 77 71 69 93 67 84 132 85 67 109 151 40 41 107 99 88 98 70 78 39 72 87 99 71 67 86 118 79 139 48 66 85 105 62 65 134 107 97 53 85 112 52 120 74 83 91 59 61 55 93 76 71 87 43 92 38 68 63 100 88 66 32 122 73 49 66 51 107 140 97 142 104 107 29 77 95 75 65 60 91 64 103 78 55 106 98 40 54 65 38 84 45 118 52 24 85 34 57 80 92 62 55 104 94 55 118 73 52 88 85 106 94 75 28 59 38
chrX:17768526:17769935:clu_198 0 0 0 0 1 0 0 0 0 0 0 1 0 3 0 0 2 0 0 0 2 0 0 0 0 1 1 0 1 0 0 1 0 3 0 0 1 0 0 0 4 2 2 1 0 0 2 3 0 0 0 1 0 0 0 1 3 0 1 1 1 0 0 2 0 0 0 0 0 0 0 1 2 1 1 1 0 1 0 0 0 0 1 0 1 0 2 0 0 1 0 1 1 0 0 0 0 1 0 0 0 0 0 0 1 2 0 0 0 3 0 0 0 1 0 0 0 2 0 1 0
chrX:17820154:17855657:clu_199 1 0 0 0 0 0 0 0 0 0 0 0 0 0 0 0 0 0 0 0 0 0 0 0 0 0 0 0 0 0 0 0 0 0 0 0 0 0 1 0 0 0 0 0 0 2 0 0 0 0 0 0 0 0 0 0 0 0 0 0 0 0 0 0 0 0 0 0 0 0 0 0 0 0 0 0 0 0 0 0 0 0 0 0 0 0 0 0 0 0 0 0 0 0 0 0 0 0 0 0 0 9 0 0 0 0 0 1 1 0 0 0 0 0 0 0 0 0 0 0 5
chrX:17820154:17878629:clu_199 0 0 1 0 0 0 0 0 0 0 1 0 0 0 0 0 0 2 0 0 0 1 0 0 0 0 0 0 1 0 1 2 2 0 1 0 0 1 0 0 1 1 0 0 0 4 0 0 0 0 0 0 0 0 2 0 0 0 0 0 1 0 0 0 0 0 1 1 0 0 0 0 0 1 0 0 0 0 0 0 0 0 0 0 0 0 0 0 0 0 0 0 1 0 1 0 0 0 0 0 0 9 0 1 0 1 1 0 0 1 1 0 0 0 0 0 0 0 1 1 30
chrX:18259499:18260559:clu_200 1 4 9 0 3 10 19 1 4 12 5 8 7 4 8 14 0 3 1 11 6 4 6 10 5 12 5 4 5 5 5 3 1 14 9 5 12 5 2 7 6 7 1 11 6 9 6 6 11 5 6 4 3 3 6 12 10 1 3 8 3 5 3 11 4 3 2 4 7 2 3 3 12 8 10 7 5 8 6 19 15 13 8 3 5 4 5 1 1 7 3 5 6 2 1 6 8 7 6 4 7 5 5 0 6 4 13 7 3 6 3 5 6 10 10 11 10 6 2 2 8
chrX:18259499:18264697:clu_200 4 2 4 2 0 1 0 0 7 0 2 1 0 1 0 9 1 6 0 0 2 2 7 5 3 0 2 0 3 1 2 0 1 0 4 4 1 2 0 1 1 1 2 1 0 4 2 2 4 4 5 6 1 3 1 1 1 2 0 2 0 0 0 4 1 5 1 0 4 2 1 0 3 1 8 1 1 4 3 3 5 4 3 2 4 1 0 0 1 2 1 1 0 1 1 5 3 5 1 1 3 2 0 1 0 2 2 6 1 2 0 0 2 4 0 5 2 4 1 0 2
chrX:18260710:18264697:clu_200 1 8 6 1 1 10 10 1 4 8 2 16 4 5 10 10 2 4 0 7 8 6 1 9 2 7 8 4 4 5 5 5 8 9 8 8 9 2 1 6 4 17 2 10 0 7 6 11 7 5 8 3 4 2 3 5 4 6 5 5 2 4 4 10 4 2 7 17 8 1 7 2 15 4 5 7 5 10 5 14 6 10 8 7 5 2 7 4 2 8 2 5 5 3 2 5 3 5 3 2 7 2 5 1 5 2 6 7 3 4 2 7 4 10 6 5 6 8 1 2 6
chrX:18264948:18265889:clu_201 8 6 12 5 5 6 8 4 8 7 3 16 8 4 9 11 3 10 6 16 14 12 6 12 13 5 10 11 12 6 11 5 4 18 10 7 11 2 1 1 5 2 8 9 15 9 7 11 3 11 13 9 2 9 10 13 15 8 2 14 6 7 3 16 12 5 4 10 10 0 4 4 22 13 9 10 8 9 9 14 10 9 13 4 9 9 2 2 15 20 2 2 7 16 3 11 12 27 4 7 10 10 2 2 9 2 9 13 3 16 7 14 4 11 15 12 8 10 7 1 11
chrX:18264972:18265889:clu_201 0 0 0 0 0 0 0 1 0 0 0 0 0 0 1 0 0 0 0 1 0 0 0 0 0 0 0 0 0 0 0 0 0 0 0 0 0 0 0 0 1 0 0 0 0 0 0 2 0 1 1 0 0 0 0 0 2 1 0 0 0 0 0 1 0 0 0 0 0 0 0 0 0 0 0 1 0 0 0 0 0 0 0 0 0 0 0 0 1 0 0 1 0 0 0 0 0 0 3 0 0 0 0 0 0 0 0 0 0 0 0 1 0 0 0 1 1 0 0 0 2
chrX:18528974:18582597:clu_202 10 6 9 7 3 4 13 2 14 22 7 14 10 3 8 10 7 10 2 9 8 11 16 9 5 3 7 6 7 6 6 8 13 17 5 7 15 5 15 8 10 13 8 9 18 16 17 15 6 13 3 6 9 7 9 12 13 6 4 15 2 9 5 9 10 9 8 7 7 5 4 2 8 1 16 9 9 14 5 11 16 8 7 4 15 8 8 8 13 18 6 13 16 18 9 7 10 7 15 6 9 6 9 3 5 7 5 6 9 10 11 10 12 11 15 9 5 20 6 13 7
chrX:18528974:18593474:clu_202 1 1 0 2 0 1 0 0 1 2 0 1 0 0 2 4 0 1 1 0 3 1 2 1 0 0 0 0 0 0 1 0 3 2 3 0 1 3 0 1 0 3 0 0 1 0 0 1 1 2 2 1 0 1 2 0 1 1 0 1 1 0 2 0 1 1 0 1 0 0 0 0 0 2 0 1 1 1 1 2 1 0 0 1 1 0 0 0 0 1 0 0 2 2 0 1 0 0 3 0 0 0 1 0 0 2 0 2 0 1 1 1 1 2 0 0 5 1 1 1 1
chrX:18582642:18593474:clu_202 17 5 9 6 4 6 13 7 14 19 5 17 7 4 11 12 6 8 3 13 9 11 21 8 6 2 8 11 9 9 12 5 14 17 11 8 19 12 12 6 11 10 10 7 22 16 17 17 8 15 6 9 11 6 8 4 16 6 5 9 3 9 6 13 13 16 7 9 7 12 7 6 7 4 15 5 6 12 6 13 20 13 7 5 19 7 14 9 11 13 9 12 15 24 10 2 4 11 14 14 12 6 9 5 11 5 5 10 7 8 10 13 14 7 9 6 5 21 7 10 5
chrX:18616682:18622022:clu_203 0 2 1 1 1 0 2 0 1 0 0 2 4 0 0 0 0 0 0 0 0 1 0 0 0 0 0 2 0 0 0 0 1 0 1 0 1 2 1 1 0 0 0 4 0 1 0 0 3 0 0 2 0 0 1 0 2 1 1 3 0 3 0 1 1 0 0 0 0 0 2 0 0 0 1 1 2 0 1 0 2 0 0 1 0 2 0 0 0 2 2 0 2 1 0 0 1 5 0 0 0 0 1 1 0 0 1 1 1 1 0 1 0 0 0 0 1 2 0 0 0
chrX:18616733:18622022:clu_203 14 3 10 9 2 18 12 4 8 18 13 14 12 5 7 12 3 11 3 5 14 8 5 15 9 3 4 17 5 8 9 8 14 5 13 8 16 7 9 6 8 9 6 9 7 21 21 7 5 12 8 14 7 7 9 19 4 10 7 12 5 10 18 13 6 8 7 2 11 3 3 9 12 12 10 10 13 16 7 11 9 8 7 4 18 6 6 2 16 22 5 7 12 14 3 13 10 15 8 7 11 5 12 10 5 4 11 7 6 12 5 8 5 19 5 24 10 14 4 6 6
chrX:18638086:18641999:clu_204 4 2 3 1 2 2 9 2 1 4 5 6 8 3 4 8 1 6 4 8 3 3 4 2 3 1 3 2 2 3 9 2 1 4 0 5 7 4 2 4 1 8 0 7 5 1 2 5 5 2 9 5 5 2 4 3 7 2 3 5 0 2 4 2 4 0 2 1 2 1 0 7 5 6 3 2 5 5 0 2 4 4 4 2 5 1 0 2 3 1 5 1 4 11 3 3 2 3 1 5 4 1 6 3 2 3 2 4 0 7 2 2 1 1 5 8 4 4 0 2 3
chrX:18638086:18643248:clu_204 5 3 5 6 6 4 8 2 1 7 10 5 6 3 5 1 6 6 10 10 5 3 2 8 4 0 12 8 6 2 1 1 3 7 8 3 10 3 3 2 3 12 4 6 4 5 4 1 9 5 5 3 3 5 3 9 13 2 5 5 1 3 2 5 3 6 4 4 1 3 3 8 3 2 3 2 5 7 4 8 1 4 8 0 12 3 4 3 9 9 2 5 5 7 5 9 9 3 7 8 10 5 5 1 11 1 6 12 4 4 9 3 3 7 4 5 6 6 4 5 4
chrX:18642121:18643248:clu_204 6 1 3 0 0 4 13 1 3 3 1 7 8 0 4 4 1 2 0 0 8 8 7 7 2 2 0 3 3 0 4 1 2 4 6 0 3 6 2 4 1 2 1 1 6 3 4 5 2 5 4 3 6 5 5 5 4 1 2 6 2 3 6 9 6 1 1 3 2 4 1 6 9 6 8 2 1 11 1 2 4 2 3 1 3 1 2 3 6 5 4 1 8 5 0 0 2 6 1 2 4 2 2 0 3 5 2 7 4 3 3 0 4 6 4 9 2 7 1 1 1
chrX:18911773:18912322:clu_205 27 9 18 30 26 9 17 28 15 26 40 30 34 12 22 35 18 16 27 27 35 20 29 46 6 32 28 28 14 36 35 18 23 15 22 22 9 41 9 19 30 26 26 27 29 40 17 26 19 18 43 7 30 15 27 25 19 23 17 32 16 18 22 32 17 34 17 24 14 22 28 22 21 29 5 9 27 27 14 15 18 20 10 7 22 14 28 38 28 27 16 15 24 22 15 24 15 33 29 24 31 15 29 20 29 15 17 30 19 34 16 30 16 33 21 29 23 29 13 33 24
chrX:18911773:18912349:clu_205 0 0 0 0 1 0 0 1 0 0 0 0 0 0 0 0 0 0 0 0 0 0 0 1 0 0 0 0 1 0 0 0 0 0 0 0 0 0 0 0 1 0 1 0 0 1 0 0 0 0 1 0 0 1 0 1 0 0 0 0 0 0 2 0 1 0 0 0 1 0 0 0 0 0 0 0 0 0 0 0 0 0 0 0 0 0 0 0 0 0 2 0 0 0 0 0 0 0 0 1 0 0 1 1 1 0 0 0 0 0 0 0 0 0 0 1 0 0 0 0 0
chrX:18915451:18915942:clu_206 0 0 0 1 0 0 0 1 0 0 4 1 1 0 1 1 0 0 1 1 0 1 1 5 1 0 0 1 1 3 0 2 3 0 1 3 2 0 1 4 3 1 0 3 0 0 0 0 0 1 2 0 0 0 0 1 0 0 1 1 0 0 0 0 1 0 1 3 0 0 1 0 2 4 1 0 2 0 2 3 0 2 0 0 0 0 0 0 0 0 1 2 0 0 2 4 0 0 3 0 2 0 2 0 1 1 0 2 0 1 4 1 1 0 2 0 0 0 4 0 0
chrX:18915451:18917137:clu_206 0 3 0 0 0 0 0 0 0 1 0 0 1 0 1 0 0 1 0 0 0 0 0 0 0 2 0 0 0 0 0 0 0 0 1 0 0 0 0 0 1 0 0 0 0 0 0 0 0 0 0 0 0 0 0 1 0 0 0 0 0 0 0 0 0 1 0 1 0 0 0 1 0 0 0 0 1 1 0 0 0 0 0 1 0 1 2 0 0 1 0 0 0 0 0 0 0 0 0 0 0 0 1 0 0 0 1 0 0 2 2 1 1 0 0 0 0 0 0 0 1
chrX:18915451:18917267:clu_206 1 0 0 0 2 0 2 1 0 2 5 4 1 2 2 0 2 2 0 0 0 0 0 2 0 3 2 3 1 8 0 0 0 3 0 0 5 1 2 2 2 0 3 2 2 2 0 2 0 0 0 0 0 2 0 2 0 0 2 0 0 0 1 2 2 1 1 1 0 0 2 1 5 2 1 0 2 1 1 2 3 0 0 0 3 0 3 0 0 1 0 1 3 1 0 2 1 0 1 0 1 0 0 0 0 0 2 4 3 2 3 0 0 0 0 4 4 0 0 0 0
chrX:18915451:18917291:clu_206 15 4 4 21 17 4 16 9 13 9 35 11 12 10 15 15 11 14 11 17 29 17 14 13 7 25 17 32 13 29 17 7 11 5 12 11 10 21 8 24 19 10 25 8 16 20 19 27 16 17 28 5 13 14 14 19 17 10 13 10 9 19 16 8 18 14 9 12 9 13 19 8 12 14 13 4 32 21 12 6 9 14 7 6 15 3 21 9 22 11 6 8 12 12 10 18 2 22 32 17 13 12 9 9 18 6 11 10 17 17 13 11 9 7 17 16 18 3 8 11 6
chrX:18915451:18918788:clu_206 0 0 0 0 4 0 0 0 1 0 0 2 1 0 0 0 0 0 0 0 0 0 0 0 0 2 0 0 0 1 1 0 0 0 0 1 0 2 1 0 0 0 0 0 0 1 0 0 0 0 0 1 0 0 0 0 1 0 0 0 0 2 0 0 0 0 0 0 0 0 0 0 1 0 0 1 1 0 2 0 0 0 0 0 0 0 0 0 0 1 0 0 0 1 0 1 0 0 1 0 0 0 2 1 0 0 0 0 1 0 0 1 0 0 0 1 0 0 0 0 0
chrX:18915451:18919603:clu_206 1 0 0 3 2 0 5 1 2 0 0 3 0 2 0 0 2 0 1 0 1 2 0 4 0 0 0 0 2 1 0 0 0 2 0 1 0 0 1 3 0 0 0 0 1 0 5 1 0 2 0 0 4 1 0 0 0 0 2 4 0 0 0 0 0 0 0 4 0 0 0 0 2 1 1 0 0 4 0 0 3 0 0 0 2 0 1 3 0 0 0 0 2 1 0 0 0 2 0 2 1 0 0 0 1 0 3 1 0 2 3 0 1 0 0 1 2 0 0 1 0
chrX:18916091:18917291:clu_206 0 0 1 0 0 0 0 0 1 0 0 0 0 0 0 0 2 2 0 0 0 0 0 0 1 0 0 0 0 0 0 0 0 0 0 0 0 0 1 0 1 0 0 0 0 0 0 0 0 0 0 0 0 0 0 2 0 1 0 1 0 0 0 0 0 0 0 0 0 0 2 0 0 1 0 0 1 0 0 0 0 0 1 0 2 0 1 0 2 0 0 0 3 0 0 0 0 0 1 0 0 0 0 1 0 0 1 1 0 0 2 1 0 0 0 1 0 0 0 0 0
chrX:18917344:18918788:clu_206 21 9 7 21 17 6 12 12 9 31 34 21 17 15 14 17 15 17 11 23 18 16 13 27 6 32 12 22 14 32 12 8 17 5 19 21 11 29 12 27 19 16 26 17 15 37 18 22 19 14 26 11 18 23 18 18 25 20 6 8 12 24 25 11 16 18 21 18 8 20 21 14 21 14 22 4 21 19 15 10 17 6 8 8 11 7 11 24 12 16 9 14 21 17 15 21 9 16 29 25 18 19 9 12 24 6 12 13 24 14 23 12 12 12 9 22 22 13 7 21 9
chrX:18918817:18919603:clu_206 19 8 7 25 23 10 11 14 13 33 30 24 17 10 14 20 15 11 16 19 16 14 20 26 5 36 14 20 9 32 16 12 15 8 13 21 11 26 20 33 24 16 22 22 14 35 20 18 21 13 32 8 21 18 22 20 28 23 4 10 12 21 31 13 15 20 19 15 5 18 24 14 21 14 20 4 20 18 16 10 14 12 5 12 9 6 12 20 10 14 7 11 17 17 12 22 10 16 34 29 16 20 11 13 30 6 17 13 17 13 22 15 13 16 7 28 14 21 9 25 11
chrX:18919721:18920910:clu_207 0 0 0 0 1 0 0 0 0 0 2 0 1 0 1 3 0 1 1 5 0 1 0 0 0 1 0 0 1 0 0 1 4 0 1 0 1 5 0 2 1 0 4 2 0 2 0 0 0 2 1 0 1 0 1 1 0 1 0 1 1 3 0 1 1 0 0 0 0 0 0 0 0 2 0 0 1 0 1 0 0 3 0 0 2 0 0 2 3 3 1 0 1 1 2 2 0 0 3 0 0 0 0 1 1 1 0 0 1 0 1 0 0 0 0 0 0 2 1 2 0
chrX:18919721:18923876:clu_207 18 9 21 33 28 16 24 29 13 43 33 33 31 14 12 29 23 25 18 34 36 28 27 40 14 30 14 38 22 33 25 14 29 24 18 24 20 36 18 30 22 26 34 20 31 27 19 22 19 13 20 22 30 14 33 17 22 20 16 21 13 15 23 22 23 35 25 20 11 16 22 10 27 25 20 11 21 23 23 9 18 21 7 17 25 19 28 36 26 25 19 12 32 19 22 31 14 23 24 22 21 11 27 16 38 16 13 32 23 19 21 31 17 15 17 24 23 39 21 20 24
chrX:18921028:18923876:clu_207 3 0 0 1 5 0 0 0 0 3 0 1 0 0 0 0 0 0 0 0 0 2 1 0 3 1 1 0 1 0 2 0 0 0 2 1 2 0 3 0 0 1 1 1 0 1 0 1 0 0 0 0 0 0 0 0 2 3 0 0 0 0 0 0 0 0 0 1 0 0 0 0 0 0 0 2 0 1 1 1 0 0 0 0 0 0 0 5 0 1 0 0 1 0 1 0 0 0 0 0 2 0 1 0 0 0 0 0 0 2 0 0 3 0 0 0 1 2 0 1 0
chrX:18929078:18936799:clu_208 17 7 20 38 20 22 24 20 24 37 36 40 30 13 29 26 23 19 24 23 34 29 26 31 6 40 10 30 33 24 23 17 14 23 21 20 26 31 14 15 31 13 20 19 35 34 16 30 10 22 34 32 27 15 29 31 54 24 10 30 9 18 30 27 23 29 20 20 26 15 25 20 29 20 15 15 18 31 26 16 18 17 14 19 36 14 22 23 22 31 14 12 24 27 17 35 15 22 18 10 31 20 14 25 38 10 13 32 16 23 15 18 24 27 13 28 33 26 13 32 32
chrX:18929078:18936814:clu_208 0 0 0 2 2 0 1 0 0 0 0 0 1 0 1 0 0 1 0 0 1 0 1 0 0 0 0 1 0 0 0 0 0 0 0 0 1 1 0 0 0 1 0 0 0 2 0 0 0 0 0 3 0 0 0 0 0 0 0 0 0 2 0 0 0 0 0 0 0 0 0 0 0 2 0 0 0 0 0 1 0 0 0 0 0 0 0 0 0 0 0 0 0 0 0 0 0 0 0 0 1 0 0 1 1 0 0 0 0 0 0 0 0 0 0 0 1 0 0 0 0
chrX:18942252:18942499:clu_209 20 11 13 23 28 16 31 15 11 30 46 31 30 15 19 29 12 8 18 17 31 27 31 21 8 27 17 14 32 22 23 11 15 16 21 24 33 34 19 7 25 13 18 16 18 23 21 25 25 15 27 14 29 13 20 21 24 14 12 22 12 17 28 27 10 24 14 42 7 14 19 17 22 16 21 14 26 15 15 11 23 11 8 21 31 10 17 26 25 24 22 10 24 25 21 30 9 24 25 14 29 12 31 14 28 16 11 21 16 20 22 14 11 24 9 18 32 25 13 23 23
chrX:18942252:18943786:clu_209 0 0 0 2 0 0 1 0 0 0 0 0 0 0 2 0 0 0 0 0 0 0 0 0 0 0 0 1 0 0 1 0 2 0 0 0 0 0 0 0 0 0 0 1 0 0 0 2 0 0 0 0 1 0 0 0 0 0 0 0 0 0 0 0 0 2 0 1 0 0 0 0 0 0 1 0 0 0 0 0 0 1 1 0 1 0 0 0 0 0 0 0 0 0 0 0 0 0 0 0 0 0 0 0 0 1 1 0 0 0 0 0 0 1 1 0 0 0 0 0 1
chrX:18942643:18943786:clu_209 18 8 18 21 20 19 27 12 16 21 35 20 28 13 16 17 21 19 11 14 35 27 20 28 9 29 12 25 20 32 31 16 9 20 18 29 18 33 17 18 12 19 21 28 25 25 23 38 9 16 21 12 26 11 22 23 31 15 18 17 8 25 20 28 18 22 17 21 13 19 19 19 19 27 19 20 31 18 15 9 18 18 8 10 24 12 29 14 26 19 26 7 22 41 13 24 17 13 26 19 25 14 25 20 30 7 9 19 14 19 17 20 28 16 15 19 21 26 15 24 23
chrX:18954268:18956745:clu_210 22 3 10 19 13 22 6 10 10 24 31 10 24 17 19 24 19 16 21 19 22 16 13 25 12 23 13 27 22 13 25 13 14 10 20 15 14 9 11 13 24 14 10 15 23 24 14 35 15 14 38 13 19 13 18 22 37 15 5 18 12 20 20 26 23 19 20 16 12 18 20 18 34 22 17 16 21 19 13 14 17 18 7 11 24 11 24 14 20 14 16 5 21 16 16 23 8 34 31 17 20 16 20 20 18 2 13 27 21 13 26 19 24 16 16 23 20 20 15 14 15
chrX:18954268:18956810:clu_210 0 0 0 2 0 0 0 0 0 1 0 0 2 0 0 0 1 0 0 1 1 0 0 1 1 0 0 0 0 1 0 0 0 1 0 0 0 0 0 0 0 0 1 2 2 1 0 1 0 0 1 0 0 0 1 0 1 2 0 0 1 0 0 0 0 0 0 1 1 0 0 0 0 2 0 1 2 0 0 0 0 0 0 0 1 0 3 1 0 0 0 2 0 1 0 0 0 0 0 0 0 0 0 1 0 0 0 1 1 0 2 0 0 3 0 0 0 0 1 0 0
chrX:18954319:18956745:clu_210 1 1 0 2 0 2 2 0 0 3 1 0 0 0 1 0 0 0 0 0 2 0 0 0 0 2 1 1 1 0 0 0 0 0 0 0 1 0 0 0 2 0 1 0 1 2 0 1 0 0 0 0 0 4 2 0 4 2 0 1 0 0 2 2 0 0 0 2 1 0 1 3 0 1 0 2 0 0 1 0 0 0 0 0 0 0 1 0 1 0 2 0 0 1 0 0 0 0 1 0 0 0 3 0 1 0 0 0 2 0 2 0 0 0 0 0 0 3 0 1 0
chrX:18959793:18961828:clu_211 21 14 16 26 16 18 14 15 17 31 32 20 26 16 16 18 10 14 13 33 19 29 31 22 8 22 21 24 19 17 30 27 17 16 15 23 18 32 21 27 26 23 24 29 16 26 22 24 12 23 20 11 21 35 20 17 31 15 13 17 18 21 21 27 20 28 21 28 9 13 16 23 30 14 14 12 27 27 12 17 16 10 12 10 36 13 18 31 20 20 12 15 21 26 25 25 11 22 28 29 29 18 12 22 22 11 17 24 18 17 29 19 27 12 16 23 13 28 17 32 15
chrX:18959793:18963196:clu_211 1 0 1 0 0 1 0 1 0 3 1 0 0 0 0 2 1 1 0 0 3 2 0 5 0 0 0 1 1 0 1 0 3 1 0 0 0 2 0 1 0 0 0 0 0 1 0 2 1 1 1 0 3 1 3 2 0 1 0 0 0 0 2 2 3 0 2 0 0 2 1 2 0 2 0 0 1 2 0 5 1 0 1 0 0 0 0 0 1 0 0 0 1 1 1 0 0 0 3 3 4 0 0 1 1 0 0 2 1 2 0 1 0 1 1 0 3 1 1 1 0
chrX:18961926:18963196:clu_211 14 17 14 28 21 15 22 14 19 26 36 18 37 9 25 27 15 15 15 28 22 23 25 27 2 27 16 32 18 28 25 16 28 17 24 13 22 45 19 28 26 15 23 21 31 36 23 28 19 18 34 14 20 20 28 20 32 12 11 22 17 12 37 30 27 22 14 22 18 10 17 31 26 17 20 9 34 33 19 26 28 11 15 12 29 20 39 33 11 26 20 18 20 26 18 21 7 26 49 20 25 12 12 19 33 16 15 35 22 13 20 23 25 30 20 30 28 24 18 34 25
chrX:18961926:18966862:clu_211 0 0 0 0 0 0 0 0 0 0 0 0 0 0 0 0 0 0 0 0 1 1 0 0 0 1 0 0 0 0 0 0 0 0 0 0 0 2 0 1 1 0 0 0 0 0 1 0 0 1 0 0 0 0 0 0 0 2 0 0 1 0 0 0 0 2 2 0 0 0 0 0 1 0 2 0 0 0 0 0 0 2 0 0 0 2 1 0 0 0 1 0 0 0 1 2 0 0 1 0 0 0 0 0 0 0 0 0 2 0 3 0 0 0 0 0 0 0 0 0 0
chrX:18963276:18966862:clu_211 9 11 15 27 27 14 14 27 15 20 29 26 25 9 16 26 16 13 19 11 36 45 26 33 6 24 23 31 17 21 21 15 20 20 28 16 16 36 17 15 17 28 21 22 30 32 23 27 6 21 22 13 29 9 29 17 35 12 10 22 13 22 30 20 34 30 19 21 14 14 14 32 24 21 17 17 37 19 19 26 20 8 8 16 33 14 35 20 17 35 11 8 12 23 13 27 13 12 28 20 33 17 20 20 28 12 17 31 27 25 16 19 18 23 19 30 24 22 14 28 19
chrX:18966944:18969222:clu_212 9 8 10 18 13 9 18 21 16 18 16 14 12 6 12 12 7 14 16 17 23 20 16 17 7 23 15 26 22 25 21 12 15 19 14 21 17 14 15 12 10 13 19 15 20 29 12 16 7 15 21 15 16 9 20 14 21 19 4 13 3 16 14 16 20 16 13 18 3 4 18 22 14 16 15 9 18 24 5 22 12 6 7 11 24 7 11 13 17 22 6 8 11 27 14 17 11 13 26 18 11 16 17 6 22 12 11 19 21 11 18 19 12 14 8 14 12 14 14 20 10
chrX:18966944:18970612:clu_212 0 1 0 1 4 0 1 0 2 0 1 2 0 0 0 0 0 1 0 1 1 5 1 1 0 1 0 0 0 3 2 2 0 4 0 3 0 0 1 0 1 0 0 2 4 2 1 1 0 5 1 1 2 0 3 3 3 1 0 0 0 3 2 0 0 0 2 4 2 2 2 0 4 2 1 1 3 0 0 0 1 0 1 1 1 0 2 0 1 1 0 3 2 3 1 1 2 2 1 0 1 1 1 3 1 1 1 3 0 2 1 0 0 0 0 1 4 3 3 2 0
chrX:18969390:18970612:clu_212 13 6 4 21 14 11 17 12 11 19 23 18 25 13 15 10 10 7 16 9 13 19 9 25 3 28 10 25 17 22 14 8 19 15 19 14 12 20 17 13 25 23 18 11 15 19 24 24 10 23 29 8 15 11 14 16 22 16 4 12 10 15 22 12 17 18 20 15 7 6 18 12 26 19 18 11 14 20 15 16 22 10 11 14 24 7 19 17 17 15 11 11 22 22 17 12 8 6 16 17 16 6 19 21 19 7 13 16 14 16 18 18 12 14 6 25 14 14 10 25 20
chrX:19002771:19004870:clu_213 0 0 0 0 0 1 0 0 0 0 1 0 0 0 0 0 0 0 0 0 1 0 0 0 0 0 0 0 0 0 0 0 0 0 0 0 0 0 0 1 0 2 1 0 0 0 0 0 1 0 0 0 0 0 0 0 0 0 0 0 0 1 2 0 1 0 0 0 0 0 0 0 1 0 1 0 2 0 0 0 0 0 0 0 1 0 0 0 0 0 0 0 0 2 0 0 0 0 0 0 1 0 0 0 0 0 0 0 0 0 0 0 0 0 0 0 2 0 0 0 0
chrX:19002771:19006050:clu_213 0 2 0 2 1 0 0 0 0 0 0 0 0 0 0 0 1 0 3 0 1 0 1 0 0 0 1 0 1 1 0 0 0 0 2 0 2 0 1 0 0 1 0 0 1 1 0 1 0 0 1 0 1 0 0 1 0 0 0 0 0 0 0 0 0 2 0 0 0 1 0 0 0 0 0 0 0 0 0 0 0 0 0 0 0 0 0 2 0 0 0 0 0 1 1 0 0 0 0 0 0 0 0 1 0 0 0 1 1 0 0 0 0 0 1 0 0 0 0 1 1
chrX:19002771:19023693:clu_213 0 0 2 1 1 1 2 1 1 1 0 0 1 0 4 0 0 2 0 0 0 0 1 0 2 1 0 0 0 0 0 0 1 2 0 2 2 1 2 0 0 2 0 0 0 1 2 2 3 0 0 0 0 0 0 0 0 0 0 0 0 1 0 1 0 2 0 0 0 0 0 2 1 0 0 0 0 0 0 0 0 0 0 0 1 0 0 1 1 0 0 0 0 0 0 0 0 0 0 0 0 1 0 1 0 0 0 0 1 0 0 1 0 0 0 0 0 0 1 1 0
chrX:19002771:19023717:clu_213 0 0 0 0 0 0 0 1 0 0 2 0 0 0 0 0 0 1 0 0 0 0 0 0 0 1 0 1 2 0 0 0 0 1 0 2 0 0 0 0 0 0 0 0 1 0 0 0 0 0 0 2 0 1 0 0 0 0 0 0 0 0 0 0 0 0 0 2 0 0 0 1 0 1 0 0 0 0 0 0 0 1 0 0 0 0 0 0 0 0 0 0 0 0 0 0 1 0 0 0 0 0 1 0 0 0 0 0 1 0 0 0 0 0 0 1 0 0 0 0 0
chrX:19002771:19068924:clu_213 1 2 0 2 2 2 0 0 1 0 0 0 2 0 2 1 1 2 0 0 0 0 0 0 0 0 2 0 0 0 0 0 0 1 1 0 0 0 1 0 2 0 1 0 2 0 2 0 0 0 2 1 4 0 0 0 0 0 0 2 0 0 1 0 0 1 0 1 0 0 0 0 0 0 0 0 0 0 0 0 0 1 0 0 1 1 0 1 0 0 0 1 1 2 0 0 0 0 0 0 0 0 1 1 0 1 0 0 0 0 2 5 1 0 1 0 1 1 4 1 3
chrX:19004991:19006050:clu_213 0 0 0 1 0 0 0 1 0 0 0 1 0 0 3 0 0 0 0 0 0 0 0 0 0 0 0 0 0 0 0 0 1 0 0 0 0 0 0 0 0 0 0 0 0 0 2 0 0 0 0 0 0 0 0 2 0 0 0 0 0 1 2 0 0 0 0 0 0 0 0 2 0 0 0 0 0 0 0 0 0 1 0 1 0 0 0 0 0 1 0 0 0 0 0 0 0 1 0 0 0 0 0 0 0 0 0 0 0 0 0 0 0 0 2 0 0 0 0 0 0
chrX:19006459:19007210:clu_213 0 0 0 0 0 0 0 0 0 1 0 0 0 0 0 1 0 0 0 2 0 0 1 0 0 0 0 0 0 0 0 0 0 1 0 0 0 2 0 0 0 1 0 0 0 0 2 0 2 0 0 0 0 0 3 1 0 0 0 0 0 0 0 0 0 1 0 0 0 0 0 0 0 0 0 0 0 0 0 0 0 0 0 0 0 0 0 0 0 0 0 0 0 2 1 0 0 1 0 1 0 0 0 0 0 0 0 0 0 0 0 0 1 0 0 0 2 0 0 0 0
chrX:19006459:19068924:clu_213 3 0 0 0 0 1 2 0 0 1 0 0 0 0 0 1 0 0 0 0 1 0 0 0 1 0 0 1 0 0 0 0 0 0 1 0 2 1 0 1 0 1 0 0 1 0 0 0 0 0 0 0 0 1 0 0 0 0 0 0 0 1 0 0 0 0 0 0 1 1 1 0 0 0 0 1 0 0 0 0 0 0 0 0 1 0 0 0 0 0 0 0 0 0 0 0 0 0 0 0 0 0 0 0 0 0 0 0 0 0 0 0 0 0 0 0 0 0 0 1 0
chrX:19023814:19024902:clu_213 0 0 0 0 0 1 0 0 0 3 0 2 0 0 1 0 0 0 0 0 0 0 2 0 0 2 1 2 0 6 0 1 0 0 0 0 0 0 0 0 0 0 0 2 0 0 0 0 2 0 2 0 0 0 0 1 0 0 0 0 0 0 0 1 0 4 0 0 0 2 0 0 3 1 0 0 0 0 0 1 0 0 0 0 0 0 0 0 0 0 0 1 0 1 1 0 0 0 0 0 1 0 0 1 0 0 0 0 3 3 0 0 0 3 0 0 0 0 0 2 0
chrX:19023814:19068924:clu_213 0 0 3 4 0 2 2 2 2 0 0 0 0 0 0 0 0 0 2 1 3 0 0 2 0 0 0 3 0 2 0 0 4 1 0 0 0 0 0 0 1 0 5 0 6 0 1 1 0 0 1 2 3 0 0 1 0 2 0 2 0 0 0 0 1 2 2 0 2 0 2 1 0 0 0 0 1 0 0 2 0 1 0 0 2 0 0 0 0 0 5 1 0 1 0 0 1 0 0 1 0 3 1 2 0 2 0 0 1 0 2 2 0 4 1 2 0 0 2 2 3
chrX:19006142:19006376:clu_214 0 0 0 1 0 0 0 0 0 1 0 1 1 0 0 0 4 0 0 0 1 0 0 0 0 0 0 0 0 0 0 0 0 0 1 0 1 0 3 4 0 0 0 0 0 1 0 0 0 0 0 0 0 0 0 2 0 0 0 0 0 1 0 0 0 2 0 0 1 0 0 0 0 0 0 0 0 0 0 0 0 0 0 1 0 0 1 0 0 0 0 1 0 0 0 0 0 0 0 0 0 0 0 0 0 0 0 0 0 0 0 0 0 0 1 0 1 0 0 0 0
chrX:19006172:19006376:clu_214 1 0 0 0 1 0 0 0 0 1 0 0 3 0 1 0 0 0 1 0 0 0 0 0 0 0 0 1 0 5 0 1 0 0 1 2 0 5 1 2 0 0 0 0 7 0 0 3 0 0 0 0 0 0 1 0 1 0 0 0 0 0 0 0 1 0 0 0 0 0 0 0 0 0 0 2 0 0 0 0 1 0 0 0 0 0 0 0 0 0 0 0 0 0 0 0 0 0 0 0 0 0 0 0 0 0 0 1 2 0 0 0 0 0 1 0 0 0 0 0 0
chrX:19009166:19013014:clu_215 0 0 0 2 0 0 0 0 1 4 1 1 0 1 1 1 0 0 0 0 1 4 0 0 0 5 0 0 1 0 0 0 0 0 1 1 0 0 0 3 0 1 0 0 0 2 1 0 1 0 1 0 0 1 0 0 0 0 0 2 0 0 0 2 0 0 0 0 0 0 0 0 1 0 2 0 2 2 0 0 0 0 0 0 2 0 0 2 0 2 2 0 1 0 4 0 0 0 1 0 0 9 0 0 0 0 1 1 0 0 0 0 0 1 0 0 1 0 0 1 1
chrX:19009166:19014169:clu_215 0 0 0 0 0 0 0 2 0 2 1 0 0 0 1 3 0 0 0 0 2 1 0 0 0 0 0 0 0 2 1 0 2 0 0 0 0 0 0 1 0 0 0 0 0 2 0 1 3 0 0 0 0 0 0 0 0 0 0 0 0 0 0 1 0 2 0 0 0 0 0 0 0 0 0 0 0 2 0 0 0 0 0 0 0 0 0 2 0 4 0 0 0 0 1 0 0 2 3 0 1 0 0 0 0 0 0 0 1 0 0 0 1 1 0 0 0 0 0 3 2
chrX:19013166:19014169:clu_215 0 0 0 0 0 0 0 0 0 2 1 0 1 2 1 1 0 1 1 0 0 3 0 2 0 0 0 0 1 0 2 0 2 1 0 0 1 0 1 3 0 1 0 0 0 2 0 2 1 0 2 1 0 0 0 0 1 0 0 0 0 0 0 0 0 0 0 0 0 0 0 0 0 0 0 0 2 0 1 0 0 0 0 0 0 0 0 0 1 1 0 0 0 1 1 0 1 3 0 0 0 6 0 0 0 0 0 3 0 0 0 0 0 0 2 0 1 0 0 0 2
chrX:19014270:19014788:clu_216 0 0 0 0 0 0 0 0 0 0 0 0 0 0 1 0 0 0 0 0 0 0 0 0 0 0 2 0 0 0 0 0 0 0 0 0 0 0 0 0 0 0 0 0 0 0 0 0 2 0 0 0 0 0 0 0 0 0 0 0 0 0 0 2 0 0 0 0 0 0 0 1 0 0 0 0 1 0 0 0 0 0 0 0 0 0 0 0 0 0 0 0 0 0 1 2 0 0 2 0 0 0 0 0 0 0 0 1 0 0 0 0 0 0 0 2 0 0 0 3 0
chrX:19014270:19017114:clu_216 0 0 0 0 0 0 0 0 0 0 2 0 0 0 0 0 0 0 0 0 0 0 0 0 0 0 2 0 0 1 0 0 1 0 0 0 1 0 0 0 0 0 0 0 0 1 0 1 1 0 0 0 0 0 0 0 1 0 0 0 0 0 0 0 0 0 0 0 0 0 0 0 0 0 2 0 1 0 0 0 1 0 0 1 0 0 0 0 0 0 0 0 0 0 3 0 1 0 0 0 0 2 0 0 0 0 2 1 0 0 0 0 0 0 0 0 0 0 0 0 1
chrX:19069099:19069822:clu_217 2 0 0 4 2 1 0 0 0 1 0 0 0 1 1 0 0 0 2 1 1 0 2 2 0 0 0 1 2 3 0 0 1 0 0 0 0 0 0 0 1 0 0 0 1 2 0 0 0 2 0 4 0 0 0 0 1 0 0 0 0 0 0 0 1 0 1 3 1 0 3 2 0 2 0 0 0 2 2 0 1 0 0 1 3 0 2 3 1 2 1 2 1 0 2 0 0 0 3 0 1 0 0 2 1 2 0 0 0 0 1 0 1 0 0 0 0 2 0 1 2
chrX:19069099:19073050:clu_217 0 0 0 0 0 2 0 1 0 0 1 0 0 1 0 1 0 3 0 1 0 0 1 1 0 0 0 0 1 0 0 0 0 0 0 0 0 0 0 0 0 0 3 0 1 0 0 0 0 0 1 0 0 0 1 0 3 0 0 0 0 0 1 0 1 0 2 0 0 0 0 3 1 0 1 2 0 0 1 0 0 0 0 3 1 1 0 2 2 0 1 0 0 0 3 0 0 0 0 0 0 1 1 0 2 1 0 0 1 1 0 1 0 0 0 0 0 0 1 0 2
chrX:19362212:19364628:clu_218 2 3 1 6 3 2 6 4 7 6 8 4 10 7 0 8 4 4 4 4 11 2 4 8 3 6 4 7 5 8 8 4 10 7 1 6 11 4 3 9 5 4 1 8 11 4 8 7 4 8 8 4 2 3 10 2 5 6 5 3 3 7 7 4 8 8 0 0 3 2 2 5 13 9 4 5 4 3 0 12 3 5 9 3 6 0 2 7 10 6 6 4 3 10 4 2 2 5 4 0 12 6 4 6 8 3 4 8 7 7 5 9 0 0 5 8 3 5 4 4 10
chrX:19362212:19367430:clu_218 149 65 59 156 114 61 164 127 159 102 150 195 174 80 161 162 94 107 126 146 201 127 137 224 101 138 147 149 105 131 166 131 142 104 147 210 149 203 107 144 172 163 135 134 161 162 110 170 123 179 230 57 132 126 158 193 162 60 101 156 107 112 142 161 156 119 152 116 130 102 135 97 189 197 165 101 171 168 145 224 136 173 120 89 182 55 119 132 164 120 160 110 146 196 103 135 98 157 121 138 171 82 123 114 216 86 105 198 130 126 145 195 131 90 109 207 182 104 92 122 143
chrX:19364741:19367430:clu_218 1 2 1 11 6 2 7 6 7 4 9 5 10 6 1 8 2 2 6 7 6 7 2 3 2 6 6 7 1 7 7 5 5 9 1 7 4 9 8 8 9 5 0 6 10 3 5 7 7 12 11 2 5 3 8 5 6 1 7 4 2 3 8 4 14 8 5 1 2 1 2 5 9 13 5 7 8 4 2 5 6 8 5 3 6 1 0 8 3 6 8 2 5 9 2 6 4 4 7 0 4 1 1 4 8 3 2 9 5 6 8 7 3 5 2 5 0 10 7 5 9
chrX:19369525:19371200:clu_219 242 147 161 252 195 182 294 184 242 239 293 352 287 146 246 352 181 128 198 303 359 292 237 366 161 274 267 342 193 235 324 176 270 297 280 365 327 331 170 252 271 296 185 316 353 316 289 353 211 331 408 136 228 193 286 342 293 116 151 274 218 224 217 290 274 215 204 192 244 194 142 166 316 401 270 242 291 412 156 327 283 310 192 158 326 157 212 235 249 333 220 159 249 348 156 285 125 278 213 222 287 112 253 195 374 188 224 318 251 269 239 260 213 221 259 301 363 262 131 224 237
chrX:19369525:19372609:clu_219 0 1 0 3 0 2 1 0 0 2 0 0 0 0 1 0 0 0 2 0 0 0 0 0 0 1 0 2 2 0 2 0 3 0 0 0 0 0 0 0 3 0 0 1 1 2 0 0 3 4 1 3 4 1 5 0 3 0 1 0 0 0 1 3 2 0 0 0 0 0 2 2 2 0 0 2 0 1 0 2 0 0 0 0 0 0 0 3 0 0 0 2 0 0 0 0 1 0 0 0 1 0 0 0 2 0 0 1 0 0 2 0 1 0 0 0 0 0 0 0 2
chrX:19371291:19372609:clu_219 149 90 95 129 112 88 171 111 150 173 144 204 160 78 134 159 94 79 149 155 194 150 133 187 80 157 148 145 159 152 147 105 153 138 157 193 160 174 92 151 149 156 111 168 145 164 140 201 114 217 181 86 137 124 172 185 169 93 102 130 114 124 131 182 153 123 110 95 138 122 129 84 187 201 164 117 163 202 116 196 139 198 111 109 182 77 130 154 113 190 143 104 130 189 103 156 93 148 125 157 174 63 121 109 203 92 123 178 155 120 114 164 154 107 111 168 188 163 88 169 142
chrX:19371291:19373467:clu_219 6 4 2 1 6 4 10 2 5 6 9 14 9 4 12 13 5 8 8 10 16 9 5 14 3 10 4 13 3 5 10 1 13 15 11 15 21 9 5 8 6 13 6 17 7 6 9 17 2 18 18 4 7 5 6 7 14 5 9 11 9 6 6 14 10 15 7 5 6 5 5 10 9 15 7 10 6 12 2 6 7 6 6 4 7 6 8 6 3 8 5 2 4 11 4 6 7 5 1 2 14 7 7 12 21 5 7 19 10 10 5 2 5 3 10 16 5 13 1 6 10
chrX:19371526:19372609:clu_219 0 0 0 0 0 1 1 1 1 1 1 2 3 0 0 1 1 0 0 0 1 0 1 0 0 0 0 0 0 0 0 0 1 0 0 0 0 1 0 0 0 1 0 0 0 0 1 2 0 1 0 0 0 0 1 0 0 0 1 0 0 0 0 0 0 1 0 0 1 0 0 0 1 0 0 0 0 1 0 0 0 0 3 0 1 0 0 0 0 1 3 2 0 0 3 0 0 3 0 0 2 0 0 1 0 0 0 0 0 0 0 0 0 0 0 0 0 1 0 0 2
chrX:19372701:19373467:clu_219 240 117 146 201 150 137 251 159 188 187 235 303 258 120 207 271 157 118 164 230 268 225 183 325 111 254 236 222 167 200 253 149 231 199 210 298 234 243 134 225 252 208 171 257 242 215 238 272 185 258 274 86 178 191 268 262 233 85 139 239 127 154 196 261 201 159 148 113 215 154 142 159 276 273 247 194 206 293 143 289 264 247 163 133 289 128 177 178 210 276 192 131 201 270 160 223 120 224 158 176 239 112 217 156 296 140 204 252 223 195 207 232 193 140 211 300 265 234 128 169 203
chrX:19373622:19373804:clu_220 237 116 155 215 222 176 303 184 283 240 252 343 275 167 221 322 180 144 208 241 310 255 194 387 130 290 257 291 212 240 268 193 267 295 215 272 282 288 146 263 283 290 193 330 289 291 270 335 208 300 333 126 212 195 277 318 279 110 154 223 154 255 223 310 259 232 186 140 212 196 156 174 348 309 293 243 259 349 160 313 324 268 161 139 320 166 200 192 206 311 236 145 200 290 159 235 146 259 201 170 274 115 244 209 375 141 193 309 263 284 232 255 256 143 217 359 312 273 155 207 236
chrX:19373667:19373804:clu_220 0 0 0 0 2 0 0 0 1 0 0 0 0 0 0 0 0 0 0 0 2 0 0 2 0 0 0 0 0 0 0 0 0 2 0 0 0 0 0 1 1 0 0 0 0 0 0 1 0 0 3 0 2 0 0 0 5 0 1 1 0 0 0 0 0 0 0 0 0 0 0 0 0 0 1 0 2 1 0 0 2 0 0 0 1 0 0 0 0 0 0 0 1 0 0 0 0 0 1 0 0 0 0 0 0 0 0 0 1 0 0 0 0 0 0 0 0 0 0 0 2
chrX:19368228:19369378:clu_221 1 2 2 5 7 3 2 4 6 2 6 0 2 1 2 1 5 2 2 12 4 3 0 6 1 1 0 4 4 4 2 1 2 4 0 2 2 5 2 4 3 2 2 1 3 3 3 3 2 5 3 1 1 1 1 2 0 0 6 2 3 1 2 3 6 3 1 2 2 4 3 0 10 4 1 3 2 1 1 5 4 1 2 0 3 0 2 4 2 4 2 9 5 3 1 2 0 4 0 1 0 0 1 7 0 3 1 3 4 1 2 1 3 4 0 3 4 6 6 2 1
chrX:19368228:19369399:clu_221 195 86 140 204 138 145 235 150 183 187 206 244 207 123 206 220 125 119 159 183 270 200 167 328 101 240 224 225 141 174 227 142 199 187 203 270 217 271 109 196 210 215 134 215 238 223 198 242 145 239 262 92 173 144 191 267 216 90 133 203 119 149 204 229 171 175 173 135 165 127 159 162 242 267 206 158 219 312 138 268 203 233 142 111 255 128 166 173 181 246 157 126 176 231 160 156 111 214 136 148 182 78 192 161 282 109 140 253 190 189 177 230 178 167 140 253 241 220 112 176 194
chrX:19554576:19555835:clu_222 271 156 210 264 192 169 308 160 262 226 247 305 305 175 248 285 212 212 184 392 275 296 164 482 215 226 264 289 192 219 413 141 298 217 238 326 281 354 126 193 331 303 175 272 311 268 211 309 207 285 322 195 162 208 248 296 214 205 139 261 170 224 201 345 235 298 172 133 200 195 150 148 305 369 325 247 299 320 164 317 245 317 202 284 326 184 171 202 254 202 133 125 303 265 100 312 181 265 162 186 223 90 238 275 337 150 275 318 239 214 202 198 171 219 211 339 279 234 119 175 194
chrX:19554576:19560043:clu_222 0 0 0 1 1 0 2 0 3 2 0 1 0 1 0 1 0 0 3 1 3 1 1 2 0 2 1 2 1 0 3 2 1 0 0 3 0 0 1 0 1 0 1 1 3 0 1 1 0 2 0 0 0 1 1 0 1 1 0 0 1 0 0 2 1 5 0 0 0 0 0 1 0 1 0 2 0 0 1 1 0 1 0 1 1 0 2 0 0 1 4 1 0 3 0 0 0 0 0 1 2 2 0 1 1 0 0 3 0 0 0 0 3 2 1 1 4 0 0 0 0
chrX:19555898:19560043:clu_222 244 169 184 263 202 134 257 165 266 248 209 298 327 210 258 277 184 210 202 399 280 301 165 487 246 259 264 284 180 188 364 148 296 236 261 347 290 342 116 187 309 305 179 241 303 262 201 296 218 285 311 164 159 227 264 290 215 218 147 253 189 217 195 332 229 279 157 102 194 201 152 147 311 397 405 264 305 321 175 351 250 333 201 293 294 132 173 180 266 189 120 149 301 247 89 274 174 250 157 172 227 97 272 284 331 172 267 304 226 219 236 208 138 223 237 357 272 231 122 171 194
chrX:19560311:19564040:clu_223 230 148 128 230 150 100 228 169 216 163 196 299 218 141 246 259 138 220 174 346 192 251 151 478 170 200 265 215 182 193 352 105 234 190 215 303 227 274 85 180 240 261 125 219 314 235 211 202 198 256 263 131 132 136 203 288 198 191 138 220 140 173 202 312 185 260 141 91 153 123 169 137 236 348 275 197 265 284 164 325 181 276 141 216 240 136 134 201 239 129 128 88 224 214 119 271 148 233 122 152 175 87 209 189 297 123 182 269 177 169 170 210 98 167 162 278 232 160 117 154 148
chrX:19560311:19568092:clu_223 2 3 3 2 4 0 4 4 5 4 3 4 6 3 4 5 6 4 2 2 5 1 3 6 5 5 4 2 3 2 6 2 2 2 5 9 4 9 5 4 8 8 0 7 9 5 2 6 5 2 14 1 5 7 4 12 3 6 8 3 3 2 2 8 1 8 7 3 6 6 0 3 3 8 10 10 3 8 1 6 1 13 3 1 7 0 1 6 4 2 5 1 5 2 1 9 8 2 2 3 2 1 4 4 2 4 3 4 7 2 3 3 3 0 7 7 14 2 2 2 7
chrX:19564168:19568092:clu_223 302 184 257 340 222 223 279 226 280 303 298 383 340 199 355 345 225 225 212 544 340 389 181 576 219 225 330 336 249 236 459 122 309 348 270 381 315 366 126 249 326 383 202 356 415 353 310 399 328 349 365 216 199 195 327 421 277 253 161 303 182 222 241 405 241 327 177 131 228 196 159 214 358 469 418 360 301 422 191 375 256 368 234 298 347 281 205 259 292 255 165 129 337 294 151 391 225 350 194 225 236 111 260 311 463 172 291 353 258 259 258 189 198 240 286 384 420 325 127 216 238
chrX:19567637:19568092:clu_223 0 0 2 0 0 0 0 0 0 0 0 0 0 0 0 3 0 0 0 0 0 0 0 0 0 1 0 0 0 0 0 0 0 0 1 0 0 0 0 0 0 0 0 2 0 1 0 2 0 0 2 0 1 0 0 0 0 0 0 0 0 0 0 0 0 2 0 0 0 0 0 0 0 0 0 0 0 0 0 2 0 0 1 0 0 0 0 0 1 0 0 0 0 0 0 1 0 3 0 1 0 0 0 1 0 0 0 0 0 0 0 0 0 0 0 0 0 0 0 0 0
chrX:19606916:19610185:clu_224 0 0 0 0 0 0 0 0 0 2 0 0 0 0 0 2 0 0 0 1 0 0 0 0 0 0 0 0 3 2 0 0 0 0 0 1 0 0 0 0 0 0 2 0 1 3 0 1 0 1 0 0 0 0 2 1 0 0 0 0 0 1 0 1 1 1 0 0 0 0 0 0 0 3 0 0 0 0 1 0 0 1 2 1 4 0 0 0 0 0 0 0 0 0 0 0 1 0 0 0 0 0 0 0 0 0 0 0 1 0 0 0 1 1 0 0 0 0 0 0 0
chrX:19606920:19610185:clu_224 297 163 242 305 200 189 305 156 278 309 250 350 351 229 333 348 237 217 221 488 276 338 179 533 215 265 300 298 284 208 378 162 276 314 246 386 316 379 146 225 316 381 213 357 372 336 261 343 279 359 303 199 230 215 255 345 240 223 136 249 195 209 247 360 244 328 203 135 206 201 148 213 379 419 405 310 297 358 204 359 252 341 255 318 353 203 225 241 272 280 154 151 358 297 108 349 215 275 194 234 282 118 299 364 396 158 267 333 269 296 232 211 193 187 260 370 348 244 145 180 194
chrX:19609205:19610185:clu_224 0 0 0 0 0 0 0 0 1 0 0 0 0 0 0 0 0 0 0 0 0 0 0 0 0 0 0 0 0 0 0 1 0 0 0 0 0 0 0 0 0 1 0 0 0 0 0 0 0 0 0 0 0 0 2 0 3 0 0 0 0 0 0 0 0 0 0 0 0 0 0 0 2 0 0 3 0 0 0 0 0 0 0 0 0 0 0 0 0 0 0 0 0 0 2 2 1 0 0 0 0 0 0 0 0 0 0 0 2 0 0 0 0 0 0 0 0 0 0 0 0
chrX:19650076:19663518:clu_225 396 245 350 459 246 252 382 210 381 350 277 419 415 246 397 456 257 284 292 627 407 423 233 635 317 340 365 388 284 306 532 162 367 438 247 440 355 438 161 290 446 429 285 369 485 404 357 506 342 404 392 293 236 278 348 485 308 245 136 377 224 279 326 471 382 373 223 194 267 263 203 255 381 570 512 384 333 492 231 467 336 421 272 396 453 318 274 303 312 328 217 213 451 403 174 421 283 351 194 250 319 145 325 412 475 236 318 460 302 299 274 254 288 222 351 520 527 359 138 222 291
chrX:19650076:19688980:clu_225 0 0 0 0 0 0 0 0 0 1 0 1 0 0 0 2 0 0 0 0 0 1 0 0 0 0 0 0 0 0 0 0 0 0 0 2 0 0 0 0 0 0 0 0 0 0 0 1 0 0 0 0 0 0 0 0 0 0 0 0 0 0 0 0 0 2 0 0 0 0 0 1 0 1 2 0 2 2 0 0 0 0 0 0 0 0 0 0 0 0 0 0 0 1 0 2 0 0 0 1 0 0 0 0 0 0 0 0 0 0 0 0 0 0 0 0 1 0 0 0 0
chrX:19650076:19713730:clu_225 0 0 0 1 2 1 0 0 0 0 0 0 0 0 0 1 2 0 0 0 4 0 0 0 0 1 0 0 0 0 0 0 0 0 1 0 0 0 0 0 0 0 1 0 0 0 0 0 0 0 0 0 1 0 0 0 0 0 0 0 0 0 1 0 0 0 0 0 0 0 0 0 0 0 0 0 0 0 0 1 0 0 0 0 0 0 0 1 0 1 0 0 0 0 0 0 3 0 0 0 0 0 0 0 0 2 1 0 0 1 0 0 0 0 0 0 0 2 0 0 1
chrX:19663593:19665596:clu_225 0 0 1 0 0 0 0 0 0 0 0 4 1 0 0 0 0 0 0 0 0 0 0 0 0 0 0 0 0 0 0 0 0 0 0 0 1 0 0 2 0 6 0 0 0 0 0 0 0 0 0 0 0 2 0 0 0 0 0 0 0 0 0 4 0 0 0 0 2 0 1 0 0 8 7 0 0 2 0 1 1 2 0 0 0 0 0 0 0 6 0 0 0 0 0 2 0 2 0 0 0 0 0 0 0 0 5 0 0 0 0 0 0 0 1 0 2 0 0 0 1
chrX:19663593:19668432:clu_225 0 1 1 0 0 0 0 0 3 0 0 3 1 0 0 0 0 0 0 5 1 2 0 0 5 0 0 0 1 1 0 0 1 0 0 0 4 0 0 4 0 6 1 0 0 0 0 0 1 0 0 1 0 1 0 0 2 0 0 0 8 0 0 7 0 0 0 0 2 0 0 0 0 6 10 1 0 3 0 0 2 2 0 0 0 0 0 0 0 6 0 0 0 0 0 2 0 0 0 0 0 0 0 2 1 0 4 0 0 0 0 1 0 0 0 0 3 0 0 0 0
chrX:19663593:19675374:clu_225 3 1 0 0 0 0 2 0 1 1 0 0 1 1 0 3 1 0 1 3 0 1 0 0 1 0 3 2 0 1 1 0 0 0 0 0 0 2 1 0 0 0 0 1 4 4 0 3 0 1 1 0 0 1 1 4 0 2 0 2 0 0 0 1 1 2 1 0 0 0 0 0 0 2 2 4 0 2 0 0 0 0 2 1 0 0 0 1 1 1 0 1 4 2 0 3 0 0 2 1 0 0 0 1 3 2 0 4 0 0 0 0 0 0 0 1 0 0 2 2 0
chrX:19663593:19682807:clu_225 1 0 2 1 0 1 2 0 2 1 0 0 0 1 1 0 0 0 0 0 1 1 2 1 0 0 1 3 1 2 0 0 0 4 0 0 1 0 0 1 0 0 0 3 2 0 0 0 4 2 3 2 0 0 0 3 0 0 0 1 0 0 0 4 0 3 0 1 0 1 1 0 1 1 3 2 1 2 0 0 0 5 1 0 5 1 0 1 0 1 0 0 0 0 0 1 2 0 0 0 0 2 2 1 4 0 0 1 2 0 0 2 0 2 0 4 1 0 0 1 0
chrX:19663593:19688341:clu_225 0 2 1 0 0 1 0 0 0 0 0 0 0 0 0 0 0 0 0 0 0 0 0 0 0 0 0 0 0 0 1 0 0 0 0 0 0 0 2 0 0 0 0 2 0 0 0 2 0 0 0 0 0 0 0 0 0 0 0 0 1 0 0 0 0 0 0 0 0 0 1 0 0 0 0 0 0 0 0 0 0 0 0 0 0 0 0 0 0 0 0 0 0 0 0 0 0 0 0 1 0 0 0 5 0 1 0 2 0 0 0 0 0 0 0 0 0 1 0 0 0
chrX:19663593:19688431:clu_225 4 7 9 17 4 7 12 3 5 0 2 6 7 6 3 6 4 3 3 21 4 27 6 18 5 6 6 6 7 7 11 1 5 2 11 2 4 6 3 5 15 3 5 6 6 7 6 10 5 0 4 12 0 5 9 10 5 17 2 7 3 4 6 3 5 4 6 3 2 2 8 3 9 11 12 5 9 2 0 8 4 9 11 6 14 16 4 3 6 0 4 1 8 8 0 6 9 6 1 3 4 3 9 13 24 8 7 18 6 1 8 4 2 0 8 8 7 14 2 2 2
chrX:19663593:19688446:clu_225 4 1 0 4 0 0 3 1 3 0 0 4 1 0 1 2 0 1 2 4 0 7 0 5 0 0 2 4 3 0 0 0 1 1 0 2 1 0 0 0 3 0 0 0 3 0 1 2 1 1 0 0 2 1 0 1 4 0 0 1 2 0 3 3 1 0 0 2 0 0 1 0 0 2 0 1 1 3 1 1 2 0 0 2 6 5 0 0 0 0 0 1 2 0 0 0 0 2 0 2 2 1 1 3 3 0 2 4 4 0 2 1 1 0 0 2 2 0 1 0 0
chrX:19663593:19688980:clu_225 45 34 8 46 12 14 68 13 55 40 22 69 74 42 66 91 34 10 11 88 45 67 14 133 52 38 44 62 10 23 88 8 56 54 42 77 59 104 11 44 15 31 7 63 84 59 59 69 53 76 64 25 13 42 14 76 46 4 35 73 39 44 22 74 33 70 61 5 33 34 12 9 58 70 99 58 56 82 50 93 67 81 70 71 45 14 15 14 39 30 27 10 76 68 23 54 49 62 8 50 78 27 9 16 71 14 46 109 8 63 12 22 31 29 36 94 144 27 14 25 55
chrX:19663593:19701941:clu_225 267 137 222 318 216 200 223 183 170 232 180 233 259 149 220 223 144 203 232 300 250 224 191 274 157 221 224 237 210 213 255 141 202 231 137 250 153 164 148 188 321 239 212 147 220 222 181 268 188 205 189 211 158 141 315 255 172 180 84 177 139 168 280 251 211 201 93 115 175 153 143 190 257 326 311 175 190 242 100 214 181 205 146 199 275 247 232 219 207 212 154 145 217 186 99 264 133 192 162 103 155 58 264 338 282 159 182 287 241 171 234 193 132 152 208 262 181 303 106 176 151
chrX:19663593:19713730:clu_225 0 0 1 0 2 0 0 0 0 2 0 0 3 0 0 1 0 1 0 1 0 2 1 0 1 0 0 1 1 0 0 0 0 0 0 1 0 1 0 0 4 1 0 0 0 0 1 3 0 0 0 1 1 3 0 0 2 3 0 0 0 0 3 3 2 1 0 0 0 0 0 0 1 1 2 1 0 0 0 2 0 1 0 2 1 0 0 1 1 2 0 0 0 0 0 0 0 0 0 0 0 0 1 1 0 0 0 0 1 0 0 1 0 0 0 0 0 0 0 0 0
chrX:19675490:19688980:clu_225 1 0 0 0 0 0 0 0 0 0 0 2 1 0 0 0 1 0 1 0 0 0 0 0 1 0 1 0 0 0 2 0 0 1 1 1 0 0 0 0 0 0 0 0 1 0 0 2 0 0 0 0 0 1 0 1 0 0 0 0 0 1 0 0 0 0 0 0 1 0 0 0 0 0 0 0 0 1 0 0 0 0 0 1 1 0 0 0 0 0 0 0 3 0 0 0 0 0 0 1 0 0 1 0 1 0 0 0 0 0 0 0 0 0 0 0 0 0 0 1 1
chrX:19682957:19688980:clu_225 1 0 0 1 0 0 0 0 0 0 1 0 0 0 0 1 0 0 0 0 0 0 0 2 0 0 0 1 0 2 0 0 0 0 0 0 1 0 0 0 0 0 0 0 0 0 2 0 0 0 1 1 0 0 0 1 0 0 0 1 0 0 0 0 0 0 0 0 0 0 1 0 0 2 0 0 1 0 0 0 1 0 1 0 0 0 0 0 1 0 0 0 0 0 1 0 0 0 0 1 0 1 0 0 1 0 0 1 0 0 0 1 0 1 0 0 0 0 0 1 0
chrX:19702146:19713113:clu_225 2 0 5 5 0 3 1 3 0 5 4 3 1 0 0 2 2 1 3 0 4 2 0 2 0 3 1 0 4 4 2 3 2 1 2 3 0 0 0 2 8 0 0 0 1 0 2 4 0 3 4 2 6 1 1 5 0 0 4 4 0 0 1 4 1 3 0 0 1 3 3 1 5 2 3 3 2 0 0 0 3 0 0 0 5 1 1 0 3 5 1 0 2 0 1 4 2 1 4 0 2 0 6 3 2 0 1 0 6 0 2 1 0 1 1 1 0 3 1 4 2
chrX:19702146:19713730:clu_225 286 110 249 281 225 215 184 222 234 280 230 241 273 159 207 234 159 265 261 362 225 245 180 312 183 249 293 242 252 215 282 173 222 224 187 229 203 195 138 172 336 297 221 173 267 226 177 247 215 196 204 193 181 155 277 296 215 233 106 179 132 202 266 292 197 182 90 158 143 180 172 209 299 353 278 187 196 244 70 246 189 210 141 198 284 194 253 265 209 247 159 166 235 210 100 304 170 190 171 107 191 93 260 354 293 151 223 263 262 176 255 198 129 154 237 309 172 283 121 161 166
chrX:19713169:19713730:clu_225 1 2 3 5 1 2 2 2 1 5 5 3 4 3 0 3 2 0 2 0 2 1 0 0 0 3 1 4 2 0 2 5 2 1 2 0 0 2 0 2 3 0 4 0 0 2 1 4 2 2 1 2 2 0 2 3 1 2 2 4 0 1 2 1 0 2 1 1 0 1 1 1 5 3 3 3 2 3 0 2 0 0 0 5 5 1 1 2 1 4 2 0 3 1 0 2 1 4 1 0 1 0 5 9 1 0 2 0 4 0 1 3 1 1 0 1 1 4 2 3 1
chrX:19725102:19725824:clu_226 0 0 0 0 1 0 1 0 0 0 0 0 0 0 0 0 0 0 0 2 0 0 0 0 0 0 1 0 0 0 3 0 0 0 0 0 0 0 0 0 0 0 0 0 0 2 0 0 0 0 0 0 1 0 0 0 0 0 0 0 0 0 0 0 0 0 0 0 0 0 0 0 0 0 0 2 0 0 0 0 0 0 0 1 0 0 0 0 1 3 2 0 1 0 2 0 2 0 0 0 0 0 0 0 0 1 0 0 0 0 0 0 0 1 0 0 0 0 0 0 0
chrX:19725102:19738065:clu_226 0 0 0 0 0 0 0 1 0 0 0 1 0 0 0 2 0 1 1 4 0 0 0 0 1 2 0 2 1 0 0 1 0 0 0 0 1 0 0 0 0 0 0 0 0 2 0 0 0 0 0 0 0 0 1 0 0 0 0 0 0 0 1 1 0 0 0 0 0 0 0 0 0 2 0 0 0 0 0 0 1 0 0 0 1 1 0 1 0 0 0 0 0 1 0 0 0 1 0 0 0 0 0 0 0 0 0 0 1 1 0 0 0 0 0 0 0 0 0 0 0
chrX:19725102:19764436:clu_226 203 67 146 241 153 134 149 144 143 194 164 190 198 65 144 188 113 164 153 281 193 156 103 201 130 167 211 180 142 143 237 111 145 187 122 156 122 116 118 112 270 197 150 178 190 138 148 172 137 157 123 99 117 83 197 187 125 141 63 136 80 154 152 179 165 127 57 83 149 121 82 149 218 246 192 137 146 166 68 155 142 139 69 117 207 105 196 192 158 142 124 71 147 162 55 191 109 152 132 63 110 55 217 231 191 104 124 206 199 150 155 136 93 98 155 202 142 184 72 107 111
chrX:19738206:19764436:clu_226 1 0 0 0 0 0 0 1 1 0 0 0 0 0 1 0 0 1 0 2 0 0 0 0 0 0 0 1 1 0 2 2 1 0 0 0 1 0 0 0 0 0 1 1 0 0 1 0 1 1 0 0 0 0 0 0 0 0 0 2 0 0 0 1 0 0 0 0 0 0 0 0 0 0 0 0 0 2 0 1 0 0 0 1 0 0 0 1 3 2 1 0 1 0 0 4 1 1 0 0 1 0 0 0 0 0 2 0 1 1 2 2 0 0 0 2 1 1 0 0 0
chrX:19764559:19817752:clu_227 9 1 7 10 5 11 16 17 6 0 3 4 16 5 7 7 5 5 12 4 3 3 11 6 0 9 5 7 6 7 3 12 5 3 5 5 3 1 4 1 33 1 5 6 7 2 5 2 4 5 9 11 5 4 14 8 2 11 0 7 3 6 5 4 6 2 3 3 4 2 4 13 2 8 9 1 3 1 3 4 4 1 3 1 15 25 11 9 1 2 9 20 3 4 2 4 2 5 3 4 1 7 18 26 12 17 2 6 13 5 11 16 6 0 7 5 3 6 2 2 19
chrX:19764559:19854243:clu_227 144 74 108 168 124 98 123 126 123 147 126 146 153 84 97 165 108 160 134 233 140 130 93 161 120 121 128 124 130 110 170 83 155 122 87 123 88 92 67 125 194 154 108 101 139 98 109 125 127 95 116 77 101 95 144 158 107 101 54 93 77 113 164 154 109 113 46 86 89 92 84 112 143 207 142 102 133 145 60 123 94 137 76 109 149 80 130 139 119 107 82 84 150 140 57 165 79 111 108 52 113 48 167 191 146 90 122 155 147 89 132 91 70 65 120 134 113 142 58 77 80
chrX:19764559:19854269:clu_227 7 1 6 11 12 3 4 4 3 23 5 7 7 6 5 10 9 4 2 16 8 7 15 11 8 9 8 2 3 6 12 6 8 4 8 2 7 2 1 7 7 14 5 8 3 6 11 8 7 11 6 1 10 1 5 14 2 8 2 3 3 8 7 7 9 8 0 6 1 7 5 6 6 16 7 10 8 10 6 7 8 10 5 7 7 3 11 8 7 5 7 7 6 3 2 11 4 8 4 2 2 3 4 5 9 6 7 8 10 9 5 6 0 0 0 5 2 5 4 5 4
chrX:19764559:19905425:clu_227 3 0 0 0 0 0 0 1 2 0 0 0 0 0 0 0 1 0 2 0 0 0 0 1 1 0 2 1 0 0 0 0 0 0 1 1 1 0 1 0 1 2 0 1 0 1 0 0 2 1 2 0 1 0 0 0 0 0 0 0 0 4 0 2 0 0 0 0 1 0 0 1 0 0 1 0 2 0 2 1 0 0 0 0 1 0 0 0 1 0 0 0 0 1 0 0 2 0 0 0 1 2 1 1 1 0 0 0 3 2 0 0 0 0 0 0 0 0 0 1 0
chrX:19854400:19856812:clu_227 0 0 0 1 0 0 0 1 0 0 0 0 1 2 2 0 0 0 0 0 0 0 0 1 0 0 0 0 0 0 0 0 0 1 0 2 0 0 0 2 0 0 1 0 0 0 0 1 0 0 0 0 0 0 0 0 0 0 2 0 0 0 0 3 0 2 0 0 0 0 0 0 0 0 0 0 0 0 0 0 0 0 0 0 1 1 0 0 2 0 0 1 1 0 0 0 0 0 0 1 0 0 0 0 0 0 0 0 0 0 0 0 0 3 0 0 0 0 0 0 0
chrX:19854400:19905425:clu_227 71 31 28 65 58 27 55 53 67 38 85 44 65 22 62 60 45 74 54 94 66 51 59 84 44 46 74 66 47 58 110 51 62 31 60 63 42 50 36 41 100 78 41 29 55 102 63 45 37 65 71 15 48 34 63 62 46 47 21 56 39 51 87 81 74 37 38 41 44 42 50 40 62 92 60 32 62 67 32 76 43 64 31 40 84 20 70 56 78 18 34 27 61 47 29 72 37 75 59 25 52 18 78 57 67 29 40 79 70 68 57 57 15 32 53 72 57 29 32 43 37
chrX:19932510:19933057:clu_228 0 0 0 0 0 2 0 0 0 0 0 0 0 0 1 0 0 0 0 0 4 0 2 0 0 0 0 0 1 0 0 0 0 0 3 0 0 2 0 0 0 0 0 0 0 0 0 0 0 1 0 0 0 0 0 0 1 2 0 0 0 1 0 0 0 0 0 0 0 0 0 2 0 0 0 0 0 0 2 0 0 0 0 0 0 0 0 0 0 0 1 0 0 2 0 0 1 1 0 0 0 0 0 0 0 0 1 0 0 0 1 0 1 0 0 0 0 0 0 0 0
chrX:19932544:19933057:clu_228 0 0 0 0 0 0 0 2 0 1 1 0 0 0 0 0 3 0 0 1 0 0 1 3 2 1 1 0 2 0 4 1 2 2 0 2 0 0 1 0 0 0 1 1 2 1 0 1 0 0 0 1 1 2 0 0 1 0 0 3 0 0 0 1 5 0 0 0 2 0 2 1 1 0 2 1 0 0 2 2 0 0 0 3 1 1 1 0 1 0 0 0 6 0 0 1 0 2 0 1 3 0 0 4 1 2 1 1 0 0 2 1 0 0 0 1 7 0 0 1 0
chrX:19935452:19947903:clu_229 19 8 20 24 24 13 13 11 10 17 18 13 23 6 12 9 11 24 19 16 25 11 8 20 11 8 4 18 13 15 6 17 3 10 11 8 12 6 11 9 11 10 13 15 6 16 10 12 12 15 9 12 17 14 19 12 9 14 5 7 2 8 13 23 15 14 8 12 18 8 3 13 11 15 9 4 16 11 6 15 14 13 6 5 16 3 15 16 8 9 13 6 10 4 5 17 5 8 10 2 9 11 17 23 23 12 9 11 10 15 15 7 18 14 11 9 19 18 7 13 18
chrX:19935452:19953927:clu_229 0 1 0 2 2 0 1 0 0 0 1 1 0 2 2 0 2 2 0 0 1 0 0 1 0 1 0 0 0 1 0 0 2 0 3 0 2 0 0 3 1 2 0 1 0 0 2 0 2 1 0 0 0 1 4 2 2 0 0 0 2 0 0 3 0 0 0 2 0 3 2 0 0 0 1 0 1 3 0 2 0 1 1 0 3 2 1 0 0 0 5 0 2 0 0 1 2 0 0 0 0 0 1 1 2 0 0 2 0 0 3 0 1 1 1 1 0 1 3 1 1
chrX:19935452:19955536:clu_229 0 0 0 2 2 0 0 0 0 0 1 0 0 0 0 0 0 2 0 1 0 0 0 0 0 0 0 0 0 0 1 0 3 2 0 0 0 0 0 0 0 0 0 0 0 0 0 0 0 0 0 0 1 0 2 2 0 0 0 0 0 0 0 0 0 0 1 0 1 0 1 1 0 0 2 0 0 0 1 0 0 0 0 0 0 0 0 1 0 0 0 0 1 0 1 2 0 2 0 0 0 0 0 0 0 0 0 0 0 1 0 0 1 2 0 1 0 0 0 0 1
chrX:19935452:19955623:clu_229 0 2 1 0 6 1 0 0 1 2 2 1 1 0 0 0 0 0 3 0 0 0 4 2 0 0 0 0 1 2 0 0 1 0 2 0 0 0 0 1 2 0 1 0 0 1 0 1 0 0 0 1 0 0 0 2 0 0 2 0 0 1 0 0 1 0 0 1 0 1 0 1 0 1 0 0 0 0 1 0 0 0 0 0 1 1 0 1 0 1 1 0 0 2 0 0 1 0 0 0 2 0 1 0 0 1 0 0 0 0 0 0 4 0 0 0 0 3 2 1 1
chrX:19948058:19953927:clu_229 27 4 19 15 12 12 14 11 10 15 18 6 15 5 8 18 16 15 17 14 9 10 15 22 6 15 7 3 16 15 15 10 13 14 22 7 15 8 14 8 14 13 20 12 17 14 9 12 17 5 7 13 13 13 8 19 14 14 5 11 7 14 10 16 6 10 6 21 10 8 13 14 4 15 17 8 13 6 9 14 16 13 2 6 15 15 24 22 16 3 12 8 14 8 6 22 5 7 14 5 16 11 26 22 13 3 7 12 17 11 16 13 21 11 9 11 13 35 10 18 19
chrX:19948058:19953942:clu_229 0 0 2 2 2 0 0 0 0 0 1 0 1 0 0 0 0 0 0 0 0 0 1 1 0 0 0 0 2 0 0 0 1 0 0 0 1 0 1 0 0 0 0 1 0 2 0 0 0 0 0 0 1 0 0 0 0 0 0 0 0 1 0 0 0 1 0 0 0 1 0 0 0 0 0 0 1 0 0 1 0 0 0 0 0 1 0 0 0 0 0 0 0 1 1 0 0 0 1 0 0 0 0 0 2 0 0 0 0 0 0 1 0 0 0 0 0 0 0 1 0
chrX:19948058:19955536:clu_229 0 0 1 0 0 1 0 0 0 0 0 0 0 0 1 0 0 0 1 2 0 1 0 2 3 0 2 0 2 0 0 1 1 5 1 0 0 0 0 1 0 0 1 2 0 0 1 0 1 0 0 2 1 0 0 1 1 1 1 0 0 0 1 0 0 0 1 1 2 0 0 0 2 1 0 0 0 0 0 1 0 0 0 1 0 0 1 0 2 0 1 1 0 1 0 0 0 1 0 0 1 0 3 0 0 0 0 0 1 0 0 0 0 0 0 0 0 2 1 2 0
chrX:19948058:19955623:clu_229 1 1 4 3 1 0 1 0 0 0 2 2 2 0 0 0 6 2 1 2 1 0 0 1 1 0 0 0 2 2 0 3 1 0 0 1 1 0 1 0 2 0 0 0 0 3 0 2 0 0 1 3 0 0 1 1 0 2 3 0 0 2 0 3 1 1 0 4 1 2 2 0 1 2 0 2 0 1 0 0 0 1 0 0 2 1 2 0 0 0 0 0 1 0 0 0 0 0 1 0 0 0 0 4 0 2 2 0 0 1 1 0 1 0 0 2 0 2 0 0 0
chrX:19954016:19955536:clu_229 8 3 5 4 6 3 11 4 8 4 12 4 6 6 3 7 5 4 7 4 3 5 3 6 1 4 5 6 9 9 5 10 13 4 2 2 3 6 2 3 16 5 3 4 6 7 7 4 2 6 7 8 7 4 8 7 5 10 4 9 4 5 5 15 6 8 4 4 10 6 3 8 5 17 6 5 6 6 9 14 13 6 1 0 9 7 9 7 6 2 11 3 4 11 0 4 3 1 9 0 11 2 14 14 6 5 7 6 6 3 10 5 7 6 1 9 3 10 2 5 8
chrX:19954016:19955623:clu_229 13 2 16 9 18 11 6 5 6 18 13 8 10 6 5 6 9 9 13 20 7 4 8 18 5 9 7 8 14 11 4 9 5 14 11 4 10 12 9 6 16 7 15 6 6 12 9 5 10 4 7 16 4 6 12 4 11 13 9 4 3 9 18 14 12 11 8 11 7 5 11 13 4 12 15 8 1 9 7 10 6 7 4 9 10 18 14 19 7 5 8 5 5 6 2 12 2 3 15 3 14 11 15 32 14 6 5 7 17 10 22 9 4 11 7 10 5 23 7 13 18
chrX:19955650:19968871:clu_230 14 5 29 23 33 20 11 9 15 20 22 14 19 9 11 8 18 14 20 22 11 9 15 27 8 19 11 11 20 19 5 9 14 15 12 9 15 16 8 9 17 12 17 9 16 14 17 12 12 10 15 26 7 15 22 9 12 16 14 20 3 12 20 17 18 13 10 15 8 15 20 13 9 15 18 11 6 14 16 17 6 12 6 5 16 29 24 23 11 20 10 12 6 16 3 12 6 7 19 8 13 16 15 29 21 18 10 13 16 12 31 13 21 9 7 13 6 27 13 27 19
chrX:19955650:19983162:clu_230 0 0 0 0 4 0 0 0 0 0 0 0 1 0 0 0 0 1 0 0 0 0 0 0 0 0 0 0 3 0 2 0 0 0 0 0 0 0 0 1 0 0 0 0 0 0 0 0 0 0 0 1 0 0 0 1 0 0 2 1 0 0 1 1 2 0 0 0 0 0 0 0 0 1 0 0 0 0 0 0 0 0 0 0 1 0 0 0 0 0 0 0 1 0 0 0 1 0 0 0 0 0 0 0 0 0 0 1 1 0 0 0 0 2 0 0 0 1 0 1 1
chrX:19973624:19983162:clu_230 3 3 6 11 12 14 6 5 5 5 2 9 3 3 3 9 6 4 6 3 3 4 6 8 8 7 3 9 3 6 2 3 3 6 6 3 7 3 6 8 6 9 9 6 4 3 9 9 1 4 5 5 5 6 8 7 7 5 4 6 4 9 3 5 3 8 3 4 7 2 5 2 12 5 9 7 0 3 2 6 1 8 3 4 17 10 8 14 6 3 5 1 6 9 6 4 5 10 5 3 4 7 13 8 7 7 5 5 10 7 4 6 15 9 3 5 8 20 1 4 5
chrX:19973684:19983162:clu_230 18 4 16 8 25 20 10 15 10 11 22 14 11 4 8 9 15 11 17 7 11 18 9 9 7 15 8 17 13 18 13 12 12 9 19 5 12 12 12 7 20 12 17 9 17 19 9 3 7 7 4 24 8 2 16 14 9 11 6 12 6 13 19 12 19 10 11 17 11 11 14 22 18 15 6 4 9 13 6 12 6 5 5 9 17 16 18 21 13 9 24 10 19 15 6 12 3 6 15 2 9 9 21 17 16 9 6 21 10 8 20 11 12 12 17 7 13 33 8 21 15
chrX:19972010:19972258:clu_231 0 3 3 1 0 0 1 0 0 2 1 1 0 0 0 3 0 0 0 0 1 1 3 0 0 1 0 0 1 2 1 2 0 0 0 2 0 0 0 0 0 0 0 0 1 1 0 2 0 0 1 0 0 1 4 0 0 0 0 1 0 0 0 0 3 0 0 0 1 2 1 2 5 0 1 0 0 1 0 0 4 0 1 0 0 1 2 1 3 1 2 0 1 0 0 2 0 1 0 0 2 0 1 0 0 0 0 3 0 1 1 1 1 0 0 1 1 1 1 0 0
chrX:19972010:19973509:clu_231 36 12 33 30 34 30 16 13 10 21 18 16 23 7 23 11 21 18 27 18 20 7 17 22 9 18 2 23 35 33 14 12 13 20 14 15 12 14 24 21 26 18 27 10 23 13 24 16 25 15 13 36 16 7 25 27 18 26 22 25 13 18 17 27 33 24 4 15 18 18 14 20 15 11 10 12 11 17 14 23 7 20 8 12 27 19 19 22 14 18 19 16 28 14 9 11 11 13 23 10 18 19 27 26 38 15 19 17 18 21 18 24 16 14 13 24 13 56 10 18 27
chrX:19972328:19973509:clu_231 1 0 1 0 1 0 3 0 0 2 2 0 2 0 0 1 2 0 0 3 2 1 0 2 0 1 0 1 1 4 6 2 0 4 2 0 0 2 1 0 1 2 0 0 0 2 4 1 1 0 0 0 1 3 2 2 0 1 0 0 0 0 1 0 1 0 2 0 0 1 0 3 0 1 0 2 2 0 0 0 5 0 1 2 1 0 0 2 2 0 2 2 2 1 0 4 0 1 0 0 2 0 1 1 0 2 0 2 0 0 0 2 2 1 0 1 3 4 1 0 1
chrX:19984767:19985606:clu_232 2 0 0 0 0 0 0 1 0 0 0 0 0 0 0 0 0 0 0 0 0 1 0 0 0 1 0 0 1 0 0 0 0 0 0 0 1 0 0 0 0 0 0 0 1 0 0 0 0 0 0 0 0 0 0 0 0 0 0 0 0 0 1 1 0 0 0 1 0 0 0 2 0 0 0 0 0 0 0 0 0 0 0 2 0 1 0 1 2 1 0 0 3 0 0 0 0 0 1 1 0 0 0 0 0 2 0 0 0 2 2 0 0 0 0 2 0 0 0 1 0
chrX:19984767:19988342:clu_232 25 10 16 18 15 14 6 6 9 8 19 15 16 10 16 12 12 14 13 24 13 16 14 11 5 14 12 8 16 12 14 7 26 17 14 10 6 8 19 15 26 13 18 15 14 11 13 2 17 10 11 13 8 5 17 24 13 12 16 8 16 9 14 20 15 13 9 27 11 11 21 20 9 11 9 6 14 11 8 14 12 17 5 6 12 19 13 18 19 11 8 10 25 10 11 22 2 5 18 12 13 17 22 19 13 14 11 12 30 17 18 10 17 14 5 9 4 27 4 21 16
chrX:19985684:19988342:clu_232 2 0 0 0 0 0 0 1 0 0 0 0 0 0 0 0 0 0 1 0 1 0 0 0 0 1 0 0 0 0 0 0 0 0 0 0 2 2 0 0 0 0 0 0 1 0 0 0 0 0 0 0 0 0 0 0 1 0 2 0 0 0 1 1 0 0 0 0 0 0 0 0 0 0 1 0 0 0 0 0 0 0 0 0 0 1 0 0 1 0 0 0 3 1 0 1 0 0 3 0 0 0 0 0 0 0 2 0 0 0 0 0 0 0 0 0 0 0 1 0 0
chrX:19988416:20006083:clu_233 0 0 2 0 1 1 0 3 0 1 0 0 0 0 0 0 0 1 0 0 0 0 0 0 1 0 0 2 1 0 0 0 0 0 0 1 0 0 0 0 0 0 1 0 0 0 0 0 0 0 0 0 0 0 0 0 0 0 0 0 0 1 1 0 0 1 0 0 0 0 1 0 0 0 0 0 0 0 0 0 0 0 0 0 0 0 0 0 0 2 0 0 1 0 0 0 0 1 0 3 0 0 0 1 0 3 0 0 0 0 0 1 0 0 0 0 0 0 0 0 0
chrX:19988416:20006097:clu_233 2 0 1 2 0 0 0 1 0 1 0 1 2 0 0 0 1 0 0 1 1 1 0 0 0 0 0 0 2 0 0 0 1 2 0 0 0 0 1 0 1 0 2 0 0 0 2 0 1 1 1 3 1 0 4 3 0 0 1 0 0 2 0 2 0 2 0 3 0 0 0 2 2 0 0 1 0 2 0 1 0 0 0 0 2 0 2 2 0 0 0 0 1 0 0 0 2 2 1 1 1 1 5 0 0 0 1 0 2 1 0 0 0 2 0 0 0 3 2 0 6
chrX:19988416:20008568:clu_233 0 1 0 0 2 1 0 1 1 1 1 0 0 0 0 1 0 0 0 1 1 0 0 0 0 0 0 1 0 4 0 0 0 0 0 0 0 0 0 2 1 0 0 0 2 0 0 0 1 0 1 0 0 0 0 1 1 0 0 1 0 0 0 0 0 0 0 0 0 1 0 0 2 3 0 0 1 0 0 0 0 0 0 0 0 0 1 0 0 0 2 0 1 2 0 2 0 0 2 0 0 0 0 0 0 1 1 2 0 0 1 0 0 0 0 0 0 1 0 1 3
chrX:19988416:20009026:clu_233 5 0 0 1 1 0 1 0 2 1 3 0 2 0 4 3 0 4 1 2 1 1 1 1 0 0 0 0 1 0 3 0 0 2 1 2 1 0 0 2 0 0 3 1 0 0 0 1 2 0 1 5 2 1 2 3 1 4 4 0 1 0 0 0 4 1 0 2 2 0 3 4 0 0 1 0 1 4 0 3 0 2 0 0 0 0 0 3 0 0 0 2 1 0 0 0 0 0 0 0 0 0 0 1 2 3 3 0 4 1 0 3 0 1 0 0 0 4 2 3 1
chrX:20026516:20028895:clu_234 2 2 2 5 1 1 7 2 3 3 1 8 1 3 11 3 0 0 0 15 6 14 2 4 2 6 5 7 4 5 0 1 2 2 7 3 8 0 1 10 8 0 0 2 3 4 2 4 7 7 4 1 5 1 4 0 1 2 0 3 3 5 4 1 6 0 1 0 0 3 0 2 6 2 7 4 2 7 1 2 1 1 2 4 11 3 0 1 3 1 4 1 1 13 3 8 3 6 3 0 3 0 3 8 18 4 3 10 3 0 5 8 1 1 2 10 0 9 1 9 0
chrX:20026516:20030467:clu_234 0 1 2 0 0 0 0 0 0 1 0 0 0 2 2 0 0 0 0 0 0 0 0 0 0 1 2 0 0 0 0 0 0 1 0 0 0 0 0 0 0 0 0 0 0 0 0 4 0 0 0 0 0 1 0 0 0 0 0 1 0 0 0 0 0 0 0 0 0 0 0 1 0 0 0 0 0 1 0 0 4 0 0 1 0 0 0 0 0 0 0 0 0 0 1 1 0 0 0 0 5 0 0 2 0 0 0 0 2 0 0 0 0 0 0 0 0 0 1 1 0
chrX:20029170:20030467:clu_234 1 3 0 12 1 2 3 0 1 0 0 8 7 3 3 4 0 1 4 7 0 4 1 2 0 5 3 3 2 4 0 1 2 4 3 0 0 2 2 1 1 2 0 3 0 3 9 8 1 0 3 0 1 3 2 0 2 2 0 1 1 2 3 1 4 0 0 1 2 1 0 1 6 1 5 3 2 3 0 2 0 1 1 3 6 0 0 2 0 3 1 2 1 2 0 9 0 6 2 0 7 2 0 1 8 0 2 7 4 2 1 4 1 2 7 6 3 2 3 2 1
chrX:20034443:20043069:clu_235 0 1 1 0 3 0 0 0 1 0 0 0 0 0 6 4 0 0 0 1 1 0 4 2 0 0 0 0 1 1 0 2 1 0 0 0 0 0 2 2 2 0 0 2 0 2 0 2 0 0 4 0 1 0 0 2 0 0 2 4 2 3 0 0 0 0 3 3 1 2 2 0 2 1 1 0 2 2 2 0 1 0 0 1 2 1 0 1 0 1 1 1 1 0 1 0 1 3 1 0 5 0 0 2 0 2 0 1 1 1 6 5 2 0 3 3 0 0 0 1 0
chrX:20039667:20043069:clu_235 0 0 1 0 0 0 0 0 0 0 0 0 0 0 0 2 0 0 0 0 0 0 2 0 1 0 0 0 1 0 0 0 1 0 0 1 0 0 0 0 0 0 0 1 0 1 2 0 0 2 0 0 0 0 2 2 0 0 0 0 0 0 2 0 1 0 0 0 2 0 0 0 0 0 0 1 0 0 0 0 0 0 0 0 0 0 0 0 0 0 0 0 1 1 0 0 1 3 0 0 0 0 0 0 0 0 2 0 0 0 0 2 0 0 1 0 0 0 0 3 0
chrX:20044070:20044481:clu_236 1 0 0 0 1 0 0 0 0 0 0 1 0 2 0 0 0 0 1 0 0 0 0 0 0 0 0 0 0 0 0 0 0 1 0 0 0 0 0 0 0 0 0 1 0 0 0 0 0 1 0 0 0 0 0 2 1 0 1 1 0 0 0 0 0 0 0 0 0 0 0 0 0 0 0 0 0 0 0 0 3 0 0 0 1 0 0 0 0 0 0 0 0 2 1 0 0 0 0 0 0 0 0 0 0 0 0 0 0 0 0 0 0 0 0 0 0 0 0 0 0
chrX:20044070:20060620:clu_236 2 0 0 2 0 1 1 0 1 0 3 0 0 0 2 3 0 0 1 0 5 1 1 0 1 0 2 0 0 2 0 3 0 0 0 1 1 1 2 3 1 2 1 0 1 2 0 1 0 3 0 0 3 0 2 0 0 0 0 1 3 1 1 2 1 0 2 0 0 1 0 0 0 1 2 0 1 2 0 2 2 0 0 1 1 0 0 2 0 1 2 1 0 0 0 0 0 4 0 0 4 0 0 2 0 0 1 2 0 2 0 5 3 1 2 2 0 0 1 1 0
chrX:20148725:20150300:clu_237 661 341 525 734 384 588 1041 411 631 575 578 947 740 483 686 837 266 249 357 932 1033 884 496 1078 385 845 647 464 507 652 805 555 706 1047 506 744 947 706 489 590 503 757 444 650 615 942 475 821 560 639 736 402 362 530 536 636 461 346 307 618 449 634 506 953 503 471 444 394 851 341 229 417 840 819 897 644 637 1086 425 728 771 638 460 531 951 390 381 486 477 936 523 292 550 809 388 787 333 680 338 559 528 300 379 375 989 271 490 949 598 675 471 467 594 598 811 825 942 578 236 344 962
chrX:20148725:20153856:clu_237 2 0 2 2 0 3 0 0 0 1 4 9 2 3 3 3 2 1 4 4 4 2 9 0 0 2 2 1 2 3 8 1 6 9 5 0 0 1 1 1 0 2 0 7 2 5 1 3 3 1 3 2 0 1 2 0 1 1 0 3 3 2 5 5 2 5 0 2 5 1 0 3 1 12 3 4 4 4 1 4 2 2 5 2 2 3 1 0 2 4 0 3 1 5 2 2 2 2 3 2 4 1 0 0 1 1 1 3 0 5 4 3 3 1 9 2 0 1 0 2 3
chrX:20150381:20152075:clu_237 723 347 592 768 457 650 1128 391 667 671 615 1071 697 503 801 872 272 291 349 999 1183 970 549 1218 390 917 722 488 577 711 880 652 850 1019 552 763 928 701 555 611 537 763 395 671 594 1022 561 823 607 711 790 441 386 602 615 733 494 430 351 636 485 709 474 1037 523 536 462 449 936 376 230 465 897 863 993 677 667 1277 483 757 867 743 498 590 1135 469 412 496 439 1129 553 322 678 898 417 901 322 673 352 553 541 307 480 433 1065 291 571 1062 656 744 499 484 601 605 847 839 978 635 266 389 1065
chrX:20150381:20153856:clu_237 0 0 0 2 0 0 0 0 0 0 0 0 1 0 2 0 0 0 0 2 1 0 0 0 0 0 0 0 0 0 0 0 0 0 0 2 0 0 0 0 0 0 0 0 1 0 0 0 0 0 0 0 0 0 0 0 0 0 0 0 0 1 0 0 0 0 2 0 1 0 0 0 0 0 0 0 0 0 0 0 2 0 0 0 0 0 1 0 0 0 0 0 0 0 0 1 0 0 0 0 0 0 1 0 0 0 0 1 0 0 1 0 1 0 0 1 0 0 0 0 0
chrX:20152125:20153856:clu_237 683 362 569 712 430 624 1089 382 637 657 629 1080 720 520 773 832 269 290 334 929 1097 942 536 1210 386 797 683 456 583 685 833 607 817 922 551 713 876 690 451 583 566 749 443 603 561 1043 531 795 530 692 754 412 386 580 573 709 494 433 357 633 504 650 456 1025 480 508 521 435 850 388 274 421 851 823 1004 634 614 1137 500 753 765 712 520 613 1082 452 424 445 428 1157 506 364 656 881 405 839 363 628 337 539 509 307 462 458 1061 264 545 1015 644 693 454 468 561 502 782 806 985 655 286 393 1044
chrX:20153959:20156657:clu_238 674 375 494 707 412 522 1166 374 664 661 584 1061 935 529 749 892 290 293 377 982 1048 974 515 1258 399 777 756 476 511 709 921 557 799 995 511 786 943 681 493 593 564 826 522 644 521 1011 494 934 597 699 718 359 324 631 613 673 521 459 370 631 548 694 467 1115 557 444 483 342 830 385 241 396 827 884 1294 715 633 1262 457 799 782 718 503 616 1109 357 518 509 450 1116 499 365 690 939 434 915 385 623 359 559 548 326 436 544 1010 304 581 1072 640 625 456 513 487 455 802 824 1213 539 300 345 961
chrX:20153959:20159743:clu_238 1 0 0 0 0 0 0 0 0 0 0 1 2 2 1 0 0 0 0 0 2 0 0 1 0 0 0 0 0 0 0 1 1 0 0 1 0 0 0 0 0 0 0 0 0 0 2 0 0 2 1 0 0 0 2 0 0 1 0 1 1 1 0 2 0 0 0 0 0 0 0 0 0 2 0 1 0 2 0 0 0 0 0 0 0 0 0 0 0 1 0 2 1 0 1 0 1 0 1 4 0 0 0 0 0 0 1 0 1 0 0 0 0 0 0 0 3 0 1 0 0
chrX:20156740:20158814:clu_238 1 1 1 0 0 0 2 0 0 0 1 0 0 0 0 1 2 0 0 0 0 2 0 0 0 0 0 0 4 0 3 1 0 0 0 0 1 0 1 0 0 0 1 0 1 0 0 3 1 0 2 0 0 0 0 0 0 0 0 0 0 0 0 1 0 0 0 1 1 0 1 0 2 0 0 0 0 0 0 0 2 1 3 0 1 0 1 0 0 0 0 0 0 0 0 1 0 0 0 0 0 0 0 1 3 2 0 0 1 0 0 0 0 0 2 0 0 0 0 0 2
chrX:20156740:20159314:clu_238 1 0 0 1 2 0 0 0 2 2 1 3 0 0 0 0 0 0 0 2 1 0 0 1 0 0 0 0 2 0 2 1 0 2 0 0 1 1 0 0 0 1 0 0 0 0 0 2 0 0 0 2 0 0 2 1 0 0 0 0 0 0 1 2 0 0 0 0 1 0 0 0 1 0 3 0 0 0 0 0 1 0 0 0 0 0 0 0 0 1 5 0 0 0 0 0 0 1 0 0 2 1 1 0 3 0 0 2 0 0 0 0 2 0 0 0 0 1 0 1 3
chrX:20156740:20159743:clu_238 292 171 184 323 176 210 644 205 348 274 300 477 387 243 354 446 118 158 196 440 512 453 281 592 177 362 346 215 246 308 453 272 395 360 352 363 431 333 207 295 281 353 190 328 260 589 224 410 309 320 350 134 174 243 281 326 208 249 183 296 226 333 263 528 294 227 240 191 374 158 139 187 400 407 435 233 349 528 228 402 386 368 218 259 482 147 208 255 237 466 255 145 320 494 198 411 161 328 187 268 255 152 219 217 482 117 188 480 262 304 227 233 184 207 389 374 535 199 131 183 396
chrX:20158897:20159314:clu_238 0 1 0 0 0 0 0 0 0 0 0 0 0 0 0 2 1 0 0 0 0 0 0 2 0 0 0 0 1 0 0 0 0 0 0 0 0 0 2 1 0 0 2 0 1 0 0 0 0 0 0 0 0 1 0 0 0 0 0 0 0 0 0 1 0 0 0 0 0 0 0 0 0 0 0 0 0 0 0 0 0 0 0 0 0 0 0 1 0 0 0 0 0 0 0 0 0 1 0 0 0 0 0 0 1 0 0 0 0 0 0 0 0 0 0 2 0 1 0 0 2
chrX:20169486:20170973:clu_239 1 1 0 0 0 0 0 0 0 0 0 0 0 1 0 2 1 0 1 0 0 0 0 2 0 0 0 0 0 0 1 0 1 0 0 0 0 0 0 0 0 0 0 0 0 0 1 3 0 0 0 0 1 0 0 0 1 0 0 0 1 0 0 0 1 1 0 0 2 0 2 0 0 1 0 0 0 0 0 0 0 0 0 0 2 0 0 0 0 0 3 0 0 0 0 0 0 0 0 0 0 1 0 2 1 0 0 1 0 1 1 0 1 0 0 0 0 0 2 0 1
chrX:20169486:20173548:clu_239 1 0 1 0 3 4 0 1 4 3 3 1 2 0 2 5 2 0 4 1 1 6 4 0 0 3 6 6 3 2 2 3 1 4 2 5 0 0 4 2 3 3 4 0 1 4 1 2 0 2 7 7 2 0 0 2 4 3 2 2 0 3 4 0 5 2 4 5 1 0 6 4 3 4 0 5 1 2 8 4 1 3 1 0 3 5 2 4 0 4 1 2 1 6 2 0 0 0 1 2 0 2 1 0 3 0 0 5 3 6 3 1 5 3 0 2 0 1 1 5 3
chrX:20171017:20173548:clu_239 0 0 0 0 0 0 0 0 0 0 0 0 0 1 0 0 0 0 2 0 0 0 0 0 0 0 0 0 0 0 0 0 0 0 0 0 0 0 0 0 0 0 0 0 0 0 0 1 0 0 0 0 0 0 0 0 2 0 0 0 0 0 0 0 0 0 1 0 0 0 0 0 1 0 0 1 1 0 0 0 0 0 1 0 1 0 0 1 1 0 2 0 1 0 0 0 0 0 0 0 0 0 0 1 0 0 0 0 0 1 0 0 1 0 0 0 1 0 1 0 0
chrX:20190986:20193282:clu_240 10 5 12 8 5 4 6 12 8 15 10 7 7 7 13 13 7 14 11 7 17 12 13 6 2 20 2 15 8 16 18 20 8 13 14 10 8 9 17 7 18 10 10 16 13 10 17 19 15 4 19 4 15 11 10 20 15 9 13 3 6 13 10 14 11 10 7 7 3 9 4 15 10 20 18 16 9 6 5 11 8 5 8 6 22 24 9 14 9 15 10 11 7 12 3 8 2 11 15 12 10 9 19 14 18 7 15 15 16 11 14 15 6 15 7 16 20 19 11 4 9
chrX:20190989:20193282:clu_240 105 54 66 96 69 75 94 87 73 80 110 88 99 41 77 100 34 69 107 90 79 119 85 127 43 133 71 91 80 98 103 99 68 89 93 73 58 106 75 57 135 75 77 71 102 76 83 148 79 91 73 72 96 42 131 65 107 60 65 73 41 69 85 85 119 48 65 62 63 54 55 92 90 144 100 73 58 100 51 83 92 92 78 45 164 99 78 92 78 104 63 49 70 144 70 65 41 82 94 44 78 80 116 77 133 68 80 122 106 93 96 113 95 100 72 101 101 143 38 93 72
chrX:20194610:20195114:clu_241 2 0 0 2 0 0 3 0 2 0 0 1 0 0 2 2 1 0 0 0 1 4 2 1 0 2 0 0 1 0 2 1 1 1 0 1 0 1 0 2 7 1 0 1 0 1 2 1 0 1 0 1 0 1 0 1 2 0 0 4 0 1 1 0 1 1 0 0 0 0 0 1 1 1 0 1 0 0 0 4 0 0 0 0 0 1 2 3 1 0 0 0 0 0 0 3 1 0 0 1 0 0 4 0 0 0 0 1 1 2 0 1 2 7 0 3 0 5 0 1 0
chrX:20194616:20195114:clu_241 118 45 75 104 79 97 83 100 96 88 86 80 103 37 74 102 34 54 80 93 108 112 68 99 37 116 67 115 85 101 96 109 68 69 88 92 119 91 92 58 136 63 59 96 97 116 96 125 72 78 111 66 87 39 168 94 103 65 51 91 46 112 111 80 97 48 62 83 72 57 50 100 100 140 89 65 79 91 55 82 97 77 68 50 165 88 76 99 90 77 91 47 71 120 48 77 53 103 111 66 89 67 121 78 128 70 77 135 110 91 114 146 91 106 68 93 82 161 82 73 122
chrX:20194634:20195114:clu_241 2 0 2 2 1 1 1 1 1 3 1 5 0 0 2 0 0 1 1 0 0 1 4 2 2 0 0 0 0 1 0 0 1 1 5 1 3 5 0 0 0 2 2 2 2 0 2 3 4 1 5 0 1 1 4 1 0 0 2 1 3 2 0 3 1 0 4 0 2 0 3 0 1 3 1 1 2 5 0 4 0 2 2 0 5 1 0 2 1 4 2 0 0 2 0 0 0 0 0 0 0 1 0 0 5 3 1 5 0 0 2 0 0 8 1 5 1 1 0 0 0
chrX:20222221:20227406:clu_242 114 41 72 108 95 88 68 102 96 78 100 66 88 45 58 117 43 66 85 78 83 105 73 124 40 107 71 109 105 91 90 78 68 100 105 76 102 99 98 59 156 96 69 99 87 103 89 119 71 107 79 76 90 62 126 105 99 77 48 79 51 75 123 75 103 57 73 52 65 56 60 88 98 121 85 89 82 87 55 98 77 90 58 60 150 105 79 99 63 104 70 73 92 110 59 68 41 88 67 59 79 80 97 86 163 66 79 140 82 66 83 108 98 85 71 109 114 174 60 76 98
chrX:20222221:20252876:clu_242 0 1 0 0 0 0 0 0 0 0 0 0 2 1 0 0 0 0 0 0 0 2 0 0 0 0 0 0 0 0 0 0 0 0 0 1 0 0 0 0 3 0 0 0 0 0 0 0 2 0 0 0 0 0 2 0 0 1 0 0 0 2 0 0 0 0 0 0 0 0 0 0 0 0 0 0 0 1 0 0 0 3 0 0 0 1 0 0 0 0 0 0 0 0 0 0 0 0 0 0 0 0 0 0 0 0 0 0 0 0 0 0 0 0 2 1 0 0 0 0 0
chrX:20227522:20250927:clu_242 1 0 0 1 0 0 0 2 0 0 0 1 0 0 0 0 0 0 0 0 1 1 1 2 0 3 0 1 0 1 1 3 0 2 0 2 0 0 0 1 0 0 3 1 1 1 0 0 0 0 0 0 1 0 0 1 2 0 1 1 4 0 0 0 0 0 0 0 3 2 0 1 0 0 0 0 3 1 0 1 0 0 0 0 2 2 0 0 0 1 0 1 0 1 0 0 0 0 0 0 2 0 0 2 1 0 0 2 0 0 1 0 1 0 0 0 0 3 0 3 0
chrX:20227522:20250928:clu_242 3 3 1 1 2 0 1 0 0 0 1 0 0 0 1 0 1 0 0 0 0 2 2 0 0 0 1 0 0 1 0 3 0 1 2 0 1 1 2 0 0 0 0 0 0 0 2 1 0 0 0 0 0 0 1 1 0 0 0 0 0 1 0 0 2 0 0 0 0 0 0 0 0 2 0 1 0 0 0 0 0 0 0 1 0 0 0 0 3 1 0 0 2 0 0 0 0 0 1 0 0 0 2 3 0 3 0 0 3 0 1 0 0 1 1 0 1 3 0 2 5
chrX:20227522:20252876:clu_242 113 61 83 114 77 78 122 119 112 64 132 83 105 48 82 122 42 53 105 106 100 95 93 113 52 127 103 143 94 101 101 134 77 93 87 102 100 101 80 76 173 104 64 110 117 120 117 114 99 99 110 54 97 44 135 111 89 66 43 107 43 111 98 99 115 49 69 70 69 60 45 105 109 151 106 76 89 114 49 96 95 101 54 46 175 104 112 121 72 102 105 54 105 128 55 86 50 97 112 59 108 74 141 75 132 61 89 147 109 76 87 141 86 79 74 131 113 125 50 89 102
chrX:20227522:20284682:clu_242 0 1 0 0 0 0 0 0 0 1 0 0 1 0 0 3 2 0 0 0 3 0 1 0 1 4 0 1 0 0 4 0 0 0 0 0 0 0 0 2 2 0 0 0 1 0 1 1 0 0 0 0 4 0 1 0 4 0 0 1 2 0 0 0 0 0 0 0 0 0 0 2 0 0 0 1 1 0 0 0 0 1 0 2 0 0 0 0 0 1 0 0 0 0 2 0 0 0 2 0 0 0 0 0 1 0 0 2 0 1 0 0 0 0 0 0 0 2 0 0 0
chrX:20251246:20252876:clu_242 1 0 3 0 4 5 1 1 0 2 1 2 6 2 4 5 1 6 0 2 2 0 0 3 0 1 1 0 3 2 2 4 3 0 1 1 5 4 0 0 2 2 1 1 4 0 5 0 4 2 3 1 3 1 1 0 4 4 1 2 0 0 2 1 2 2 0 2 0 2 1 6 6 0 1 2 0 4 0 1 3 0 0 0 2 6 2 0 2 2 6 0 3 0 4 4 2 4 5 0 2 0 10 0 2 3 5 2 1 2 2 2 1 0 2 2 2 5 1 1 0
chrX:20252932:20258687:clu_242 22 3 9 12 13 28 21 19 13 15 28 9 13 3 11 9 15 9 20 9 24 20 22 13 2 19 15 22 22 17 14 18 9 14 3 6 7 17 7 6 24 14 18 8 15 15 10 26 14 11 15 11 11 4 19 13 30 11 11 15 2 14 17 13 18 12 8 10 9 10 6 17 14 10 14 6 7 11 8 5 13 7 12 2 20 13 17 19 14 7 17 6 15 22 5 2 2 6 17 7 17 5 18 24 23 14 8 21 24 11 15 19 16 13 10 18 13 27 4 23 12
chrX:20252932:20284682:clu_242 45 35 28 59 34 27 77 43 53 33 56 40 61 19 57 82 21 31 47 56 56 62 38 77 32 65 57 84 36 51 47 73 49 49 52 58 61 64 48 40 86 69 31 59 49 67 58 56 51 62 55 20 46 30 80 58 48 37 28 54 19 60 42 68 65 33 41 40 42 30 24 43 57 94 60 34 49 74 30 56 52 60 21 27 105 41 51 63 34 61 42 37 56 74 26 40 28 61 64 37 52 38 77 41 69 37 49 67 74 45 46 81 30 37 38 71 69 43 27 40 46
chrX:20252932:20285157:clu_242 1 6 6 10 3 2 5 6 1 5 2 2 3 2 3 4 1 2 4 4 2 3 5 1 4 0 2 2 3 1 2 5 4 6 4 8 4 4 0 2 11 7 5 3 9 2 0 1 3 2 6 1 0 0 1 8 4 0 2 6 2 2 5 0 8 4 1 0 0 0 1 5 0 6 3 4 4 6 1 3 4 3 2 2 2 6 4 7 2 3 7 0 6 6 0 8 3 4 4 3 2 3 5 4 3 1 3 4 2 3 3 4 1 1 2 4 2 5 2 4 5
chrX:20258723:20259711:clu_242 6 4 4 10 4 9 10 8 7 6 4 2 4 0 3 1 10 7 7 3 11 9 9 7 0 9 5 8 10 8 4 8 10 7 3 2 2 5 3 1 6 5 11 4 5 5 4 13 5 5 8 10 8 4 6 4 8 1 3 5 2 5 9 8 9 4 0 3 2 2 8 3 3 4 8 3 0 5 5 6 5 2 5 1 13 4 9 3 7 2 1 0 3 10 3 0 0 4 5 1 3 0 9 9 10 7 4 12 13 2 8 10 6 2 6 7 5 7 4 10 4
chrX:20258723:20284682:clu_242 4 0 1 1 2 3 2 1 2 1 3 0 3 1 0 2 0 0 4 1 4 3 1 1 0 3 1 2 2 1 2 4 2 2 0 0 1 5 0 0 3 1 5 0 3 0 0 3 0 0 1 1 0 0 2 0 2 1 2 3 0 3 1 0 0 0 3 0 0 3 2 2 0 2 2 0 4 3 0 1 0 0 0 0 0 0 3 1 3 1 3 1 4 1 1 0 0 1 3 0 3 2 1 2 4 0 1 2 3 0 2 1 1 2 0 1 2 1 0 1 2
chrX:20258787:20259711:clu_242 4 0 7 1 5 4 1 6 6 1 5 3 2 1 3 0 3 2 3 0 7 2 5 4 1 3 2 5 5 5 4 7 4 0 0 1 5 4 2 1 3 1 8 0 1 1 7 3 3 3 1 4 4 1 7 3 1 5 3 5 2 3 5 2 7 0 1 1 1 0 2 4 6 2 4 4 0 4 2 1 3 1 3 0 7 1 10 6 5 3 4 1 5 6 4 5 1 0 0 1 0 1 5 5 7 6 4 4 6 4 6 8 0 7 1 3 0 5 0 0 5
chrX:20258787:20284682:clu_242 0 1 0 0 1 0 0 0 0 0 0 0 2 0 0 0 0 0 1 0 0 2 0 0 0 4 1 0 0 0 0 0 1 0 0 0 0 1 0 1 1 0 0 0 0 1 0 2 0 0 0 1 1 0 2 0 1 0 0 0 2 0 0 0 0 1 0 1 0 1 0 0 0 0 1 0 0 1 0 0 0 0 0 0 0 0 0 2 0 0 0 0 0 0 0 0 0 0 0 1 0 1 1 0 1 0 0 0 0 0 0 0 0 0 0 1 0 2 1 0 0
chrX:20259804:20284682:clu_242 8 0 2 5 1 2 6 3 4 9 6 1 5 0 7 4 3 3 9 3 8 5 4 1 3 10 6 11 12 8 11 7 2 6 2 4 8 6 0 0 5 1 8 4 5 7 8 0 5 4 10 2 6 4 4 2 4 3 4 7 0 5 9 3 11 7 3 0 3 10 2 4 5 4 6 6 1 5 0 1 8 2 3 0 1 3 6 3 8 0 8 2 2 10 2 0 2 4 10 2 5 0 8 16 11 6 3 7 3 2 4 2 2 3 1 6 7 7 0 7 8
chrX:20259804:20285157:clu_242 0 0 1 0 1 1 2 0 0 2 0 0 0 0 1 0 1 0 1 0 0 1 1 2 0 1 0 2 2 0 2 0 0 0 0 0 1 0 0 1 0 1 1 0 2 0 1 0 1 1 0 2 1 0 2 0 1 0 1 0 1 0 0 0 0 0 1 2 0 0 0 0 1 0 0 0 0 0 0 2 2 0 0 0 2 0 0 0 0 0 1 0 2 0 0 0 0 0 0 0 1 0 0 0 0 0 1 0 0 2 0 1 0 0 0 0 0 0 2 1 1
chrX:21519706:21534603:clu_243 2 1 2 5 0 6 1 2 0 3 2 2 3 2 0 5 0 0 0 2 1 9 1 0 1 9 7 0 5 6 2 6 3 3 4 8 1 5 12 5 1 9 0 2 0 5 0 12 2 0 5 0 1 2 0 2 4 1 0 3 4 0 0 0 0 0 0 2 6 0 0 0 5 4 2 1 2 8 0 1 0 0 0 2 9 11 0 6 1 1 8 0 0 0 1 2 2 7 5 1 3 1 1 2 12 1 0 4 4 0 10 0 0 7 0 8 0 1 0 3 3
chrX:21519706:21544985:clu_243 0 0 0 3 0 1 2 0 0 2 0 5 1 1 0 1 1 0 0 0 0 0 0 0 1 5 1 0 1 2 0 1 0 0 2 4 0 3 0 1 0 2 0 0 0 4 0 4 3 0 0 0 0 0 0 4 0 2 0 0 1 0 0 0 0 0 0 0 1 2 0 0 3 0 0 2 0 1 0 0 0 0 0 0 4 2 0 8 0 1 1 0 0 0 0 1 0 1 0 0 3 0 2 0 4 0 0 2 4 0 0 0 0 5 0 3 0 1 0 2 2
chrX:21534749:21537661:clu_243 2 0 2 1 0 0 0 1 0 0 1 2 0 0 0 2 0 0 0 0 2 0 0 0 0 0 0 2 0 1 1 4 0 0 2 0 2 2 0 0 1 0 0 0 0 2 0 3 0 0 1 0 0 0 0 0 0 0 0 0 0 0 0 0 0 0 0 0 0 0 0 0 0 0 0 0 0 0 0 0 0 0 0 0 2 0 0 0 0 0 0 0 0 0 0 0 0 3 0 0 2 0 0 0 3 0 0 0 3 0 0 0 0 0 0 3 0 0 0 1 0
chrX:21534749:21544985:clu_243 4 2 6 7 2 5 0 1 1 4 5 5 0 0 2 10 0 0 1 1 1 6 0 0 3 9 6 3 1 3 0 3 3 1 2 4 4 7 10 7 5 7 0 3 0 8 0 1 4 0 1 0 3 0 0 1 0 2 0 3 4 0 0 0 0 1 0 0 3 3 0 6 7 0 0 2 1 3 0 1 4 0 0 0 8 6 0 4 2 1 3 0 0 0 1 4 0 9 0 0 14 0 4 0 10 1 6 6 1 0 14 0 0 15 0 5 0 5 0 1 3
chrX:21550185:21579589:clu_244 2 0 8 3 0 6 0 1 0 2 2 4 2 0 2 7 0 1 2 5 0 8 2 0 0 8 2 0 3 1 0 3 5 5 0 3 0 4 9 2 2 9 0 2 0 6 1 5 3 0 4 0 0 0 0 1 1 2 0 1 6 1 0 0 0 0 0 0 0 0 0 2 3 0 0 0 3 2 0 0 0 0 0 2 9 13 0 4 0 0 3 0 0 0 0 1 0 8 1 0 4 2 1 0 11 0 0 3 1 0 11 0 0 3 0 8 0 3 0 1 1
chrX:21550185:21581356:clu_244 1 1 3 2 0 3 0 2 0 2 3 3 1 0 0 5 0 0 1 1 3 9 2 0 1 7 5 0 4 1 2 1 0 0 2 3 0 2 5 3 2 10 0 1 0 4 1 2 0 0 4 0 0 0 0 0 4 1 1 1 0 0 0 2 0 0 0 0 2 0 0 0 2 0 0 1 0 2 0 2 0 0 0 0 6 7 0 0 2 2 1 0 2 0 2 2 2 6 0 0 2 1 0 1 8 0 0 2 2 0 3 0 0 9 0 5 0 2 1 2 3
chrX:21579678:21581356:clu_244 4 0 8 6 1 4 1 2 0 1 2 0 3 1 0 1 0 0 4 8 2 3 4 0 5 10 3 0 2 2 1 3 1 7 1 6 0 4 10 7 3 3 0 0 0 4 0 3 5 0 0 0 0 0 0 0 4 5 0 4 0 1 0 0 0 0 0 1 2 2 0 0 8 0 2 2 1 5 0 1 1 0 1 2 5 16 0 4 0 0 2 0 1 0 2 9 0 8 1 0 4 1 1 0 9 0 0 7 1 0 7 0 0 2 0 2 0 8 1 0 3
chrX:21869730:21869985:clu_245 0 0 0 1 0 1 0 0 0 0 0 0 0 0 0 1 1 0 0 0 1 3 0 1 0 0 1 0 0 0 0 0 0 0 0 0 0 1 0 0 1 1 0 2 0 0 0 1 0 0 0 2 0 1 0 1 0 0 0 0 0 0 0 0 0 0 0 0 0 0 0 0 0 1 0 0 0 0 0 3 3 0 0 0 1 5 0 1 0 1 0 0 0 1 0 0 0 1 0 0 0 0 0 0 1 0 0 0 0 0 0 0 1 0 0 0 0 1 0 1 0
chrX:21869730:21871494:clu_245 72 41 77 57 45 72 67 28 83 81 76 86 77 33 82 89 38 61 37 84 62 57 71 97 47 60 55 68 68 52 73 76 79 113 62 59 56 68 63 66 54 75 47 57 69 63 54 89 60 71 53 55 60 57 62 71 69 56 38 74 38 58 58 88 51 92 50 94 45 34 39 61 78 61 96 55 90 95 35 66 57 62 50 43 81 68 64 47 59 107 57 35 53 69 31 57 39 62 49 40 52 36 44 34 78 38 38 74 56 70 79 64 72 72 65 77 74 109 32 58 84
chrX:21871621:21874601:clu_246 4 1 5 2 0 6 5 1 4 0 7 2 7 1 8 4 2 0 0 3 5 2 2 7 2 3 5 4 0 2 5 4 7 3 4 3 3 8 0 0 6 3 2 2 5 3 0 5 5 4 5 4 9 2 14 10 3 1 3 6 1 6 2 5 6 1 2 6 1 0 0 4 3 1 0 5 5 4 3 2 2 4 2 0 3 3 1 6 2 7 3 2 2 7 2 5 5 7 0 3 4 1 0 4 0 6 2 4 6 13 3 3 0 6 3 7 7 5 3 3 9
chrX:21871621:21874619:clu_246 4 3 0 2 3 2 1 4 2 0 4 5 4 2 0 3 0 0 2 1 0 2 0 4 0 0 3 2 7 1 5 2 8 6 5 3 2 6 0 0 4 4 2 3 6 2 0 0 6 2 8 1 1 4 4 10 7 0 1 1 0 1 4 1 2 9 4 0 3 3 3 2 4 4 9 2 3 4 6 7 1 4 0 0 1 8 0 5 2 1 5 2 0 0 0 2 0 4 0 8 3 0 1 5 2 3 2 6 4 3 4 3 6 7 6 0 11 5 2 0 6
chrX:21871621:21874637:clu_246 0 0 1 0 0 0 8 1 2 0 4 2 1 0 1 0 0 1 0 0 1 0 0 1 2 1 0 2 1 3 0 1 1 1 1 2 2 6 0 0 0 0 0 0 0 0 0 0 3 4 1 1 1 0 0 0 2 0 2 0 0 1 0 1 0 4 0 1 0 0 1 0 0 0 0 0 6 4 5 2 2 0 0 0 3 1 0 3 0 1 3 2 0 1 0 2 1 0 0 2 0 0 0 0 1 2 0 0 0 2 0 0 0 4 0 0 1 5 0 0 0
chrX:21871621:21875379:clu_246 0 0 0 1 0 0 1 0 1 0 1 1 1 0 0 0 2 0 0 0 2 2 3 0 0 1 0 0 1 2 0 0 0 0 0 2 0 1 4 2 1 1 0 0 4 0 0 1 0 1 0 0 0 2 0 2 0 0 0 0 0 0 0 1 0 0 0 2 0 0 0 0 0 2 0 0 0 1 0 0 0 0 0 0 2 0 0 3 0 0 0 0 2 0 0 0 0 0 0 1 0 0 3 0 2 0 0 1 1 1 0 0 2 0 0 0 1 0 0 0 0
chrX:21871621:21875967:clu_246 1 0 0 0 0 1 0 0 1 0 2 1 1 2 0 0 0 0 0 0 0 0 0 2 1 0 1 1 1 1 1 1 0 0 0 0 2 0 0 1 0 2 2 0 0 1 2 1 0 0 0 0 1 0 0 0 0 0 0 0 0 0 0 0 0 1 0 4 0 0 0 0 1 0 0 0 0 1 0 0 0 2 0 0 0 2 0 0 0 1 0 1 0 3 0 0 0 0 0 0 0 0 0 2 1 0 0 0 0 2 0 0 1 0 0 0 1 2 0 2 0
chrX:21871621:21886585:clu_246 84 45 83 99 66 106 92 52 98 108 109 91 99 50 121 126 57 78 64 108 110 92 97 97 65 75 90 101 98 75 98 109 91 114 60 91 102 122 82 99 93 89 74 83 113 108 93 98 74 100 80 84 85 98 115 120 93 56 46 72 76 103 78 126 61 129 61 118 82 62 48 75 91 87 124 92 91 128 63 102 87 107 67 83 118 67 81 50 74 132 77 58 82 101 64 110 46 100 80 62 61 55 65 66 108 65 78 96 77 112 99 91 92 128 86 116 91 143 53 105 127
chrX:21871621:21896160:clu_246 1 0 5 1 4 2 6 0 1 4 1 6 2 4 0 1 0 2 1 11 2 4 4 2 4 1 2 1 0 2 2 1 2 6 3 3 3 5 3 2 4 2 0 0 2 0 0 2 4 1 0 2 3 0 2 0 2 1 2 0 1 2 2 0 0 2 6 2 1 2 0 1 6 5 1 4 6 4 2 5 3 3 2 1 7 3 4 0 2 6 2 0 0 0 0 6 3 0 0 0 0 0 0 1 6 2 1 5 4 0 5 1 4 3 1 1 2 7 0 0 8
chrX:21875143:21875379:clu_246 0 0 0 0 1 0 0 0 2 0 0 0 0 0 0 0 0 0 0 0 0 0 0 0 0 0 0 0 1 0 0 0 0 0 1 1 0 1 0 0 0 0 0 3 4 0 0 0 0 1 0 0 1 0 0 0 0 0 0 0 1 0 0 0 0 0 0 1 0 0 0 0 0 2 1 0 0 0 0 0 0 0 0 0 1 0 0 0 0 0 1 0 0 0 0 0 0 0 0 0 1 0 1 1 0 0 0 0 0 0 0 0 0 0 0 0 0 0 0 0 0
chrX:21887796:21896160:clu_246 62 62 84 82 82 64 110 54 56 89 85 71 88 50 96 82 78 74 41 108 100 99 103 115 41 64 74 81 78 79 109 115 104 94 65 68 78 86 90 68 77 89 68 68 81 85 76 79 73 71 64 72 74 73 83 76 80 45 47 52 58 80 65 126 63 86 48 78 71 61 50 73 88 86 85 80 89 68 53 114 61 79 52 61 114 71 82 68 68 99 70 34 84 100 83 83 47 96 73 68 68 51 76 70 117 77 68 83 55 83 113 63 61 101 77 104 113 131 25 60 119
chrX:21896810:21899015:clu_247 80 58 108 93 78 113 103 52 96 106 103 108 113 57 106 129 80 85 70 144 104 63 126 103 79 85 88 135 92 72 92 100 109 141 77 109 95 91 87 76 93 121 79 92 109 104 90 115 78 96 102 107 69 77 90 111 99 67 58 78 78 91 90 103 82 120 81 106 86 52 59 82 117 128 107 85 112 138 55 138 99 107 74 84 120 99 83 80 102 132 83 55 107 105 51 122 65 84 83 65 70 62 59 53 96 57 76 109 66 80 101 89 114 114 76 126 120 164 48 79 145
chrX:21896810:21900571:clu_247 2 0 0 0 0 0 0 0 0 0 1 0 1 0 1 2 0 0 0 0 0 0 0 1 0 0 0 1 1 0 0 0 0 1 0 0 0 0 0 0 0 0 0 1 0 0 0 1 0 0 0 0 0 0 1 0 4 0 3 1 0 0 0 0 0 0 0 0 0 0 0 0 0 0 0 0 0 0 0 0 0 1 0 0 0 0 0 0 0 0 0 0 0 0 1 0 0 1 0 0 0 0 0 0 0 0 0 2 0 0 0 0 1 0 1 1 0 0 0 0 1
chrX:21899090:21900547:clu_248 0 0 0 0 0 1 0 0 1 1 0 0 0 0 0 1 1 0 0 2 1 0 0 1 0 0 0 0 0 2 0 2 0 0 0 0 1 0 3 0 0 0 0 1 0 0 0 0 2 0 0 0 0 0 0 1 0 1 0 1 0 2 0 3 0 1 0 2 0 0 1 0 0 0 0 0 0 2 0 0 2 0 0 0 0 2 1 0 0 0 1 0 2 2 1 1 0 0 0 0 0 0 2 0 1 0 0 0 0 0 1 0 2 1 0 0 0 0 1 0 0
chrX:21899090:21900551:clu_248 79 60 91 82 69 85 100 33 99 123 103 96 123 36 97 102 99 74 62 98 107 81 98 97 63 93 54 112 104 78 56 88 107 120 70 102 88 96 92 71 89 82 76 69 91 91 88 84 88 84 59 82 79 81 97 103 95 71 57 77 60 92 85 99 79 130 53 94 85 63 52 93 92 112 96 94 85 91 60 105 78 86 67 75 98 83 81 82 61 134 62 41 84 94 53 93 64 64 65 63 50 50 76 73 95 70 71 89 61 104 89 52 97 110 82 112 119 133 24 98 122
chrX:21958991:21960394:clu_249 1 0 0 2 0 0 5 2 2 0 0 6 2 3 0 2 0 0 0 0 4 2 0 4 0 3 2 1 0 1 5 1 0 0 2 1 0 3 3 0 1 0 0 3 10 2 0 2 0 1 4 0 4 0 0 0 4 0 0 1 0 6 0 3 3 0 4 0 0 2 1 0 1 0 0 0 2 2 2 5 0 0 1 3 1 0 0 3 0 0 0 0 2 3 2 0 0 7 0 0 0 0 0 1 8 1 0 1 3 0 0 0 0 0 1 10 0 0 3 0 0
chrX:21958991:21985101:clu_249 0 0 0 0 0 0 2 2 2 0 0 3 0 1 2 2 0 0 1 2 3 0 0 2 0 3 0 3 0 0 1 0 0 5 5 2 3 3 0 0 0 4 0 1 0 0 1 1 0 2 1 0 0 0 0 2 0 0 0 4 2 1 0 2 3 0 1 0 0 0 0 0 2 1 2 5 0 2 1 2 0 1 2 1 0 0 0 0 0 2 0 0 0 2 1 2 1 2 0 0 2 0 0 0 3 0 0 0 2 0 1 0 0 0 4 1 0 0 0 0 1
chrX:21958991:21985314:clu_249 329 157 95 367 173 86 611 316 612 323 435 706 473 368 831 758 150 198 344 641 714 582 262 1149 284 545 689 766 176 346 651 282 544 812 556 786 651 894 279 485 412 567 120 557 773 843 416 703 433 750 895 41 464 382 317 684 560 59 228 608 271 452 416 924 592 361 289 212 375 241 147 191 860 666 498 514 887 807 382 403 503 368 339 381 438 107 155 283 517 284 303 163 335 587 386 430 292 754 307 401 458 223 283 154 809 124 299 823 341 409 289 500 180 362 628 833 406 152 253 259 353
chrX:21958991:21990015:clu_249 0 0 0 0 0 0 0 0 0 2 0 3 0 0 0 0 0 0 0 0 0 0 0 0 0 0 1 1 0 0 0 0 0 1 0 2 0 2 0 0 0 0 0 1 1 0 0 1 1 1 1 0 0 0 0 0 0 0 0 2 0 0 1 1 1 0 1 0 0 0 0 0 4 1 2 0 0 1 0 0 2 0 3 0 0 0 0 0 0 0 0 0 1 0 0 0 2 0 0 0 0 0 0 0 0 0 2 1 0 1 0 0 0 0 2 0 0 0 0 0 0
chrX:21959481:21985101:clu_249 0 0 0 0 0 1 0 0 0 0 0 0 0 0 1 0 1 0 0 0 0 0 0 1 0 0 0 1 0 0 0 2 1 1 0 0 0 1 0 0 1 0 0 0 0 0 0 0 2 0 0 0 0 0 0 1 2 0 0 0 0 0 0 3 0 0 0 0 1 0 0 0 1 2 1 0 0 0 0 0 0 0 0 0 0 0 0 0 1 1 0 1 0 1 0 0 0 0 1 0 0 0 0 0 0 0 0 0 0 0 0 0 0 1 0 1 2 1 0 0 0
chrX:21959485:21985314:clu_249 0 0 0 1 1 0 1 0 1 3 2 1 0 1 1 2 2 2 0 1 3 1 0 0 0 1 2 0 1 2 0 0 0 2 1 1 0 1 1 0 4 0 2 3 6 0 3 0 1 4 1 1 4 1 1 1 1 0 0 3 1 0 1 3 2 0 0 2 1 0 0 2 1 3 0 1 1 1 0 4 1 3 0 0 1 0 3 0 0 2 0 3 2 3 2 0 0 1 0 0 2 0 2 0 0 0 0 1 2 2 0 2 1 2 0 0 2 1 1 2 1
chrX:21985163:21985314:clu_249 1 0 0 2 1 1 4 0 6 0 1 4 2 4 5 2 1 1 0 8 2 8 1 10 4 9 4 4 2 1 6 1 2 8 6 4 9 11 0 3 2 4 0 3 4 1 4 2 10 7 4 0 6 4 2 7 11 0 2 5 3 5 2 4 3 1 1 0 0 0 1 1 8 8 5 14 6 9 0 11 4 4 3 5 2 0 0 3 7 4 2 0 0 3 2 0 2 10 1 1 6 2 0 0 8 0 2 7 3 0 1 3 0 2 12 5 1 2 0 1 2
chrX:21985434:21990015:clu_249 590 283 276 550 267 243 893 484 921 696 569 1151 1052 647 1170 1216 238 213 466 1082 1034 892 440 1565 480 906 954 1117 386 517 949 410 836 1578 628 1290 1041 1246 412 783 616 873 278 914 1146 1267 758 1369 696 1188 1223 88 724 706 629 1007 972 115 377 835 528 742 622 1364 839 534 477 262 565 412 195 318 1319 1010 906 1100 1238 1203 542 574 793 552 572 615 654 256 289 414 731 706 480 303 520 865 560 761 513 1090 466 618 908 319 389 321 1316 264 601 1210 545 680 404 720 521 533 1029 1291 781 422 413 476 605
chrX:21985434:21995179:clu_249 6 4 7 4 3 2 3 1 3 6 0 7 9 5 6 7 1 0 5 3 4 7 1 13 1 7 4 5 4 5 5 4 5 9 2 9 4 11 1 5 2 7 4 8 9 7 9 7 2 4 6 1 1 3 4 7 10 1 0 5 3 7 3 7 6 5 2 1 8 2 0 0 9 7 5 1 3 6 3 3 9 5 4 1 3 2 1 1 2 9 2 0 0 1 3 4 3 11 4 6 11 1 0 4 8 0 6 3 1 11 1 7 5 1 8 2 5 2 6 0 3
chrX:21990689:21995179:clu_249 400 159 226 321 182 220 559 253 559 596 359 698 656 460 685 768 165 149 358 720 673 600 270 979 352 613 578 711 314 345 592 281 542 812 441 743 643 754 293 518 429 518 192 512 702 737 351 753 328 685 721 84 476 491 362 625 566 95 259 563 434 446 426 827 515 373 398 191 358 281 159 170 853 644 639 636 706 752 347 353 455 383 440 514 433 189 204 256 458 603 322 207 352 539 387 476 343 608 245 432 532 255 276 237 802 192 396 720 387 436 280 457 396 352 613 864 554 307 289 378 406
chrX:21996226:22002422:clu_250 0 0 0 0 0 1 0 0 2 1 0 0 0 0 2 2 0 0 2 1 2 2 0 1 0 0 0 0 0 0 0 0 1 4 0 1 0 2 2 0 1 0 0 0 0 1 1 1 0 0 1 0 0 0 0 2 0 0 0 1 0 1 0 0 0 0 0 0 0 0 0 0 2 1 0 1 1 0 0 1 1 0 0 0 0 0 1 0 0 0 2 0 0 0 0 2 1 0 0 0 3 0 0 0 2 1 0 0 2 0 0 0 1 0 1 0 3 1 0 0 0
chrX:21997084:22002422:clu_250 541 292 331 555 316 317 796 381 900 756 567 1118 983 743 1186 1207 240 210 529 1092 992 858 474 1636 446 936 895 967 394 546 850 450 760 1417 672 1165 1004 1187 409 748 642 901 282 824 1015 1087 712 1342 622 1051 1137 111 700 651 549 1024 918 115 393 751 592 696 653 1341 719 535 577 284 504 428 235 284 1327 1080 963 1098 1128 1091 524 669 682 522 650 608 688 360 296 354 672 748 468 344 524 843 573 743 541 942 418 610 843 309 429 299 1363 232 623 1159 593 691 399 703 609 591 943 1319 802 519 432 452 624
chrX:21996232:21996995:clu_251 615 295 374 591 351 306 916 472 1068 868 675 1309 1165 794 1226 1413 315 208 609 1220 1074 952 517 1731 508 1039 986 1160 479 617 995 407 897 1710 719 1471 1103 1303 469 801 737 1058 358 969 1171 1280 759 1641 681 1202 1286 113 731 781 656 1181 998 132 463 902 622 823 720 1527 882 633 603 282 606 532 235 276 1499 1124 1133 1120 1321 1332 580 714 800 692 727 690 789 378 345 439 738 912 537 371 584 930 644 906 554 1154 471 670 944 326 389 355 1509 286 658 1379 609 706 461 701 730 654 1106 1470 993 584 522 515 714
chrX:21996232:21996997:clu_251 0 0 0 0 0 0 0 0 0 0 0 0 0 0 0 3 2 1 0 1 0 0 0 0 0 0 0 0 0 0 1 1 0 0 0 1 2 0 0 0 0 0 0 0 0 0 0 3 0 0 2 0 0 1 0 0 0 0 0 0 0 0 0 1 0 0 0 0 0 0 0 0 0 1 0 1 0 0 0 0 1 0 1 0 0 0 0 0 0 0 1 0 0 0 0 0 0 0 0 0 0 0 0 0 1 1 1 1 0 0 0 0 0 2 1 0 0 0 0 0 0
chrX:21996232:21997004:clu_251 7 0 6 6 3 3 11 5 14 11 10 9 14 5 14 5 5 3 7 8 6 11 4 17 5 11 9 7 7 7 7 2 8 12 6 6 1 10 2 6 4 12 3 6 8 8 8 9 9 2 12 0 13 5 3 15 15 0 4 9 4 7 9 10 12 3 3 1 7 1 2 0 15 9 16 11 7 10 2 6 9 5 8 6 7 2 0 5 8 9 1 3 4 6 4 6 4 15 5 0 8 5 6 4 6 4 10 12 7 3 2 0 5 6 4 13 10 6 12 6 5
chrX:22010830:22011601:clu_252 0 0 0 0 0 0 0 0 2 0 0 1 1 0 0 0 0 0 0 2 0 0 0 0 0 0 0 0 0 0 0 1 0 0 0 1 0 0 0 0 1 0 0 0 0 0 0 0 0 0 0 0 0 0 0 0 0 0 0 0 0 2 0 0 0 0 0 0 0 0 0 0 0 1 0 2 2 2 0 0 0 0 0 0 0 0 0 0 0 0 0 0 0 0 0 0 0 2 0 0 0 0 0 0 0 0 1 0 2 0 0 0 0 0 0 0 0 0 0 0 0
chrX:22010830:22012239:clu_252 0 0 0 0 1 1 0 0 0 0 0 0 0 0 0 0 0 0 0 0 2 0 0 0 0 0 0 3 0 0 0 0 0 0 1 0 0 0 0 0 0 0 0 0 2 0 0 0 0 0 2 0 0 0 0 0 0 0 0 0 0 0 1 0 0 0 0 0 0 0 0 0 1 0 0 3 0 0 0 0 0 0 0 0 0 0 0 0 0 0 1 0 1 0 1 0 0 0 0 2 2 0 0 0 3 0 0 2 1 2 0 0 3 0 0 0 0 1 0 0 0
chrX:22010830:22012430:clu_252 651 252 315 660 398 282 978 481 1000 628 638 1375 1086 826 1285 1424 303 242 655 1278 1150 1000 477 1888 533 1102 1011 1174 355 624 1061 529 903 1443 718 1311 1281 1411 521 881 707 978 304 905 1228 1287 705 1350 645 1238 1391 107 801 716 719 1093 1085 120 454 924 587 807 742 1446 888 684 672 299 610 504 235 255 1582 1238 1043 1045 1269 1284 609 728 796 677 711 706 775 339 305 477 743 696 526 354 640 1069 597 798 557 1105 470 673 1110 356 488 343 1621 344 789 1352 697 729 456 877 563 793 1019 1503 813 527 504 434 695
chrX:22010830:22012790:clu_252 0 1 0 1 0 0 4 0 2 0 2 2 5 2 10 5 0 0 1 2 5 0 0 3 1 1 4 0 0 2 2 0 3 4 1 1 1 4 0 2 1 3 0 3 4 1 2 2 1 2 5 2 0 2 2 3 4 0 2 1 1 0 1 2 0 0 0 2 5 1 0 0 0 5 1 9 5 1 0 1 2 3 3 1 2 0 0 0 0 1 1 3 1 7 1 4 0 3 0 0 0 0 0 0 1 0 2 3 1 1 0 2 3 1 0 4 1 1 2 0 0
chrX:22010830:22025264:clu_252 1 2 1 2 1 0 4 2 2 0 1 7 4 2 4 6 0 0 4 3 5 1 0 2 0 8 11 8 0 1 3 4 0 2 3 5 6 6 0 1 6 7 1 4 0 8 5 7 6 8 4 0 0 0 2 4 4 0 1 4 4 0 0 1 0 1 5 0 2 2 0 2 0 2 6 1 9 6 0 3 0 1 2 3 2 0 0 0 3 6 1 0 3 0 0 2 0 2 1 0 2 3 0 1 8 1 2 10 2 2 0 5 2 0 6 3 0 3 0 0 0
chrX:22012429:22012790:clu_252 0 0 0 0 0 0 2 0 1 0 2 2 0 1 5 0 0 0 0 2 2 0 0 0 0 3 1 1 0 1 1 0 2 0 1 2 0 2 0 2 2 1 0 4 2 1 0 0 0 1 3 0 0 0 0 1 1 0 0 0 1 1 1 1 0 0 0 0 0 0 0 0 1 0 0 0 0 1 0 0 1 0 0 0 0 0 0 0 0 0 3 0 0 0 0 2 2 0 0 0 2 0 0 0 0 2 0 0 0 0 0 2 0 0 0 1 0 0 0 0 0
chrX:22151741:22186429:clu_253 0 2 9 0 0 0 0 0 1 0 0 2 2 0 1 1 0 0 0 3 0 0 0 0 0 0 1 2 0 1 0 3 2 2 0 0 2 0 0 0 1 0 0 0 3 0 1 0 0 0 2 1 2 0 2 1 1 1 0 0 0 0 0 0 0 0 0 0 1 0 0 3 1 2 0 1 0 3 1 0 1 0 0 0 1 0 0 0 0 1 0 0 0 1 0 0 0 0 0 2 0 1 1 0 4 0 1 1 1 0 0 0 0 1 2 0 0 2 5 0 1
chrX:22154782:22186429:clu_253 3 0 0 2 2 4 0 2 0 0 1 0 0 0 1 1 0 1 5 0 0 0 1 0 0 1 0 1 2 1 0 0 1 0 0 2 0 0 0 0 5 0 1 0 1 1 0 0 0 1 0 2 0 0 4 0 1 2 0 0 0 0 3 1 3 0 0 1 0 0 1 1 1 0 0 0 0 1 0 0 1 2 1 0 1 3 2 0 0 1 0 3 0 0 0 1 2 4 1 0 1 20 2 2 1 2 1 0 2 0 0 1 0 2 0 0 0 0 2 3 5
chrX:22186506:22196390:clu_254 2 1 5 3 3 3 3 0 1 2 1 3 1 0 1 1 0 2 2 4 0 0 2 1 1 1 1 4 3 3 0 5 1 2 0 2 0 0 0 0 2 1 1 0 5 5 1 0 0 0 1 4 2 0 0 1 3 2 2 1 1 0 2 2 3 0 0 0 1 0 1 6 0 5 2 1 2 3 0 0 2 2 0 4 3 3 1 2 0 6 0 3 1 2 1 0 1 0 2 4 0 13 2 6 8 2 3 1 5 0 1 3 0 0 0 0 0 3 0 3 14
chrX:22186506:22208561:clu_254 0 0 2 2 0 0 0 1 0 0 0 0 0 0 0 2 0 0 0 1 2 0 0 0 0 0 0 0 0 1 0 0 0 2 0 0 0 0 0 0 1 0 0 0 0 0 1 0 0 0 0 2 0 0 0 0 0 1 0 0 1 0 2 1 0 0 0 0 0 0 0 1 1 0 0 0 0 0 0 0 1 0 0 0 0 0 0 0 0 2 0 0 1 0 0 5 0 2 1 0 0 5 0 1 0 0 0 0 0 0 0 0 0 1 0 0 0 0 0 0 4
chrX:22196493:22208561:clu_254 0 0 6 2 1 5 2 2 4 0 1 3 1 0 5 0 0 0 4 5 0 4 1 2 1 2 3 1 2 5 0 5 3 2 0 4 1 0 0 1 11 2 2 1 3 3 0 2 1 0 1 6 4 0 5 2 1 8 4 0 1 0 4 2 4 0 1 0 0 0 0 2 0 4 4 2 1 3 1 1 0 0 0 2 8 3 5 3 1 9 0 1 1 0 2 0 1 0 1 3 0 20 6 11 4 2 0 0 5 6 1 8 0 0 0 0 0 1 5 2 28
chrX:23685885:23689646:clu_255 0 2 1 2 2 0 5 2 1 3 2 5 0 0 0 1 2 3 3 1 1 1 6 0 2 1 1 0 2 3 1 0 2 2 5 0 3 0 0 4 0 2 3 3 1 0 2 5 3 3 0 0 0 1 9 1 1 1 3 5 2 0 1 3 3 4 0 0 1 0 4 4 3 0 0 3 0 2 1 6 0 2 0 0 2 0 3 6 0 2 1 0 4 1 5 0 1 1 2 2 0 2 5 1 4 1 1 0 1 2 2 3 0 0 6 0 0 2 1 1 2
chrX:23685928:23689646:clu_255 1169 826 1312 1198 1120 928 1408 836 1095 924 1476 1218 1472 720 829 963 1241 1756 1161 1394 1089 898 1594 1045 777 946 1221 1271 1352 1294 873 1206 1168 846 1196 1369 1240 1176 897 931 1411 1323 923 900 903 1195 1275 994 1050 1242 1150 1051 1675 707 2110 1019 995 779 924 936 775 1149 1563 1420 1065 1702 559 591 1146 479 836 1432 1247 1314 1541 888 1071 1498 519 1393 1012 2083 763 789 1345 562 940 1556 1146 1308 1461 790 1304 1111 653 930 726 820 1087 572 1054 780 1107 1351 1401 1265 802 942 1211 1401 1239 1111 620 344 942 1022 1018 1626 820 1179 1611
chrX:23685928:23693107:clu_255 0 0 0 0 0 0 0 0 0 1 0 0 0 0 0 0 0 0 0 0 0 0 0 0 0 0 1 1 0 0 0 0 0 0 0 0 0 0 0 0 0 2 0 1 0 0 0 4 0 0 0 0 0 0 0 0 0 0 1 1 0 0 0 0 2 0 0 0 3 0 0 0 1 0 0 2 0 0 0 0 3 0 0 0 0 0 0 0 0 0 0 1 0 0 0 0 0 0 0 1 0 0 3 0 0 0 2 0 0 0 0 0 0 0 0 0 0 1 0 0 0
chrX:23685932:23689646:clu_255 2 0 0 0 1 1 2 0 0 0 0 2 0 0 0 0 0 1 2 3 0 0 4 3 1 0 1 0 4 0 2 0 0 0 0 2 3 0 0 0 1 0 2 1 0 0 0 1 0 0 2 0 0 0 3 1 0 0 0 0 0 0 1 3 0 0 0 0 2 0 0 2 2 4 3 0 3 0 0 0 0 0 0 0 1 0 0 2 1 0 1 0 0 2 0 1 0 0 0 0 0 0 0 0 2 1 0 1 0 0 1 0 0 0 0 0 2 0 0 1 0
chrX:23689550:23689646:clu_255 0 0 0 0 2 1 0 0 0 0 0 0 0 0 0 0 0 0 0 1 2 0 0 0 0 1 0 1 0 0 0 0 0 0 0 2 0 0 0 2 0 0 0 1 0 0 0 2 0 0 0 0 0 0 0 0 1 0 0 0 0 0 0 0 2 0 0 1 0 0 1 0 0 0 0 0 0 0 0 0 0 0 1 0 0 0 0 2 0 0 0 0 0 0 0 0 0 0 0 0 0 0 0 0 0 0 0 0 0 0 0 0 0 0 0 0 0 0 0 1 0
chrX:23689762:23693107:clu_255 2 0 0 0 0 0 1 0 1 0 0 1 0 1 0 1 0 0 1 0 0 0 1 0 1 0 0 0 0 1 0 0 1 0 0 0 1 1 0 0 0 0 0 0 0 0 0 0 0 1 0 0 2 0 1 0 0 0 0 0 0 0 1 0 0 0 0 0 1 0 0 2 0 0 0 0 0 1 0 0 0 5 0 0 2 0 0 0 0 1 0 0 0 1 0 0 0 2 0 0 0 0 0 1 0 0 0 0 0 0 0 1 0 0 2 0 0 2 1 0 2
chrX:23689763:23693107:clu_255 1077 764 1620 1175 1043 1182 1306 805 1101 879 1372 1131 1417 716 843 944 1138 1587 1114 1327 1103 871 1527 1012 712 986 1029 1128 1484 1211 824 1114 1164 1049 1075 1345 1098 1097 847 886 1248 1260 884 836 931 1018 1234 1122 890 1172 1137 1398 1585 696 2044 954 933 701 868 877 707 1101 1439 1428 1018 1638 552 561 1063 564 773 1332 1149 1220 1429 990 1032 1342 488 1434 966 2131 764 712 1253 740 935 1451 1084 1423 1324 748 1405 1024 664 989 714 750 1068 571 1053 777 1045 1333 1296 1271 766 877 1198 1282 1219 1014 761 350 927 1029 1067 2246 738 1120 1714
chrX:23693223:23697282:clu_256 1023 763 1676 1123 1014 1237 1227 706 987 919 1208 1088 1382 690 778 826 1020 1616 1095 1182 953 816 1523 863 717 963 1029 1047 1382 1116 759 1010 1046 1033 1045 1184 1040 1036 818 841 1175 1169 883 709 872 973 1115 1037 782 1095 979 1458 1511 697 1837 892 898 769 858 771 680 1099 1380 1344 958 1559 548 565 923 534 756 1339 1046 1197 1400 887 938 1333 446 1253 900 1886 751 717 1210 761 890 1395 991 1547 1274 746 1235 983 604 898 681 669 932 549 1015 779 973 1243 1209 1328 743 793 1102 1201 1093 946 821 365 872 883 1010 2332 820 1150 1562
chrX:23693223:23700513:clu_256 0 1 1 0 0 0 1 0 0 1 0 0 0 3 0 0 1 2 0 0 0 0 0 1 0 0 0 1 0 0 0 1 1 0 0 0 0 1 0 0 0 1 0 0 0 0 1 0 1 0 1 0 0 1 2 0 0 1 0 0 0 1 0 0 0 0 1 0 0 0 0 0 0 2 0 0 0 0 0 1 0 1 0 0 2 0 0 0 0 0 0 0 0 0 0 0 0 0 0 2 0 0 0 0 0 0 0 0 1 0 0 0 1 1 0 0 0 2 0 0 0
chrX:23697404:23700513:clu_256 1037 821 1650 1109 1105 1171 1254 710 1068 920 1272 1075 1489 762 891 890 1082 1606 1082 1203 995 799 1543 937 784 952 1020 1097 1304 1145 776 1193 1115 990 1048 1322 1051 1056 837 929 1183 1262 920 826 926 1002 1221 1078 916 1163 1046 1347 1583 684 2045 923 887 729 854 835 662 1171 1410 1325 960 1524 571 568 990 617 695 1358 1087 1177 1591 903 1007 1434 491 1324 951 1991 769 739 1312 741 904 1441 1021 1470 1339 869 1320 898 671 921 660 688 999 557 1085 821 1025 1360 1294 1445 790 829 1161 1183 1175 992 774 393 957 928 1089 2257 775 1075 1672
chrX:23697404:23700515:clu_256 0 0 0 0 0 1 0 0 0 0 1 0 1 0 0 0 2 0 1 0 0 1 0 0 0 0 0 1 0 1 0 1 0 0 0 1 1 0 0 0 0 0 1 0 0 0 0 0 0 0 2 1 2 0 1 0 0 0 0 0 0 0 0 0 0 0 0 0 0 0 0 0 2 0 0 0 0 1 0 1 0 2 0 0 0 0 0 0 0 0 0 0 0 0 0 0 0 0 0 1 0 1 2 0 1 0 0 0 0 1 2 0 0 0 0 0 0 0 0 0 0
chrX:23701822:23702218:clu_257 0 0 0 0 0 1 1 0 0 0 0 0 0 1 3 0 0 0 0 1 1 0 0 0 0 1 1 1 0 0 1 0 0 1 2 5 1 1 0 0 0 0 0 1 1 0 1 3 0 2 0 0 0 2 0 0 1 0 0 0 0 0 2 2 1 0 0 0 0 1 0 1 0 0 0 0 2 0 0 0 0 0 0 0 1 0 0 0 0 1 0 0 0 4 0 0 1 0 3 0 0 1 0 0 0 0 0 0 0 1 0 0 1 0 2 2 0 0 1 0 2
chrX:23701822:23704119:clu_257 0 2 0 0 1 1 0 0 0 1 0 0 1 0 0 0 0 2 0 0 0 0 0 0 0 0 0 1 0 1 0 1 0 0 0 2 2 1 0 0 0 0 0 2 1 0 1 2 0 3 1 0 1 0 2 0 3 0 0 0 1 0 1 1 2 0 0 0 0 2 0 1 0 0 0 0 0 2 0 0 2 1 2 0 0 2 0 0 0 0 0 2 0 0 0 1 0 2 1 0 2 0 0 1 0 0 1 0 0 0 0 0 1 0 0 0 0 1 0 0 0
chrX:23701822:23704393:clu_257 0 0 3 0 1 1 2 0 0 1 0 1 0 0 3 2 1 0 0 2 0 0 2 0 3 1 0 0 0 2 0 2 2 0 1 0 1 1 0 0 4 0 0 0 1 0 0 0 1 0 0 2 2 0 1 0 1 0 2 0 0 1 3 0 1 0 0 0 0 0 0 5 1 0 1 1 0 2 0 2 0 2 1 0 0 0 0 0 0 3 1 0 3 0 0 1 2 0 1 1 4 3 2 0 0 0 1 0 0 0 0 1 1 0 0 0 2 0 0 1 1
chrX:23701822:23704402:clu_257 350 260 433 392 322 278 442 285 366 244 463 400 432 269 279 304 404 665 392 407 360 334 521 319 226 328 353 376 362 424 309 325 367 388 445 423 360 364 310 282 381 377 262 296 382 324 368 364 309 429 391 317 509 207 634 338 301 215 291 318 228 436 474 446 313 499 181 224 329 144 269 452 369 492 366 304 361 466 160 444 321 641 235 221 434 212 241 548 373 394 457 202 428 357 187 300 223 235 358 180 331 266 338 336 426 449 245 256 421 394 391 425 192 107 253 312 316 671 284 260 541
chrX:23701822:23706466:clu_257 0 1 0 0 0 0 0 2 0 0 1 0 0 0 0 0 0 1 0 0 0 2 0 0 0 0 1 0 0 0 0 0 0 0 0 0 0 0 1 0 0 0 0 0 0 0 0 0 0 0 0 0 0 0 0 0 0 0 0 0 0 0 0 0 0 0 0 0 0 0 0 0 0 0 0 0 1 2 0 1 0 0 0 0 0 0 0 0 0 0 0 0 2 0 0 1 0 0 0 0 0 0 0 0 0 0 3 0 0 0 1 0 0 0 0 0 0 1 0 0 0
chrX:23724856:23725729:clu_258 4 0 0 3 0 0 6 0 0 0 0 1 0 0 2 2 0 3 0 1 3 0 5 1 0 3 8 2 0 3 0 4 0 5 0 1 0 0 3 2 0 4 0 3 0 2 0 4 0 11 0 3 0 2 10 4 11 0 0 3 4 0 0 3 2 5 0 4 0 0 7 6 0 2 0 8 0 2 0 0 0 6 0 0 3 3 0 0 0 3 0 0 0 0 0 1 0 0 1 0 2 0 4 0 0 0 0 2 0 3 7 2 0 0 0 3 0 0 0 6 0
chrX:23724856:23725994:clu_258 256 132 158 252 221 162 254 217 328 210 216 287 256 163 273 303 271 161 255 283 284 229 188 289 226 289 302 253 192 248 224 212 247 313 206 315 329 345 154 322 324 279 158 214 236 314 275 261 290 275 352 145 235 187 309 282 217 108 185 277 168 224 305 363 264 221 154 198 314 169 132 183 332 344 276 290 298 374 158 345 269 292 192 150 270 179 148 299 199 322 246 140 179 278 166 264 112 230 226 181 246 88 253 202 381 190 218 250 223 286 206 242 231 199 208 276 284 265 160 189 198
chrX:23725826:23725994:clu_258 0 0 0 4 0 0 0 0 0 0 0 0 0 0 0 0 0 0 0 0 0 0 0 2 0 0 3 0 0 0 2 0 0 0 1 0 0 0 0 0 0 0 0 0 0 0 0 0 0 0 0 0 0 0 1 2 0 1 0 0 0 0 0 0 0 0 0 0 0 0 2 0 0 1 0 0 0 0 0 0 0 1 0 0 0 0 0 0 0 0 2 0 0 0 0 0 0 0 0 0 0 0 0 0 1 0 0 0 0 2 3 1 0 0 0 0 0 0 0 0 0
chrX:23726061:23726522:clu_259 0 0 1 1 0 1 0 0 2 0 1 0 1 1 3 0 1 0 0 0 0 0 2 0 2 1 0 0 0 0 0 1 1 6 0 1 2 0 0 1 0 1 1 2 0 2 5 0 0 5 0 0 1 0 1 0 0 0 1 0 0 1 0 2 1 0 3 0 1 0 0 2 0 1 0 0 2 2 1 1 0 0 1 0 1 0 0 0 2 1 1 0 2 1 1 1 0 0 2 0 0 0 1 1 0 0 2 5 0 1 0 2 0 0 0 0 1 1 1 0 0
chrX:23726061:23731252:clu_259 247 118 178 209 205 169 255 204 277 206 209 230 256 160 204 298 235 126 210 262 296 211 194 302 164 233 270 228 214 218 197 185 217 316 207 255 255 284 160 285 301 274 140 187 248 263 265 276 253 245 247 154 171 183 273 287 207 119 155 241 174 195 280 308 221 205 126 183 258 153 110 178 269 347 279 269 261 350 136 298 260 247 162 147 262 193 147 263 177 312 208 160 209 277 158 236 122 235 185 163 194 102 219 169 312 158 198 266 211 256 223 229 247 132 220 261 277 287 124 173 181
chrX:23726061:23739998:clu_259 14 8 3 10 11 6 11 11 24 4 6 21 10 2 10 23 2 3 5 10 12 8 4 20 3 5 16 5 1 4 10 6 6 6 10 20 7 6 3 13 6 2 6 15 11 10 6 10 16 9 9 2 12 5 5 10 4 0 2 16 6 4 8 19 16 6 11 4 11 5 2 5 18 11 10 15 2 17 14 14 12 7 20 6 9 3 4 4 11 6 2 4 7 8 8 10 2 20 7 10 10 5 4 6 5 3 10 7 6 18 13 4 7 6 9 15 8 12 7 5 11
chrX:23726640:23731252:clu_259 0 0 0 1 1 1 0 0 0 0 0 0 0 0 1 0 0 0 0 0 0 0 0 0 0 2 0 1 0 0 1 0 0 0 0 0 0 0 0 0 1 0 0 1 0 0 0 0 0 0 0 0 2 0 2 2 0 0 0 0 2 0 0 0 0 1 0 0 0 0 0 0 0 0 0 0 0 0 0 1 0 1 1 0 0 0 0 0 0 1 1 0 0 0 0 0 2 1 2 0 0 0 0 0 2 1 2 2 1 1 0 0 0 0 2 2 0 0 0 0 2
chrX:23726640:23739998:clu_259 0 0 2 0 2 0 8 0 0 0 0 2 0 0 3 0 0 1 0 1 1 0 2 0 2 1 0 2 2 0 4 0 0 0 0 3 5 2 0 1 0 2 1 0 1 0 1 0 4 4 0 0 0 0 2 0 1 0 3 3 0 0 0 0 3 3 1 5 3 3 0 3 3 4 0 0 0 7 1 0 0 0 0 1 0 0 0 0 0 1 3 1 0 0 0 2 0 0 1 3 0 0 1 2 1 0 0 0 4 1 0 3 0 3 0 0 4 0 1 1 1
chrX:23731325:23739998:clu_259 235 107 139 194 166 158 248 166 271 200 198 220 252 142 174 268 209 120 242 222 281 214 203 311 133 266 278 236 195 206 213 199 200 263 199 231 228 288 151 277 284 236 135 206 235 248 239 226 233 238 229 143 175 188 276 260 177 93 161 203 171 178 253 306 222 183 158 205 241 118 134 170 279 320 280 239 231 320 139 268 265 261 151 146 224 178 139 228 197 292 203 125 184 249 141 221 117 224 151 159 191 85 243 136 334 127 190 243 218 226 224 221 258 127 198 227 258 287 139 137 181
chrX:23740101:23740787:clu_260 275 123 174 242 214 180 256 202 328 220 221 316 304 147 257 334 221 149 268 281 318 240 221 318 185 241 309 236 187 242 247 212 232 297 220 316 277 276 194 339 287 248 176 245 315 293 271 289 314 298 286 155 227 208 324 291 199 96 174 275 171 216 300 357 207 252 196 205 296 133 131 182 349 412 339 265 267 411 163 294 283 292 155 164 310 166 191 239 231 297 220 167 181 280 154 278 108 275 181 185 265 108 256 200 348 125 234 276 265 276 237 264 231 160 231 289 277 277 154 174 178
chrX:23740101:23748644:clu_260 0 0 0 0 1 0 0 0 1 0 1 0 0 0 0 2 0 1 0 0 1 0 0 0 0 1 0 0 0 0 1 0 0 0 0 0 2 0 0 2 1 0 1 0 1 1 0 2 1 2 0 0 1 0 0 1 1 0 0 1 0 0 0 0 0 0 1 0 0 0 0 0 1 0 0 0 1 1 0 0 1 0 0 0 0 0 1 0 0 1 2 0 0 0 0 0 0 0 0 0 1 1 0 0 1 0 0 0 0 0 0 0 1 0 1 0 0 2 0 0 0
chrX:23740870:23748644:clu_260 226 113 181 182 190 150 224 187 273 219 207 262 277 121 192 330 200 152 250 238 246 183 204 267 184 246 250 200 191 194 195 164 211 271 229 266 239 229 135 249 267 237 166 218 215 275 221 253 260 261 264 145 201 180 268 264 195 97 141 196 182 186 247 314 191 226 179 184 211 154 134 172 298 308 312 258 206 314 138 251 223 284 175 157 264 135 149 205 169 300 199 141 188 243 176 239 120 243 169 174 224 75 220 163 266 135 183 231 223 223 204 234 209 151 220 221 228 285 138 150 147
chrX:23751334:23752449:clu_261 4 3 0 4 1 2 4 1 6 0 4 2 7 0 8 1 5 3 2 4 8 5 1 0 5 3 0 1 3 0 4 2 7 8 3 2 3 2 1 5 5 7 3 6 3 4 6 5 5 4 2 1 2 7 1 0 3 1 4 5 1 1 4 5 4 1 2 1 5 3 2 7 0 1 6 3 8 1 3 6 3 3 1 0 7 0 2 4 3 7 5 1 0 2 3 5 0 3 3 2 7 0 9 1 5 1 2 4 2 6 4 2 2 4 6 4 10 9 6 0 6
chrX:23751334:23752458:clu_261 194 94 81 178 135 107 244 180 258 121 181 255 215 108 194 241 162 125 200 192 240 198 153 235 138 154 266 182 121 168 196 181 183 256 177 221 192 255 126 205 236 189 144 215 199 268 233 253 249 265 211 77 157 131 236 224 155 70 121 195 106 142 258 252 183 158 133 182 234 104 89 130 250 250 258 234 221 312 106 227 190 206 109 118 199 104 127 170 182 223 191 80 164 232 124 250 94 244 166 148 177 72 230 170 245 91 138 219 186 217 186 238 129 100 190 181 219 170 86 118 145
chrX:23751334:23754036:clu_261 16 5 9 11 8 4 18 18 26 11 12 19 23 3 22 29 19 13 13 9 20 8 9 23 8 26 16 11 11 9 25 14 18 23 17 19 20 23 9 28 14 18 13 17 16 13 15 17 24 31 14 6 20 16 19 21 16 9 10 37 10 10 12 25 12 17 10 12 24 14 6 16 12 33 32 24 24 27 16 14 16 18 8 11 19 8 5 18 10 18 12 6 20 22 10 19 11 39 13 17 20 3 15 14 18 7 18 21 20 9 19 19 16 10 12 31 22 16 5 9 5
chrX:23751334:23761242:clu_261 2 5 3 4 1 1 5 3 12 2 4 4 7 5 8 9 7 5 3 11 10 2 7 5 3 9 11 5 1 10 5 5 12 5 12 6 5 2 3 12 5 11 6 4 4 5 7 5 19 12 13 1 8 9 9 9 1 1 4 7 1 9 5 15 7 4 2 9 15 3 5 2 9 8 4 6 8 10 5 7 5 7 4 7 8 3 3 6 8 10 6 1 2 9 1 7 8 5 11 3 7 4 7 2 3 4 1 4 3 2 4 4 1 5 5 9 6 1 4 5 3
chrX:23752484:23754036:clu_261 174 81 72 175 113 113 223 166 241 120 163 226 203 99 169 221 149 106 164 178 221 181 143 217 116 152 230 172 121 154 171 172 168 217 172 205 174 214 106 206 214 178 129 211 167 245 207 231 244 238 196 78 152 118 215 213 134 60 103 168 91 131 231 216 166 145 106 175 216 111 73 118 235 227 258 187 184 286 93 207 163 191 105 109 189 94 118 160 164 211 169 74 145 201 101 214 84 221 143 127 170 61 216 165 247 86 129 188 173 185 170 206 121 80 165 159 205 153 91 113 130
chrX:23752484:23761242:clu_261 3 1 0 3 1 0 1 0 5 1 3 2 0 1 2 2 0 0 0 0 2 2 0 0 0 0 5 1 0 0 0 2 0 0 0 3 1 2 2 0 2 0 0 4 0 0 1 1 1 0 1 0 0 0 0 2 2 0 0 8 1 0 1 1 1 0 2 5 2 0 0 0 0 1 0 3 4 5 0 2 0 4 1 1 2 0 0 2 0 2 0 1 0 1 1 1 0 0 0 1 0 0 2 2 0 0 0 4 0 1 2 0 1 2 0 0 1 0 0 1 0
chrX:23754133:23761242:clu_261 109 65 30 97 104 29 117 107 146 42 109 127 108 52 132 167 102 104 120 116 136 61 116 176 81 91 144 101 59 131 106 92 148 81 172 129 97 121 54 139 151 139 86 88 93 178 97 119 182 108 151 30 90 88 107 162 69 52 106 132 77 86 156 180 130 77 104 112 117 60 84 69 138 138 118 108 165 187 121 174 97 142 77 63 134 33 68 109 117 76 86 65 98 137 89 113 68 145 81 102 91 62 121 66 146 35 74 137 96 109 135 150 31 46 99 129 95 39 84 83 81
chrX:23723975:23724736:clu_262 1 0 0 1 1 0 1 1 0 2 0 0 0 1 1 3 1 2 2 1 0 0 2 1 1 2 1 0 0 1 0 1 0 0 0 1 0 1 0 0 1 2 1 1 0 0 0 0 0 0 2 2 0 1 1 1 3 1 1 4 0 0 0 3 1 0 1 1 1 0 0 1 0 0 0 0 0 0 1 0 0 0 1 2 1 0 0 1 1 2 0 0 0 0 1 0 1 3 0 1 2 0 0 0 3 0 0 0 1 1 0 0 0 0 0 0 3 1 0 0 1
chrX:23723975:23724745:clu_262 184 67 137 178 154 106 214 156 244 144 141 201 206 105 169 227 155 105 188 185 182 172 149 214 114 182 245 181 144 180 138 135 162 185 164 180 205 223 123 196 208 189 104 180 174 222 183 157 201 202 223 97 152 145 217 213 166 79 121 166 111 134 174 230 206 192 94 159 211 106 89 137 211 219 234 188 185 260 99 240 178 196 110 93 192 119 110 163 158 210 183 107 136 166 108 177 76 156 140 127 166 72 212 130 211 93 149 215 156 191 161 188 162 142 131 200 181 208 121 143 135
chrX:23802000:23802411:clu_263 23 5 43 23 33 9 16 17 19 56 10 24 23 5 16 12 16 19 11 42 18 8 17 10 26 21 31 10 27 22 19 7 10 22 27 18 6 13 11 61 20 26 18 7 11 26 13 18 51 38 7 27 25 15 11 16 11 15 13 5 17 12 22 36 10 21 4 15 17 7 21 14 21 33 44 23 5 39 5 12 11 16 7 21 12 31 19 18 13 68 14 15 24 7 17 22 16 9 20 7 8 20 18 16 26 31 14 12 27 18 20 6 15 6 8 11 17 25 16 29 22
chrX:23802000:23803445:clu_263 97 121 111 171 111 95 56 90 111 85 57 193 164 32 93 110 113 63 45 188 101 164 63 51 280 93 320 82 72 70 81 67 212 106 63 121 101 125 62 252 87 153 137 46 70 126 59 128 537 171 90 218 96 76 72 102 70 154 65 101 156 92 89 276 42 76 70 61 119 68 123 81 118 272 412 194 85 221 47 98 67 72 171 130 131 95 169 120 86 238 78 30 58 68 54 116 93 85 67 54 60 263 56 183 129 125 183 112 80 75 96 55 88 52 61 115 242 180 45 169 124
chrX:23802044:23803445:clu_263 0 0 0 0 0 0 0 0 0 0 0 2 0 0 0 0 0 0 0 0 0 0 0 0 0 0 1 0 0 0 0 0 2 0 0 0 0 0 0 2 1 0 0 0 2 0 0 0 1 0 0 0 0 0 0 0 1 2 0 0 0 0 1 2 0 1 0 0 0 0 0 0 0 0 2 1 0 0 0 1 0 1 3 0 1 0 0 0 0 1 0 0 0 0 0 0 0 3 0 0 0 0 0 0 0 1 0 2 0 0 0 4 0 0 1 1 1 3 0 2 1
chrX:23802520:23803445:clu_263 37 17 71 48 56 18 28 35 30 82 40 64 57 3 38 23 36 37 25 55 27 24 41 19 60 32 45 22 33 48 35 33 47 41 23 39 27 46 40 105 51 65 40 11 23 39 22 39 125 70 17 44 30 27 40 35 26 23 21 11 34 33 43 76 28 36 12 29 33 28 19 35 74 64 102 50 16 83 12 20 40 47 19 34 27 39 41 40 33 88 33 28 58 28 28 36 27 18 31 17 23 23 26 51 32 45 47 25 39 38 49 20 27 11 15 32 36 45 24 40 41
chrX:23844856:23858430:clu_264 0 1 0 0 0 0 0 0 0 0 0 0 0 0 0 1 0 0 0 0 0 0 0 0 0 0 0 0 0 0 0 0 0 0 0 0 0 0 0 0 0 0 0 0 0 0 0 0 0 0 0 0 0 0 0 1 1 0 0 0 0 0 0 1 0 0 0 0 0 0 0 0 0 1 1 0 2 0 0 0 2 0 0 0 0 0 0 0 0 0 0 1 1 0 0 0 0 0 0 0 0 1 0 1 0 0 0 0 0 0 0 1 1 1 1 0 1 1 0 0 0
chrX:23851627:23851724:clu_264 0 1 0 1 0 0 0 0 0 0 3 1 3 0 0 1 0 0 0 1 0 0 0 0 0 0 0 0 0 0 0 1 0 0 0 2 0 1 0 0 0 0 2 0 0 0 0 0 0 0 0 0 1 0 1 1 0 0 0 1 0 1 1 2 0 1 1 0 0 0 0 0 0 1 1 0 0 1 1 1 1 2 0 0 0 0 0 0 0 1 0 0 0 0 0 0 0 0 0 0 0 0 0 0 0 0 0 0 1 0 0 0 0 1 0 0 0 0 0 0 0
chrX:23851627:23858430:clu_264 18 12 16 21 27 18 26 21 39 22 17 35 29 17 22 27 11 24 12 25 27 35 36 42 18 31 24 21 18 31 16 18 29 38 20 34 25 42 13 22 30 25 24 15 22 25 35 41 20 20 35 10 23 13 32 18 18 7 20 28 18 28 29 46 24 23 8 11 31 11 13 16 24 35 39 32 29 40 15 22 32 41 14 19 30 22 15 26 19 43 28 15 15 28 12 29 13 12 18 17 35 7 21 24 32 25 28 26 20 17 22 25 22 4 17 29 19 27 23 11 22
chrX:23851729:23858430:clu_264 36 16 19 24 26 19 42 26 31 10 36 44 32 24 30 45 8 20 21 31 46 28 34 53 14 31 28 32 12 26 22 28 20 38 46 54 43 33 19 21 29 28 25 39 35 46 34 41 18 42 42 10 28 37 35 28 26 6 13 42 22 26 34 38 15 20 25 14 20 12 24 15 38 35 25 53 31 38 33 32 34 39 25 15 41 13 19 30 46 14 31 25 27 44 12 20 19 23 17 43 48 15 27 19 37 27 24 49 31 33 28 29 40 18 32 47 34 27 17 7 37
chrX:23851729:23874419:clu_264 0 0 1 0 0 0 0 0 0 0 0 1 0 0 0 0 0 0 0 0 1 0 1 1 0 0 1 0 0 0 1 0 0 0 0 0 0 0 0 0 0 0 0 2 0 0 2 0 0 0 0 0 0 0 1 0 0 0 0 0 0 1 0 0 0 0 0 0 0 0 0 0 0 0 0 0 0 0 1 0 0 0 1 0 0 0 0 0 0 0 0 0 0 0 0 0 1 0 0 0 0 0 0 0 0 0 0 0 0 0 0 0 0 4 0 0 1 0 0 0 2
chrX:23858494:23860246:clu_264 1 1 0 1 0 0 0 0 1 0 0 0 0 0 0 0 0 0 0 0 0 2 0 0 0 0 0 2 0 0 0 0 0 1 0 0 0 0 0 0 1 1 0 0 0 1 0 0 0 0 0 0 0 0 0 0 0 0 0 0 0 0 2 0 0 0 0 0 0 0 0 0 0 0 1 1 0 1 0 0 0 0 0 0 0 2 0 0 0 0 0 0 0 0 0 1 0 0 0 1 0 0 0 0 0 1 0 0 0 0 0 0 0 0 0 0 2 0 0 0 0
chrX:23858494:23874419:clu_264 54 33 24 53 55 32 57 37 50 35 61 74 67 44 57 66 28 33 32 48 69 48 48 84 16 52 53 50 34 54 49 43 52 72 66 85 63 56 50 51 44 43 44 58 61 54 53 68 35 48 63 20 44 35 75 56 48 12 26 59 28 40 57 64 59 43 36 28 41 22 40 25 60 67 57 45 57 73 36 65 65 72 34 35 64 38 44 46 37 57 41 28 47 74 25 41 37 43 32 54 73 14 51 40 80 34 54 71 38 52 37 50 52 23 47 75 56 65 32 17 46
chrX:23858494:23876759:clu_264 0 0 0 0 0 1 1 0 2 0 0 0 0 0 3 2 0 3 0 0 1 0 2 1 2 0 0 1 2 0 0 2 1 2 2 0 3 0 0 0 3 2 1 0 0 0 0 1 3 0 3 0 3 1 0 2 2 0 1 0 0 0 0 3 0 2 1 0 2 1 0 0 0 0 1 0 0 0 1 0 1 0 0 2 3 0 0 0 2 0 0 0 0 1 0 1 0 1 0 3 1 0 0 0 2 0 0 3 0 3 0 0 1 0 0 0 0 2 0 1 3
chrX:23860338:23874419:clu_264 0 1 0 0 0 0 1 0 0 0 0 0 0 0 0 0 0 0 0 0 1 1 0 0 0 1 0 0 0 0 0 0 0 0 0 2 1 0 0 0 3 0 0 0 0 0 0 0 0 0 0 0 1 0 0 0 0 0 0 0 0 0 2 0 0 0 0 0 0 1 0 0 0 0 0 0 0 1 0 0 0 0 0 0 0 0 0 0 0 0 0 0 0 2 1 1 0 0 0 2 0 0 2 0 1 0 1 5 0 0 1 0 2 0 0 0 0 0 0 0 1
chrX:23874499:23876759:clu_264 73 46 34 55 58 39 74 55 70 37 60 87 78 47 75 91 34 35 47 68 94 70 78 91 29 72 70 74 65 44 73 49 65 109 81 91 66 99 58 61 51 57 54 53 62 59 57 98 41 46 95 24 49 58 69 78 77 19 33 66 47 66 59 72 64 53 45 50 49 38 49 50 61 102 77 73 65 90 43 70 86 93 61 41 93 41 36 75 64 80 55 46 50 100 47 61 34 64 50 51 71 24 57 57 96 41 53 80 51 98 61 69 53 33 68 95 79 60 41 27 67
chrX:23876850:23886710:clu_265 68 31 38 46 43 36 65 50 79 30 60 65 62 38 53 92 24 27 27 68 78 63 69 94 34 53 49 69 60 52 62 44 71 90 58 86 64 89 50 50 46 43 50 61 43 48 65 69 42 46 88 30 56 50 82 63 68 25 37 58 36 46 48 75 48 46 30 34 42 30 28 51 76 74 66 84 63 50 29 55 60 96 34 37 77 31 28 50 51 63 62 31 42 74 28 69 26 65 46 42 70 21 42 36 99 37 36 72 45 79 69 51 59 34 61 78 57 46 22 32 49
chrX:23876850:23892520:clu_265 0 0 0 0 0 0 0 0 0 0 0 0 0 0 0 0 0 1 0 0 0 0 0 1 0 2 2 0 0 0 0 0 0 0 0 1 1 4 0 0 0 0 0 2 0 1 0 1 0 0 0 0 0 0 1 0 3 0 0 0 1 2 0 0 1 0 0 0 1 0 0 1 1 1 1 0 0 1 0 0 1 0 0 0 0 0 0 0 0 0 1 0 1 1 0 0 0 0 0 0 0 0 0 0 0 0 0 0 1 2 1 0 0 0 0 0 0 0 0 0 0
chrX:23886805:23892520:clu_265 57 37 40 39 56 47 57 45 47 31 43 71 56 44 51 66 20 33 30 45 49 52 51 78 30 60 58 66 58 44 46 45 52 76 62 59 59 46 35 52 44 49 26 47 44 51 69 56 54 65 72 23 63 36 49 65 60 25 25 53 35 45 36 63 50 38 29 23 49 39 34 42 73 62 64 41 64 60 27 67 54 93 37 37 68 54 29 58 46 69 52 20 41 84 25 49 33 55 28 38 65 20 40 30 60 29 53 64 51 50 52 50 63 20 36 74 54 48 36 40 38
chrX:23886805:23897032:clu_265 4 0 0 0 2 2 0 0 1 1 0 3 0 1 2 1 0 0 2 0 0 2 0 2 0 0 2 0 0 0 0 0 4 2 2 1 2 3 0 0 0 0 1 0 1 0 3 2 0 1 0 1 1 0 0 0 0 0 0 0 1 0 1 0 0 2 0 0 0 0 2 4 1 2 0 2 1 0 2 0 2 0 1 1 1 0 1 1 0 2 2 0 0 2 2 1 1 0 0 1 0 0 0 0 1 0 1 3 0 2 0 1 0 0 0 0 0 0 1 0 1
chrX:23892574:23897032:clu_265 65 36 32 43 45 38 80 43 69 53 46 80 61 44 63 72 19 33 36 53 59 48 45 74 26 44 69 66 52 49 46 45 61 75 68 57 61 67 34 47 45 38 20 53 44 52 60 57 39 63 71 29 56 44 59 42 67 22 22 64 40 48 40 62 45 31 26 36 52 17 27 28 75 71 58 42 39 72 31 69 52 80 31 35 75 41 36 67 49 77 44 23 26 75 34 38 33 67 26 30 76 31 45 33 63 33 47 66 53 56 57 71 50 12 42 60 40 71 37 39 43
chrX:23897151:23898962:clu_266 57 32 23 51 45 40 65 49 81 32 68 78 68 32 61 56 28 36 46 51 75 68 51 76 30 56 65 63 44 60 58 51 61 74 46 79 91 70 46 33 56 41 27 59 73 68 60 78 28 67 85 22 50 46 71 46 82 23 19 68 37 59 42 62 84 76 43 47 45 24 25 41 41 86 57 61 53 87 32 85 60 88 34 42 72 27 36 45 49 63 38 30 49 78 33 37 40 47 35 38 53 33 35 39 90 26 34 77 50 50 63 76 38 12 39 71 59 59 32 32 39
chrX:23897151:23925811:clu_266 3 1 0 2 3 2 4 1 5 0 0 4 1 1 6 4 2 0 2 4 3 0 5 3 1 1 3 0 1 2 3 0 2 2 0 1 3 6 3 1 4 3 0 2 3 4 4 2 1 2 4 0 2 1 3 4 0 2 0 4 0 2 2 2 3 1 2 0 2 0 0 3 3 3 5 4 4 1 4 4 3 0 7 2 3 0 2 3 1 0 0 0 5 9 1 2 0 5 0 3 2 1 0 0 5 1 2 2 3 2 2 3 1 1 5 6 1 3 0 0 4
chrX:23899069:23901476:clu_266 2 1 0 0 0 0 0 2 1 0 0 2 1 0 1 0 0 0 1 2 0 0 0 0 0 1 0 0 0 0 2 2 0 0 0 0 0 1 0 2 0 0 0 0 1 1 0 3 4 3 0 2 0 0 0 2 3 0 2 1 0 3 4 0 1 1 0 0 0 1 0 0 2 2 1 2 1 0 1 1 4 1 0 0 0 0 0 0 0 1 0 0 0 1 1 0 0 1 0 0 2 0 0 2 1 0 2 1 2 4 0 2 0 0 2 2 1 0 0 0 0
chrX:23899069:23903298:clu_266 0 0 1 1 0 0 0 0 0 0 0 0 1 0 0 0 0 0 0 0 0 0 0 0 0 0 2 0 0 0 0 2 0 0 0 0 0 0 0 0 0 0 0 0 1 1 0 0 0 0 0 0 0 0 2 0 1 0 0 0 0 0 0 0 0 0 0 2 2 0 0 0 0 0 0 0 0 0 0 0 0 0 0 0 0 1 0 0 0 0 0 1 0 0 0 0 0 1 0 0 1 0 1 0 0 0 0 0 0 0 0 0 0 0 0 0 2 0 2 0 0
chrX:23899069:23925811:clu_266 29 15 8 23 29 12 37 15 29 17 19 47 31 16 38 19 17 18 22 42 28 24 12 49 18 32 38 16 34 33 21 14 29 20 39 34 37 34 12 21 33 28 21 22 26 33 38 27 17 27 35 15 23 26 31 26 35 22 14 32 7 27 22 31 24 29 21 16 18 13 12 14 26 34 27 23 39 42 21 49 26 32 30 10 40 14 18 17 31 41 14 19 26 48 21 23 18 31 13 22 34 16 18 19 30 12 22 26 24 19 26 32 17 11 14 30 19 17 20 20 14
chrX:24073154:24073732:clu_267 660 320 437 644 594 449 643 458 561 456 823 646 564 331 426 686 398 457 498 781 710 520 772 739 315 773 481 550 498 829 692 484 543 530 406 523 629 521 554 410 738 509 705 461 469 603 551 511 372 486 493 459 451 354 742 527 522 339 388 414 205 555 576 778 538 471 391 566 580 296 482 681 733 670 503 371 421 804 374 611 595 561 291 432 890 353 803 614 533 595 433 381 907 699 368 597 297 450 546 384 572 339 596 578 943 410 335 620 791 611 675 512 377 348 555 582 631 564 279 270 733
chrX:24073200:24073732:clu_267 1 0 0 0 0 0 0 0 0 1 2 0 0 0 1 0 0 1 0 0 2 1 1 0 0 4 1 1 0 2 2 0 1 0 1 0 0 0 4 0 0 0 0 0 0 0 0 0 0 0 1 0 0 1 2 0 0 1 0 0 0 0 0 1 2 0 0 0 0 0 0 7 0 1 1 1 0 2 0 0 0 0 0 0 0 0 0 0 3 0 0 0 1 1 0 1 0 2 0 0 0 0 0 0 0 1 0 1 0 0 1 0 0 0 2 0 0 0 0 0 3
chrX:24075871:24078205:clu_268 559 241 492 518 278 329 547 291 384 519 654 589 482 279 385 473 309 228 390 337 338 487 713 588 289 616 340 486 754 678 540 477 505 451 442 442 274 440 420 409 616 401 771 403 390 398 422 419 312 454 486 729 219 343 606 445 398 504 388 394 212 318 499 419 446 370 374 534 475 136 439 418 613 599 530 189 361 510 325 558 449 493 128 182 569 471 749 509 217 805 384 386 664 454 317 507 151 375 401 418 462 348 273 530 605 399 284 277 632 494 478 422 554 405 389 402 627 756 288 347 623
chrX:24075871:24080533:clu_268 0 0 2 0 1 0 0 0 0 0 3 1 1 0 2 1 1 0 0 0 0 0 0 1 0 0 0 0 0 0 2 1 1 0 0 0 0 0 0 0 0 0 0 0 0 0 0 0 0 0 0 0 0 0 0 0 0 1 0 0 0 0 0 1 0 0 0 0 0 0 0 0 1 0 1 0 0 0 0 1 0 1 0 0 3 0 2 2 0 0 0 0 3 0 0 0 0 0 0 0 0 1 0 0 0 1 0 0 0 1 0 0 0 0 0 0 0 3 0 0 0
chrX:24078299:24079926:clu_268 1 0 0 0 0 0 1 0 0 0 0 1 0 1 0 0 0 0 0 1 0 0 0 1 0 0 0 0 0 0 1 0 0 3 0 0 0 1 1 0 1 0 0 1 0 0 0 0 0 0 0 0 0 0 2 0 1 0 0 0 0 0 0 0 0 0 0 0 0 0 0 0 1 0 0 0 0 0 0 0 0 0 0 0 0 0 0 0 0 0 0 1 0 0 0 2 0 0 0 0 0 0 0 1 0 0 0 0 0 0 0 0 1 0 0 0 0 0 0 0 0
chrX:24078299:24080053:clu_268 0 0 0 0 1 0 0 0 0 0 0 1 0 0 1 0 2 0 0 0 0 2 0 1 0 1 1 2 0 1 1 0 4 0 0 0 0 1 2 0 2 0 2 0 0 0 0 1 3 0 2 0 0 0 1 0 1 1 3 1 2 0 0 0 0 1 1 1 0 0 1 0 0 2 1 0 1 1 2 1 0 0 0 0 0 0 2 0 0 1 0 0 0 0 0 3 0 1 0 1 0 0 0 0 0 0 0 0 0 0 1 0 0 0 0 0 2 0 0 0 0
chrX:24078299:24080533:clu_268 609 258 577 516 538 502 559 337 411 533 710 597 535 254 367 507 314 282 412 548 485 520 649 573 290 579 327 498 807 657 556 481 501 445 426 443 464 445 446 385 621 467 703 413 376 514 493 424 330 466 478 667 365 349 588 393 362 489 329 358 209 429 462 538 458 352 373 511 477 243 426 496 597 611 524 354 394 575 333 554 446 519 210 291 652 483 725 556 343 869 353 345 664 556 295 571 233 404 441 407 467 332 409 569 649 369 315 460 620 524 508 437 564 358 479 438 670 754 321 406 543
chrX:24080126:24080533:clu_268 0 0 1 0 0 0 0 0 0 0 0 0 0 1 1 1 0 0 0 0 1 3 0 1 0 0 2 1 1 0 2 0 1 0 0 0 0 0 3 0 3 0 0 0 0 1 0 1 0 0 0 0 0 0 2 0 0 0 1 1 0 0 0 0 0 0 0 4 0 0 2 0 0 0 1 0 0 0 2 3 0 1 0 0 0 0 3 1 0 2 0 0 1 1 0 4 0 0 1 1 0 1 1 1 0 0 0 0 0 0 1 0 1 1 0 1 0 1 1 0 2
chrX:24080691:24081073:clu_269 1 0 0 0 1 0 0 0 0 0 0 0 0 0 0 0 0 0 0 0 0 0 0 0 0 0 1 2 2 0 0 0 0 0 0 0 0 0 1 0 0 0 0 0 0 0 0 0 0 1 0 0 0 0 1 0 2 0 2 0 0 0 0 1 0 0 0 0 0 0 0 1 0 1 0 0 1 0 0 0 0 0 0 0 0 0 0 0 0 0 0 0 1 0 0 0 0 0 0 0 1 0 0 0 0 0 0 0 1 2 0 1 0 0 0 0 0 0 0 1 0
chrX:24080691:24082318:clu_269 460 214 504 463 472 454 464 268 409 361 582 488 350 217 330 409 324 296 294 533 544 377 590 515 249 487 293 476 555 550 519 383 395 557 317 407 429 407 423 351 514 415 511 379 371 462 389 451 273 366 378 545 368 265 514 424 347 358 246 309 179 398 410 493 398 333 276 444 491 233 369 442 490 464 388 379 326 534 258 414 516 435 191 303 600 369 547 409 381 633 298 302 611 468 225 460 222 342 365 303 407 225 404 401 620 366 242 487 517 417 436 389 461 364 452 408 476 586 228 245 496
chrX:24080691:24089675:clu_269 0 0 0 0 0 0 0 0 0 0 0 0 0 0 0 0 0 0 0 0 4 2 0 0 0 0 0 0 2 0 0 2 0 4 0 0 1 0 0 0 0 0 0 0 0 0 0 0 0 0 1 1 0 0 2 0 0 1 0 0 0 0 0 1 0 0 0 0 0 0 0 0 0 0 0 0 0 0 0 0 0 0 0 0 0 0 0 2 0 0 0 0 0 0 0 0 0 0 0 0 0 0 0 0 1 0 0 0 1 0 0 0 0 0 0 0 0 0 0 0 0
chrX:24086225:24089675:clu_269 679 306 664 665 693 676 618 439 539 489 807 646 507 345 455 575 376 404 480 783 695 559 782 729 410 702 450 612 828 817 642 525 541 542 450 502 628 494 604 405 725 497 717 488 446 640 569 518 399 508 560 807 503 377 671 451 472 493 398 444 269 564 547 697 535 487 412 573 609 306 512 645 595 635 498 461 415 699 389 586 553 540 330 381 770 616 712 593 487 866 454 438 735 622 361 630 310 523 491 434 540 376 561 529 819 484 404 656 762 626 547 552 609 473 494 509 665 864 315 421 624
chrX:24086225:24089678:clu_269 0 0 0 3 3 1 0 0 0 0 0 0 2 0 3 0 0 0 1 1 0 1 0 0 1 0 0 0 0 1 0 0 0 0 0 0 0 1 0 0 0 0 1 0 0 0 0 2 0 0 0 0 1 0 2 0 0 0 0 0 0 0 0 0 0 1 1 0 0 0 0 1 0 1 2 0 1 0 0 0 0 1 0 0 2 0 0 0 0 2 0 1 0 1 1 0 0 0 0 0 1 1 0 0 0 2 0 0 0 0 0 0 0 0 0 0 0 1 0 0 0
chrX:24089844:24090585:clu_270 0 2 0 1 0 0 0 0 0 0 0 1 0 0 0 0 0 1 0 0 0 2 1 1 0 0 0 1 2 0 2 0 0 0 1 0 0 1 0 1 0 0 1 0 0 0 0 1 0 0 0 0 0 0 0 0 0 1 1 0 0 1 2 0 0 0 0 0 0 0 1 0 0 0 0 0 0 4 0 0 0 0 0 0 0 0 0 0 0 1 1 1 1 0 0 1 0 2 0 0 0 0 0 0 4 0 0 1 0 0 0 0 0 0 0 1 1 2 0 0 0
chrX:24089844:24091208:clu_270 594 269 610 554 615 660 527 415 431 514 659 588 543 328 410 510 280 342 416 650 620 481 745 618 292 678 370 523 851 718 564 477 542 553 407 456 516 495 447 411 630 432 740 424 435 501 489 456 372 451 453 718 461 346 675 469 352 493 384 398 203 446 488 606 463 430 308 468 483 280 480 595 583 639 516 430 389 648 345 552 514 493 237 373 666 563 709 526 390 871 385 366 700 622 299 577 269 417 411 384 438 316 519 518 733 440 373 571 669 505 516 470 616 417 445 451 681 870 298 401 568
chrX:24089844:24094839:clu_270 8 0 5 6 5 9 5 6 4 4 2 4 3 0 2 6 5 1 2 12 10 4 4 5 0 9 6 1 6 6 6 2 5 6 2 5 8 8 3 4 3 2 7 2 1 8 5 11 8 2 1 3 1 3 8 2 4 2 0 2 3 8 7 5 2 2 2 2 9 3 2 5 7 4 12 10 7 10 2 6 2 5 0 4 7 7 8 7 7 11 1 4 8 5 2 7 5 2 3 2 7 3 7 5 11 4 7 1 3 6 12 2 2 6 14 6 1 9 1 6 6
chrX:24090678:24091208:clu_270 0 0 0 0 0 1 0 0 0 0 1 0 0 0 0 0 0 1 0 2 0 2 1 0 0 0 3 0 0 1 2 2 0 0 0 0 0 0 1 1 0 1 0 0 0 1 1 0 2 0 0 0 2 1 2 0 0 0 1 0 0 1 2 0 0 2 0 0 2 1 0 1 0 0 0 0 1 3 0 1 2 0 0 0 2 0 0 0 0 0 1 0 2 0 0 7 0 1 1 0 1 0 0 0 0 0 0 0 0 0 1 0 0 0 2 1 1 0 0 0 2
chrX:24091298:24094317:clu_270 0 0 0 0 1 0 0 0 1 0 0 0 2 0 0 1 0 0 1 0 0 0 0 0 0 0 2 0 0 0 0 0 0 0 0 0 1 2 0 0 0 0 0 1 0 0 0 0 0 2 0 0 1 0 0 0 0 0 0 0 0 0 1 1 0 1 0 0 0 0 0 2 0 0 0 0 0 0 0 0 0 0 0 0 1 0 0 0 0 0 0 0 0 1 0 1 0 0 0 0 0 0 0 0 0 0 0 0 2 0 1 0 0 0 0 0 0 0 0 0 0
chrX:24091298:24094839:clu_270 4 10 24 7 25 4 11 6 17 2 8 16 20 10 7 11 2 2 7 12 14 9 23 9 3 15 14 5 21 14 16 4 17 18 17 6 9 13 9 5 9 18 11 8 14 13 11 14 6 13 8 20 13 20 20 15 13 5 7 10 14 11 12 27 4 14 3 4 16 10 13 11 9 7 14 20 5 20 9 10 14 6 7 7 22 22 10 17 13 10 5 21 5 9 7 29 6 8 11 5 19 6 14 11 18 9 6 14 17 8 10 11 19 5 11 8 13 18 8 9 12
chrX:24091333:24094839:clu_270 0 0 0 1 1 0 1 0 1 0 0 0 0 1 1 0 0 1 0 0 0 0 1 2 0 0 2 0 2 0 3 1 0 0 0 1 1 0 0 2 0 0 0 1 0 0 0 6 0 0 0 0 0 1 1 2 2 0 1 0 0 0 0 1 0 0 0 1 0 0 0 0 0 2 1 0 2 0 3 2 0 0 1 0 0 1 0 0 2 0 0 1 1 2 0 0 0 1 0 0 1 1 0 0 3 0 1 2 0 1 0 2 4 0 3 0 0 0 0 0 0
chrX:24091380:24094317:clu_270 0 1 1 0 0 3 2 1 1 0 1 1 0 0 1 2 1 0 2 0 3 3 3 0 1 0 2 2 2 0 5 0 3 2 0 3 4 0 1 1 0 2 0 0 2 0 1 0 1 2 0 4 2 1 1 0 0 2 0 0 2 4 2 1 1 0 1 0 0 3 0 1 2 0 2 0 0 3 1 0 1 1 0 0 0 0 0 3 0 1 0 0 0 0 0 1 2 0 0 1 1 0 1 0 2 0 0 0 2 2 0 0 1 3 3 0 1 1 0 0 0
chrX:24091380:24094839:clu_270 563 277 595 604 596 606 489 324 419 489 679 559 481 310 364 496 268 328 434 652 589 425 785 552 304 593 354 445 853 741 502 443 503 517 363 395 462 417 464 373 625 442 779 393 401 501 448 472 292 417 425 848 393 316 586 412 394 457 403 341 212 434 460 570 424 369 373 474 482 283 491 528 569 625 470 359 319 581 347 526 467 463 250 386 648 578 866 495 429 838 357 363 668 566 284 447 300 371 404 409 473 350 483 620 682 464 351 535 641 537 494 453 602 394 426 458 644 841 311 380 600
chrX:24092514:24094839:clu_270 0 0 1 0 0 0 0 0 1 0 0 0 0 0 0 0 0 0 0 2 0 0 2 3 0 1 0 2 0 1 0 0 0 0 1 2 0 0 0 0 2 0 0 1 0 0 0 0 0 3 0 0 0 0 0 2 0 0 0 1 0 0 1 0 0 0 2 0 0 0 0 0 0 3 0 0 3 1 1 0 0 1 0 0 0 0 2 0 0 0 0 1 0 1 0 0 0 1 0 2 1 0 1 0 1 2 0 0 2 0 0 0 0 2 0 0 2 1 0 0 0
chrX:24094757:24094839:clu_270 4 0 1 5 1 1 7 0 5 2 5 5 5 0 0 3 2 2 4 7 5 6 7 4 5 13 3 3 6 10 9 8 4 7 1 7 3 10 3 6 5 4 2 3 6 8 8 4 4 6 4 5 3 3 9 3 6 2 0 4 3 3 3 5 9 3 3 0 1 2 1 3 8 10 6 10 0 5 0 1 10 3 4 5 7 2 0 2 3 1 4 5 4 5 4 10 3 4 1 9 2 1 6 2 4 0 0 8 9 0 6 10 4 5 2 0 4 8 5 3 4
chrX:24075665:24075750:clu_271 505 186 517 461 510 523 471 283 396 439 632 506 405 221 374 522 278 305 383 561 610 442 647 538 229 557 335 481 660 566 540 425 443 398 330 415 457 389 445 369 582 377 665 414 373 508 452 409 253 444 445 593 368 291 546 419 367 406 255 361 176 444 420 529 409 352 277 453 471 216 392 506 574 547 463 302 349 614 277 471 456 420 222 256 658 430 694 436 399 652 361 294 626 561 281 534 246 343 391 286 462 250 461 504 643 325 270 508 596 495 465 381 453 329 406 416 526 586 232 331 523
chrX:24075665:24075759:clu_271 0 0 1 0 1 0 2 0 0 0 1 3 0 0 0 2 0 0 0 0 1 2 1 1 0 0 1 0 1 4 1 1 0 0 1 0 0 1 0 0 2 0 0 2 1 1 1 1 4 0 1 1 2 0 2 1 0 0 0 0 1 0 0 0 0 0 0 1 1 0 0 0 3 0 0 2 0 0 0 0 3 0 0 0 0 2 1 0 0 3 0 1 0 0 0 0 2 0 0 0 0 2 0 0 0 0 1 0 1 1 1 0 0 0 0 1 1 0 0 0 1
chrX:24167370:24169808:clu_272 1 1 0 8 2 0 3 1 2 6 6 1 4 1 0 3 3 2 1 2 8 3 4 1 0 3 1 1 6 5 2 4 1 3 1 3 0 2 5 0 1 3 2 0 0 0 2 2 1 1 2 0 3 3 2 2 1 6 5 0 0 2 3 0 0 2 1 3 2 0 5 1 2 0 0 1 1 3 1 3 0 0 0 1 3 0 1 1 2 0 4 0 2 0 3 2 2 2 12 6 3 0 5 1 6 1 0 0 1 0 2 0 2 4 3 3 0 5 0 6 3
chrX:24167370:24170837:clu_272 2 0 1 0 0 0 0 0 0 0 1 2 0 0 0 0 0 0 0 0 0 0 0 0 0 0 0 0 1 1 0 0 0 0 2 0 0 0 0 0 0 0 0 0 0 0 1 0 0 1 0 2 1 0 0 0 0 0 0 0 0 0 0 0 0 0 0 0 0 0 0 0 0 0 0 0 0 0 0 0 0 0 0 0 1 0 2 1 1 0 0 0 0 0 0 2 0 0 0 2 0 0 0 0 0 0 1 0 0 0 0 0 0 0 0 0 0 0 0 0 0
chrX:24167370:24179832:clu_272 1 0 1 0 0 0 0 0 0 0 0 0 0 0 0 0 0 0 0 0 0 1 0 0 0 2 0 0 0 0 0 0 1 1 1 0 1 0 0 0 0 0 0 0 0 0 0 0 0 0 2 0 0 0 0 0 2 0 0 0 0 0 0 0 0 1 0 0 0 0 0 0 1 0 0 0 0 0 0 0 0 0 0 0 0 0 0 0 0 0 2 0 0 0 3 0 0 0 0 0 0 0 0 0 1 0 0 0 1 0 0 0 0 0 0 0 0 3 0 1 0
chrX:24167370:24190832:clu_272 4 3 1 1 1 3 1 0 4 1 10 2 1 0 0 0 0 1 0 2 0 2 1 2 1 6 1 0 2 1 3 0 2 1 4 0 2 0 1 1 3 2 0 1 0 3 2 1 0 3 3 1 1 1 2 2 3 0 5 1 3 2 8 1 1 0 3 5 3 0 6 4 7 2 0 1 6 6 2 1 1 0 0 0 4 1 0 1 4 1 5 0 5 0 2 2 0 0 13 0 2 3 3 2 3 1 0 0 2 3 0 5 2 1 3 4 3 0 4 7 0
chrX:24167911:24169808:clu_272 7 4 1 6 1 1 7 0 4 2 5 8 6 0 4 5 1 0 1 9 7 5 3 13 0 7 1 10 3 4 6 8 8 0 7 5 2 6 7 1 4 7 2 5 1 3 1 1 7 2 5 0 1 6 6 4 1 2 4 7 1 6 1 3 3 1 3 4 3 4 4 2 4 5 4 4 5 4 3 5 3 8 6 4 9 0 0 4 1 6 1 1 11 4 4 3 4 2 3 4 9 1 4 1 6 2 3 11 9 7 3 8 5 8 3 4 0 2 7 3 5
chrX:24167911:24170837:clu_272 1 0 0 0 1 0 0 1 0 0 0 0 4 0 1 0 0 1 0 0 1 0 0 0 0 1 1 0 0 1 0 0 0 0 0 0 2 0 0 0 0 0 1 0 0 1 0 3 0 0 0 0 0 0 0 0 1 0 0 0 0 0 0 1 0 0 0 0 0 0 2 1 0 0 0 0 1 2 0 2 1 0 0 1 1 0 0 2 0 0 1 0 0 1 0 2 0 0 0 0 0 0 0 0 1 0 0 1 1 2 0 0 1 2 1 0 0 0 0 0 4
chrX:24167911:24179832:clu_272 1 0 0 3 0 0 2 0 0 0 0 0 1 0 0 0 0 0 0 0 1 0 0 0 1 0 0 0 0 0 0 0 0 0 0 0 0 0 0 0 1 0 0 0 0 1 1 2 0 0 2 0 0 0 0 0 2 0 0 0 0 0 2 1 1 0 0 0 2 0 0 1 0 0 0 0 0 4 0 0 0 0 0 0 2 0 0 0 0 0 2 0 0 0 0 1 0 0 0 3 0 2 0 0 0 0 0 0 1 1 1 1 0 0 0 0 0 2 0 0 0
chrX:24167911:24190832:clu_272 8 4 1 11 1 2 9 4 2 3 8 3 5 5 2 4 6 6 2 1 4 4 2 8 0 2 3 7 2 7 1 2 6 3 7 1 9 2 3 5 7 2 1 3 2 8 2 1 7 7 6 7 3 3 3 0 6 4 8 1 2 2 1 10 5 6 2 3 5 0 3 4 7 5 3 4 0 5 2 3 8 3 5 3 6 2 5 6 2 6 6 6 4 5 1 4 4 3 1 3 0 3 0 1 5 2 0 9 3 6 3 10 8 6 2 3 3 3 0 6 9
chrX:24168284:24169808:clu_272 0 2 0 2 0 0 0 0 0 0 0 1 0 0 2 0 0 0 0 2 0 1 0 0 0 0 1 1 0 4 1 0 1 0 1 0 0 0 0 0 0 0 1 1 0 4 0 0 0 0 1 1 0 0 0 2 0 0 0 0 0 0 0 1 0 2 0 1 2 0 0 1 0 3 0 0 0 0 1 0 0 0 0 3 0 0 1 0 0 1 0 1 0 0 0 0 0 1 0 0 0 0 0 0 1 0 0 1 0 0 0 0 0 0 1 1 0 0 0 2 2
chrX:24169377:24169808:clu_272 0 1 1 0 0 0 0 0 0 0 1 0 0 1 0 0 0 0 0 0 0 0 0 0 0 2 0 0 0 0 0 0 0 0 0 0 0 0 0 0 1 0 0 0 0 0 0 0 2 0 0 0 0 0 0 0 0 1 0 0 0 0 1 0 1 1 1 1 0 1 0 1 0 0 0 0 0 0 0 0 0 1 0 0 0 0 0 1 0 0 0 0 0 0 0 0 0 0 1 0 0 0 0 0 0 1 0 0 1 0 0 0 0 0 1 2 0 0 0 1 0
chrX:24169917:24170837:clu_272 30 10 34 26 14 21 22 12 9 18 30 22 27 22 13 18 6 11 12 28 25 34 23 25 7 18 27 14 25 17 15 12 20 29 19 21 24 13 21 9 17 13 16 18 25 18 6 8 14 11 20 13 16 15 16 17 12 14 10 12 8 10 22 20 11 13 5 21 27 16 8 28 20 21 14 13 11 23 11 20 20 16 11 17 29 11 18 19 14 24 18 6 29 25 11 17 6 12 24 16 21 9 21 7 23 11 12 33 29 20 21 15 25 26 18 16 15 48 14 14 22
chrX:24169975:24170837:clu_272 0 0 1 0 0 3 0 0 0 0 0 0 0 0 0 0 0 0 0 0 0 0 0 0 0 1 0 1 0 0 0 1 0 0 1 0 1 0 0 0 0 0 1 1 1 0 0 0 0 0 0 0 0 1 0 0 0 1 1 0 0 1 0 2 0 1 0 0 0 0 0 0 1 4 0 0 0 0 1 0 1 1 0 0 1 2 0 0 1 1 0 0 1 0 0 0 0 3 1 1 1 1 2 0 0 0 0 0 0 0 0 2 0 0 1 1 2 0 1 0 0
chrX:24170947:24177616:clu_272 0 0 0 0 0 0 1 0 0 0 1 0 1 0 0 2 0 0 0 0 0 0 0 0 0 0 0 0 1 0 0 0 0 1 0 0 1 0 0 0 0 0 1 0 2 0 0 0 0 0 0 0 0 0 0 0 0 0 0 0 0 0 0 1 0 1 0 0 2 0 0 0 1 1 0 0 0 0 0 0 0 0 0 1 0 1 0 0 0 0 0 0 0 0 0 1 0 2 0 0 0 0 0 0 0 0 0 0 0 0 0 0 0 0 0 0 0 2 0 0 4
chrX:24170947:24179832:clu_272 3 1 6 9 3 8 9 2 3 1 4 4 0 3 1 2 1 6 4 0 3 4 4 13 2 8 1 2 4 4 6 3 2 3 5 4 1 1 4 3 5 2 3 5 3 6 5 3 0 0 1 5 1 1 2 4 3 12 7 4 1 3 5 4 1 1 2 8 0 6 7 10 6 3 0 1 5 1 4 3 3 6 1 6 2 3 1 11 0 4 4 1 9 5 5 3 2 7 4 3 8 2 5 5 2 3 2 6 6 2 1 1 8 8 5 6 0 17 4 3 4
chrX:24170947:24179836:clu_272 1 1 0 0 1 0 0 0 0 0 0 0 0 0 1 1 0 0 0 0 0 0 0 0 0 0 0 0 0 0 0 1 0 0 3 0 0 0 0 0 0 0 0 1 0 0 0 0 0 0 0 3 0 0 0 0 0 1 0 0 0 0 1 0 0 0 0 1 0 0 0 0 0 0 0 0 0 0 0 1 1 0 0 0 0 0 0 0 0 0 0 0 2 0 0 3 0 0 0 0 0 0 1 0 0 0 0 0 0 0 0 0 0 0 0 0 2 0 0 1 0
chrX:24170947:24190832:clu_272 18 2 31 18 5 17 30 6 4 19 18 17 16 12 18 19 9 14 9 28 23 22 5 33 13 13 11 11 21 23 20 14 20 20 15 16 18 10 19 6 13 10 20 12 13 20 7 13 9 8 13 17 7 12 12 12 20 23 11 10 7 11 11 22 8 12 11 15 17 11 10 32 19 17 9 11 16 23 10 11 14 13 5 14 31 8 16 27 14 14 19 6 29 28 14 20 11 4 19 17 16 17 12 20 25 7 13 21 19 16 27 16 27 15 20 19 20 30 8 18 18
chrX:24177919:24179832:clu_272 0 0 1 2 0 2 1 0 0 0 0 1 0 0 0 3 0 0 1 6 1 2 0 1 1 0 0 0 0 2 0 1 2 1 0 0 4 0 3 0 2 0 0 1 0 0 0 0 0 0 1 2 1 1 2 2 0 0 0 0 1 0 0 0 0 0 0 0 0 0 0 0 1 0 0 1 2 0 1 0 2 2 0 0 2 0 0 0 0 0 1 0 0 0 2 0 0 1 0 0 1 0 0 0 2 0 0 1 1 1 0 0 1 1 0 2 0 0 0 0 4
chrX:24179959:24190832:clu_272 7 1 9 13 7 16 16 7 3 4 9 15 3 7 6 12 7 4 5 16 8 12 12 11 8 11 5 15 6 11 6 8 8 11 4 3 7 6 9 3 10 5 9 3 2 12 10 5 2 5 6 14 2 1 5 7 12 8 7 0 1 8 3 7 7 10 3 15 13 2 3 8 7 9 0 3 6 8 3 1 20 4 2 10 17 4 0 11 1 10 10 5 9 2 9 5 4 10 10 1 3 3 8 4 10 2 6 17 13 5 5 4 6 13 10 16 5 17 4 6 4
chrX:24190917:24191724:clu_273 5 8 23 10 5 9 11 3 3 10 17 18 13 4 7 6 4 7 6 9 9 13 5 15 5 12 12 3 12 9 7 13 11 8 7 4 7 5 7 5 12 2 7 7 6 9 5 9 5 6 4 16 6 6 14 9 10 10 7 9 8 11 6 12 9 6 4 13 5 6 6 13 19 6 7 7 9 19 1 8 18 6 3 12 15 8 6 14 7 13 10 5 18 12 7 14 1 6 17 4 5 2 15 2 13 1 7 14 21 8 10 11 6 5 8 10 7 29 10 11 5
chrX:24190917:24191748:clu_273 0 0 1 0 0 0 0 0 0 1 0 0 1 0 0 0 0 0 0 0 1 0 0 0 0 0 0 1 0 0 2 0 0 0 0 0 0 0 0 0 0 0 1 0 0 0 0 0 0 0 0 1 0 2 0 2 0 0 0 1 0 0 0 0 0 0 0 0 0 2 0 0 0 0 0 0 0 0 0 0 0 0 0 0 2 0 0 0 0 0 0 0 0 0 0 0 0 0 0 0 0 0 0 0 0 0 0 0 1 0 0 0 2 1 0 0 0 0 0 1 0
chrX:24190917:24193506:clu_273 2 0 3 0 3 2 5 0 5 2 2 1 3 2 4 1 0 1 0 5 3 0 0 0 0 3 0 1 0 0 4 3 1 3 1 2 2 4 3 2 2 0 1 1 1 4 6 0 5 3 4 0 2 1 1 1 1 2 0 1 1 1 4 3 1 1 0 1 1 0 1 6 6 0 3 0 2 4 6 4 3 3 0 2 0 0 1 0 2 1 3 1 3 7 2 1 1 1 2 0 2 0 0 2 4 0 3 3 2 5 3 2 2 4 3 1 3 2 0 2 4
chrX:24190917:24194577:clu_273 2 0 0 0 0 1 0 0 1 0 1 0 0 2 0 0 0 1 1 0 0 1 0 1 0 0 0 0 0 0 0 0 0 0 0 1 0 0 0 2 0 0 0 0 1 2 0 0 2 0 0 0 0 0 1 0 0 1 0 2 0 0 0 1 0 0 0 0 0 0 2 2 0 0 1 0 2 0 0 0 0 0 0 1 0 0 0 1 0 2 3 0 0 0 2 3 0 0 1 0 0 0 0 0 0 0 2 0 0 0 1 0 0 0 0 0 0 2 0 0 0
chrX:24190917:24197300:clu_273 28 10 51 37 15 33 30 9 11 16 39 33 36 19 18 24 14 14 17 31 25 32 21 29 10 21 16 22 35 34 29 17 23 32 22 26 17 8 12 20 28 12 16 15 19 18 19 16 12 12 19 61 16 15 23 20 13 29 14 10 7 24 30 37 21 15 19 33 30 14 25 31 21 20 17 10 15 30 17 12 19 14 6 12 34 17 24 28 19 29 32 21 27 25 15 25 21 7 30 14 17 11 28 17 48 13 7 40 30 12 13 24 26 27 23 31 24 52 12 21 29
chrX:24190917:24197369:clu_273 1 0 1 0 0 1 0 0 0 0 0 0 1 0 2 1 2 0 0 1 0 0 0 0 0 0 0 0 1 1 0 1 0 0 0 0 1 0 0 0 0 0 0 0 0 0 0 0 0 1 1 0 0 2 2 0 1 1 0 0 0 0 2 3 0 0 2 0 0 0 2 0 1 0 0 0 0 0 0 0 0 0 1 0 0 0 0 1 0 0 0 0 0 0 0 0 0 0 1 2 0 0 0 0 0 0 0 1 1 0 0 1 0 0 0 0 0 1 1 0 0
chrX:24190917:24197420:clu_273 0 0 0 0 0 0 1 0 0 0 1 0 0 1 0 0 0 0 0 0 0 1 0 0 0 0 0 0 0 0 0 0 0 2 0 0 0 0 0 0 2 0 2 0 0 3 0 0 2 2 0 0 0 1 0 0 0 0 0 0 0 0 0 2 0 0 0 0 0 0 1 0 2 0 0 0 0 0 0 1 0 0 1 0 0 0 0 0 0 0 0 0 0 0 0 0 0 0 0 0 0 0 0 2 0 0 0 2 0 1 0 1 0 0 0 0 0 1 0 0 0
chrX:24191840:24193506:clu_273 3 1 6 8 1 2 7 0 0 1 4 3 4 0 3 4 1 1 0 1 7 5 0 9 0 3 5 0 1 0 7 4 4 4 3 2 4 4 4 2 1 3 1 1 2 5 4 2 3 6 0 4 2 7 0 3 0 0 2 7 3 5 3 2 1 3 0 3 6 2 0 1 8 2 9 0 3 8 0 5 5 4 5 2 5 4 1 5 1 5 2 3 10 1 4 1 2 4 1 1 5 0 2 1 4 0 0 11 5 3 4 1 3 5 5 1 5 13 1 1 5
chrX:24191840:24194577:clu_273 3 0 1 0 0 1 1 1 1 0 0 2 1 0 2 1 0 0 0 0 1 3 0 0 2 2 0 0 0 1 0 2 0 2 3 1 0 0 0 1 2 0 1 0 1 2 0 0 0 2 0 0 0 0 0 0 1 3 0 1 0 0 0 0 0 0 0 1 0 0 0 8 1 0 0 0 0 0 0 1 3 0 0 0 1 4 0 0 1 1 1 0 1 0 2 0 0 0 1 0 0 0 1 0 0 0 0 0 0 1 0 1 0 0 0 0 0 4 2 0 2
chrX:24191840:24195831:clu_273 0 0 0 0 0 0 0 0 0 1 0 0 0 0 0 0 0 2 0 0 0 0 0 0 0 0 0 0 0 2 1 0 0 0 0 0 0 0 0 0 0 0 0 0 2 0 0 0 0 2 2 0 0 1 0 0 0 0 0 0 0 0 2 1 0 0 0 0 0 0 0 0 0 1 0 0 0 0 0 0 0 0 0 0 0 0 0 1 0 0 0 0 0 0 0 0 0 0 0 0 0 0 0 0 0 0 0 0 0 0 0 0 0 0 0 0 0 0 0 2 0
chrX:24191840:24197300:clu_273 14 5 23 11 9 19 8 3 7 17 9 9 5 12 3 6 4 5 5 11 9 11 2 14 2 13 7 7 15 9 7 11 15 13 8 9 15 4 5 4 12 3 1 9 8 5 1 5 4 3 4 13 3 6 14 4 4 12 4 8 9 12 5 11 5 8 1 6 8 5 5 17 13 5 4 4 7 10 0 10 8 4 5 3 11 12 7 10 2 12 10 9 13 13 10 15 7 5 17 3 7 4 7 5 18 5 3 4 16 11 11 5 7 8 2 3 5 28 5 4 8
chrX:24191840:24197369:clu_273 0 0 0 1 1 0 0 0 1 0 0 0 1 2 0 1 0 0 0 0 0 0 0 0 0 0 0 0 0 0 0 0 0 1 1 0 0 0 0 0 0 0 0 0 1 1 0 0 0 0 0 4 0 0 0 0 0 0 0 0 0 0 0 0 0 0 0 0 0 0 1 0 0 0 0 1 0 1 0 0 0 0 0 0 0 0 0 0 0 0 0 1 0 1 0 0 0 0 1 0 0 0 1 0 0 2 0 0 1 0 0 0 0 0 0 0 1 1 0 0 0
chrX:24191840:24197420:clu_273 0 0 2 0 0 0 0 0 0 0 0 0 0 1 0 0 0 0 0 0 0 0 0 0 0 0 0 0 2 0 1 0 0 0 0 0 0 1 0 0 0 0 0 0 2 0 0 0 0 2 0 0 0 0 0 0 0 1 0 0 0 0 0 0 0 0 0 0 0 0 0 2 0 0 0 0 0 0 0 2 0 0 0 0 0 0 0 2 0 0 1 0 0 0 1 0 0 0 0 0 0 0 0 0 0 0 0 0 0 0 1 0 0 0 0 0 0 0 0 0 0
chrX:24193560:24194577:clu_273 0 0 0 0 0 1 2 0 0 0 0 0 0 0 0 0 0 0 0 2 0 0 0 0 0 0 0 0 0 0 1 1 0 1 0 0 2 0 0 1 0 0 0 1 0 0 0 0 1 2 0 0 0 1 1 0 0 0 0 1 0 0 1 0 0 0 0 2 0 1 1 0 1 0 1 0 0 0 0 0 0 0 0 0 2 0 0 0 1 0 0 0 0 1 0 0 0 1 0 0 0 0 0 0 3 0 0 0 0 0 0 0 0 0 0 0 0 0 0 4 0
chrX:24193560:24195831:clu_273 2 0 3 2 0 0 0 0 1 0 0 0 0 1 0 2 0 0 0 1 1 0 0 0 0 1 2 0 0 0 2 0 0 3 0 0 0 1 0 0 1 1 0 0 2 0 1 0 1 0 0 0 0 2 0 0 1 0 0 3 1 0 0 1 2 0 0 0 0 0 0 1 2 1 2 0 3 2 1 2 0 4 2 3 0 1 0 1 0 1 0 1 2 2 1 0 0 3 0 0 1 0 0 0 1 0 0 4 1 0 1 0 0 0 3 1 0 1 0 0 0
chrX:24193560:24197300:clu_273 4 0 13 8 5 5 7 1 6 1 5 4 3 2 3 2 3 1 0 3 6 4 0 8 3 5 5 2 3 1 6 6 2 5 1 6 3 4 5 2 4 2 4 2 2 8 9 2 4 14 2 7 4 2 4 4 0 5 2 4 4 2 6 4 1 7 2 1 8 1 1 5 3 2 9 4 5 10 4 4 6 4 1 3 2 2 3 5 4 2 5 4 8 8 3 5 2 0 2 2 5 0 3 3 7 2 2 12 6 8 5 1 4 6 6 0 7 13 0 2 7
chrX:24194784:24197300:clu_273 0 3 3 5 0 2 4 0 0 0 6 7 5 0 0 8 2 1 0 1 3 5 2 2 3 5 0 1 2 0 0 2 1 8 0 3 3 1 2 2 0 2 2 0 0 0 0 1 0 1 3 5 3 1 0 3 1 0 0 0 0 2 0 2 2 0 2 0 2 0 1 0 1 6 2 0 0 2 0 1 5 2 0 0 4 2 0 5 0 5 4 0 2 0 0 4 0 1 3 1 0 1 0 0 3 0 0 3 2 4 4 0 1 3 2 0 4 5 0 4 0
chrX:24195983:24197300:clu_273 0 3 0 0 0 0 2 0 2 2 0 0 1 3 1 3 0 0 1 1 3 1 0 2 1 0 4 0 0 0 1 3 4 2 0 0 0 1 0 0 0 3 1 1 3 3 5 1 0 0 3 0 0 4 1 0 3 0 0 3 3 0 1 0 0 0 3 1 2 0 0 2 4 0 1 0 0 0 0 3 0 0 3 1 2 2 3 0 0 0 0 1 0 0 1 0 0 1 2 2 3 0 5 0 3 1 2 2 0 1 1 1 3 4 4 4 0 2 0 2 0
chrX:24225972:24226335:clu_274 43 18 75 60 31 68 73 31 24 51 66 42 49 17 31 40 28 20 20 61 67 45 25 60 28 74 36 48 73 73 40 37 51 44 27 28 54 28 35 38 30 27 45 25 32 53 36 32 22 29 37 74 21 38 37 31 25 50 25 42 23 52 31 55 23 32 29 44 56 24 32 50 49 36 52 21 36 56 25 38 36 36 20 46 64 37 41 61 24 50 50 28 52 48 31 49 12 36 62 28 43 13 41 47 50 18 28 58 73 47 39 29 34 45 50 42 38 87 17 38 53
chrX:24225976:24226335:clu_274 0 1 0 1 0 1 0 0 0 0 0 0 0 0 1 0 1 0 0 0 0 0 0 1 1 1 0 0 2 0 0 2 0 0 1 0 3 1 0 0 0 0 0 0 1 0 0 2 0 0 0 0 1 0 0 0 0 1 0 0 0 0 0 3 0 0 2 0 2 0 0 0 1 0 0 1 0 0 0 1 0 0 0 0 0 0 2 0 1 0 0 2 2 0 0 0 0 2 0 0 0 0 1 1 0 0 0 0 0 0 0 0 0 0 1 0 1 1 0 0 0
chrX:24226487:24227017:clu_275 34 17 52 21 12 37 39 22 14 31 44 26 23 17 24 17 14 24 12 36 46 47 26 37 15 30 24 19 38 46 26 21 32 25 16 23 34 29 29 11 18 19 27 18 18 29 11 18 11 17 26 39 14 24 22 15 18 31 16 15 10 30 31 48 20 17 22 21 38 13 20 42 25 22 20 24 21 37 17 21 38 29 10 17 32 19 31 37 18 39 27 17 25 32 18 26 8 22 36 16 28 13 34 26 40 10 16 37 19 24 23 13 23 40 20 30 22 65 11 21 23
chrX:24226487:24228310:clu_275 1 0 1 0 0 0 0 0 0 0 0 1 1 0 0 0 0 0 0 2 0 0 0 0 0 0 0 0 0 0 0 0 1 0 0 0 0 0 2 1 2 0 0 0 1 0 0 0 2 0 0 0 0 0 1 0 0 1 2 0 0 0 0 3 0 2 0 0 0 0 0 0 0 2 0 0 0 0 0 0 0 0 0 1 0 1 0 2 0 2 0 0 0 0 0 0 0 0 0 0 0 0 0 0 1 1 0 0 1 0 0 0 0 0 0 2 0 2 0 0 0
chrX:24227157:24228310:clu_275 56 15 109 46 24 86 60 32 27 53 76 61 51 35 50 49 30 34 34 48 76 61 49 67 26 53 46 46 62 52 65 33 46 58 27 40 59 40 45 28 44 18 41 30 43 63 37 47 43 27 35 83 41 46 40 44 36 55 28 17 24 54 50 55 41 30 29 50 39 34 23 79 41 53 50 32 29 70 21 42 50 41 33 35 71 44 43 60 22 64 54 34 67 75 42 36 20 36 73 23 40 26 59 44 89 24 31 65 62 55 40 40 51 62 58 41 36 117 27 50 59
chrX:24712103:24717542:clu_276 1 0 0 2 3 3 4 1 4 1 0 4 0 0 4 6 0 1 1 1 1 4 1 4 0 3 3 4 3 0 3 0 2 1 4 2 3 4 5 2 1 2 3 5 3 0 3 4 1 4 2 1 0 2 1 5 0 2 2 3 0 3 1 8 4 1 6 1 3 1 0 0 3 2 2 3 3 2 0 3 5 3 0 2 1 2 2 1 1 1 0 1 2 2 1 3 0 1 3 1 2 0 0 0 1 0 3 0 0 1 0 2 1 2 2 2 5 1 0 1 4
chrX:24712121:24717542:clu_276 15 5 10 4 9 10 31 14 27 7 10 29 22 9 24 41 2 6 9 23 25 11 8 37 16 20 15 21 6 13 20 9 25 24 20 34 45 30 2 25 10 22 8 41 7 34 18 30 23 15 37 1 9 22 17 15 16 5 6 29 17 12 10 17 13 9 22 14 29 10 7 6 43 22 38 25 28 30 23 31 19 33 25 17 22 6 8 7 20 43 17 6 10 31 14 29 7 27 4 17 20 5 9 6 17 7 17 17 5 16 28 33 13 5 23 23 33 16 6 8 11
chrX:24712388:24717542:clu_276 0 0 0 0 0 0 0 2 0 0 0 0 0 0 0 0 0 0 0 1 0 0 0 0 2 0 1 0 0 0 0 0 0 0 0 0 0 0 0 0 0 0 2 0 0 0 0 0 0 0 0 0 0 0 2 0 1 0 0 0 0 0 0 0 0 0 2 0 1 0 0 0 0 2 0 0 0 0 0 2 0 0 2 0 0 0 0 0 2 0 0 0 0 1 0 0 1 0 2 0 0 0 0 0 0 0 0 0 0 0 0 0 0 0 0 1 1 1 0 0 1
chrX:24717666:24721368:clu_277 12 15 11 7 4 13 55 7 42 28 14 40 37 20 41 51 7 9 8 30 42 36 12 39 37 27 46 28 8 10 26 9 54 35 27 55 40 43 9 30 27 18 11 54 28 61 42 55 20 32 63 12 11 36 26 40 35 14 10 41 26 33 19 30 44 16 34 16 26 9 8 10 47 41 51 43 36 53 35 56 35 46 28 34 36 10 10 10 28 58 21 15 14 30 8 38 26 41 11 35 40 8 11 13 31 7 30 28 12 30 31 28 43 20 28 49 79 24 6 14 12
chrX:24717666:24722506:clu_277 0 0 0 0 0 0 0 0 0 0 0 2 0 0 0 0 0 0 0 0 0 0 0 4 0 0 0 0 0 0 0 0 0 0 0 0 4 0 0 0 1 0 1 0 0 0 0 0 0 0 0 0 0 0 0 0 0 0 0 2 0 0 0 0 0 0 0 1 0 0 0 0 0 0 1 0 0 0 0 1 0 0 1 1 1 0 1 0 0 0 0 2 0 0 1 0 1 0 0 0 1 2 2 0 0 0 0 0 0 0 0 1 0 0 0 0 0 0 0 1 0
chrX:24721464:24722506:clu_277 20 15 13 18 7 13 34 11 32 31 15 40 30 20 33 41 5 11 11 38 43 30 15 47 25 31 22 34 14 18 43 18 34 28 22 73 40 39 12 23 21 32 8 50 32 38 30 53 30 39 62 15 13 41 19 29 43 15 11 34 19 16 15 37 22 12 28 27 37 16 5 11 34 33 72 41 34 32 31 45 34 31 28 17 32 19 7 12 15 64 16 18 16 43 16 59 19 43 23 29 40 5 12 15 27 15 21 37 9 21 24 23 55 30 31 31 79 29 17 8 17
chrX:24734571:24735001:clu_278 19 15 7 11 15 17 45 17 54 21 14 50 35 16 39 32 6 13 9 58 61 37 12 60 32 19 34 40 13 27 47 24 38 48 35 57 44 42 13 37 34 40 15 79 45 66 40 60 32 25 48 15 14 24 22 41 35 9 10 52 24 27 22 52 46 16 27 28 53 14 9 6 44 42 73 52 46 57 35 51 56 67 29 29 39 13 16 11 39 79 28 15 23 50 19 39 30 54 11 50 50 8 21 14 30 7 42 45 20 33 29 33 68 28 55 56 63 28 16 13 14
chrX:24734576:24735001:clu_278 0 0 0 0 1 0 2 0 0 0 0 0 0 1 0 0 0 0 0 3 1 0 0 0 0 1 0 0 0 0 0 0 0 0 0 0 0 0 0 0 0 0 0 0 0 0 1 1 0 1 0 0 0 0 0 0 0 2 2 1 0 0 0 0 0 0 0 0 0 0 0 0 0 0 0 2 0 1 0 4 0 0 1 0 1 0 1 0 0 2 0 0 0 0 2 0 0 0 0 0 1 0 0 0 0 0 0 0 0 0 0 0 0 0 0 0 1 0 0 0 0
chrX:24759621:24760119:clu_279 14 18 10 23 14 22 64 16 42 31 22 65 40 22 44 57 16 14 14 62 39 45 8 77 38 31 22 31 15 25 51 22 50 54 37 57 55 41 9 40 36 58 31 86 36 62 36 64 38 29 55 19 16 35 25 40 37 13 20 67 13 30 15 69 22 23 46 25 34 12 8 19 51 59 64 60 55 50 44 62 53 53 43 19 50 19 13 12 34 59 21 13 24 42 18 53 24 48 18 41 43 16 14 9 40 12 41 29 20 34 31 33 67 66 62 60 73 30 6 16 17
chrX:24759621:24761347:clu_279 2 0 0 0 0 0 0 0 0 0 0 0 0 0 0 0 0 0 0 3 0 0 0 0 1 0 0 0 0 0 0 0 0 0 0 0 0 0 0 0 1 0 0 0 0 0 0 0 1 0 0 0 2 0 0 0 0 0 0 0 0 0 0 0 0 0 0 0 1 0 0 0 2 1 2 0 0 0 0 0 0 1 0 0 0 0 0 0 1 0 0 0 2 0 0 2 0 0 0 0 0 0 1 0 0 0 0 0 0 0 0 0 0 0 0 0 0 0 0 0 0
chrX:24760238:24761347:clu_279 32 26 14 32 23 28 94 25 77 30 26 70 40 26 69 93 8 18 13 90 67 57 27 78 33 56 42 49 14 37 77 25 72 77 39 83 93 77 11 41 48 66 22 101 55 86 55 129 64 50 91 10 22 30 24 43 76 9 13 75 29 32 29 73 64 26 36 47 57 21 15 18 81 88 93 90 57 75 62 70 64 76 42 38 50 33 12 19 41 65 23 20 37 76 14 90 30 79 20 61 78 17 22 22 53 9 35 40 20 30 30 44 66 61 85 87 128 40 20 20 30
chrX:24761446:24763535:clu_280 16 24 21 9 19 14 46 17 36 26 11 41 35 27 24 50 1 8 12 39 41 34 20 39 42 20 22 33 13 14 37 16 29 36 30 51 46 34 17 29 33 31 20 60 22 38 21 49 36 20 44 11 11 15 28 33 35 11 1 36 20 14 15 51 38 20 33 16 31 12 8 10 31 44 50 32 26 51 38 49 25 43 32 38 24 18 15 9 28 51 20 18 17 37 15 47 24 37 10 34 52 3 24 12 38 9 28 33 12 15 23 26 51 36 36 47 100 37 8 15 21
chrX:24761446:24766428:clu_280 0 0 0 0 0 0 0 0 0 0 0 0 0 1 0 0 0 0 0 0 0 3 0 1 1 0 0 0 0 2 1 0 3 0 0 0 0 3 0 0 0 0 0 0 0 1 0 4 0 1 0 0 0 2 0 0 0 0 0 0 0 0 0 0 0 0 0 0 0 0 0 0 0 0 0 0 0 0 2 0 0 1 0 0 0 0 0 0 1 0 0 0 0 0 0 0 0 0 0 0 0 0 0 0 0 0 0 0 0 0 0 0 1 4 0 0 0 0 0 0 0
chrX:24763659:24766428:clu_280 22 21 16 13 17 18 49 13 41 50 16 57 46 33 50 76 13 12 14 43 43 39 12 57 37 26 33 41 22 35 46 28 59 63 43 71 67 51 18 41 34 44 17 83 40 82 42 94 57 39 70 20 12 27 38 35 43 25 10 43 31 33 20 49 33 31 33 16 54 8 5 15 48 70 71 63 47 64 39 53 58 65 29 42 45 31 9 15 38 83 18 26 23 61 25 85 24 68 16 53 55 12 31 15 44 17 42 34 20 18 36 48 69 39 50 60 108 39 16 24 17
chrX:24861794:24863985:clu_281 2 1 0 2 0 1 3 0 0 2 0 5 0 0 4 3 0 0 0 0 1 1 0 2 1 3 2 0 1 4 0 1 2 0 0 2 2 2 0 1 0 3 0 0 0 2 0 1 3 2 2 0 0 0 0 0 1 0 2 1 0 0 2 0 0 2 0 2 1 0 0 0 0 1 0 0 0 1 0 0 0 0 0 0 0 0 0 0 2 2 0 0 0 0 1 1 0 3 0 0 2 0 2 0 1 0 0 2 1 2 0 0 0 0 2 3 0 1 1 0 0
chrX:24861794:24873444:clu_281 0 0 0 0 0 0 0 0 0 0 0 0 0 0 0 0 0 0 0 0 0 2 0 2 1 0 0 2 0 0 0 0 0 0 0 0 0 1 0 0 3 0 0 0 0 0 0 0 2 0 0 0 0 0 0 2 0 0 0 0 0 0 0 0 0 0 0 0 0 0 1 0 2 0 0 0 1 2 0 0 0 0 0 0 0 0 0 0 0 0 0 0 0 0 0 0 0 0 0 0 0 1 0 1 0 0 0 0 0 0 0 1 0 0 0 0 0 0 0 0 0
chrX:24861794:24906123:clu_281 15 18 16 8 16 10 26 11 37 37 13 56 24 20 30 72 10 6 9 31 46 29 14 62 24 23 27 30 8 21 35 19 37 31 23 43 44 43 11 25 29 42 12 57 33 43 41 45 22 31 46 11 12 37 28 26 28 13 4 40 18 21 16 40 30 14 34 19 34 10 11 10 38 39 57 54 46 39 26 36 52 53 36 20 35 19 15 5 17 66 18 25 16 34 13 37 21 46 10 33 46 4 14 7 37 9 38 40 17 15 26 34 62 46 36 41 60 31 13 13 14
chrX:24861794:24948570:clu_281 0 0 0 0 0 0 0 0 1 0 0 0 0 0 2 0 0 0 0 1 1 2 0 0 0 0 0 0 0 0 0 0 0 0 1 1 0 0 0 0 0 0 0 2 0 0 0 1 0 0 0 0 0 2 0 0 0 0 0 1 0 0 0 0 0 0 0 0 0 0 0 0 0 2 0 0 0 0 0 0 0 0 0 1 0 0 0 0 0 0 0 0 0 1 0 1 0 0 0 0 0 0 0 0 0 1 0 0 0 0 0 0 1 0 0 0 0 0 0 0 0
chrX:24906239:24948570:clu_281 22 28 16 21 20 9 49 17 46 34 15 77 45 30 58 82 7 10 23 58 66 35 18 70 36 42 47 46 20 25 50 27 41 54 40 69 65 64 13 40 35 48 12 80 31 71 40 90 37 52 61 14 20 19 24 46 45 13 11 49 27 40 28 57 41 21 34 30 56 26 10 12 55 66 71 58 49 73 43 76 80 63 39 27 38 33 13 13 25 74 22 18 15 60 21 67 25 65 23 33 46 6 23 13 65 17 34 44 25 24 34 43 54 56 58 55 85 34 12 15 17
[truncated: 79,946,683 more chars]
